# Supplementary material for: The First Genome Survey of the Antarctic Krill (Euphausia superba) Provides a Valuable Genetic Resource for Polar Biomedical Research
Source: Mar Drugs. 2020 Mar 31;18(4):185. doi: 10.3390/md18040185 (PMC7230668; doi:10.3390/md18040185)
Supplement: Supplementary file 1 [file marinedrugs-18-00185-s001.zip]

Archive with 29 entries (26 files):
- Supplementary materials/
- Supplementary materials/Figure S1.docx
- __MACOSX/
- __MACOSX/Supplementary materials/
- __MACOSX/Supplementary materials/._Figure S1.docx
- Supplementary materials/Figure S2.docx
- __MACOSX/Supplementary materials/._Figure S2.docx
- Supplementary materials/Figure S3 revised.docx
- __MACOSX/Supplementary materials/._Figure S3 revised.docx
- Supplementary materials/File S1.docx
- __MACOSX/Supplementary materials/._File S1.docx
- Supplementary materials/Table S1.xlsx
- __MACOSX/Supplementary materials/._Table S1.xlsx
- Supplementary materials/Table S2.xlsx
- __MACOSX/Supplementary materials/._Table S2.xlsx
- Supplementary materials/Table S3 .xlsx
- __MACOSX/Supplementary materials/._Table S3 .xlsx
- Supplementary materials/Table S4.xlsx
- __MACOSX/Supplementary materials/._Table S4.xlsx
- Supplementary materials/Table S5.xlsx
- __MACOSX/Supplementary materials/._Table S5.xlsx
- Supplementary materials/Table S6 revised.xlsx
- __MACOSX/Supplementary materials/._Table S6 revised.xlsx
- Supplementary materials/Table S7.xlsx
- __MACOSX/Supplementary materials/._Table S7.xlsx
- Supplementary materials/Table S8.xlsx
- __MACOSX/Supplementary materials/._Table S8.xlsx
- Supplementary materials/Table S9.docx
- __MACOSX/Supplementary materials/._Table S9.docx
