# Supplementary material for: The First Genome Survey of the Antarctic Krill (Euphausia superba) Provides a Valuable Genetic Resource for Polar Biomedical Research
Source: Mar Drugs. 2020 Mar 31;18(4):185. doi: 10.3390/md18040185 (PMC7230668; doi:10.3390/md18040185)
Supplement: Supplementary file 1 [file marinedrugs-18-00185-s001.zip › Supplementary materials/Table S1.xlsx]

## Sheet: KEGG analysis 
Query_id	Subject_id	Identity	Align_length	Miss_match	Gap	Query_start	Query_end	Subject_start	Subject_end	E_value	Score	Subject_annotation
nad2	dme:ND2	47.2	335	164	3	6	329	6	338	1.8e-76	290	NADH dehydrogenase subunit 2; K03879 NADH-ubiquinone oxidoreductase chain 2 [EC:1.6.5.3]
nad2	dse:ND2	46.9	335	165	3	6	329	6	338	3.1e-76	289.3	NADH dehydrogenase subunit 2; K03879 NADH-ubiquinone oxidoreductase chain 2 [EC:1.6.5.3]
nad2	dya:ND2	46.9	335	165	3	3	326	3	335	9e-76	287.7	NADH dehydrogenase subunit 2; K03879 NADH-ubiquinone oxidoreductase chain 2 [EC:1.6.5.3]
nad2	dsi:ND2	46.6	335	166	3	6	329	6	338	1.5e-75	287	NADH dehydrogenase subunit 2; K03879 NADH-ubiquinone oxidoreductase chain 2 [EC:1.6.5.3]
nad2	cqu:ND2	44.5	335	173	4	6	329	5	337	1.4e-68	263.8	NADH dehydrogenase subunit 2; K03879 NADH-ubiquinone oxidoreductase chain 2 [EC:1.6.5.3]
cox1	zne:20004828	86.4	162	22	0	3	164	3	164	4.9e-78	294.3	COX1; cytochrome c oxidase subunit I; K02256 cytochrome c oxidase subunit 1 [EC:1.9.3.1]
cox1	aga:COX1	83	165	28	0	3	167	2	166	3.1e-77	291.6	cytochrome c oxidase subunit I; K02256 cytochrome c oxidase subunit 1 [EC:1.9.3.1]
cox1	dsi:COX1	83.6	165	27	0	3	167	2	166	7e-77	290.4	cytochrome c oxidase subunit I; K02256 cytochrome c oxidase subunit 1 [EC:1.9.3.1]
cox1	dse:COX1	83.6	165	27	0	3	167	2	166	7e-77	290.4	cytochrome c oxidase subunit I; K02256 cytochrome c oxidase subunit 1 [EC:1.9.3.1]
cox1	dme:COX1	83.6	165	27	0	3	167	2	166	7e-77	290.4	cytochrome c oxidase subunit I; K02256 cytochrome c oxidase subunit 1 [EC:1.9.3.1]
cox2	aga:COX2	79.7	74	15	0	1	74	45	118	2e-28	128.3	cytochrome c oxidase subunit II; K02261 cytochrome c oxidase subunit 2
cox2	mde:20358596	79.7	74	15	0	1	74	45	118	4.5e-28	127.1	COX2; cytochrome c oxidase subunit II; K02261 cytochrome c oxidase subunit 2
cox2	prap:11030479	78.4	74	16	0	1	74	45	118	5.9e-28	126.7	COX2; cytochrome c oxidase subunit II; K02261 cytochrome c oxidase subunit 2
cox2	dya:COX2	78.4	74	16	0	1	74	45	118	5.9e-28	126.7	cytochrome c oxidase subunit II; K02261 cytochrome c oxidase subunit 2
cox2	dsi:COX2	78.4	74	16	0	1	74	45	118	5.9e-28	126.7	cytochrome c oxidase subunit II; K02261 cytochrome c oxidase subunit 2
cox3	cqu:COX3	84.2	95	15	0	2	96	167	261	5.5e-42	173.7	cytochrome c oxidase subunit III; K02262 cytochrome c oxidase subunit 3
cox3	aag:33307544	84.2	95	15	0	2	96	167	261	5.5e-42	173.7	COX3, CFI06_mgp08; cytochrome c oxidase subunit III; K02262 cytochrome c oxidase subunit 3
cox3	zne:20004823	82.3	96	17	0	1	96	166	261	3e-40	167.9	COX3; cytochrome c oxidase subunit III; K02262 cytochrome c oxidase subunit 3
cox3	mde:20358594	80.2	96	19	0	2	97	167	262	8.9e-40	166.4	COX3; cytochrome c oxidase subunit III; K02262 cytochrome c oxidase subunit 3
cox3	dme:COX3	79.2	96	20	0	2	97	167	262	1.2e-39	166	cytochrome c oxidase subunit III; K02262 cytochrome c oxidase subunit 3
nad3	mde:20358595	73.3	90	24	0	1	90	18	107	2.2e-29	131.7	ND3; NADH dehydrogenase subunit 3; K03880 NADH-ubiquinone oxidoreductase chain 3 [EC:1.6.5.3]
nad3	dse:ND3	71.1	90	26	0	1	90	18	107	1.1e-28	129.4	NADH dehydrogenase subunit 3; K03880 NADH-ubiquinone oxidoreductase chain 3 [EC:1.6.5.3]
nad3	dsi:ND3	71.1	90	26	0	1	90	18	107	1.9e-28	128.6	NADH dehydrogenase subunit 3; K03880 NADH-ubiquinone oxidoreductase chain 3 [EC:1.6.5.3]
nad3	dya:ND3	70	90	27	0	1	90	18	107	2.5e-28	128.3	NADH dehydrogenase subunit 3; K03880 NADH-ubiquinone oxidoreductase chain 3 [EC:1.6.5.3]
nad3	dme:ND3	70	90	27	0	1	90	18	107	3.2e-28	127.9	NADH dehydrogenase subunit 3; K03880 NADH-ubiquinone oxidoreductase chain 3 [EC:1.6.5.3]
nad5	aga:ND5	67.1	414	136	0	1	414	1	414	1.2e-141	506.9	NADH dehydrogenase subunit 5; K03883 NADH-ubiquinone oxidoreductase chain 5 [EC:1.6.5.3]
nad5	cqu:ND5	66.9	411	136	0	3	413	4	414	4.5e-141	505	NADH dehydrogenase subunit 5; K03883 NADH-ubiquinone oxidoreductase chain 5 [EC:1.6.5.3]
nad5	dse:ND5	67.2	403	132	0	11	413	5	407	4.5e-141	505	NADH dehydrogenase subunit 5; K03883 NADH-ubiquinone oxidoreductase chain 5 [EC:1.6.5.3]
nad5	dsi:ND5	67	403	133	0	11	413	5	407	1e-140	503.8	NADH dehydrogenase subunit 5; K03883 NADH-ubiquinone oxidoreductase chain 5 [EC:1.6.5.3]
nad5	dya:ND5	67.5	403	131	0	11	413	5	407	1e-140	503.8	NADH dehydrogenase subunit 5; K03883 NADH-ubiquinone oxidoreductase chain 5 [EC:1.6.5.3]
nad4	dya:ND4	69.7	109	31	1	1	107	336	444	2.9e-36	154.8	NADH dehydrogenase subunit 4; K03881 NADH-ubiquinone oxidoreductase chain 4 [EC:1.6.5.3]
nad4	dse:ND4	72.5	102	28	0	1	102	336	437	1.1e-35	152.9	NADH dehydrogenase subunit 4; K03881 NADH-ubiquinone oxidoreductase chain 4 [EC:1.6.5.3]
nad4	dsi:ND4	72.5	102	28	0	1	102	336	437	1.1e-35	152.9	NADH dehydrogenase subunit 4; K03881 NADH-ubiquinone oxidoreductase chain 4 [EC:1.6.5.3]
nad4	dme:ND4	71.6	102	29	0	1	102	336	437	1.5e-35	152.5	NADH dehydrogenase subunit 4; K03881 NADH-ubiquinone oxidoreductase chain 4 [EC:1.6.5.3]
nad4	mde:20358588	67.9	109	33	1	1	107	336	444	7.2e-35	150.2	ND4; NADH dehydrogenase subunit 4; K03881 NADH-ubiquinone oxidoreductase chain 4 [EC:1.6.5.3]
nad4L	aga:ND4L	50.5	99	49	0	1	99	3	101	3e-19	98.2	NADH dehydrogenase subunit 4L; K03882 NADH-ubiquinone oxidoreductase chain 4L [EC:1.6.5.3]
nad4L	aag:33307548	53.5	99	45	1	1	99	1	98	6.7e-19	97.1	ND4L, CFI06_mgp04; NADH dehydrogenase subunit 4L; K03882 NADH-ubiquinone oxidoreductase chain 4L [EC:1.6.5.3]
nad4L	zne:20004820	54.2	96	42	1	4	99	2	95	1.1e-18	96.3	ND4L; NADH dehydrogenase subunit 4L; K03882 NADH-ubiquinone oxidoreductase chain 4L [EC:1.6.5.3]
nad4L	tca:803819	54.3	94	43	0	4	97	1	94	2e-18	95.5	ND4L; NADH dehydrogenase subunit 4L; K03882 NADH-ubiquinone oxidoreductase chain 4L [EC:1.6.5.3]
nad4L	cqu:ND4L	52.5	99	46	1	1	99	1	98	4.4e-18	94.4	NADH dehydrogenase subunit 4L; K03882 NADH-ubiquinone oxidoreductase chain 4L [EC:1.6.5.3]
nad6	dse:ND6	49.7	173	80	4	5	172	4	174	8.1e-28	127.5	NADH dehydrogenase subunit 6; K03884 NADH-ubiquinone oxidoreductase chain 6 [EC:1.6.5.3]
nad6	dsi:ND6	49.4	172	82	3	5	172	4	174	1.8e-27	126.3	NADH dehydrogenase subunit 6; K03884 NADH-ubiquinone oxidoreductase chain 6 [EC:1.6.5.3]
nad6	dya:ND6	47.7	176	79	3	5	172	4	174	2.4e-27	125.9	NADH dehydrogenase subunit 6; K03884 NADH-ubiquinone oxidoreductase chain 6 [EC:1.6.5.3]
nad6	dme:ND6	48.6	173	82	3	5	172	4	174	2.4e-27	125.9	NADH dehydrogenase subunit 6; K03884 NADH-ubiquinone oxidoreductase chain 6 [EC:1.6.5.3]
nad6	aga:ND6	45.6	169	87	4	4	169	5	171	1.2e-23	113.6	NADH dehydrogenase subunit 6; K03884 NADH-ubiquinone oxidoreductase chain 6 [EC:1.6.5.3]
cob	dsi:CYTB	79.9	289	57	1	1	288	1	289	1.7e-134	482.6	cytochrome b; K00412 ubiquinol-cytochrome c reductase cytochrome b subunit
cob	mde:20358599	78.5	289	61	1	1	288	1	289	2.8e-134	481.9	CYTB; cytochrome b; K00412 ubiquinol-cytochrome c reductase cytochrome b subunit
cob	dya:CYTB	79.6	289	58	1	1	288	1	289	3.7e-134	481.5	cytochrome b; K00412 ubiquinol-cytochrome c reductase cytochrome b subunit
cob	dse:CYTB	79.9	289	57	1	1	288	1	289	3.7e-134	481.5	cytochrome b; K00412 ubiquinol-cytochrome c reductase cytochrome b subunit
cob	dme:CYTB	79.9	289	57	1	1	288	1	289	4.8e-134	481.1	cytochrome b; K00412 ubiquinol-cytochrome c reductase cytochrome b subunit
nad1	aga:ND1	76	167	40	0	6	172	8	174	6e-63	244.2	NADH dehydrogenase subunit 1; K03878 NADH-ubiquinone oxidoreductase chain 1 [EC:1.6.5.3]
nad1	cqu:ND1	74.4	168	43	0	6	173	12	179	6e-63	244.2	NADH dehydrogenase subunit 1; K03878 NADH-ubiquinone oxidoreductase chain 1 [EC:1.6.5.3]
nad1	aag:33307571	74.4	168	43	0	6	173	7	174	6e-63	244.2	ND1, CFI06_mgp01; NADH dehydrogenase subunit 1; K03878 NADH-ubiquinone oxidoreductase chain 1 [EC:1.6.5.3]
nad1	dsi:ND1	72.3	173	47	1	1	172	1	173	3.3e-61	238.4	NADH dehydrogenase subunit 1; K03878 NADH-ubiquinone oxidoreductase chain 1 [EC:1.6.5.3]
nad1	dse:ND1	72.3	173	47	1	1	172	1	173	3.3e-61	238.4	NADH dehydrogenase subunit 1; K03878 NADH-ubiquinone oxidoreductase chain 1 [EC:1.6.5.3]
