# Supplementary material for: The First Genome Survey of the Antarctic Krill (Euphausia superba) Provides a Valuable Genetic Resource for Polar Biomedical Research
Source: Mar Drugs. 2020 Mar 31;18(4):185. doi: 10.3390/md18040185 (PMC7230668; doi:10.3390/md18040185)
Supplement: Supplementary file 1 [file marinedrugs-18-00185-s001.zip › Supplementary materials/Table S2.xlsx]

## Sheet: KEGG2Gene 
Pathway_level1	Pathway_level2	Number_of_Genes	Genes
Human Diseases	Endocrine and metabolic diseases	4	cob;cox1;cox2;cox3
Human Diseases	Neurodegenerative diseases	11	cob;cox1;cox2;cox3;nad1;nad2;nad3;nad4;nad4L;nad5;nad6
Metabolism	Energy metabolism	11	cob;cox1;cox2;cox3;nad1;nad2;nad3;nad4;nad4L;nad5;nad6
Metabolism	Global and overview maps	11	cob;cox1;cox2;cox3;nad1;nad2;nad3;nad4;nad4L;nad5;nad6
Organismal Systems	Circulatory system	4	cob;cox1;cox2;cox3
Organismal Systems	Nervous system	7	nad1;nad2;nad3;nad4;nad4L;nad5;nad6
