# Supplementary material for: The First Genome Survey of the Antarctic Krill (Euphausia superba) Provides a Valuable Genetic Resource for Polar Biomedical Research
Source: Mar Drugs. 2020 Mar 31;18(4):185. doi: 10.3390/md18040185 (PMC7230668; doi:10.3390/md18040185)
Supplement: Supplementary file 1 [file marinedrugs-18-00185-s001.zip › Supplementary materials/Table S3 .xlsx]

## Sheet: Transcriptome PRJNA307639
Gene ID	SSR sequence	SSR unit	Start	base number
Unigene3795_ES_726_1	ATATATATATAT	AT	51	12	CTGACACGATCCAGGTCTCCGTACTGCACTGCCACCTCTCCCAAGCCACC[ATATATATATAT]TTATATAAAAACTTTAAATCCAACTCATGGATATACCAAATCCCATATGACAACTCCTGTGA
Unigene1138_ES_476_2	AAGAAGAAGAAG	AAG	93	12	ACGAGGAAAAGAAAGAGGCTGACGATGCTGAATCCCGTAAAGCAGAAGTCAAGGCCCGTATGGCCGCTGATGCCGCTAAGGCTGCCGAAGCA[AAGAAGAAGAAG]GGTTTCATGACCCCCGCCAGAAAGAGCAAGTTGCGTATG
Unigene4888_ES_815_3	TGCTGCTGCTGC	TGC	68	12	CCTCATCCTGAGTCGTTCGTGTTCGAGTTGTAGCTTCTGCAGTCTGAGAGTTTGCTGCTGTTGCTGT[TGCTGCTGCTGC]TGTGCAGCTTTCAAACCACCACCACCACTACC
Unigene4888_ES_815_4	ACCACCACCACC	ACC	94	12	CCTCATCCTGAGTCGTTCGTGTTCGAGTTGTAGCTTCTGCAGTCTGAGAGTTTGCTGCTGTTGCTGTTGCTGCTGCTGCTGTGCAGCTTTCAA[ACCACCACCACC]ACTACC
Unigene1026_ES_457_5	CCACCACCACCA	CCA	33	12	TCCCAGCGGAGAACTTGATTTCTTACGTTGGC[CCACCACCACCA]CATCCCGGGCCTCCACATATGGGGCCGCCACATCCCGCTGCGGCTCCGTTCGCTGGTCCTCCCCCTCCACAGTTCCCTCCCTTCCAA
Unigene6636_ES_920_6	TAATAATAATAA	TAA	31	12	TCAAATCTCTCTTGAACGCACCTCATTATT[TAATAATAATAA]ATTATTAATCAAGAGTATAAATAGTATAATATAATATGAATTAAATCTATTACTAACATAAACAAACACATTTTTGGGAAGCTCGT
Unigene1412_ES_545_7	GCTGCTGCTGCT	GCT	27	12	GCTCTCGTATACTGTGGGCTGTACAG[GCTGCTGCTGCT]TATTCCCCTTTACATTAAGATCTGGGGTTGCTTAGGCTGCCTGTCAAGTTGCATACTGGA
Unigene3392_ES_706_8	TGTTGTTGTTGTTGTTGTTGT	TGT	51	21	TTCCTCCATGCATAATGACACCGGGAGGAGCCTGCTGCTGAGGAGCCAAC[TGTTGTTGTTGTTGTTGTTGT]TGCTGTTGCTGCTGCTGCTGTTGCTGCTGCTGCTGGTGGTGCTGCTGTTGTTGCTGAGGTGAGT
Unigene3392_ES_706_9	TGCTGCTGCTGC	TGC	78	12	TTCCTCCATGCATAATGACACCGGGAGGAGCCTGCTGCTGAGGAGCCAACTGTTGTTGTTGTTGTTGTTGTTGCTGT[TGCTGCTGCTGC]TGTTGCTGCTGCTGCTGGTGGTGCTGCTGTTGTTGCTGAGGTGAGT
Unigene3392_ES_706_10	TGCTGCTGCTGC	TGC	93	12	TTCCTCCATGCATAATGACACCGGGAGGAGCCTGCTGCTGAGGAGCCAACTGTTGTTGTTGTTGTTGTTGTTGCTGTTGCTGCTGCTGCTGT[TGCTGCTGCTGC]TGGTGGTGCTGCTGTTGTTGCTGAGGTGAGT
Unigene14669_ES_1520_11	ACACACACACACAC	AC	85	14	TTATGGTGCAGATGGCCTGTTCTGTGAGTGATGGTTTATTTATTTATAAGCAGGTACTTTTTGAGTAGTGTGTGTTCATTTAGA[ACACACACACACAC]AATTCCCATTAATCATTGTGAGATATGACACACTAACCGGGCTGTGAATTAGTACTTCCC
Unigene807_ES_425_12	TGTTGTTGTTGTTGTTGT	TGT	43	18	TCCGGAGTTGGTTGAGAAGATTGCTGTTGTTGTGGTGGCTGC[TGTTGTTGTTGTTGTTGT]CCACTGAAGGCTTGCGCCATAATATTAGCAAACAGAGAGAGTGGGTTGTTGGGATCAGCTGAAGGTGACAT
CL621.Contig1_ES_251_13	TGATGATGATGATGATGA	TGA	25	18	TAGCAGCATTGGAAGTGTTGCCTT[TGATGATGATGATGATGA]TATTGATATTAGTTCTACTATTATGAGAAAGTCTAGGTCCCGTAATATTAGTTTTAGTGATAGCAATGACATGCCACCAAGGCCTCCATCTACAAACCGCTTGAT
Unigene4782_ES_811_14	GAAGAAGAAGAA	GAA	30	12	GCCAGAAATAACACTAATCTTGCCCGATG[GAAGAAGAAGAA]AAAAAACAGGTTAATAAGAACAATGTTTAGACCATCGAGGGAATGGAATGGTG
Unigene10399_ES_1182_15	ATATATATATATATATAT	AT	98	18	GAAGGCAGCACTGAATAAGCATGAATTTCCTTATTTTCCTAGAAAAATCATAGGAACAATAATTATTTATTCTGGGTAAACGTGCCCTTTAAACACG[ATATATATATATATATAT]AAAAGTTAGCATACCCACATCAGTAATTAATGACA
Unigene13540_ES_1442_16	GATGATGATGAT	GAT	74	12	ATATGGTTAGTGTGGTCTGTGCGCTGATGGAGCTGGTGTTGCGGATGATGATGCGGATGCGGATGCGGATGCG[GATGATGATGAT]GTTGATGTTGATGTTGGTGATGAACTTGTTGCTCTTCAATGCTGGT
Unigene13540_ES_1442_17	GATGCGGATGCGGATGCGGATGCG	GATGCG	50	24	ATATGGTTAGTGTGGTCTGTGCGCTGATGGAGCTGGTGTTGCGGATGAT[GATGCGGATGCGGATGCGGATGCG]GATGATGATGATGTTGATGTTGATGTTGGTGATGAACTTGTTGCTCTTCAATGCTGGT
Unigene52_ES_318_18	TATATATATATA	TA	30	12	AGTGTGCTCCAAAACAGACCACATATATC[TATATATATATA]TTAAAACTTTATATAAAAGGGAGATGGGGGATCTAGTGT
Unigene9235_ES_1097_19	GACGACGACGACGACGAC	GAC	48	18	TGGATGATGAAGATGACGATGATGACGATGAAGATGATGAAGATGAT[GACGACGACGACGACGAC]GATGATGATGACGAAGATGATGACGATGA
Unigene9506_ES_1125_20	AGAAGAAGAAGA	AGA	58	12	GGAGCAGCAACTTGGTAATGCAAAGAAAGTTTCCTCCAACTCTTTATTTGTGTCTGC[AGAAGAAGAAGA]GTGTCAGCGTTTATTTAGGGACCAAATAAGTGAACGTAAATCTCTTAGACGGGAACTCCTTGAGTTGGAAAGCCAAGAGAGGGAACTTC
Unigene3975_ES_753_21	CCACCACCACCA	CCA	82	12	CCATCAAATCCAGATCCAGCCTGTTGTGATCCTGGGCCACCAAAACCACCACTCTGCTGTGGTCTGGACCCACCATACCCC[CCACCACCACCA]GCACTAACTCCCTGGTGTGATCCTG
Unigene12312_ES_1342_22	ATATATATATAT	AT	91	12	TGGACAACAGAGAAAGATTATTGCTACCTTCAATGCTAAAGAATTGTACGATATTACTGGATCCAAATCTATCTCAGTTAAAAAATAGAG[ATATATATATAT]TTTGAGCAACTGTACTCAAAATATTTTTTCAAGCCTTTCTATACAAGTTAGCCTGA
Unigene869_ES_440_23	TCATCATCATCA	TCA	65	12	GACCAGCACAATCATTGCCAAGACTCCGCTTAATAACAAAACCCACATATGTGGTTTTTCTTGG[TCATCATCATCA]TTAAGTTGGTGAGTTTGAGCTATACAGATAACCTGGTCACCAAAATCATCTATGTAAGTTGCTTTACAGGTGCAGGGTTCTAC
Unigene12572_ES_1380_24	GCTGCTGCTGCTGCT	GCT	27	15	GTTTGCTGCTTCTGATGCTGTTGGGA[GCTGCTGCTGCTGCT]GTTGTAGATGACAACAACTTCCTTCCCCCCCACTGATAAGGTTGATACTGCCTCCCCTATACCACTGAAT
Unigene6040_ES_882_25	GCAGCAGCAGCA	GCA	42	12	CAACAATCTGGCCCCTGTAGTGGCACCAAGCCCGTCATCGG[GCAGCAGCAGCA]GCCGCAGCAGCAGCCGCAGCAATACCCCCGCTACAACACCCAGTCCAGCAGAGGTAAAGGCAGTCGCTCAAGTGGTCATGGAAGGGAACC
CL579.Contig2_ES_240_26	CCACCACCACCA	CCA	103	12	GCCACATCACAAAGTGGACATGGATCCTTTGTGTAGAGTGTTAATGTTGGTTTACTGCCACTTTTTTCTTGGTGTAGCTTTTCAATCATGATAGCACTAGCG[CCACCACCACCA]TTGCAAATGGAGGCCACACCTTTCTGTCCTGGTTGTAAGGCTGAGA
CL115.Contig3_ES_51_27	GAAGAAGAAGAAGAA	GAA	119	15	ACAGACAGACCTGATCAACGAAGTTCGTGAAGATGGATTATGGTCTGCCCAGCCTTATGCTGATTATTATGAGGATTTTGAAGAAGCAGGTCAAGCTGAAAATGAATATGAAGAAGAT[GAAGAAGAAGAAGAA]GGTGATGGAGAAGAGGAGGGTGAAGA
Unigene1175_ES_491_28	GCAGCAGCAGCAGCAGCA	GCA	47	18	GGAGTGCTACACCTTCTCAACCTGAAAAAACAAATGCTAGGGTGGT[GCAGCAGCAGCAGCAGCA]ACAACAACAACAGCAACAACAGCAGCAGCAGCAGCCTGCCCGTGCAGACGGGAATTATAATTGGGATGAAGAACCTGCGCA
Unigene1175_ES_491_29	CAACAACAACAA	CAA	63	12	GGAGTGCTACACCTTCTCAACCTGAAAAAACAAATGCTAGGGTGGTGCAGCAGCAGCAGCAG[CAACAACAACAA]CAGCAACAACAGCAGCAGCAGCAGCCTGCCCGTGCAGACGGGAATTATAATTGGGATGAAGAACCTGCGCA
Unigene1175_ES_491_30	CAGCAGCAGCAGCAG	CAG	84	15	GGAGTGCTACACCTTCTCAACCTGAAAAAACAAATGCTAGGGTGGTGCAGCAGCAGCAGCAGCAACAACAACAACAGCAACAA[CAGCAGCAGCAGCAG]CCTGCCCGTGCAGACGGGAATTATAATTGGGATGAAGAACCTGCGCA
Unigene6590_ES_917_31	AATAATAATAAT	AAT	120	12	TGTAACGTGGTACCTTAGCAACCATAATGGCATTAATGGTTGCTACAGATGCTTTATCTTGGCAACCATAATGCCATAAATGGTTACTACAGATGTTGGGATAGATATAAGCATGAATC[AATAATAATAAT]ATTTATTGTAGCGCTAAGACCACGAGG
Unigene10972_ES_1228_32	ATATATATATATAT	AT	36	14	GCTGCTTCACCTGTTCCAAGTTTTTGGACTCAGTC[ATATATATATATAT]CCCATGTCTGGTAAAGTAATCCAATCATGATCTGGTGTGATATGCTAAAGAAAATCATTGAGTCTGACTTTTTTTTATATAAAAAACTATTCATTTCGGGTGTGTCCAGCT
Unigene1777_ES_591_33	GACGACGACGACGAC	GAC	39	15	AACGCTTAGGTTCAAGTTCAGAGGATGGCAGTGATAAT[GACGACGACGACGAC]GAAGATGATGATGATAGTGATGATGATGAAGATAAGGATAACCTCGTC
Unigene1777_ES_591_34	GATGATGATGAT	GAT	57	12	AACGCTTAGGTTCAAGTTCAGAGGATGGCAGTGATAATGACGACGACGACGACGAA[GATGATGATGAT]AGTGATGATGATGAAGATAAGGATAACCTCGTC
Unigene1777_ES_591_35	TGATGATGATGA	TGA	71	12	AACGCTTAGGTTCAAGTTCAGAGGATGGCAGTGATAATGACGACGACGACGACGAAGATGATGATGATAG[TGATGATGATGA]AGATAAGGATAACCTCGTC
Unigene12120_ES_1332_36	TGCTGCTGCTGC	TGC	78	12	CCTCAATGGTGATAGATGCCGTGGCTGCGGATGTCTGCTGTTCTACTGACATTCTATACGTTCCTCCTAAATCTCTT[TGCTGCTGCTGC]TGGATGTGGCTGCCCATGTGTCGCTTTACCTTGTAGAAACTCGGGAAAAGACGACCAC
Unigene4256_ES_768_37	CAGCAGCAGCAGCAG	CAG	82	15	CGAAGTGTGCCCTCTGAATGTGATTGTTTGGATGTATCACCTACGGAAGATGTTCCTGGCAGCATGGTGCAGCAGTTGCAA[CAGCAGCAGCAGCAG]TTGCAGATACAGCTTCAACAACAACAGGAAAAGCCTGACTTACTTGAGTATGTCGGGCCCT
Unigene12074_ES_1329_38	TATATATATATA	TA	29	12	TGTAAAAATTAATGCTGTGTGTTTTGCC[TATATATATATA]TGTTTATGTGGTGTTTTTGTATGTTAATATATGTATTTGTTTGCTTATGCCTGTATTTATTAATTTATGTATTTCTATTTTGTGACTGTATGCGTTTGTGTAAGT
Unigene1028_ES_459_39	TCATCATCATCA	TCA	91	12	TTGATGTTCAAGAATGGCTCCTCCAAAGACTGGATCTCTTCGAGTTTTTGTAAATACAGTGGTTCATCTGAGTTCATCTGTTCGGTTTTC[TCATCATCATCA]GTTTCGGGTTGGACGAATTGCAACACAAA
Unigene8899_ES_1073_40	GCTGCTGCTGCT	GCT	36	12	CCCAGCCTTTGTTCTGGTCACTTATTTCTTGCTTA[GCTGCTGCTGCT]TGCCTTAATTCATTTCTCAGTATATTGGTATATTGTTGTCTAGTCAGGTTTACTGGCTTATTGTTGTTAATATTCAGTACTGGTCCATAATTGATGTTGTGGCCT
Unigene375_ES_370_41	TCTTCTTCTTCT	TCT	26	12	TGAGACTGAAATGAATGTAGCTGCA[TCTTCTTCTTCT]ATTGAGAAGTCCTATGAACTTCCTGATGGTCAAGTCATCACAATTGGTAATGAGAGATTCCGTACCCCTGAAGCTCTTTTCCAGCCATCCTTCCTGGGTATGGAATCTGTTGGT
Unigene3051_ES_676_42	ATGATGATGATG	ATG	82	12	CAGACTCATTCTCACGATCTGACGGCACTCATGAGTCTTCCAGGGGCACCAATTTCACGATTACTGACACACAAGAATATT[ATGATGATGATG]AAGAAGATGAAATCAAAATGTGAGCTGT
Unigene12795_ES_1389_43	GCAGCAGCAGCA	GCA	10	12	CACTAATGG[GCAGCAGCAGCA]GGAGGAGGAGGGCCCGTCATGAGCACTCCATGATAGGGATGTTTGGCTGCTTCTCACTGCTACACTTGTCTTGTAGCCTCTGTTGGTCACTCAGA
Unigene12795_ES_1389_44	AGGAGGAGGAGG	AGG	21	12	CACTAATGGGCAGCAGCAGC[AGGAGGAGGAGG]GCCCGTCATGAGCACTCCATGATAGGGATGTTTGGCTGCTTCTCACTGCTACACTTGTCTTGTAGCCTCTGTTGGTCACTCAGA
Unigene7726_ES_1003_45	CAGCAGCAGCAG	CAG	41	12	CCAAATCTGTCACTGTCACCACCAAATCCCTTTGTGGTAT[CAGCAGCAGCAG]CACTACGTTGTCCTGTCATCTCCGAGTA
Unigene300_ES_361_46	ATATATATATAT	AT	60	12	ACCTCAGCAAGTAAGATTCCACGATATGTACTATGTATGCTGTGTATATAGGTATATAA[ATATATATATAT]AGAGTTATTGTGGTTTTGAATTGTGAGATTCATATTTGAGAATGTTGTTAAATGAATTTAGGGATTCTAGGCCAATGTTGTGA
Unigene3083_ES_680_47	AAACAAACAAACAAACAAAC	AAAC	29	20	ACACATGCACGGAAATATACACACCTGA[AAACAAACAAACAAACAAAC]AAATAAATAAATAAATATTCCAGAAAACACACCCACAAACTCAAACACATACAAACCAGTGCACACACG
Unigene3083_ES_680_48	AAATAAATAAATAAAT	AAAT	49	16	ACACATGCACGGAAATATACACACCTGAAAACAAACAAACAAACAAAC[AAATAAATAAATAAAT]ATTCCAGAAAACACACCCACAAACTCAAACACATACAAACCAGTGCACACACG
Unigene5001_ES_822_49	AGGAGGAGGAGG	AGG	44	12	AGACAGCAGCAGGTTTAGCAATGACAGGAGCCACGGTAGCAGC[AGGAGGAGGAGG]CGTTGGTGAATGAACGTAATTGAATTGCTGTGCATTTCTTAAGCCTGTGTTAGGCAATGTTTCCGCAG
Unigene4568_ES_781_50	TATATATATATA	TA	45	12	TGGAGAGAGTCACCTGTTCTATCCTTTAACATACAAATATAGTT[TATATATATATA]TGTTATTACATGTCTAAAACTTATTTTCTTTTGGAAAAGGAGACTAAATTGTATTACCCAAAATGGAGAATTTACAAAGAATGATATTCCATACCAAATATAAGTGCTTTGGTATATTTTTAGTGGCTAATTTACATCCAACAAGATCT
Unigene13940_ES_1468_51	ATATATATATATAT	AT	59	14	CCTCAGGGCATATGAAATGAAGTGCTTTAAGTTTTGTATTTGTAATATTTTCAATTTC[ATATATATATATAT]GTGTGGTCTGCAGTAAGTCATGGAT
Unigene1139_ES_477_52	GAAGAAGAAGAAGAAGAA	GAA	97	18	AAGGGAGAATTCGAAGGCAGATCGAAGACCCGCCTTCCAAAATGGTTCGGTGAGCGCCCAGGCAAAAAGAAGGGTGAACCCGCTAGCGATGGTGAG[GAAGAAGAAGAAGAAGAA]GATCTCATGCCACCACCACCAGAGCCAGAAGATGAAG
Unigene1139_ES_477_53	CCACCACCACCA	CCA	124	12	AAGGGAGAATTCGAAGGCAGATCGAAGACCCGCCTTCCAAAATGGTTCGGTGAGCGCCCAGGCAAAAAGAAGGGTGAACCCGCTAGCGATGGTGAGGAAGAAGAAGAAGAAGAAGATCTCATG[CCACCACCACCA]GAGCCAGAAGATGAAG
Unigene1213_ES_510_54	GATGATGATGATGATGATGATGATGAT	GAT	36	27	GATCCCTCCGACAAAGAACACCAAAAAAGAGTAAA[GATGATGATGATGATGATGATGATGAT]TTGCAAATAACAGGTGAAGTTATTAAAGATAATAGTAGTGATATTGAAATGATTGAAGAAAGTGATCCTTTAGCGATTTCAGAATCTGATGCCAAGA
Unigene819_ES_432_55	TGTTGTTGTTGT	TGT	28	12	TGTTGTTAGTTCTTCCGTTGATGTGTC[TGTTGTTGTTGT]ATTATCCTCTGCTATATCAGTTGTCATAGAATCTTCTGTTGCTGTTTCGGATAGCA
Unigene10965_ES_1226_56	ATGATGATGATG	ATG	78	12	ACTCAATGCTCGGTTAAGACACCCTTTATGAGAAAATGATATATGACTGTATGAGATATGACAATGAGAATATGCAC[ATGATGATGATG]AATATTGATGATGAGGGTGCCTTGTTGATTGTCATGT
Unigene6684_ES_923_57	TATATATATATA	TA	81	12	ACTTCACAAGAGCAGCCAATTCAAAAGACAGGAGCTTTGTATTCTCATTGCAGTCACAGTTTGACTAGTGGTATGTTACT[TATATATATATA]TTTAATAAACTTAAAACTGAATCACCACCTTTGT
Unigene8686_ES_1062_58	ATCATCATCATC	ATC	43	12	AGCAGTGTCTGTAGATTTGGCTGCGGCTGCTGTACAACTTAA[ATCATCATCATC]AGACAATGAATTGACTGAGTCAACATCGGCCTTGGAATC
Unigene13124_ES_1419_59	GATGATGATGATGATGAT	GAT	88	18	GGTAGCGTAGGAGACTTTCTTCGCAGATGATAAGGTGGGTGGTGATGTGTATTGGAAGATGAACTAGATGGTGGCGATGATGATGAC[GATGATGATGATGATGAT]GGTGAGGATGCAGCAGCTTGGTGTGCCTGGTGCGCTTGTGATGATGATGATG
Unigene13124_ES_1419_60	TGATGATGATGA	TGA	144	12	GGTAGCGTAGGAGACTTTCTTCGCAGATGATAAGGTGGGTGGTGATGTGTATTGGAAGATGAACTAGATGGTGGCGATGATGATGACGATGATGATGATGATGATGGTGAGGATGCAGCAGCTTGGTGTGCCTGGTGCGCTTG[TGATGATGATGA]TG
Unigene61_ES_322_61	TGCTGCTGCTGCTGC	TGC	53	15	ACTGAGGAGTGAACAGACCAGTCAGATCAGGTCCTGGAAATATTACTGCTTA[TGCTGCTGCTGCTGC]TACTGTTTGATTACAAGTTAAATATCAATACCATGTATTATCTTTAAATGGCTGCGTCACTTGCTG
CL762.Contig1_ES_306_62	AGCAGCAGCAGC	AGC	87	12	ACAGCAGGTTCAGAATTGGACAACTCTTTATCTGAAAACAAAACTCCATCAAAGAAAGAAAAGAAAAAGAAGAGAAGAGAATCGTT[AGCAGCAGCAGC]AATTAATGGCGAAACCCCACAAACACCAAAACA
Unigene1395_ES_542_63	TCATCATCATCA	TCA	24	12	GGGCCTCGTCTTCTTCCTCATTT[TCATCATCATCA]GTAGCAAGAATAGTTTGTAGAAAGTTTTGTCTGTCTGAGCCAGTAGATTTTTGATCGAACATACCAGCCTGGATGACCTTTTCATCCATGTTGAGCTTGTAACGAGCGGCAGCTAAGATAC
Unigene3334_ES_700_64	GATGATGATGAT	GAT	28	12	GACTATGATATTGACGATGATGATGAC[GATGATGATGAT]GAAGATAATGCCTCGGATAATGATCTAGATGATGGGGACGACAGCGGCAATGGAGAATCATGATAGATTCACCCCCCTCCCCTACCCTACTTTCTTCTCTTATCACTCCCCATCCGAA
Unigene8903_ES_1074_65	TGATGATGATGA	TGA	38	12	AGGTTACGGTTGTGAGTGAAGACGAAGAGGATATGAT[TGATGATGATGA]AGAAGGGGAAGATGGGGAGTATGATGAGATGCCGCGGTCCAGGAAGTCCACAGATCCAGAA
Unigene10049_ES_1155_66	AGAGAGAGAGAG	AG	111	12	AACAACAGTCACAGCACAGTTCCTACATAAATGAATGAAACACCATAAGAATTGATGAATCCTAGGCTTAAATTGGTCTTGCAACCAGAAGTCTAAGAAGAAATTGAAAT[AGAGAGAGAGAG]ACTATGGAGCTTCTGCATATCCAGTTATCCACC
Unigene217_ES_343_67	TCATCATCATCATCA	TCA	62	15	CTTCTGTACAGGCATGTCGGAGTCACCATCATTTCCATCATCCCCATCTTCATCATCATCT[TCATCATCATCATCA]TCGTCATCCAAATCAATTTCATCAGGGTTGACTGCTCTATTTCCTTCTGCCACCTCATCATCACGTTGTGTA
Unigene1028_ES_460_68	TGTTGTTGTTGT	TGT	102	12	CAGGAGAAGACGGAGGTAGAGGAGCTAAGCCACTAGTATCACTCCTCTTACTTGGGCTGGAGCGTGCACTGTGAGGTCCGGGGGAAGACATCGCGAGGAAG[TGTTGTTGTTGT]TATGGTGCAAAAATAGCTTAGTGTCTTGGTGGTCTGCTGG
Unigene6085_ES_885_69	CAGCAGCAGCAG	CAG	26	12	CCAACCACCCATTATGACCCAGGCC[CAGCAGCAGCAG]CAACCGCAACAACCGCCACCAGTGCCAGCACACCAAACACTCTACAATGACGAGGATATGGGGTACAGGTATGCTGATCCCCAGCTCTACCAGAACAA
Unigene11089_ES_1241_70	TAATAATAATAA	TAA	68	12	ACAATCCTTTCAGTGCGGAAACCTAGGGTAAATATTACACCAGATATTACTAAGAGAAGTTTCAGGG[TAATAATAATAA]TATACAATGTTAACAGAAGTAATTTAAACAATTTGCATATATACTACCCTAGTCAATTTATGTTATGATTTCTTTTAAGTAAAATTAAATTTAACGGCTCATGGCGCC
Unigene12698_ES_1384_71	TCATCATCATCA	TCA	120	12	GCAGAGTTTGTGTGTTGTGTGGTCTGGTGTGTCTCGCATTACCTCATCATCTCACAAAATTATCACCCAAATAATCATAATCACAATCATCACCACCATCGTCATATTCATTATCATCG[TCATCATCATCA]TTGGCAACAGCATTTCAGTAACATTCA
CL615.Contig1_ES_250_72	AGGAGGAGGAGG	AGG	44	12	TGGGTCCACTATTTCTAGGCATCTTAATTTTATATCAAGGTAT[AGGAGGAGGAGG]CTGTTTTCTATTCGGGATAAGTGAGGGCA
Unigene3262_ES_686_73	GACGACGACGAC	GAC	24	12	AGGGACTCTTTGATGATGACCAA[GACGACGACGAC]GAAGATGATGATGATAGTGATGATGATGAAGATAAGGATAACCTCGTCAAAAAGAAAGGAGATGA
Unigene3262_ES_686_74	GATGATGATGAT	GAT	39	12	AGGGACTCTTTGATGATGACCAAGACGACGACGACGAA[GATGATGATGAT]AGTGATGATGATGAAGATAAGGATAACCTCGTCAAAAAGAAAGGAGATGA
Unigene3262_ES_686_75	TGATGATGATGA	TGA	53	12	AGGGACTCTTTGATGATGACCAAGACGACGACGACGAAGATGATGATGATAG[TGATGATGATGA]AGATAAGGATAACCTCGTCAAAAAGAAAGGAGATGA
Unigene12292_ES_1341_76	TTCTTCTTCTTC	TTC	49	12	CTCAGCGTGTACCTTCTCCACATCTATCATATTAATATGTGATTTGAG[TTCTTCTTCTTC]ACGCTTCAGCCCCTCCTTCTCTTTGTC
Unigene10728_ES_1207_77	CTGCTGCTGCTG	CTG	58	12	GGTGTGGTGTCAGGGAGTAGTAGTTCTGTGGTAGCATCAGGTAACTGTGTCTGTGGA[CTGCTGCTGCTG]GCTTCTGCCTGTGCGGCAGGAATGCGTGAGTGAACATTC
Unigene553_ES_389_78	CAGCAGCAGCAG	CAG	73	12	TCAACCAATGCATCAACCGGTACTCCAAGGAGAGCACCAATCAGTAAGTAGTAGCAGCAGTCCCAGCAGTAA[CAGCAGCAGCAG]TAGCAGTAGTAGCAACAGCAACAGTGGTGG
Unigene12787_ES_1386_79	GAGGAGGAGGAG	GAG	76	12	GTTGATCCTCTGGCCTTAGTCACGTTCAAACAAGAGCATCACGCACATGAAGACCAGGAAGGTTTAGAAGTTCAC[GAGGAGGAGGAG]AGTGAAATACTAGTCAAGGACGAACCTCAGGATGGTTCAAGGAG
Unigene9211_ES_1095_80	CAGCAGCAGCAG	CAG	89	12	GGCATACAAAAGCCTTCTTGTCCCTGGTGGCCCCCCATCAAATATTACAATGAACCACTTGTTGTACTATCTACACTGTAACCTAAAA[CAGCAGCAGCAG]CAATCCAGGCCTAACATACGAGATCA
Unigene13566_ES_1444_81	TGCTGCTGCTGC	TGC	37	12	GGCAGTTTTCCAACTACTGGCAACACTGCTGACTTT[TGCTGCTGCTGC]TACTGCTACTGTGACAGTAGTAACTGGAGTGCTAGCAACTTTCACA
Unigene1004_ES_453_82	ACAACAACAACAACA	ACA	11	15	CACCACAGGG[ACAACAACAACAACA]GCAGCAGCAGCAGCAACGTGGCGGGGGGTCTAGTAACCCTCCCAGTTCAGCTCAACAAGCAAAGCTACGAGCTGAAGCCCTCACCACTACCCAAGCTTTCTTTAATAGGTCTGACCACGGTGAGTTAAAGG
Unigene1004_ES_453_83	CAGCAGCAGCAGCAG	CAG	24	15	CACCACAGGGACAACAACAACAA[CAGCAGCAGCAGCAG]CAACGTGGCGGGGGGTCTAGTAACCCTCCCAGTTCAGCTCAACAAGCAAAGCTACGAGCTGAAGCCCTCACCACTACCCAAGCTTTCTTTAATAGGTCTGACCACGGTGAGTTAAAGG
Unigene9284_ES_1104_84	GAAGAAGAAGAA	GAA	105	12	TCCAATCTTTCTGGCCACTTTACCATTATGAGTATCGTGGTGATGATTATAAAGGCAAAAAGAAAAGGAAGAAGAAGAGTATTGAAGAAATTGCGGAAGAGGAG[GAAGAAGAAGAA]AAAGAAGACGAAGATAAGAAATCGGAGGGGGAAGATCAAGG
CL40.Contig1_ES_17_85	TGGTGGTGGTGG	TGG	77	12	CTTCAGCTGCTTTGGAGGGATGATGGATTTCTGCGATTTGAGATGGGGTACTATTTTCTGTAACAATGGTGATGTA[TGGTGGTGGTGG]CATTTCGGTGTTGGCAACCTCATCATATGATGGTGGTTTGTCTGCCTTCACACCTGTA
Unigene435_ES_376_86	CTGCTGCTGCTG	CTG	61	12	TGGTGCGTTAAACCCATCCATCAAGTTTTTCAAGCCTGATCTTAAATGTTGTTGCGTAAT[CTGCTGCTGCTG]ATGTTGTTGATGTTGCTGCTGCTGCTGCTGCTGTTGAATTTGTTGTTGATGGTGGATTTGTTGGCTGTGA
Unigene435_ES_376_87	TGCTGCTGCTGCTGCTGC	TGC	86	18	TGGTGCGTTAAACCCATCCATCAAGTTTTTCAAGCCTGATCTTAAATGTTGTTGCGTAATCTGCTGCTGCTGATGTTGTTGATGT[TGCTGCTGCTGCTGCTGC]TGTTGAATTTGTTGTTGATGGTGGATTTGTTGGCTGTGA
Unigene1063_ES_463_88	TTGTTGTTGTTG	TTG	96	12	GGCTCATGTCTGGTAATAGTGCAGAATTACCTGTCACGGCAACAGGTTGGGCGTTGTTGGTATGATTGCTCACTGCGATAGTTGCCAAGTAATGC[TTGTTGTTGTTG]GACGTATGAGATTACAGTCATTAATTACAAGTCAGTGATAGTTGTGTTCCA
Unigene8279_ES_1034_89	CAGCAGCAGCAG	CAG	21	12	CACCGCAACTGCATAATCAT[CAGCAGCAGCAG]TTCCAACAGCAGCAACATCAGCAACAACAACAAGAACAATTTGGACTCCACAGACAGGG
Unigene8279_ES_1034_90	CAACAACAACAA	CAA	54	12	CACCGCAACTGCATAATCATCAGCAGCAGCAGTTCCAACAGCAGCAACATCAG[CAACAACAACAA]GAACAATTTGGACTCCACAGACAGGG
Unigene4670_ES_791_91	CCACCACCACCACCA	CCA	92	15	CCAAATCAAGATGCCACGTCGTGGAGGTTTTGCTCCTCGTCCCCCACCGCGAGCTGCTCCACCCCCTCCTCCACCCCGAGCTGCTCCACCC[CCACCACCACCACCA]ATGGCCGCCCCTCCTCCAGCCGCTGCGGCTGCGTCTCAAGGTCCCAGCATGATG
Unigene2407_ES_647_92	TAATAATAATAA	TAA	32	12	TGTGTCAGATCAATAACTTTGACTTGAGATT[TAATAATAATAA]ACTTATTTCACATTATTCAGAAAAAATAAATAAAAACCCTAATCTTTTCTTTGAGCATATTTTCCTAATTTTTACTTCTTTTCCTTTTCCTTTTCTTTTTCTTTTTCTTCTTCTTCACTCTCATCATCATCGTCGTCATCGTCGTCGTCA
Unigene2407_ES_647_93	TTCTTCTTCTTC	TTC	148	12	TGTGTCAGATCAATAACTTTGACTTGAGATTTAATAATAATAAACTTATTTCACATTATTCAGAAAAAATAAATAAAAACCCTAATCTTTTCTTTGAGCATATTTTCCTAATTTTTACTTCTTTTCCTTTTCCTTTTCTTTTTCTTT[TTCTTCTTCTTC]ACTCTCATCATCATCGTCGTCATCGTCGTCGTCATCATAATCTTCG
Unigene4708_ES_800_94	CATCATCATCAT	CAT	42	12	GCCGCCATTGTCCTCCATTAATTGGTCCGAGTTTAGTTCTC[CATCATCATCAT]CTTCATTGCTGCCCAGCCCCCCGTCACCTGATCCCGGACCCCCAGAA
Unigene5551_ES_852_95	TATATATATATATA	TA	29	14	CCGGGTTTCTGAAATAATTTATGACTCG[TATATATATATATA]AAAAAAAGGATGAAAATATTTTTATTGCCAATTTTTTTGTTGCTAATGCTTGATTTGAAAATTTTATATAGGGTCTACCAGGATCAAACGGAACACTTTCGA
Unigene7328_ES_971_96	TCATCATCATCA	TCA	133	12	TGTGCAGTCCTTTGTCAAGCAAAAAAAAGTAACTTTTTTACCAATAAAAATAAACATAAAAGTAATATCACTATTTTTTACAAAATACTTATTGATCAATATCTAAAGGATTAACATAAACAAATACATCAT[TCATCATCATCA]CTATCATTATGCCAATTAAGTCTGTCTTCGTAAAATTTAATAACTGTCTGAGGGTCTTTAACATTTGCGATACGCGATGGCACTAGATCC
Unigene5293_ES_834_97	ACCACCACCACC	ACC	80	12	GCAGCTGCATTACTTGTTATAAGCATTATCTATTTATTTTGCTCTGAATATGAGTGTTGAAATGTTTATTTTTTTTATT[ACCACCACCACC]TCTCTGAGACTCGTATGTGTACAAAACT
Unigene14796_ES_1541_98	ATTATTATTATTATTATT	ATT	70	18	GCCGTATCAGTGTTCTGGAGGAAGTCTTAATAACGGCCCAGTGTACCTGTAAGACCAACATCGCCCTCA[ATTATTATTATTATTATT]TTTAATATGATGTGGTCCACACCAGAATAGAGTGTATGT
Unigene4755_ES_807_99	ATATATATATAT	AT	95	12	ATCACATGTACCTGTTGGGGAGCCGAGTCTGTGTTCAGATTGTTATTGAAACGGAACACAAAACTTTGTTCCTCAAAATTATATATATTATGAG[ATATATATATAT]TTGTCAATTTTTTTCATAATCATATGGTTTACAAAGCCACTAGGATACAAGGCC
Unigene1474_ES_548_100	AATAATAATAAT	AAT	42	12	TGGACAGAAATCGCAGTCCTGTAAATCAGGGTCTTGCGAGA[AATAATAATAAT]GGAAAGGATAATCAGAATGGTTGGGGTCACAATCCTCCGCAAACGGTTTTAAATAGAGCTGCAATGAGAATGTCAGCATCG
Unigene11116_ES_1247_101	GCTGCTGCTGCT	GCT	52	12	GAGGGTGGGAAAACTTCAAAGAGCTATATGGAGGGACCTAATAAGTATCAG[GCTGCTGCTGCT]CTTTGTGTTGGAGTAGGAAGCTTTGAAGATCCAAAAGAAATTCAAGGGTTGATGCATTTTCTGGAACA
Unigene11924_ES_1320_102	GATGATGATGAT	GAT	48	12	CTCCGGGAATTGCTCCTCCAATTCCTGGAGTGTCCAGTCGTCCTGAC[GATGATGATGAT]GGACCCGCAGCCAAGAAGCCACGTACAGAAGAATCCCTTGT
CL52.Contig3_ES_21_103	GCTGCTGCTGCT	GCT	101	12	TGCTGTTCACCTTTTTGATGCCACTGGTAGTGTAACAATAAACAGGGGATCCAACTCTGCTAAATCCTCAAGTGCATCAACAATTTCATCTACAAGGAGA[GCTGCTGCTGCT]GCAAGAGAAGCTGAAGAAGCTGCTTTTAGACAACAAGCTGAGGC
Unigene8447_ES_1043_104	TTATTATTATTA	TTA	29	12	ACTGGCAATCATAAACTTTACAGGGAGT[TTATTATTATTA]TTTTTAATCCTGGGGGAAAATAAATAAAGCTGCAGGAAGAAAGTTGAAAATGA
Unigene12884_ES_1394_105	TATATATATATATATATA	TA	67	18	AAAGAAAGAAGCAGCAGAAGCCACAGCAGCAGCAGCAACAACATAATAATATAATTCATTTGTATT[TATATATATATATATATA]TGTAAATGTTTAAAAGGGTTGTAATGTCAACCACTGCAGTTGTAACAACGT
Unigene12884_ES_1394_106	CAGCAGCAGCAG	CAG	24	12	AAAGAAAGAAGCAGCAGAAGCCA[CAGCAGCAGCAG]CAACAACATAATAATATAATTCATTTGTATTTATATATATATATATATATGTAAATGTTTAAAAGGGTTGTAATGTCAACCACTGCAGTTGTAACAACGT
Unigene764_ES_416_107	GCAGCAGCAGCA	GCA	70	12	ACGGTTTGGTTCCACAGTACGTAGGAAACAAACTAAAGGTGCATCATCATTGCACAATAATAAAGAGCG[GCAGCAGCAGCA]GCGACATCTGCGTCGTTGGCCGTTGGTTGCTGGGGCGGCTGCTGCGCCTCTAGTGCTTCAATTCTCGT
Unigene1130_ES_472_108	CTGCTGCTGCTG	CTG	32	12	CTCTTGGCCCAGACCACATCACCCACCACGT[CTGCTGCTGCTG]ACAGTGGATTTTATGTGCCGCGTCAGTGCCGCCGAAGACGTTCCTCCAGGGGAAAGAGTGTAGGAT
CL506.Contig2_ES_216_109	TGTGTGTGTGTG	TG	50	12	ATGCCACGATTACGATCAGGTCACCACATGTTGTGGTGCAATGTGTGAA[TGTGTGTGTGTG]CCAATTCAAAATTCTTAAAGATGAAAGGATGATCTCTTGAGGACTCAGTCG
Unigene1763_ES_581_110	ATATATATATAT	AT	39	12	GAATCACTGCTGAATGGGAAGGGTTGTTAAAAGATTGA[ATATATATATAT]AATATATGGGTTATTCATTTGGACAGTTGCATAAAAGCATTGCT
Unigene11417_ES_1280_111	CAACAACAACAA	CAA	80	12	ACCAACACAAATACAACAACCGCCGCCACCACCACAACCAACACCAACACCACCACCATCTCAACAGCAGCAGCAACAG[CAACAACAACAA]CAGCTGCTGCAGCAACAACAACAGCA
Unigene1517_ES_549_112	ATATATATATAT	AT	30	12	AGCATAAACAAACTCCAAACTTGTGCATC[ATATATATATAT]TTTGATAATATTGGAATATGCTTCCAACTACAATTGGATACATATATGCACATAATGTATTGACATACACCTACAATGAAAAAAATAGATTACCAGCAAAGAACTTCTCCAGTCT
Unigene14050_ES_1488_113	TATATATATATATA	TA	78	14	AAAACTGCAATTGGACAGCAAACATTATTTAGGGAAAATATTGCATAACACTTTTATTTATTTCAGATCCTTGATTC[TATATATATATATA]CATTGTGTCCATAAAGACTTTTAATAGATCTCATACATATGAGAAAAAAAAATATAGTAACACCAAATTAAAATTGACCAGACAATTTATAAAACCACAGGT
Unigene13323_ES_1431_114	TAGTAGTAGTAG	TAG	70	12	CCACAGCCACGAAGAGACTCAAAAAGCCCATTTAAGTTTTGTTGAAAGCAAAAAGCAATATGAAAGGTC[TAGTAGTAGTAG]ACATGACAGCAAAGAGAGCCACAGAGACAGCCACAGAGATAGTCACAGAGACAGCCACAGAGAAAGCAA
Unigene12358_ES_1356_115	ACAACAACAACA	ACA	109	12	CCAGCAGTAGCAGTAACAGCACTTTCAACAACGACATACTATATGAGGTAATCACTGGGAACAACATGTGCACCAGTAGTGCGATCATCAACAGCAGTAAAAAGAAAG[ACAACAACAACA]ATGAACTCAGCAAAACCAACAGGAAAGCAAGG
CL547.Contig1_ES_232_116	GCTGCTGCTGCTGCTGCT	GCT	55	18	TCATCTGCATCGTCCACTTGTACGGTGGTAAATGTGGGTCTTATAAAGCGGGAG[GCTGCTGCTGCTGCTGCT]CGAATATCAGATCCGGCCAGTGGCGGTAGTGCTGAGGACCAACGGTCTGTGTGTTCAGTTGGTCAACAGTCAACCAACACAGT
CL436.Contig2_ES_190_117	AGAAGAAGAAGA	AGA	75	12	CTCCTGGATCCTCTGGACCCATTCGGGACTCAGGCTTGCAGGAAGCTATTGAAATGTTAAAAGAACAAGAGATG[AGAAGAAGAAGA]GAAGATCAAGTTAGGGAACACGAACAAATACTACGAGATCTACGGCATGGTCTCATGAAGTCTGAGGGGAGA
Unigene9698_ES_1135_118	CAGCAGCAGCAG	CAG	78	12	AGTAGTTGGGTCAATAGCAGCAGCCTCTTGACGATAGGCTTTTAGGCAATTTTTTATCTTCTCTACAATGACAGCAT[CAGCAGCAGCAG]TTCCGCCCAAACCTTCCACCAACTGACGGATTACACTGT
Unigene12975_ES_1407_119	TGACTCTGACTCTGACTCTGACTC	TGACTC	31	24	AGATGACCCTCAGGATGACGATGATGCAGA[TGACTCTGACTCTGACTCTGACTC]AGATGATGAGGCGGTTCTGTTTGCGGAGCTTGAGCGTATCCGTCGTGAGCGTGCGGAGGAAGAGGCTGCTGCTGCAGCGGCCCGTCAGGAACAGGAGGAACGTATC
Unigene229_ES_345_120	ACAACAACAACA	ACA	36	12	CAGATACAACAGCAACAGCATCAGCTACTACTAGG[ACAACAACAACA]TCAGCTACTACTACAACAGCAACAACAACAATGCAGTCTGCCGCAGGGGTTCTGGCTCATAGTGCAACAACAGCTACAAACAGCTGCATATGGACAGCT
Unigene229_ES_345_121	CAACAACAACAA	CAA	67	12	CAGATACAACAGCAACAGCATCAGCTACTACTAGGACAACAACAACATCAGCTACTACTACAACAG[CAACAACAACAA]TGCAGTCTGCCGCAGGGGTTCTGGCTCATAGTGCAACAACAGCTACAAACAGCTGCATATGGACAGCT
Unigene1745_ES_576_122	CAGCAGCAGCAG	CAG	23	12	CAAGGAGGGTACAGCCAACAAC[CAGCAGCAGCAG]CACCAGCAGCAGCAGCAGCAGCAGCAACCACAACAGCAGCTACCGGCTACAACCAAGGTTACG
Unigene1745_ES_576_123	CAGCAGCAGCAGCAGCAGCAG	CAG	38	21	CAAGGAGGGTACAGCCAACAACCAGCAGCAGCAGCAC[CAGCAGCAGCAGCAGCAGCAG]CAACCACAACAGCAGCTACCGGCTACAACCAAGGTTACG
CL61.Contig4_ES_27_124	CCACCACCACCA	CCA	75	12	CACTTCCACGGTCACCACCATATCCTCCACCTCGTCCGCCACCACCATATCCTCCACCTCGGCCGCCTCCTCTG[CCACCACCACCA]CCTGCACGTTTTTCGGCTTTTCTTGGCGTA
Unigene1158_ES_489_125	GATGATGATGATGAT	GAT	39	15	GTTGGGCTGATGACGATGATGACTATGATAACTTCCTC[GATGATGATGATGAT]TATGAAGATGATTTAGATGATGATCTTGAAGATAGATTAGAGAAAGATTTAGAGGAAATTGAGGAGAAGATGGAAGACAACCTTC
Unigene11205_ES_1262_126	TGTTGTTGTTGTTGTTGT	TGT	54	18	GTTGTTGATGTTGCTGCTGGTGTTGATCCTGATGTTGTTGCTGCTGTTGATCC[TGTTGTTGTTGTTGTTGT]TGGTGAATCTGTGGGTCTTGCTGTT
Unigene569_ES_391_127	GTGTGTGTGTGT	GT	97	12	AGAACCATGTTTGCCACTGTCCTTCAAAAATAAGAATGAAGGGATTTTTTTAAAAGCAAAGGGCTGTTTTGTATGGATTTTTTTTTGCAAGGTAAA[GTGTGTGTGTGT]GGTCCATATTTACCCTCTTTCTTGGGAGTTGGTTC
Unigene1233_ES_519_128	GAAGAAGAAGAA	GAA	30	12	TGGAGACAGAAGAAGGAGCTGATGAGGAT[GAAGAAGAAGAA]GTACCAGATCAAGTGGAAGAGGACAGTGATGATGAAACAATTGAACGCCACTTTCCTATCACAATTCCA
Unigene8044_ES_1018_129	TATATATATATA	TA	67	12	GCTAGTAGCACATATCCCTATTCCTTGTACATACATCCTAAATACATTTGTATATATTCATATGTT[TATATATATATA]AATAGCATAATCTTTACATTTGAGTAAAGGCATTTTATTGTAGCCATTATTGAGGATAATGATCAACATTTTCCAAGTGGCA
Unigene14372_ES_1501_130	CAGCAGCAGCAGCAG	CAG	25	15	AAACCCAACTCCCTTATGCAGCAA[CAGCAGCAGCAGCAG]CAACAACAGATGCAGCAGCAGCAGCAAGCACAGCAGCAGCAACAACAACAGCAGCAACAACAACA
Unigene14372_ES_1501_131	GCAGCAGCAGCAGCA	GCA	51	15	AAACCCAACTCCCTTATGCAGCAACAGCAGCAGCAGCAGCAACAACAGAT[GCAGCAGCAGCAGCA]AGCACAGCAGCAGCAACAACAACAGCAGCAACAACAACA
Unigene153_ES_336_132	CAACAACAACAA	CAA	84	12	CTCCGTCAAGTGCACAGTATGAACAAATGGATACAAGTGGCACGCCAACAATGCAACAGCAGAAACTACCACAACAGACACAG[CAACAACAACAA]TCTACATGGGGTTGGAAGCATTAACT
Unigene11163_ES_1257_133	CTGCTGCTGCTGCTGCTG	CTG	23	18	GTGGTTGTGGTGGAACTTGTAC[CTGCTGCTGCTGCTGCTG]TTGTTGAGCTTGCTGCTGCTGCTGTTGGTGTGCGACAAAGTAAGATTGTGGAGGAGCAGCAG
Unigene11163_ES_1257_134	TGCTGCTGCTGC	TGC	51	12	GTGGTTGTGGTGGAACTTGTACCTGCTGCTGCTGCTGCTGTTGTTGAGCT[TGCTGCTGCTGC]TGTTGGTGTGCGACAAAGTAAGATTGTGGAGGAGCAGCAG
CL149.Contig2_ES_63_135	TAGTAGTAGTAG	TAG	63	12	GATGACGATGAGGAATCCAGCGAGGAATCCAGTGAGGAATCCAGCGAGGAGTCCGACGAAGA[TAGTAGTAGTAG]CGAGGAAGATGATGAAGAAGAAGAAGAGGAAGAGGAATCACAGTCATTCAGAGG
CL149.Contig2_ES_63_136	GAAGAAGAAGAA	GAA	88	12	GATGACGATGAGGAATCCAGCGAGGAATCCAGTGAGGAATCCAGCGAGGAGTCCGACGAAGATAGTAGTAGTAGCGAGGAAGATGAT[GAAGAAGAAGAA]GAGGAAGAGGAATCACAGTCATTCAGAGG
CL61.Contig5_ES_29_137	CCACCACCACCA	CCA	26	12	AATCTACCAACCACCCTGTTGTCGG[CCACCACCACCA]CCGCCATATCCTCCACCACTTCCACGGTCACCTCCGTATCCTCCTCCACCACGGCCGCCTCCTCTGCCGCCACCACCACCAGCACGTTTTTCGGCTTTTCTTGGCGTA
CL61.Contig5_ES_29_138	CCACCACCACCA	CCA	107	12	AATCTACCAACCACCCTGTTGTCGGCCACCACCACCACCGCCATATCCTCCACCACTTCCACGGTCACCTCCGTATCCTCCTCCACCACGGCCGCCTCCTCTGCCG[CCACCACCACCA]GCACGTTTTTCGGCTTTTCTTGGCGTA
Unigene5578_ES_853_139	AAGAAGAAGAAG	AAG	68	12	CAGGATTTGATGGCATCGGAAGGAGATGCAGCTCTCATAGTTGCAGCACATAATGAACGTCGTCTAA[AAGAAGAAGAAG]AAATGATGGAGATTCAAGCTACTATCCCTGTAATAGAAAAGGTGACACAATTCTCTTCTGGCATCAGCATTGGCATA
Unigene673_ES_406_140	TCATCATCATCATCATCATCA	TCA	48	21	TGGACCAGGCTGTTTTTGCTAGTTTAGTTCCAATGTACTTGTGTTCG[TCATCATCATCATCATCATCA]TCTATCTCAAATGAATCATCATCATCATCGTCATATCCAGCAGTTACGGCAT
Unigene673_ES_406_141	ATCATCATCATCATC	ATC	83	15	TGGACCAGGCTGTTTTTGCTAGTTTAGTTCCAATGTACTTGTGTTCGTCATCATCATCATCATCATCATCTATCTCAAATGA[ATCATCATCATCATC]GTCATATCCAGCAGTTACGGCAT
Unigene5757_ES_858_142	ATGATGATGATG	ATG	97	12	CCAACGAAGATGATAAGTTACGTCAGGATATAAAGGAACTCTCAATTGAAGATACCCAAGAAGATGAGGAAGAAATTAAATTAGAAGACAATGAAA[ATGATGATGATG]ATACTGAAACTGGTAAAGAATCTGCAAAGAAAGGTGCGGA
Unigene5359_ES_841_143	ACCACCACCACC	ACC	41	12	TCTGTTCTTTTTCTCCCACCACCATCAAAAATTACCAACA[ACCACCACCACC]CTTGACCCCCTCCCACATCACCAAAACCACTACCA
Unigene4729_ES_801_144	GGTGGTGGTGGTGGT	GGT	87	15	TCAGTCCTGCTGTCACTTATCCCAGCAAGGCTGCACTAAATCAGTTTGAGTCACAATGCAAAACAAGAGCAAGTCCCCAAAATCAA[GGTGGTGGTGGTGGT]CGTGATGGTCCAAACCACAATGATCGTGGTCC
CL17.Contig5_ES_3_145	TAAATAAATAAATAAA	TAAA	30	16	TTCACGCGGCATTTTGGTTAGTTGCTTCT[TAAATAAATAAATAAA]GCTGGACGCAGGATTGACGTCCCCGAGTGCGTCTAACACTG
Unigene9367_ES_1117_146	AAGAAGAAGAAGAAG	AAG	78	15	TAACAGTGATGCGGAAGGAGAGGACGAAGAAGACGATGAGGATCAAGATCAAGAAGAAGAAAATGAGGATGAAGTTC[AAGAAGAAGAAGAAG]AGACTGAACAAATGGACGATGAAGATGAGGAAGACGATGGAGAGGA
Unigene3276_ES_694_147	CAGCAGCAGCAGCAG	CAG	84	15	GTGGCCCGAGTCAGAATCATTTCTCCCAATAACCAGCCTCCACAGTCTTGTGCAGCACTTGGGTGGTGTGGATGCGTCCAAGC[CAGCAGCAGCAGCAG]TAACAGTAGCAACTGCAGCAGTGCTGGTGGCATTGTAGGAGAGACAACAGCGCT
Unigene4249_ES_763_148	ATATATATATAT	AT	117	12	TAGAAAGCGTCAACAAGAACAGCGCATGTATGCAGCATCTGCATTTTTATAAAAAAATGGATGAGAATCTTTTTAAACAAATGTCAAATATGATGATGATATACTAAATAAACCAA[ATATATATATAT]TTTGTTAATTCTTATTTTATTAAGATATTTGATCTTCAAGGGTTAATGAGATCTCTGGCT
Unigene1253_ES_527_149	GTTGTTGTTGTTGTT	GTT	14	15	TGCTGTTGAGGAG[GTTGTTGTTGTTGTT]GCTGTTGCTGCTGCTGCTGCTGCTGTGGTGGTGGTGGCTGATATTGTTGCTGTGGTGGAGGCTGCTGAGGCTGCTGGAACTGCTGCTGCTGTTGATAT
Unigene1253_ES_527_150	TGCTGCTGCTGCTGCTGC	TGC	34	18	TGCTGTTGAGGAGGTTGTTGTTGTTGTTGCTGT[TGCTGCTGCTGCTGCTGC]TGTGGTGGTGGTGGCTGATATTGTTGCTGTGGTGGAGGCTGCTGAGGCTGCTGGAACTGCTGCTGCTGTTGATAT
Unigene1253_ES_527_151	GTGGTGGTGGTG	GTG	53	12	TGCTGTTGAGGAGGTTGTTGTTGTTGTTGCTGTTGCTGCTGCTGCTGCTGCT[GTGGTGGTGGTG]GCTGATATTGTTGCTGTGGTGGAGGCTGCTGAGGCTGCTGGAACTGCTGCTGCTGTTGATAT
Unigene1253_ES_527_152	CTGCTGCTGCTG	CTG	108	12	TGCTGTTGAGGAGGTTGTTGTTGTTGTTGCTGTTGCTGCTGCTGCTGCTGCTGTGGTGGTGGTGGCTGATATTGTTGCTGTGGTGGAGGCTGCTGAGGCTGCTGGAA[CTGCTGCTGCTG]TTGATAT
Unigene3607_ES_715_153	CATCATCATCAT	CAT	70	12	CAGATCCACTTTCCCCTTCCTTGGAAAGGTCAGCACAGCCTAGCCTTCCTCCACCCCTTCTGCCAACAA[CATCATCATCAT]GTACAGGTGGTCTGCCACCTCCACTATTGCCTGTACGAGGGGAAC
Unigene4388_ES_778_154	AACAACAACAAC	AAC	26	12	CTCCTCCACAGGCCAAGTGAGGCCA[AACAACAACAAC]CACCGCAGATGACTGGGCAGCCTACCACACCAGGCTACTCAACGCCTACCACACCAGGCTACTCAACCACATTATCAACACAGGCACCAACACAGTGGTCAAGGTCCAACAAGTTGACCAGG
Unigene3758_ES_724_155	GATGATGATGAT	GAT	60	12	AGCTTGATGATGAAGACTGGGAGGATGATGAAGATGAGGATGATTTGGAAGATGATGAA[GATGATGATGAT]GAAGATGATTTAGAGGATGATGATTGGGAAGATGATGAAGAAGAGGACG
CL750.Contig1_ES_301_156	ATATATATATAT	AT	36	12	TGGAAACTGCTTGAAATGGAAAGTCCATATAACAG[ATATATATATAT]TCCAATATCAACTCAATGATTTACAGAATTTCATATTGTGCTCGCACACCTTTGATGAGGCAGCAAGACATCCAGATTC
Unigene9686_ES_1132_157	TTCTTCTTCTTC	TTC	54	12	GCTCCTTTCCATTTGCTTTGCGATAAGACTTTGTCCATTTGGTCTTGCGTGGA[TTCTTCTTCTTC]TTGAAGTTCTTATGACACTTTGATCGACAGAAGCGGA
Unigene1745_ES_574_158	GTGGTGGTGGTG	GTG	72	12	CTACAACAGAGACAACCGAGGTGGTGGTGGCGGTGGCCGTGACAGCCACCGTGGTGGCCGTGACAACCACC[GTGGTGGTGGTG]ACAACCACCGTGGTGGTGGTGGTGGTTATAATCGGGACAATCGTAGTGGTGGCGGCTACAATAGTG
Unigene1745_ES_574_159	GTGGTGGTGGTGGTG	GTG	93	15	CTACAACAGAGACAACCGAGGTGGTGGTGGCGGTGGCCGTGACAGCCACCGTGGTGGCCGTGACAACCACCGTGGTGGTGGTGACAACCACC[GTGGTGGTGGTGGTG]GTTATAATCGGGACAATCGTAGTGGTGGCGGCTACAATAGTG
Unigene3690_ES_718_160	TGATGATGATGATGA	TGA	99	15	TGTGTAGTGTTAGGAGGGAAGGCATTGTTATACAAGATGATTATGGTTGTTTAGTAATGTATATATTAAACCTCATGATAAATGTGATGAGACAATAT[TGATGATGATGATGA]TACTGGCGGCAATGACAATGTAAGGTGAGCTTTGGCCTCAG
Unigene6747_ES_936_161	GGTGGTGGTGGT	GGT	45	12	TTGCGCTTGGTATTTTGGATGCAGTAAAGAGTTTGGGTGTTTTA[GGTGGTGGTGGT]TATGGTCCACAAGGTGGTCGGCAAGGCTCTCCTCAAGCAGGATATGGTGGTAGGCAG
Unigene229_ES_347_162	ACAACAACAACA	ACA	76	12	AGTGCAACAACAGCTACAAACAGCTGCATATGGACAGCTACAGATACAACAGCAACAGCATCAGCTACTACTAGG[ACAACAACAACA]TCAGCTACTACTACAACAGCAACAACAACAATGCAGTCTGC
Unigene229_ES_347_163	CAACAACAACAA	CAA	107	12	AGTGCAACAACAGCTACAAACAGCTGCATATGGACAGCTACAGATACAACAGCAACAGCATCAGCTACTACTAGGACAACAACAACATCAGCTACTACTACAACAG[CAACAACAACAA]TGCAGTCTGC
CL507.Contig3_ES_217_164	AACAACAACAAC	AAC	81	12	CTACTTCCGTATGCCCTCACCCTATCGCTACAGCTGCTTTGAGGAGAAATGCGTCCGAGAAGAGTTCAATGCTCCTATCA[AACAACAACAAC]ATGAACAGCCCCAACAGAGGCACCACCACCACCAACAACAATA
CL507.Contig3_ES_217_165	CACCACCACCAC	CAC	113	12	CTACTTCCGTATGCCCTCACCCTATCGCTACAGCTGCTTTGAGGAGAAATGCGTCCGAGAAGAGTTCAATGCTCCTATCAAACAACAACAACATGAACAGCCCCAACAGAGG[CACCACCACCAC]CAACAACAATA
Unigene12512_ES_1377_166	ATCATCATCATCATCATC	ATC	23	18	GCTCCTCCTTTACCGTTGGTTG[ATCATCATCATCATCATC]TATCACAACCGCTTGTAAGGAATTTGCAGAATCATCAGGTACATCATTGCTTTTTACACCAGAAGTATCTTGTATTGACTGACGTCTAGATTCAACTGGCGGTT
Unigene1543_ES_554_167	GGCGGCGGCGGC	GGC	29	12	CTACAGCAGTGGTGGGGGATATGGTGGT[GGCGGCGGCGGC]CGAGGTGGAGGTGGCGGCGGTGGATACCGAGGTGGCAGTGGCGGCGGCTACGGTGGTAGCGGTGGCGGCGGCGGCGGCGGCTACGAAGGTGGAAGTGGTGGAGGATATGG
Unigene1543_ES_554_168	GGCGGCGGCGGCGGCGGC	GGC	104	18	CTACAGCAGTGGTGGGGGATATGGTGGTGGCGGCGGCGGCCGAGGTGGAGGTGGCGGCGGTGGATACCGAGGTGGCAGTGGCGGCGGCTACGGTGGTAGCGGT[GGCGGCGGCGGCGGCGGC]TACGAAGGTGGAAGTGGTGGAGGATATGG
Unigene11596_ES_1288_169	ATATATATATATATAT	AT	49	16	CCTTCTGTTAATATGAGGTTTGTGAGGATCATTGTTTTTTGTACATAA[ATATATATATATATAT]TATTTTTTTGTTAATAATGTTGGCAGTCTTTTATTGGGAAAGCTATTTGGCTGCTACTC
CL761.Contig2_ES_305_170	TGGTGGTGGTGG	TGG	97	12	AGGGGAAAAAGTTGTCCACCACAATACAGAGTCTGAGGAGCAAGTATCACCAGGAATCAATAAGGGAAGAGGTGGTGGAGTGAGAGGCCGTATTGA[TGGTGGTGGTGG]CAGGGGGGGAAGGGGAATGAACAGAGGTCGAG
Unigene12961_ES_1405_171	ATATATATATAT	AT	70	12	AGATTACTGCACACGCCAGGTATGTTTCCTTTCTCGAGCATCAAGTAGCAAAGTACAGCCTCCGACTGC[ATATATATATAT]ACACAACAGTGGATTTTTTTATCCGCTGCATGATACTATGCTTCCT
Unigene12010_ES_1326_172	TATATATATATATA	TA	103	14	TCAGTGTAGTTGGCGATATCACAAGAAACATACTGATAATGTTGTCTCTTATTTTATAGTAATTCAAATGTGATCTAGAGAAAAATAACGCTAGATCTGGCG[TATATATATATATA]TCATAAATAATGAAGAATATGCGGCCTGAATATATGA
Unigene2229_ES_623_173	CATCATCATCATCAT	CAT	52	15	AGTCCAGACTCCAGTGCACAATTGTGGACACCTAAAGATTGTCGATGTCAA[CATCATCATCATCAT]CAGATTGGTCCTCTTCTCCAGACACA
CL714.Contig1_ES_285_174	GATGATGATGATGATGAT	GAT	69	18	GGGATGTGTCTGAAGAAAGCGTAGAAGATCTTGAAGAGAGTATTGAAGATGATGAAGATGAGCTCGAG[GATGATGATGATGATGAT]GAAGACGAACTTGAAGATGATGATGAAGA
Unigene9974_ES_1151_175	GCAGCAGCAGCA	GCA	46	12	TTTCTACTGCTCAACCTTGGAGCCTGCCTGCTCTTGGCAGACCTC[GCAGCAGCAGCA]GCTCAACTTCAGTAACAACAGTAGCGCCAGCATCTGCATCAGTATCTGCA
Unigene9254_ES_1099_176	GGCGGCGGCGGC	GGC	98	12	GCAGTCCCTGTCCCTTCAGTTGGCTGACAAACTTTATAACCTGGTGGAGAACAATGAAAGAATCTTGGATCAAAAGCCCTTTTTCGGCCGCGGTGGG[GGCGGCGGCGGC]GGGTACCGTGACAGGCGCGATG
Unigene2991_ES_673_177	GATGATGATGAT	GAT	42	12	TGTGTGTACCCAACATTTTTGAAAGGAATGAATATTTGTAA[GATGATGATGAT]GCAATACATTTTTGCTGTTAACATCAGTGCA
Unigene10183_ES_1166_178	CAACAACAACAA	CAA	12	12	AGCAACAGCAG[CAACAACAACAA]TTGCAGCAACAACAGCAGCAGCAACAACAGTTGCAGCAGCAGCAATCTGATCCGAATAAGAGACGGGGTCCGGGTCCTGGTATTTGTTAC
Unigene10183_ES_1166_179	GCAGCAGCAGCA	GCA	56	12	AGCAACAGCAGCAACAACAACAATTGCAGCAACAACAGCAGCAGCAACAACAGTT[GCAGCAGCAGCA]ATCTGATCCGAATAAGAGACGGGGTCCGGGTCCTGGTATTTGTTAC
Unigene899_ES_443_180	TATATATATATATA	TA	114	14	CCTGAGCAACCAGTCAGATATCCATTCTGCTCATTATAGTTTATAGGTATTATTTTCATATACATCATCTTGCCACAATTTTCAGATAATCTTTATAAAAATTCTTACGTGAT[TATATATATATATA]TCAGGCATGTGATTAGTTCAGGCAA
Unigene6720_ES_933_181	TGCTGCTGCTGC	TGC	47	12	AGGAGGCAGAGACACTCAAGGAATATCTGGCTGATCCCAGCAAGTT[TGCTGCTGCTGC]AGCCTCAGCTGCACCTGTTGCTGCAGCCGCCGCTGCTCCTGCTGCTGCCGCTAAGGAAGAAGAGCCAGAGGAGGAA
Unigene11803_ES_1312_182	CAGCAGCAGCAG	CAG	63	12	CCTCTCCTCTCCCCTACAATGGAAGACTCAAGTAATTGTAGTAGTACACCATCTCAAGGGAC[CAGCAGCAGCAG]TACGATCAGTTCTGCTACCACTACAACAGCAGTAGC
Unigene9295_ES_1106_183	AATAATAATAAT	AAT	81	12	ATCCCCTTCACCCCCAAATTCATGAAGTGCCTATTGACCAAGATCCCAATTGTCAAATTCCATATGTATCTTGCTCTGAA[AATAATAATAAT]GCTTATTCACAAAAGAGGCCTTTAAATAATGTAACTTTCCTTGAGAAGGGAAGCATAGCAAGTCC
Unigene7339_ES_975_184	CAGCAGCAGCAGCAG	CAG	17	15	AGATCAGCAACAATAC[CAGCAGCAGCAGCAG]CCGCAGCAGCAGCAGCAGCAGCCGGGCTATCAGCCAGATCAGCAGCAACA
Unigene7339_ES_975_185	GCAGCAGCAGCAGCAGCA	GCA	34	18	AGATCAGCAACAATACCAGCAGCAGCAGCAGCC[GCAGCAGCAGCAGCAGCA]GCCGGGCTATCAGCCAGATCAGCAGCAACA
Unigene4681_ES_792_186	GTAGTAGTAGTA	GTA	25	12	CAGTCACCAGTAATGCAGGAGCTG[GTAGTAGTAGTA]CTTGTAGTCAATCTGGACCCATGTCTGGTGGGCCTGGTCAGGCTTTCTCTGGACAGCAGCAACACAT
Unigene6629_ES_919_187	CTTCTTCTTCTT	CTT	51	12	TGGCGACACCACAACTGAACATTACACAATAATACTTCAGCTGTTCTATG[CTTCTTCTTCTT]CCACGCCCAGGCCGGCAAACTTGTTAGTAGTGTCCAAAACCGGTGTGTC
Unigene11235_ES_1265_188	ATATATATATAT	AT	29	12	CATCGTCCCACAGATGGTTCATCATAAA[ATATATATATAT]ACATAAAATAAACATACAATTATTTACATTGAATTAAGTTAAGCGTCTTGATAAGACATAAACTATAATTTAAAAAGATAAACAAATAATCAGAACACCAGGATTGAAGCAGA
Unigene1182_ES_500_189	TATATATATATA	TA	74	12	GCAGTTGCATGCTCTGTTAGCTTCTTGAACCGTAGGACAATTCTGACATCACTGGCAGGCATATTGGGAATAT[TATATATATATA]TCTTCGATTAAAAAATAAAATCTTCTGGCATAAGCAGAGTGACAGAGG
Unigene7674_ES_998_190	CAGCAGCAGCAG	CAG	39	12	TGGTACAGATGCAGTCACGTTATTGGTATTAGCAGCGA[CAGCAGCAGCAG]CAACAGGGACAGCAGCAGCAGGCTCTGGATTAGGAGGTGGTTTG
Unigene7674_ES_998_191	CAGCAGCAGCAG	CAG	60	12	TGGTACAGATGCAGTCACGTTATTGGTATTAGCAGCGACAGCAGCAGCAGCAACAGGGA[CAGCAGCAGCAG]GCTCTGGATTAGGAGGTGGTTTG
Unigene3392_ES_708_192	TGTTGTTGTTGTTGTTGTTGT	TGT	51	21	TTCCTCCATGCATAATGACACCGGGAGGAGCCTGCTGCTGAGGAGCCAAC[TGTTGTTGTTGTTGTTGTTGT]TGCTGTTGCTGCTGCTGCTGTTGCTGCTGCTGCTGGTGGTGCTGCTGTTGTTGCTGAGGTGAGT
Unigene3392_ES_708_193	TGCTGCTGCTGC	TGC	78	12	TTCCTCCATGCATAATGACACCGGGAGGAGCCTGCTGCTGAGGAGCCAACTGTTGTTGTTGTTGTTGTTGTTGCTGT[TGCTGCTGCTGC]TGTTGCTGCTGCTGCTGGTGGTGCTGCTGTTGTTGCTGAGGTGAGT
Unigene3392_ES_708_194	TGCTGCTGCTGC	TGC	93	12	TTCCTCCATGCATAATGACACCGGGAGGAGCCTGCTGCTGAGGAGCCAACTGTTGTTGTTGTTGTTGTTGTTGCTGTTGCTGCTGCTGCTGT[TGCTGCTGCTGC]TGGTGGTGCTGCTGTTGTTGCTGAGGTGAGT
Unigene2904_ES_666_195	TATATATATATA	TA	40	12	ATGGAGTTGTTATTGTTGGCGATGCCAGAAAGATGTTTT[TATATATATATA]TGAATGTTAGATTTTTTAAAACTTGTGATTGGCATTATAAATTACCATATGATAGAAGTTATCCTTCGCAGATATCTGCAGATGTTAGCAATGTT
Unigene1281_ES_530_196	CAGCAGCAGCAGCAG	CAG	96	15	CGCTGTTTGAGTTAAAGAATCAAGGCACACCTGTAATGTATGAGATGATTCATCTGGTTCCTCAAATGTATGGAATATCATCTGTCAATCAGCAA[CAGCAGCAGCAGCAG]CCTACAGTCTCCTACATTGATGTGGATTCTGTGCAGTTGTCTGAGG
Unigene11115_ES_1243_197	GATGATGATGAT	GAT	93	12	TATGTGCCAATCAGATCCTCGAGATCCAGCAGAAAGGAAGTAATATCCACCCCATTGGAAAGAGTGCAACAGAACAATATAGTGAAGAGGAA[GATGATGATGAT]AATGATGATTACGATGATGATGATAATGATGACGATGAAGAAGAAGATGATGA
Unigene11115_ES_1243_198	GATGATGATGAT	GAT	117	12	TATGTGCCAATCAGATCCTCGAGATCCAGCAGAAAGGAAGTAATATCCACCCCATTGGAAAGAGTGCAACAGAACAATATAGTGAAGAGGAAGATGATGATGATAATGATGATTAC[GATGATGATGAT]AATGATGACGATGAAGAAGAAGATGATGA
Unigene4256_ES_766_199	GCAGCAGCAGCA	GCA	36	12	GTATGCGATCAGAGACAGTGGGTGGAGCAGCAGCG[GCAGCAGCAGCA]GCGGCGGCGGCAGCAGCAGCGGCAGCCACAGTGGGAGGCAGCAGCAGTAGTAGTAGCAGTAGCAGCTCTAGCAGCAGCTCAAGTAGCAGCAGCAGTAGTAGCA
Unigene7830_ES_1009_200	GATGATGATGAT	GAT	83	12	TCAGCCTGTGGATGTTGTAGATGCCCCAACTCTCCTAGCCAGGGACCTGCGCTGGACTCTTCTCAGAACCATGTCAACTGTA[GATGATGATGAT]AATGGCAATAATGCTGCTGCTTAAAAAGTCAAGTACCAGCGCCCAAGATGAAAT
Unigene1763_ES_582_201	TATATATATATATA	TA	78	14	ACTTGTCAGTCTCAGAAACCTGCAATAACTCAAATCTATCTTCCATTTAATATTTTCTTTATTTTGATGATTATAAT[TATATATATATATA]TTGGGTGGGAACTTTTTTGTAAGATTTCATAATGTGAATATATTTGGTATTTGAAATTTAACTTTTAGTAGTTTATTCCAAGGGAACAGTTGAGCTTTTT
Unigene5809_ES_866_202	CTGCTGCTGCTG	CTG	43	12	TGGATTTGTTGCTGATCCCTTGCTACTGCTGCCCAGGAAGAC[CTGCTGCTGCTG]CTCCGCCGTGGACTGGCACAGCCGAAAATGGCGAGTCACTAGAGGCTTATTTGGCCGTTAATCCCAAGTCTGGAGCCTACATTTTGGTGC
Unigene3272_ES_692_203	TGCTGCTGCTGC	TGC	88	12	TGGGGTGTCTAATACTGTTGGGGTTGATTCAGCCCAGCTTCCTTGGGCAGCCTCTGCTGATGCATCCCAATTGTCACCACCTGCTGG[TGCTGCTGCTGC]TGGTGCTGCTGTACCCCAACTTATTTCCTCCTTCTCAGGTGTTTCTGGT
Unigene3439_ES_709_204	ATATATATATAT	AT	79	12	CAGTTCATCATACCTCCTAGCCCTAGCTAATACTTACCTCATGTAAAATAAGTATGCTTTTGGCAAAGCTTTTTAGGG[ATATATATATAT]TTATGCTAACATTTCTCTTAATTAAGAGCTTACATTTCTGTGATAAAACTATCCAATCCATCCA
Unigene7955_ES_1013_205	ATATATATATAT	AT	101	12	AGATGGTAAGTTAAGGCCTATAGGGAAAATTGTTATCAATAGTTTGAGTTTCCTTTTTTTTCACAAAATAAAGACCATGTAGATTGAAAATAAGCAAAAA[ATATATATATAT]GCATGTTTACTCAGTTTAGCAAAAAATATAAATGCATAGTTGCATAATAGCTTGACACATCT
Unigene5959_ES_876_206	CAGCAGCAGCAG	CAG	21	12	ATCAACAGCAGCAACATCAA[CAGCAGCAGCAG]CATCCACAGCAGCAGCAGCAGCAACAACAAATGCATAATGTTCAACAGCAGTTATTCTCACAGCAACCTCAGCAACCACAACAAAA
Unigene5959_ES_876_207	CAGCAGCAGCAGCAG	CAG	39	15	ATCAACAGCAGCAACATCAACAGCAGCAGCAGCATCCA[CAGCAGCAGCAGCAG]CAACAACAAATGCATAATGTTCAACAGCAGTTATTCTCACAGCAACCTCAGCAACCACAACAAAA
Unigene10794_ES_1210_208	CCACCACCACCA	CCA	114	12	GTGATCGTGATCTTGACCGGGATGGGGAACGAGAGTAAGAAGTTCTTCGAACAGGTGAATATGTAGGAGAGCCTCGGTACCCCCTTGGTGAACGAGATCTAGATCTTGATCTC[CCACCACCACCA]CCTCTTGCACCAGATGGACTAGAGC
Unigene6510_ES_910_209	TTCTTCTTCTTC	TTC	97	12	AGAAGATGTGGGGAGCTCTCATTCCATGTCTGTTAGTCGGAGTCCAGTGGTCGTCTGCGCAAGGCGTGTGAACTACCTTGTTAGTCTAACAGTTCA[TTCTTCTTCTTC]CATAGTGTTTTCACTATTCATGAAGAATGTCTAGGTATATGCGTG
Unigene2109_ES_616_210	TATATATATATATA	TA	32	14	TGATCAAAGATGCTTGAATCCACTGATGGAT[TATATATATATATA]TGATTACCTCCCAAGATTATATCCATTTAACCCAGGATTAGACAATTATATTACCACATTGGTAAATGGGACAACCA
Unigene7673_ES_997_211	TCTTCTTCTTCT	TCT	96	12	GCTCACCATAGGCAGCAACAATTGCTTTAGATGATCCCGGTATCCATGTTTCATTCATTTCAATTGACAATTCATACTTGGTTGCTTCCAGTTCA[TCTTCTTCTTCT]TCGTCATATGCCCTGGAAGAAGCAT
Unigene9300_ES_1107_212	TTCTTCTTCTTC	TTC	82	12	TTGCATTGCCTGTTCTACTTTCAATTTATCTAACCCAATGCAATCAATAAAGTTTAATACTAATATTTTCAGTTCAAATTT[TTCTTCTTCTTC]CCCTAAAGCTTGTTTACTCAAAATTTGGGATCTATATTTATTAGCTGAATTAAAAGTTCTGGGGCG
Unigene285_ES_359_213	GGTGGTGGTGGT	GGT	9	12	CTAAACAG[GGTGGTGGTGGT]GGCGGCGGCGACGGTGGCCGTGGTGGTGACGGTGGCCGCGACGGTGGCCGTGGCGGCGGCGGAGGAGGAGGAGGTCGCAACAGCCAGCAAGGCCCACGGGGAGGCCGAGACCGCGGAGGCCCCAAAGTTATCCATAT
Unigene285_ES_359_214	GGAGGAGGAGGA	GGA	81	12	CTAAACAGGGTGGTGGTGGTGGCGGCGGCGACGGTGGCCGTGGTGGTGACGGTGGCCGCGACGGTGGCCGTGGCGGCGGC[GGAGGAGGAGGA]GGTCGCAACAGCCAGCAAGGCCCACGGGGAGGCCGAGACCGCGGAGGCCCCAAAGTTATCCATAT
CL375.Contig1_ES_169_215	AGCAGCAGCAGC	AGC	39	12	CTAGCACCTCGTCCAGTACCAGTAATCACAATAACCAG[AGCAGCAGCAGC]AGTAGTTCCTCAGGGATGAAGAGACCGGAACCTGCAACAACCAAATA
Unigene1184_ES_503_216	TGTGTGTGTGTG	TG	34	12	GGCCTTGTACTTCTCTCTTTGTCCATTATCTGA[TGTGTGTGTGTG]AGTGTGTGTGTGGAATCGTGGGTTGTCTGAGCATGGTGTCACAAAATATAATTGACTCAAACTTGTTGCCCTTTATGGCATCAAGGGAAGAATGCAGCTGGTTT
Unigene14605_ES_1515_217	AAGAAGAAGAAG	AAG	70	12	TGCAAAAAGATGCTGAAGAAAGTGCAGAAAAGAGAAAAAGCTTAAAAGAAGATCAGATGAGATTATTAA[AAGAAGAAGAAG]AGCGAGAAGCCGAAGAAGAGAAACAAAAGCGAGAGAGACAGGCA
Unigene10710_ES_1205_218	CTCCTCCTCCTC	CTC	25	12	TGCTTCGTTTACCTTCCTCAACCT[CTCCTCCTCCTC]CTTACGTTTCTCCTCCTCCATTCTCATTACCCACTGTCTTTTCATCTCATCTTCCTTTTTCCTCTTATCTTGTTCCAATCTTATAGCGTCCTCCTGTCTCCTAAGTT
Unigene435_ES_374_219	GTGGTGGTGGTG	GTG	98	12	CCTACTGATATGTGCCCACCTGTGTGTGGTGGCATAGCTGAAGGTGGTGCAGGGGCTGTAGGGCCCAGGTTGTAAGGCAGGAGGTTATTCCAGAGCT[GTGGTGGTGGTG]TGGGTCCGGTATCGTTGGTGAAATT
Unigene3282_ES_695_220	AGTAGTAGTAGTAGTAGTAGTAGT	AGT	90	24	AGATGTCAGGTGCGAACAGTACACCACTGGGACGAATGAACCCAGCCATTGGCGCAGGGAAGAAACCAAGCGCCAGCAGCCACAGCAGC[AGTAGTAGTAGTAGTAGTAGTAGT]CTTTTGAAGCCATCATACATCATGGGTGAGGACGGGAA
Unigene8594_ES_1052_221	AAGAAGAAGAAGAAGAAG	AAG	54	18	TAGCTTTGTGGAATTCCCTCCTGCTCCACGCGTAGCATCTCTGGTGGGCCACA[AAGAAGAAGAAGAAGAAG]CATCTGAGAACAGCATTATCACTGATATCAACAATAATGTGAACCAACTCACAGAAGCACTTAATGACCAGGATGAGCA
Unigene4956_ES_821_222	ACCACCACCACCACC	ACC	66	15	GACATGACGGAATCTGCCTACTCCCACATCTATGGTCGCCTGCCACTACCTAACCGAGGATACCT[ACCACCACCACCACC]TCACCAGCGTGCTATGTATGTTGGAG
Unigene13632_ES_1448_223	GGAGGAGGAGGA	GGA	29	12	CTGTGAAGGATGAGCTACTGGCAGATTC[GGAGGAGGAGGA]AGATGACAAACTCGTCATTAGTGAACAAGTCAAGGAAGAGCATCACGATGATGATGATGTGCCACTGG
Unigene13632_ES_1448_224	GATGATGATGAT	GAT	87	12	CTGTGAAGGATGAGCTACTGGCAGATTCGGAGGAGGAGGAAGATGACAAACTCGTCATTAGTGAACAAGTCAAGGAAGAGCATCAC[GATGATGATGAT]GTGCCACTGG
CL34.Contig2_ES_9_225	AAGAAGAAGAAG	AAG	54	12	AAAGACAGGTCCCTCGAATACTGATAAAACTCCATCATATCTTCCATTGCGCA[AAGAAGAAGAAG]TAGAAGCTCCAAAATTGGATTTAGATTCAAGTGCTTCACT
Unigene7320_ES_969_226	CTCCTCCTCCTCCTC	CTC	53	15	GCAACAGCACCTCTGCCTAATCTTTTGACAGGGCTTGTGTTCTTGAAGCCAG[CTCCTCCTCCTCCTC]CTACTTGTGAACCTTCTAGGTGCAAGTTCATTGTGCGGCCATCTAGT
Unigene9012_ES_1083_227	CTGCTGCTGCTGCTG	CTG	48	15	GCCACGATTGTTGTTCTGGAAGTTTCCTCTACCGCCTCCACGTGCGC[CTGCTGCTGCTGCTG]CGCCGCCGCCACCACCACCACCACCGCGGTTGTTTTGTGTATTGTTGGCGGCTTGG
Unigene9012_ES_1083_228	CCACCACCACCACCA	CCA	71	15	GCCACGATTGTTGTTCTGGAAGTTTCCTCTACCGCCTCCACGTGCGCCTGCTGCTGCTGCTGCGCCGCCG[CCACCACCACCACCA]CCGCGGTTGTTTTGTGTATTGTTGGCGGCTTGG
Unigene11655_ES_1297_229	ATGATGATGATG	ATG	121	12	GCTCTTGCTAGCATGGGAATGGATCCCAAAATGTTAGCTAGTATGGGAATGGATCCCAAAATGTTAGCTAGCATGGGAATGGATCCTAAAATGTTAGCTAGTATGGGATTAGACCCAACC[ATGATGATGATG]GCACAATTTGGTGGCCTTCCTGGAAT
Unigene8681_ES_1060_230	GCAGGCAGGCAGGCAG	GCAG	33	16	ATATGTACACACACAGCCAGGCAGGCAGGCAA[GCAGGCAGGCAGGCAG]ACAGACATACAGACACAAGCAAGCACACAAAC
Unigene12519_ES_1378_231	CACCACCACCACCACCAC	CAC	76	18	CGCAAGTTGTAGTTGTTGCTGCATTTACAACAACAACTGCACATGTAGTACCCAATGTGGTTGAATCAGTCAACG[CACCACCACCACCACCAC]ACTGCCAGCCAACCCCACACGCAACACATACTGATGC
Unigene8929_ES_1076_232	GAGGAGGAGGAG	GAG	73	12	TTACTGAATCTCCTGACGCACCAGCAGCACTCGCGCACCAAGGCCGTCATTCAGGAGCGCAGACGACTTCAA[GAGGAGGAGGAG]CGGATAGCCTCCATGCTCATACCTACACCTAGTGAAAGCAGTAGTCCAGTGGCAGCTAGTCAAGA
Unigene1677_ES_568_233	TGCTGCTGCTGC	TGC	68	12	AAATCTACTGTGCTGGGATGGCTGCTGGTGCAGGTGGAGCAGCGGCAGGAGGGGCAGCGGAAGGAGG[TGCTGCTGCTGC]GGGAGGGACAGCGGCAGGTGGCACAGGTCCACCACCAGCCTCGACTTGTTGCCCTGTAG
Unigene5981_ES_878_234	GTAGTAGTAGTA	GTA	102	12	ACAATATTTGGGCATTGCTCATCGCATTTAATCATTCAAGCTTTGTATGTGTCGTGCTTGATACATCTTCACAGATAGTGTTATCTGTGGCTACAGCAGCG[GTAGTAGTAGTA]ATAGCGTCAACAGAAGTTGTACTGGTTACGCTGCATGAGG
Unigene4731_ES_802_235	ATATATATATAT	AT	134	12	AGTGGCATAGAATTATAGTGTTGCACAAGTTAAAATTTCAACACTCATTGTTGATTGTTGATAATGTTATTGCTAATTTGTATTTAATTTGTATTAGTCTTAAATACTCTAATGCTTAGTCTCATTTGTATGA[ATATATATATAT]TTAAGTACTTAAATTAAAAAGATGTATAAAACTAAAGTTTCTAGGCAGGTTTGTTATGTAAATATGAATGAGTGGTACATCTTGTGAGCA
Unigene678_ES_410_236	AGCAGCAGCAGC	AGC	45	12	TCCAACACTTCCTGAACACAAACAATATGAGATCAGTAGAGAGA[AGCAGCAGCAGC]AACAACAACAACAACAGTCAGTCAGCCAAGAATTGGACAAAACAGAGACATCTAAACAAGAAATACATACCGATAGTATGGAACAGCAAACT
Unigene678_ES_410_237	CAACAACAACAACAA	CAA	56	15	TCCAACACTTCCTGAACACAAACAATATGAGATCAGTAGAGAGAAGCAGCAGCAG[CAACAACAACAACAA]CAGTCAGTCAGCCAAGAATTGGACAAAACAGAGACATCTAAACAAGAAATACATACCGATAGTATGGAACAGCAAACT
Unigene14031_ES_1486_238	TGCTGCTGCTGC	TGC	75	12	TATTGGTTAACATTCCACCCCCGGCCGCCGCCTGTTGGGCGCCACCACCAGATGATTGGCCAGCGCCTGATTGT[TGCTGCTGCTGC]ATAGCTACCACTGCTGCTGCTGCTGAAGCAGGCGAGATCCCTGCGTCATCAAAGGCTTTCTTC
Unigene14031_ES_1486_239	CTGCTGCTGCTGCTG	CTG	97	15	TATTGGTTAACATTCCACCCCCGGCCGCCGCCTGTTGGGCGCCACCACCAGATGATTGGCCAGCGCCTGATTGTTGCTGCTGCTGCATAGCTACCA[CTGCTGCTGCTGCTG]AAGCAGGCGAGATCCCTGCGTCATCAAAGGCTTTCTTC
Unigene12436_ES_1367_240	ATATATATATAT	AT	135	12	CCCGACTGGCCAAAATTTAAAGGCTATGGATATATTATGTAAATTTGAATTGATCAAAACATTTTAGATGAAAAAAAATACTTAATTTAATGTTGTATACTCAGCTTTTTGCTTCTGCTTTATTCAAATTATAA[ATATATATATAT]TTTATTTAGCATATGCTTACATATTTCTTGTAGAAAATGGATTATTCTGAAAGTTTATTTGATTGCTAGTGTCATGTAAGATCAGCCAGG
Unigene11618_ES_1289_241	AGCAGCAGCAGC	AGC	64	12	CTAAACCTAAGACGGAGGAGCCACCTCCCGCACCCAAGGAGGGAGAGGTCCCCAAGGAAGGGG[AGCAGCAGCAGC]AGGAACAGGCTAACGGACCAAAATCTCA
Unigene3115_ES_682_242	ACAACAACAACA	ACA	36	12	TGTTATCAAAGTGCAGTACAAGCAACATATTAAAC[ACAACAACAACA]GCAGCACTATCATCAACATCAACAATTGAAGATGAAGTTGATCATAATCTTTATCTTCGTAATCGGTTTTCTAACTGCTCTAAGCAACGCAAATCCCCAAG
Unigene8391_ES_1040_243	TGGTGGTGGTGGTGGTGG	TGG	79	18	GATTAATTCCCGTACGGCCAGGTTGACCAGGTGGTGGAGAGAGGTTTTCCTGTGGTGGGATCAGTTGGTGCTGACATC[TGGTGGTGGTGGTGGTGG]TCTGAACCATTTACTCGCAGTCCGTTATTGGTAGCATC
Unigene1791_ES_597_244	CTTCTTCTTCTT	CTT	43	12	CTGGCTCATCTCTGATCAAGTCCCCGGCAGCCACTACTTCAA[CTTCTTCTTCTT]CCTCTATAATCTCAGCTGTTATCACCTCTTCTTCTTCTTCTTCTTCTTCAATTTCTACTGGTTTTATGGGAACTTCTTTCATCTCCACCTCAAATTGCACGG
Unigene1791_ES_597_245	TCTTCTTCTTCTTCTTCTTCT	TCT	81	21	CTGGCTCATCTCTGATCAAGTCCCCGGCAGCCACTACTTCAACTTCTTCTTCTTCCTCTATAATCTCAGCTGTTATCACC[TCTTCTTCTTCTTCTTCTTCT]TCAATTTCTACTGGTTTTATGGGAACTTCTTTCATCTCCACCTCAAATTGCACGG
Unigene14049_ES_1487_246	ATGATGATGATG	ATG	62	12	ATGGCTGATCCTAGGTTACGTCGTCTTATGGCAAATAGACAAGAATTTCCTGATAATGATA[ATGATGATGATG]CTGATATTCCCAGGAGAAGAGTTATTCATCAAGCTGAAGTGGTAGATATGAGTGAAGGAGAAGATGAACCAGACTCTCCTCGTGG
Unigene14000_ES_1478_247	GAAGAAGAAGAA	GAA	70	12	AGTGAGGGAGAAAACAGTGCAAGTGATAGAGAAGAGGAACGTGAAGACGGAGAAGCAAATGAAGCAGCG[GAAGAAGAAGAA]AGAGAGCGACAAAGGAGGATTGAAGAATCACTTAGAAAGAGAGAGGAAGAGGTACAGAGAGCTTTAGCAGGTCA
Unigene13599_ES_1446_248	CTGCTGCTGCTG	CTG	72	12	CTCAGCATCCCTTGGTAACTTCCGTATGTTACTCTGCATTCCTCGGTAACTTCGGTAACTTCCGTACAGCA[CTGCTGCTGCTG]TGCACAACTCAAGTCTGTGATTGTTGG
Unigene10806_ES_1211_249	AGGAGGAGGAGG	AGG	60	12	CATCAGACTAGTCCACGGTCTCCATTCATCCCATTAGACAGTTCGGAAGAAGAAACCCA[AGGAGGAGGAGG]AGAGGCATCCAAGGGTGACCTCACACGCTCAATCACCGCTCCTTCTTTCATTACAAGAGAGTTGAGGTCACGAGATCCC
Unigene6543_ES_912_250	CTGCTGCTGCTGCTG	CTG	74	15	ATCCCTGGGACTTCCACTTCTTGAGCGACTATAAGATGGGGAGCGACGTCTGCGTGGTGAAGGGCTTCTACGC[CTGCTGCTGCTGCTG]CTACCACCATAACTTCTTCCGCCACCAT
Unigene4613_ES_783_251	GGAGGAGGAGGAGGA	GGA	71	15	CACATGTATTATCACCCCCAGGCCCTCATGCTCCCAGTGGAGTGCAAAGCAATTCTAAATACTTGAGGAC[GGAGGAGGAGGAGGA]ATAGGAGGAGATTTAGACAAACGAGAGAGGCAGCCAAGTGATGAGAGGCAGTAG
Unigene1307_ES_533_252	CCACCACCACCA	CCA	82	12	CCATAGCTTTGGCCACCACCATATCCTCCACCACTTCCACCTCCGTACCCACCACCGGATCCTCCATATCCGCCACTTCTT[CCACCACCACCA]CGGTCACCACCGCCGCGTCCTCCTCCGTATCCACCACC
Unigene7550_ES_989_253	TGATGATGATGA	TGA	31	12	TGGCCCAGGAGATTCATCTGATGAGATGTC[TGATGATGATGA]CGATGACGATGATGATAAGGAAGATGAAGAAAATAAGATATTTGATGAGGAGGAGGAGGAAGAGGAAGATGGAGGGTGTGATGAGGATCCAT
Unigene7550_ES_989_254	GAGGAGGAGGAG	GAG	89	12	TGGCCCAGGAGATTCATCTGATGAGATGTCTGATGATGATGACGATGACGATGATGATAAGGAAGATGAAGAAAATAAGATATTTGAT[GAGGAGGAGGAG]GAAGAGGAAGATGGAGGGTGTGATGAGGATCCAT
Unigene11984_ES_1323_255	TATATATATATA	TA	44	12	ACAACGTTTACTGTATAACATATCCCCTTACTTATATAAAGTT[TATATATATATA]ACATAATGGAATCTTAATCACAATAAACGCCTATGAAAATGTATGCACTTATCAAATGAAAATAATTTAGGTTTTCTTCACCTAATATGGTCAGCAAGGCAT
Unigene7267_ES_963_256	ACTACTACTACT	ACT	63	12	CTCAGGGGTCTACACACACTTTGGCGTCCTGTTCGGCATCTACTCAGCAAGAAGCTCATTTA[ACTACTACTACT]TCTAGTCCCAATGTGTCTGTGTTTGCCACTTCTGATGCTTCTACTACTTCTAGTCCCAATTTCACTGCAGCAACCACTTCTGAT
Unigene2851_ES_661_257	ATTATTATTATT	ATT	58	12	AGCTGCCACAAGTCAACAATACCATCCAGAACGATTTAGATTATGATAATTATTATA[ATTATTATTATT]AATATATACAGCATCAGCATAAGGAGCTTCGTT
Unigene3933_ES_750_258	CAGAGCCAGAGCCAGAGCCAGAGC	CAGAGC	91	24	CAACTCTCAAGGGTCTCTTCAGGCGACGCAGACCAACACGGCCATCAAGAAAAGTAAATGCAGATGTAACTCTTGAGCCAGAAGTAGTTT[CAGAGCCAGAGCCAGAGCCAGAGC]CTGATACCTTACATGCAGATGCCAGTGAG
Unigene8065_ES_1020_259	ATCATCATCATC	ATC	86	12	TCTTTGCTCTCAATTCCATCTCACGTATTCTGTATTCCTCTTCATTAAATGCTTTATTGGAAGGCATTGGCCCAACGACGCCCTG[ATCATCATCATC]ACTTTGATCAAATTCTTCACTCCTCATTGCTGTAGACTCACTTAATGGTGGCGC
Unigene11260_ES_1274_260	AGCAGCAGCAGC	AGC	81	12	CTGCTCATCTCGGACATTCTGGTCTCGCTGTGGGCAGCAATATGCAGCAGCAGCGGCAGTAGCAGCATCAGCAGCATATT[AGCAGCAGCAGC]AATAGCCACATCACATGTATACATTGTGTGACCATTTCAGTGACTTCAAAAGTTGTGGCCTTCGG
CL119.Contig1_ES_57_261	CATTCATTCATTCATT	CATT	131	16	GGGGGATAATCGTTCATAATGCCACTCAAGATTTTCAATGAATGACCTATTTATGATATCAATGAATGTAACTTAAGAATTCTTTTGCTTGTTGGTATATAAACATTTGATGTATCTCATTTAAATATCA[CATTCATTCATTCATT]TTTTGCATACATATTATTTTTTCATACATACATACAATCATTATTAATAATCCATAAATATACATGTTTGCATAGGATATTTTAGGTGTTACACACTATAATTTGGCCAAGAATCAGATTTTCATGT
Unigene368_ES_369_262	TTCTTCTTCTTCTTC	TTC	39	15	GATCTTCACTGCTGGCTGGTACTCTTGCATGTCCTTTT[TTCTTCTTCTTCTTC]CTCTGTTTCTTTCTGGCTCCGACACCAGCGGTTTGCGGTAAAGCTGCTCCTCCGATACCTCCTTGTTTTTCTGAGTCTCCAGCATCTCCCAT
Unigene764_ES_419_263	GGAAGGAAGGAAGGAAGGAAGGAAGGAAGGAAGGAAGGAAGGAAGGAA	GGAA	28	48	AAGCATACAGGGCAAGGAAGGAAGGTG[GGAAGGAAGGAAGGAAGGAAGGAAGGAAGGAAGGAAGGAAGGAAGGAA]GGTGGATGGGTGGGTGGGGTCAGAACCTTGAGTTGGACAAATGGGCCGTACAAGACACTCATTG
Unigene9826_ES_1147_264	TATATATATATA	TA	99	12	ACTGATCAGTGTCCAAACATCATTGTTATTATTTTATGTTATAAATAGATGCATATATTGATATCTTCCTGTACAGTTTAATGCTTCTAACAGTGATT[TATATATATATA]AAGATAATATGGTTATATTGAAGCAGCTTTTAAGTCACACATT
Unigene7747_ES_1004_265	GATGATGATGATGAT	GAT	52	15	GTCAGAGATGAGGAAGCAGAAAGCGATGATGAAGAAGATGAAGATGATGAA[GATGATGATGATGAT]GAAGATGAAGATGAAGATGAAGATGCAAGT
Unigene7747_ES_1004_266	GATGAAGATGAAGATGAAGATGAA	GATGAA	64	24	GTCAGAGATGAGGAAGCAGAAAGCGATGATGAAGAAGATGAAGATGATGAAGATGATGATGAT[GATGAAGATGAAGATGAAGATGAA]GATGCAAGT
Unigene358_ES_366_267	TCATCATCATCA	TCA	79	12	ATTCTGTTGTTGGTGGTGGTGTTGGCGGTGGCAACTGTCTCTGCCCAGAGAAGTCAGCGTGGGCGTGTTATCGTTCGC[TCATCATCATCA]CGAAGCAGACCTAGCAGCAGTCGTTCCTTCAGACCCTCCGTCAGAGTGGTTAGCTCTTCCCGAT
Unigene3042_ES_674_268	GCTGCTGCTGCT	GCT	22	12	TAGTTAGGTGCCGCAACAACC[GCTGCTGCTGCT]GTCTGTAAATTCTTCCAAGCCCCCGTCAGTTAGGTCATTTGGCCGCTCACATGGCTTATGGCGCACGCAAGAAAGTAA
CL365.Contig2_ES_163_269	TTCTTCTTCTTC	TTC	34	12	TGACAGGCAGTAAACAAAAGGGCTACATATATG[TTCTTCTTCTTC]TTTAGTTTATAGGGCAGGAATCTTTGAAGATCATTCACCCCTGTGTAAGTTCACGGAGCTAAATTTGTATGAACCTTCCACTGTGACGATCCAAGTGTG
Unigene366_ES_368_270	CCTCCTCCTCCT	CCT	47	12	TCGTCAGCCAATGGAAACTCTCAGTATGAAAAGATATGAACTCCCA[CCTCCTCCTCCT]GGCAAGCTAACGGATGTTTCTGCATGGG
Unigene11245_ES_1272_271	CAGCAGCAGCAG	CAG	26	12	CAGCAGTAGCAGTAAGAGTCTGGCT[CAGCAGCAGCAG]GAGCTGATGCGACAGGCTGCTGAGGTACAGCGACAGTATCTGCTGGATATGATACCCTCAGCAGGACTGCACAGTCCAGCTCAACAGTCACACTCCAAGT
Unigene6189_ES_893_272	CAGCAGCAGCAG	CAG	72	12	AACAATTTCAACCACCAGCACAGCAGCAACAACAACAGCTGCCACCACAGCAACACCAACAGCCACCACCA[CAGCAGCAGCAG]CAAGAGCAGCAGTTCCAACAACCACCTCAACAGCAGCAGGAGCCACCTCAGGAGCAACAAAAGCAAT
CL564.Contig1_ES_238_273	GGTGGTGGTGGT	GGT	87	12	ATCGTTCCCATAAAGCTCGCAAGTGCAGGATCCCTCCCCCACGCTTCCCACGTGGTCCTGCTCCAGGCGGACCAGGTGGTGCCCCA[GGTGGTGGTGGT]CCAGGTGCCCCAGGTGGTGGATTTGGTGGTGGATTT
Unigene6852_ES_943_274	TATATATATATATA	TA	92	14	TTTAACTTGTGCCATCTGTAGGCCACACAAGTCACAATTTCCTGTTAAAGATATAAAAAAATTAGATATTGGCAACTGTAGTTATGATAAT[TATATATATATATA]TGCCTTTGTCAGTTAAAAGGCTAATGT
Unigene3865_ES_741_275	CTTCTTCTTCTTCTT	CTT	41	15	CTCCATCAGGCACATTCACCGAGCCTTCACCACCAGCAGC[CTTCTTCTTCTTCTT]TTTCTTTTTCTTCTTCTTGGCATCTTCAGGCGTTGTTTCATC
Unigene3282_ES_696_276	GCAGCAGCAGCA	GCA	41	12	ACAGAACATAGTAGGAGCCGAGGGCATCGCTGCAGCAGTG[GCAGCAGCAGCA]CAGGCAGCAGCAGCGGCGATCAATGCATCAGTTGGCCACAAGCGTGATCACGACGATGACAGCAACCATT
Unigene14801_ES_1542_277	TATATATATATA	TA	32	12	ATGGTGCAAAATGACTTGTCTGCTATAACCC[TATATATATATA]TGGAATATAATCCTTGAACAATAATAATTAGCTGTTTATGGCCTCATCAATATACTTAATCATCCATTTAAAGCAGTGTACGTCCATCAATACAGA
Unigene6269_ES_897_278	TCCTCCTCCTCC	TCC	35	12	TGGAAATGCAGGGTTCAGATGATGATGAACAAGG[TCCTCCTCCTCC]CCGTCGATTCACTCCTCCTCCCGAAGGCGAGGAGTACGACTCCGAGGAATACAGTGATG
CL61.Contig2_ES_26_279	CCACCACCACCA	CCA	107	12	TGACATCTACCAACCACCCTGTTGGCGGCCACCACCACCGCCATATCCTCCACCACTTCCACGGTCACCTCCGTATCCTCCTCCACCACGGCCGCCTCCTCTGCCG[CCACCACCACCA]GCACGTTTTTCTGCTTTTCTTGGCGTAACATCACGG
Unigene12356_ES_1354_280	GAAGAAGAAGAA	GAA	42	12	TTGGTGGTGATGAAGCTATGTCCCTTACCATCTCTTTGGAT[GAAGAAGAAGAA]ATTGCACCTGTGGCTCTACCAAGAGTTAAGCTCACAAAGGCACGGATCAATGTGAACCCTAT
Unigene4050_ES_755_281	GATGATGATGAT	GAT	61	12	TGTGCTCTGACGGACCGTTTTAATTCTGCCGGTAATGATTTTCAGTTTAAGGAATTTGAG[GATGATGATGAT]TTCTTTGCATCGGTTTTAGAAGATGAATTCTCAGATACAACTATTGATACAGTTAGCTCTTCCATTCCTAAAAAGCAGGA
Unigene6025_ES_880_282	ACAACAACAACA	ACA	45	12	GTGAGTTCAGGACAGGGTGTTGTTTTGAGCAGCCCACAGCATCC[ACAACAACAACA]GCAGCACCATCAACAACATATTCAGCAACAACAAGAACAGCAACAGAGACAACAGGAGCAGCAACAGCAACAGAGACAACAGGAACAGAGACAACAGGAACAGC
Unigene9729_ES_1139_283	AGAGAGAGAGAG	AG	33	12	GGGTGGGAAGCCATGCAATAAGATAACATTAT[AGAGAGAGAGAG]ACAGAAATATGTAGAAACATTGTATAGAATAGTAAGGAATATTGCCACTTGACGTAAGCCCTTGTGAGT
Unigene6684_ES_924_284	TCATCATCATCATCA	TCA	32	15	CGAGTATCGGGCTGCCAATTTTTGGGCAATC[TCATCATCATCATCA]GCAAGCATATTGACTGGCTGCTGCTCAGCGGGAGTGTCTTTCAGGCGGGTTGCCATCTTGTATGCAGCCTGGCGTTTGGCTAACTTCTTGCTTT
Unigene5755_ES_857_285	CTCCTCCTCCTC	CTC	67	12	AGTAGTGCAAGAGGAGTCGTCTGAGGAAGAAATGGAGGAAGATGACGACAGCGATGATGAAGACGA[CTCCTCCTCCTC]CAGCAAGCAAAAAACTGGCAAGGGTGGCAAAAG
Unigene12195_ES_1335_286	TTATTATTATTATTATTA	TTA	77	18	CCAATTGCCTCCACGTCTATCCTGATACCCTTGAAATTCTTGAAAACCCCCTCTTCCTCCCCTACCACCTCTGAAG[TTATTATTATTATTATTA]TATGGGCGATCATCTCTCGGGCGGCCTCTTTCGAAGTCACGACCTCGATCCTGATCCCTCATA
Unigene11281_ES_1275_287	CAACAACAACAA	CAA	81	12	CTGGATGCTGGAGCTGTATTTGGTGACCGGAAGATTGAAGATTGTGGGGATTCCTTTACAATTTCCATCTCTAATAACTG[CAACAACAACAA]CAGCAGCAGTGGGAGTAGCAGC
Unigene11669_ES_1299_288	ATATATATATAT	AT	33	12	TGCAATGGATAAGATCACTTGACAAAGAAAAA[ATATATATATAT]CAATAAAAAAAGAAAAATCTTCAATAACTAAATGTGCGCTTAATATCTTCTTTGTATATAATAAAAGAATAAGTTAAGTAAATTTGCATTGCACCATTTATTTTTCATTTGT
Unigene4694_ES_794_289	GATGATGATGAT	GAT	24	12	ATGGAGAGGATGATGACAGTGAC[GATGATGATGAT]GAGCGGGACTGTCTTGATGAAGGGGAGTACCCCAGTCTGGAGTACCCCAGTCTAAGC
Unigene4256_ES_769_290	AATAATAATAAT	AAT	61	12	ACAGAGACACAGAATGGAGAGGAAAATGGAATAGAAGTCAATAAAAATAATATCAATAAC[AATAATAATAAT]GGTATGGTTGGACAGCAGTATTCAATATTTGACAATTTTATAAATCAAGTAACTCAAGAGGCATTTTGGGGT
Unigene13980_ES_1474_291	TCTTCTTCTTCTTCTTCT	TCT	35	18	TGTTCCAAAGAAACTTCTGAATGACTGTGATTCC[TCTTCTTCTTCTTCTTCT]TCATCATCCTCGTCACTATCTTCGTCGG
Unigene1521_ES_551_292	AGTAGTAGTAGT	AGT	73	12	TCTCCAGTACCCTCATGTGGTTCACCATCCAGTGTTGGTGGCGGTGGTAGCAGTGGAGGTCCCTCTAGCAAC[AGTAGTAGTAGT]GGTGGGGGAGCCGGGCCTCCTTCCTCTGGTGGGCCGGGACAGCCTCCTCCACCTCCATCTTCCGGGTCTTCTTCAC
Unigene9794_ES_1143_293	GCTGCTGCTGCT	GCT	40	12	TGGGGATATGGAACTAAGTGCCCTTGGCTGGCTGCTGCA[GCTGCTGCTGCT]ACCGCCGCCTGCTGCTGATAATGAGCAGCAGCAGCAATAAACTGCTGTTGCTGCTGGTGTTGTTGCTGGTACATTAAAGGTAGACCTGCCACATTCTGG
Unigene9794_ES_1143_294	AGCAGCAGCAGC	AGC	75	12	TGGGGATATGGAACTAAGTGCCCTTGGCTGGCTGCTGCAGCTGCTGCTGCTACCGCCGCCTGCTGCTGATAATG[AGCAGCAGCAGC]AATAAACTGCTGTTGCTGCTGGTGTTGTTGCTGGTACATTAAAGGTAGACCTGCCACATTCTGG
Unigene14423_ES_1506_295	TCTCTCTCTCTC	TC	30	12	CAATCCTGTCTGTGCCATTTGCTGTGGTG[TCTCTCTCTCTC]GAACCCGGCAAACCTTGATTGAATCCCCCCAACCAACCAGCAGCGTTCGGTCATCACTCCAACATAAATGTGGTGGGTACTGCTCACATGGGAGTGCTAAACT
Unigene8194_ES_1026_296	GCCGCCGCCGCCGCC	GCC	24	15	ATGGTATGGATGCTGTGTTCGTG[GCCGCCGCCGCCGCC]ACCACCACCACCACCATATTCATACTCATCATCATCTTCATCATCATCTTCATCATCGTAGTCGTCTTCGTCATCGTCATCATCCACATCATCGTATACACCTGGTTGGAGGGT
Unigene8194_ES_1026_297	CCACCACCACCACCACCA	CCA	37	18	ATGGTATGGATGCTGTGTTCGTGGCCGCCGCCGCCG[CCACCACCACCACCACCA]TATTCATACTCATCATCATCTTCATCATCATCTTCATCATCGTAGTCGTCTTCGTCATCGTCATCATCCACATCATCGTATACACCTGGTTGGAGGGT
Unigene9301_ES_1111_298	CTGCTGCTGCTG	CTG	72	12	CGGCATTCTCCTCACTGATGACAACAGTAACATTTGTCCACGTATGTGGATGGTTTAGCTACTGTTAGTAC[CTGCTGCTGCTG]CCCTACTTAGAATTAACAACATCACAACCACAGTGTTATTGGAAAATATGAGCTCAAGAACTGCAATTTGGATGT
Unigene8391_ES_1041_299	GCAGCAGCAGCA	GCA	82	12	TGGTCAGTTTCACATGATGCTGACTATGATAGCTGATGATACATATGTGGTGGTTGGGCAACTGCAGCAGCGGCGGCAGCT[GCAGCAGCAGCA]GCTACAGCTGCAGAATTGGGAGACG
Unigene2301_ES_632_300	TAGTAGTAGTAGTAGTAG	TAG	28	18	AGAAAAGGGTACTTGTGATATGTCAGT[TAGTAGTAGTAGTAGTAG]TATTAGTAGCAGTAGCAACAGAAGTTGTAATACCATTCCATTAAATGATACTATATTAGAGTCTAACAAACAAACTTGTCCTGCAGAC
Unigene12960_ES_1404_301	AATAATAATAAT	AAT	109	12	AGCAAGCATAGTGACTCACCAACCACAGATATCAACAACAATGATAGCAGCATGACACATAAAGGATCCAATGAAACTGCTGTTGTACTTGACAAAAGTGATACTGAC[AATAATAATAAT]TCTGAGGGCAGCAGCATAGTGGGTGGGGCAGTAAACAG
CL260.Contig1_ES_114_302	TATATATATATATA	TA	30	14	TATTCACTTGAGCTCTGCCTGAGGAAGTG[TATATATATATATA]TTTTGATATTTACTTTCAAATACAGGTAAACATTATAAAAGGAAGTCATAGCATTGCTTAAAGGCA
Unigene1777_ES_592_303	GACGACGACGACGAC	GAC	20	15	AGAGGATGGCAGTGATAAT[GACGACGACGACGAC]GAAGATGATGATGATAGTGATGATGATGAAGATAAGGATAACCTCGTC
Unigene1777_ES_592_304	GATGATGATGAT	GAT	38	12	AGAGGATGGCAGTGATAATGACGACGACGACGACGAA[GATGATGATGAT]AGTGATGATGATGAAGATAAGGATAACCTCGTC
Unigene1777_ES_592_305	TGATGATGATGA	TGA	52	12	AGAGGATGGCAGTGATAATGACGACGACGACGACGAAGATGATGATGATAG[TGATGATGATGA]AGATAAGGATAACCTCGTC
Unigene4275_ES_770_306	TATTATTATTAT	TAT	90	12	CCAGGGGTGAAAGTCAGGGACTAAAAAAAACTATACTTATTTCCAGCCCAAAACTGAATTCTCAAGTATTTTCTTTACATAAATAAAAG[TATTATTATTAT]TTTTTGCAAATTGCAGCTTTTTTAACAAAGCAGGGAATCCGACAAGT
Unigene741_ES_413_307	ATATATATATAT	AT	136	12	TGAGGAAAACCAAACACAGTAGAGTTTTCACAGATCACACTAATATAAATTTTACCTATATGGATATTGCAAATTTATATTCATAAACTTTAGTTTTTTCTTTAATATTTAATATTCTGGGTGACAATTAAATAA[ATATATATATAT]TAATTCCGATATCAAACAACAAAGAGGAATAGCGTTTGCAGATGTCACTGT
Unigene4275_ES_771_308	TTCTTCTTCTTC	TTC	47	12	CATCAGTTTCGTCCTTATCCGCCTTTTGTCCCCTCTTAGATTTAGT[TTCTTCTTCTTC]TAAAACTTCGGTAATTTTTCCGCGCC
Unigene3450_ES_710_309	TATTATTATTAT	TAT	62	12	TACACTCACAATGTGGGCGTTACAATATATGACATTAGTATAAATGCATCAATTATATTAG[TATTATTATTAT]TCTTGAAAATAGAAGCAAAGTGAGCAGAAGAAAATCA
Unigene4654_ES_786_310	TGGTGGTGGTGG	TGG	71	12	TGGGAGATATTGCAAGGTGCTGAGGGGAGCTTGCTGGCTGTTCTTGTTTACTTTCTTCCCCACTAGGAGT[TGGTGGTGGTGG]GGGAATGGCTGTCTTGGGAAGCTTGAATGTTGGAGGAACTTGAAGGTGGTGT
Unigene9720_ES_1138_311	TGATGATGATGATGA	TGA	26	15	GTAGTTCAGGTGGTGGAAGTGGTGG[TGATGATGATGATGA]CAAAAAATCCAAAAAGACCAAAAAGCCCAAAAAGGAGGAGGAATCAGATGCTGACGAAGATAGTGGCTCAGGCGCAGGATCAGATTAAA
CL341.Contig2_ES_150_312	GCAGCAGCAGCAGCAGCA	GCA	29	18	CCAGGTACCCCTTGGAACATCTCTCTCT[GCAGCAGCAGCAGCAGCA]GGACCTTCCTCGGGAGGCGCCAGTAACAGACAGGGCGTGGTCGGTGGAGGCTTCGGTGCAGGTGGCCAAGGGCACAAAGAGCGTAATTGGGGCCCTAAG
Unigene1843_ES_602_313	GACGACGACGACGAC	GAC	29	15	TTCAAGTTCAGAGGATGGCAGTGATAAT[GACGACGACGACGAC]GAAGATGATGATGAGGAGGAAGATAGCGATTTAGAAAACTCAAATCCATCTCCAAATATAAAAAGTAAAAAACTAAATAAAGGGAAAACTTTACTAAGTTCTCGAAAAGTTGTGCCA
Unigene5754_ES_856_314	AGAATCAGAATCAGAATCAGAATC	AGAATC	70	24	GGGAAAAGACACATTTGCCTCTGCAACAAGAAATGGAAGTATTCAAATAATTACAGTAACAGATGTTGA[AGAATCAGAATCAGAATCAGAATC]AGGAGCAAAACTATTAAAAAATCTCCTACTAGAAGCTGGGCATAATGTCCGATTGA
Unigene809_ES_430_315	AACAACAACAAC	AAC	29	12	CCTTGAAAGGTTCCTGCCCTTAAAACTA[AACAACAACAAC]AATTAGCAGAAAGTGTTTTAATTAATTTTATTTTTTACAAGAATCCGATTTTTTTTTGGGCTGAAGTAAAGCACTAGGTTTCCTGTATGATGTACTCCACTGCACTTGGTCTCTG
Unigene807_ES_427_316	CTGCTGCTGCTGCTG	CTG	102	15	CCCAGGTGAATTACTTCCACCAGGACGATTATTTGTAATTCTCACAGTGATGGCTCTCATCCCACCATGAAGAGGAGAGCCTCGTTGAGTACCTGTTCTAC[CTGCTGCTGCTGCTG]CTCCTGTTGCTGTTGGCCTGGCTGTTGAACTGCTACTGTTGCTG
Unigene11928_ES_1321_317	TGATGATGATGATGA	TGA	55	15	CATGAACAACCAAGAGCAGGGGAACGCCTCGCCTAGTACACGGAAAGTTAATGT[TGATGATGATGATGA]TTCGGGGAGAGAAGAAAGCGGAAAAT
Unigene1216_ES_513_318	ATTATTATTATT	ATT	91	12	TACACACTGCTCCTTGTCACAGTGTGATACTTGGGTATTCTGTGTCGGTTTATTTACACTCTACAATCTGTGTGTTGTGCACACACTGGA[ATTATTATTATT]CTTTGACTCATTCACTAGTCTTGTCTGAGAGAC
Unigene13717_ES_1455_319	AGCAGCAGCAGC	AGC	73	12	ACTGACAGTTTACGGCCAAAGAGTAGTGAAAGAAACAGTAACCAGAAGAGGAAAAGTAGTAGTAGCAGCAGT[AGCAGCAGCAGC]AACAGCAACTACAGTGATAGTAATCACAGTAATGGTAACAACTATGCAGGCGCCACTAG
Unigene8936_ES_1078_320	ATATATATATATAT	AT	24	14	AGGTCTTCCAATGGTTGCTTCAA[ATATATATATATAT]AAAACTTGAAACTCTGGTATGCAATTAGTTAAAACCCAAAATAAATAAATCTTAAACTGGAAATTAGCAAACTTTGCATGGATTGAAGGGCA
CL663.Contig1_ES_266_321	GAAGAAGAAGAAGAA	GAA	50	15	AGAGGAGGAGGAAGAGGTTGAAGCACCTCCACCACCAGAACCAGAGCCG[GAAGAAGAAGAAGAA]TCATCAGAAGAAGAAGAAGAAGAAGAAGAGGAAGAGGAATCACAGTCATTCAGAGG
CL663.Contig1_ES_266_322	AGAAGAAGAAGAAGAAGAAGAAGA	AGA	70	24	AGAGGAGGAGGAAGAGGTTGAAGCACCTCCACCACCAGAACCAGAGCCGGAAGAAGAAGAAGAATCATC[AGAAGAAGAAGAAGAAGAAGAAGA]GGAAGAGGAATCACAGTCATTCAGAGG
Unigene441_ES_378_323	AACAACAACAACAACAACAAC	AAC	31	21	AGACACGAACAAATCCTCCACGAAATCAAG[AACAACAACAACAACAACAAC]AGCAACAGCAACAGGGTGCACAAGGACAGGGTGGAAAAGGAA
Unigene5792_ES_863_324	CAGCAGCAGCAG	CAG	26	12	CGGATTCTAGGGTGTCGACTTGTGT[CAGCAGCAGCAG]GCAGAGCGCAGCATCATGGCTATGATGGCCCAGATGGAGCAGAACAGAACGCTCTACGTGGGCAACCTTGACCCAACAGTCACAGA
Unigene4738_ES_804_325	ATCATCATCATC	ATC	117	12	TGTAATTTTTAACATCAAACTGCGTCCATAAAAAATTCAACAATCATCAATGTCTTTTTTTTTTTAATTAAACTGCATATCCACAAATATAAAAAATTTGATATGGAATTTCACCA[ATCATCATCATC]ACTATCATTATCATCATCACTGTCCTTATGTCTTAAGGAACTCATCATAACATCCCGAACT
Unigene6752_ES_937_326	AATAATAATAAT	AAT	88	12	ATGTACAGGAAGCGTTGCATGGATCGACTACGTTCCAGTAGAGCTCGTTTGGTGGATTCGTTCAGAGCAAAAAGTGATGCTCTGAAC[AATAATAATAAT]GGAGAGTCTGGGAAGATGGTCAAGGACA
Unigene1168_ES_490_327	CCTCCTCCTCCT	CCT	25	12	TGGATTTTCTCTTCAGAGGAGTGC[CCTCCTCCTCCT]AGTAGAGTGCTGATGTCAGGATTAAGAATCCTTAGTCTGTTGAGAGTTTGAGTTAACCTGACTCTTTGGTTGTTGTATCTCCTACAGTTTAAGAGATAGTGGGTGACGGTTTCAGGTTCTCTAC
Unigene11237_ES_1268_328	CTGCTGCTGCTGCTGCTGCTGCTGCTGCTGCTGCTG	CTG	29	36	GTTGTGCAACACCCTGGTTCAGGACCAC[CTGCTGCTGCTGCTGCTGCTGCTGCTGCTGCTGCTG]TTGTTGTTGTTGTACTGGAAGAGCACGCTGCTGGTGACCACTTGACAGAACAACAGTACTGCCAGGAGATATGTGCTGCGGTTGCTGATGAT
Unigene11237_ES_1268_329	TGTTGTTGTTGTTGT	TGT	63	15	GTTGTGCAACACCCTGGTTCAGGACCACCTGCTGCTGCTGCTGCTGCTGCTGCTGCTGCTGC[TGTTGTTGTTGTTGT]ACTGGAAGAGCACGCTGCTGGTGACCACTTGACAGAACAACAGTACTGCCAGGAGATATGTGCTGCGGTTGCTGATGAT
CL382.Contig2_ES_173_330	ATAATAATAATA	ATA	61	12	CACACCGGCACTACATACCATGATAAATCATTTCTCAAAAGTAATCATTCTATCAAATAT[ATAATAATAATA]AATATATACATAAACATGGACAGGCACTAGACTAGATCACATATAACAGTTTAGTTTATGTATGGTAATGGCACAAAGCTGCG
Unigene3885_ES_744_331	CCACCACCACCA	CCA	37	12	CCCCCACCATTTGATCCCAACTGGGGCCCAATGCCC[CCACCACCACCA]GGCATGGGAGGCCCAATGGGACCACCTGGAATGCCACCAATGGGTCCTATGGGTCCAATG
Unigene66_ES_323_332	AGCAGCAGCAGC	AGC	74	12	TCCGTTTCTTAGAAATACACAGCCAATTAACCCTAATCTATTAAAGCATTATCTTAATATTGAGTCCAGCCAT[AGCAGCAGCAGC]AATTGCTATGGCTCCATTTTCCTTACA
Unigene11000_ES_1232_333	GGTGGTGGTGGT	GGT	61	12	GGAGACTGCTATGAATGTGGGCAACCAGGTCACCTTGCACGAGACTGTCGCAGCAGACGG[GGTGGTGGTGGT]AGCCGCGGAGGTGGTGGCGGCCGAGGTGACTGCTTCAAATGTGGGGAGCCAGGTCATATAGCCAGAGA
CL50.Contig2_ES_18_334	CTGCTGCTGCTG	CTG	24	12	TGTCCAAACTTACACCCACACCA[CTGCTGCTGCTG]TGGCACTAACACCACTGCACAAAACTCTGCAAATATGGATTACAATACAAAGGTCCCCACAGTTAGTCCAGTTCTACCTTTCATGGACCGAGCAGA
CL61.Contig8_ES_31_335	CCACCACCACCACCA	CCA	48	15	CATATCCGCCACCACCATATCCACCACCACGTCCGCCGCCTCCTCGT[CCACCACCACCACCA]CCGCCTCCTGAAGCACGTGGTGTTGCCTTTCTTGGTGTAACATCACGGCCA
Unigene10939_ES_1224_336	GATGATGATGATGAT	GAT	64	15	GGTGAAAGTGATGAAGGTGGAAGCTCATCTGATGAATCAGTGAGTGATGAAGAAGACCCAGAA[GATGATGATGATGAT]GCCAGTTCAAGTGATGGAGAAGAAGAAGAGGAGGAGGAAGTAGATATGTCGCAGCTTTGTTCTTCAGAAG
Unigene10939_ES_1224_337	AGAAGAAGAAGA	AGA	96	12	GGTGAAAGTGATGAAGGTGGAAGCTCATCTGATGAATCAGTGAGTGATGAAGAAGACCCAGAAGATGATGATGATGATGCCAGTTCAAGTGATGG[AGAAGAAGAAGA]GGAGGAGGAAGTAGATATGTCGCAGCTTTGTTCTTCAGAAG
Unigene7313_ES_966_338	GAAGAAGAAGAA	GAA	79	12	GCCTTATTGGAGTCTCACTCTGGCTCTCTACCCCTTGCCAGCCTTATGGATTGTTATCATGCTGATATAGGTCCATTG[GAAGAAGAAGAA]TCTGGTGTTCCATTAGAACACCTCATATCTTGCCTGCCAG
Unigene961_ES_449_339	CAGCAGCAGCAGCAG	CAG	104	15	AGTTCAAGTTTCTCCTCCTCCCCACACTGCTGGTCCCAGCAGGGAAGAGAAGAAGAAATCACCTATACAGCAACCACAGCAACAGAGGCAGCAGCAACAGCAA[CAGCAGCAGCAGCAG]CAACAACAAGAACGTCCACAAAGACGTTCAAGTGGTCC
Unigene8714_ES_1064_340	TAATAATAATAA	TAA	116	12	AGGTTGCTTGTGATCTCAAGACTCAAAAATTTAGAGCATCTGCTCGTAAAATGATCAGAGATGCTATGAAAAGAGAAACTGATTCATCAGGTGTGAAACCCTTAGTCGAAGAAAC[TAATAATAATAA]GGAAAGTGGAAAACGAAAGCGAGAATCGG
Unigene9190_ES_1094_341	CAACAACAACAACAA	CAA	50	15	CGCTGTATCCTCTTCCCCAATGACAACTACAGCTGGGACACTCATAATG[CAACAACAACAACAA]ATGCCTCCTGTCAAAATGATGGCACAGGCACCCATTAT
Unigene9695_ES_1134_342	ATATATATATATAT	AT	77	14	AGACTCGTATGCTTCCTTATTTAAGCCTTGAAAAAGTTATGTTTAATGTGAAAGTTGTTCATAATGAGGTATTAAG[ATATATATATATAT]TTATGGCTTTCCAGGCCAGAGTCGGCCTGTTTCAGTCTCAGCCCAGGATAGACTC
Unigene107_ES_329_343	AGCAGCAGCAGC	AGC	36	12	TTAGCATATGGGGAGGCAAACACCATCCCTCCGGG[AGCAGCAGCAGC]AACAGGGGCAGCCGCTGGTGGTGGTGGGGCAGCTGCAGCTGGGGGAGGTGGTGGGGGTGGAGCTGCAGCTACAGGTGCTGGAG
Unigene107_ES_329_344	TGGTGGTGGTGG	TGG	63	12	TTAGCATATGGGGAGGCAAACACCATCCCTCCGGGAGCAGCAGCAGCAACAGGGGCAGCCGC[TGGTGGTGGTGG]GGCAGCTGCAGCTGGGGGAGGTGGTGGGGGTGGAGCTGCAGCTACAGGTGCTGGAG
Unigene107_ES_330_345	AGCAGCAGCAGC	AGC	2	12	G[AGCAGCAGCAGC]AACAGGGGCAGCCGCTGGTGGTGGTGGGGCAGCTGCAGCTGGGGGAGGTGGTGGGGGTGGAGCTGCAGCTACAGGTGCTGGAGCTGCAGGGGCAGCTGCTGCTGCTTCACTTGGTGTGTAATCCTTGAAGGCCG
Unigene107_ES_330_346	TGGTGGTGGTGG	TGG	29	12	GAGCAGCAGCAGCAACAGGGGCAGCCGC[TGGTGGTGGTGG]GGCAGCTGCAGCTGGGGGAGGTGGTGGGGGTGGAGCTGCAGCTACAGGTGCTGGAGCTGCAGGGGCAGCTGCTGCTGCTTCACTTGGTGTGTAATCCTTGAAGGCCG
Unigene107_ES_330_347	GCTGCTGCTGCT	GCT	108	12	GAGCAGCAGCAGCAACAGGGGCAGCCGCTGGTGGTGGTGGGGCAGCTGCAGCTGGGGGAGGTGGTGGGGGTGGAGCTGCAGCTACAGGTGCTGGAGCTGCAGGGGCA[GCTGCTGCTGCT]TCACTTGGTGTGTAATCCTTGAAGGCCG
Unigene1027_ES_458_348	TTATTATTATTA	TTA	26	12	TCAGATTTACTGCACCTTTCACTGG[TTATTATTATTA]TCAACATTATAATGAGACTTTAGATGAGTTAATCTTAACCTTTTCCCATACTTGCCCCACCCTTATA
Unigene10140_ES_1161_349	GATGATGATGAT	GAT	85	12	AGTATTGACACTACAGGCTCCGGAACTAATACACCAGTCAAAAAGGCAATAAATCGACTTGTATCATATTCTTATGGTGCCCAA[GATGATGATGAT]GTGGAAGAAGTGGAGGAAGAAGAAGACGACAAAGATGCATTGGAAGAGCC
Unigene7512_ES_984_350	AATAATAATAAT	AAT	77	12	GGAGTGGCAGCAGAAGATCAACTACAACAATGGGAACCTGAGTGAGACAAACAAGAATGACAACAAGAAAAATAAC[AATAATAATAAT]AAGAATGATAATCAAGGTAGCAAGAGGAAAGGTCA
Unigene229_ES_346_351	ACAACAACAACA	ACA	36	12	CAGATACAACAGCAACAGCATCAGCTACTACTAGG[ACAACAACAACA]TCAGCTACTACTACAACAGCAACAACAACAATGCAGTCTGCCGCAGGGGTTCTGGCTCATAGTGCAACAACAGCTACAAACAGCTGCATATGGACAGCT
Unigene229_ES_346_352	CAACAACAACAA	CAA	67	12	CAGATACAACAGCAACAGCATCAGCTACTACTAGGACAACAACAACATCAGCTACTACTACAACAG[CAACAACAACAA]TGCAGTCTGCCGCAGGGGTTCTGGCTCATAGTGCAACAACAGCTACAAACAGCTGCATATGGACAGCT
Unigene11163_ES_1256_353	CTGCTGCTGCTGCTGCTG	CTG	65	18	TCCCAGGAGGCACTAAATCACTGAGTGATATTTGATGTATCTGTGGTTGTGGTGGAACTTGTAC[CTGCTGCTGCTGCTGCTG]TTGTTGAGCTTGCTGCTGCTGCTGTTGGTGTGCGACAAAGTAAG
Unigene11163_ES_1256_354	TGCTGCTGCTGC	TGC	93	12	TCCCAGGAGGCACTAAATCACTGAGTGATATTTGATGTATCTGTGGTTGTGGTGGAACTTGTACCTGCTGCTGCTGCTGCTGTTGTTGAGCT[TGCTGCTGCTGC]TGTTGGTGTGCGACAAAGTAAG
Unigene11506_ES_1281_355	TATTATTATTAT	TAT	33	12	AGGACTTTATACCCAAGTTATGTCCCTAACTC[TATTATTATTAT]TTGAGAACAGGTTTCTATATGATCCAATGAGTGCCAAATAACATAGATACTTGAAAGAAGATCTCAAGAAATTCAGCCAGA
Unigene8534_ES_1046_356	GAAGAAGAAGAA	GAA	84	12	ACAGAAATCAGACCCGCCTACCTAAGTGGTTTGGTGAGCGCCCCGGTAAGAAGAAAGATGACCCTACTTCTGATGCTGAAGAT[GAAGAAGAAGAA]TTAGAACCTCCCCCACCTCCACCTGAAGAGGAGGAGGAAGAAGA
Unigene3822_ES_728_357	GGTGGTGGTGGTGGT	GGT	36	15	ACCGTGATGGAGGTGGTTACCGCGATAGAGGAGAA[GGTGGTGGTGGTGGT]AATCGTGATGGTGGGGGAGGTGGTTATCATGGTGGCAGAAGTGGACATGGTGACCGCAGAGACAACCACTACGGCGGACGTAATGATCACGAGGACCGCAGAC
Unigene14411_ES_1504_358	CAGCAGCAGCAG	CAG	98	12	TAAGGCAGAGCGACAAAGGGAAAAGAAACGTGAAAGAGAGAGAGAAGAACTTTGGAAAAAGCTTCAAGCGTTAGAACTGAATCATCAACAGGGGCTA[CAGCAGCAGCAG]TGAGATGTCGTCCTTGTCATTGGTGTTGG
Unigene1543_ES_553_359	GGCGGCGGCGGC	GGC	29	12	CTACAGCAGTGGTGGGGGATATGGTGGT[GGCGGCGGCGGC]CGAGGTGGAGGTGGCGGCGGTGGATACCGAGGTGGCAGTGGCGGCGGCTACGGTGGTAGCGGTGGCGGCGGCGGCGGCGGCTACGAAGGTGGAAGTGGTGGAGGATATGG
Unigene1543_ES_553_360	GGCGGCGGCGGCGGCGGC	GGC	104	18	CTACAGCAGTGGTGGGGGATATGGTGGTGGCGGCGGCGGCCGAGGTGGAGGTGGCGGCGGTGGATACCGAGGTGGCAGTGGCGGCGGCTACGGTGGTAGCGGT[GGCGGCGGCGGCGGCGGC]TACGAAGGTGGAAGTGGTGGAGGATATGG
Unigene1824_ES_600_361	GGCGGCGGCGGC	GGC	88	12	GGTGGCTACAGACGGAGAGATAGTTCAAGATCACCACCCAGAGGCCAAGGAGGTGGCGGTGGGGGTGGTCGTGGTGGCGACCGTGGT[GGCGGCGGCGGC]GATGGCGGCTCACGCAGACCAGGTGACTGGTTTTGTTCGCAGTGTC
Unigene163_ES_338_362	CCAGAACCAGAACCAGAACCAGAA	CCAGAA	34	24	GTTGCACTGCTTGTTACCAGCATTTCTCTTGAG[CCAGAACCAGAACCAGAACCAGAA]CCCATATGTAATCCTGCGACATGTAAATATCTAGGACATCTGTCATGTCCCTGTTCTAGAGGAGTACCTGCA
Unigene7339_ES_976_363	CAGCAGCAGCAG	CAG	53	12	CTATCAGCCAGATCAGCAGCAACAATACCAACAACAACCTCAACAACCTCAA[CAGCAGCAGCAG]GGATATCAGCCTCAACAGCAAGAATACCAACAACAGGATCAATATGGGGTGCA
Unigene6782_ES_941_364	GATGATGATGAT	GAT	34	12	AGTGATGATGATTTTAACCCAAGGGCAATTGAA[GATGATGATGAT]TTTAATCCTCGAGCTTTAGATAATATTACGTCTTCACATTTAACAACAAATACTCTAATAACCACACCGGCCTCCTC
Unigene12909_ES_1396_365	GATGATGATGAT	GAT	27	12	TTACAACACCTCCGCCAAAGACAGAA[GATGATGATGAT]GAAAAATGAATAAAATGAACATCTATCACTAATTTTTGGACTCAAGAAGCATTTGACCCC
Unigene11698_ES_1302_366	ATATATATATATATAT	AT	34	16	GTGGACACTATAGTATTAACCCGCCATCAACTG[ATATATATATATATAT]ACATTACACAGCTGCCAACACTAAATAAAGA
Unigene11116_ES_1246_367	GATGATGATGAT	GAT	42	12	AGGAGGAAGGAGAAGATGAAGGTGATGAAGAGGAATCAGAA[GATGATGATGAT]AATGATGATGATGATGAAATGATGGAAGAAGACAATGAGGGTGGGAAAACTTCAAAGAGCTATATGGAGGGACCTAATAAGTATCAGGCTGCTGCTGCTC
Unigene11116_ES_1246_368	ATGATGATGATGATG	ATG	55	15	AGGAGGAAGGAGAAGATGAAGGTGATGAAGAGGAATCAGAAGATGATGATGATA[ATGATGATGATGATG]AAATGATGGAAGAAGACAATGAGGGTGGGAAAACTTCAAAGAGCTATATGGAGGGACCTAATAAGTATCAGGCTGCTGCTGCTC
Unigene11116_ES_1246_369	GCTGCTGCTGCT	GCT	141	12	AGGAGGAAGGAGAAGATGAAGGTGATGAAGAGGAATCAGAAGATGATGATGATAATGATGATGATGATGAAATGATGGAAGAAGACAATGAGGGTGGGAAAACTTCAAAGAGCTATATGGAGGGACCTAATAAGTATCAG[GCTGCTGCTGCT]C
Unigene122_ES_331_370	ATTATTATTATTATT	ATT	56	15	AGTGGTACCGAAATTATCAGGAGGGATAAAGAAAGATAAATATATTTCTAATCAA[ATTATTATTATTATT]AACATGATAAGAGTCACTGAATTATTTAAACTAATACCTTGAACCAAATTAATACATGGCTTTCTGCGTGTCCAT
Unigene6355_ES_904_371	ATCATCATCATC	ATC	112	12	TGGTGAGTCTTCTTTCTTTTCCGTATAACTTTCCTGAGAGTCTTGAATTTGAGATTGGGTGTACTGAATTTCTACTTCTTCTATAGCTGTTAGGACGTCATCTTGGAAAAG[ATCATCATCATC]GTCCATTGTATCCGAGTGTGTTAGAGA
Unigene3272_ES_691_372	GCTGCTGCTGCTGCT	GCT	26	15	TTGTTGTGGTGTCTGTTGTGGGATG[GCTGCTGCTGCTGCT]GCGGGTACTGGGGGTTGTGAGACGGGGGCAGGAGCTGAGGGTGCAGGGGCAGGGGGCATAACAGGACTTGCAGAAT
Unigene10829_ES_1214_373	TGGTGGTGGTGG	TGG	118	12	TGCCAATTTTTCACACTCCAGCTTGAGTGCATGATATTGTGTTTGTAAAAAATTAAATTCTTCTTTTATTCTATCACAGGTTTCAGCAATGGTGAATTTTAGTTGACCAGGTCCTCC[TGGTGGTGGTGG]ACCTTTTTCGGGCATCCTACTCACA
Unigene5959_ES_875_374	CAGCAGCAGCAG	CAG	26	12	GCAGAATCAACAGCAGCAACATCAA[CAGCAGCAGCAG]CATCCACAGCAGCAGCAGCAGCAACAACAAATGCATAATGTTCAACAGCAGTTATTCTCACAGCAACCTCAGCAACCACAACAAAA
Unigene5959_ES_875_375	CAGCAGCAGCAGCAG	CAG	44	15	GCAGAATCAACAGCAGCAACATCAACAGCAGCAGCAGCATCCA[CAGCAGCAGCAGCAG]CAACAACAAATGCATAATGTTCAACAGCAGTTATTCTCACAGCAACCTCAGCAACCACAACAAAA
Unigene1785_ES_594_376	TGTTGTTGTTGTTGT	TGT	91	15	TGTATGTGTTGCTGTTGGTGTTGCTGTTGCTGCTGCTGGTGTTGCTGTTGTTGTGTTGCCTGGTGTTGGACCACCTGGTGTTGAGCTGCC[TGTTGTTGTTGTTGT]TGCTGCTGCTGCTGCTGCTGTAATGACTGTTGCATGG
Unigene1785_ES_594_377	TGCTGCTGCTGCTGCTGC	TGC	106	18	TGTATGTGTTGCTGTTGGTGTTGCTGTTGCTGCTGCTGGTGTTGCTGTTGTTGTGTTGCCTGGTGTTGGACCACCTGGTGTTGAGCTGCCTGTTGTTGTTGTTGT[TGCTGCTGCTGCTGCTGC]TGTAATGACTGTTGCATGG
Unigene12007_ES_1325_378	TGTGTGTGTGTGTG	TG	32	14	ACAAGACTATACATACACTCACACTTGTGTA[TGTGTGTGTGTGTG]AGTGTCTGCATGTGTATATTTATTTATGTGTGTGCCTCTATCTGTGTTTTTCTTTCTCTCTCTGTGCGTGTAAATGTGCTTTTGT
Unigene4147_ES_759_379	AGGAGGAGGAGGAGG	AGG	29	15	TTACAATGCGGTGTGTTGTCCTCAGTTA[AGGAGGAGGAGGAGG]CTAACGTTGCAGTTGAGTCAATAGCCGAGGAGGCTAATGTAGCAGTTGAGTCCATAGCGCTGGGAGACAGTGAGGTGGAAGACTCCTTGGAA
Unigene30_ES_316_380	GCAGCAGCAGCAGCA	GCA	29	15	TGAATCCTCAAATGACTCAAGCCATGAT[GCAGCAGCAGCAGCA]ACAACAGCAACAACAGCAACAACAACAGCAACAAAGCCAACAGCAACAAA
Unigene1765_ES_583_381	GGAGGAGGAGGA	GGA	46	12	TGGGGCCAGGGTTACGGATATAATCAGGGATACGGGGGATATTAT[GGAGGAGGAGGA]TACGGTAGGTTTGGCTACAATGGCTA
Unigene101_ES_324_382	TACTACTACTACTAC	TAC	27	15	TCATGCCAACCTGAAACTGCTATTAT[TACTACTACTACTAC]TTCTACTACTACTTTATCTAGATTGATTCAGAATTTTGTACTTTAAAAGATAAATTGGTCTTTATTTTTTTAGCTTATTGTATTAAAAAATAAAAGTGAATTGCAGGTGACTTCTGG
Unigene12394_ES_1363_383	TGATGATGATGATGATGA	TGA	42	18	GCTCGTAAGCTTAAAGACGGAGAGGTTAGTGAAGAATCCAG[TGATGATGATGATGATGA]TCATGATGAAGACAAATATGCTGAAGGTGTAGACATGCCGGGTACTA
Unigene1216_ES_511_384	ATATATATATAT	AT	54	12	AGGCAATGCAGTTATTCCAGAAATGAATTGTTATATTTTCATCACTTCTATAA[ATATATATATAT]TATTTTTCCAATTATTTCAATTATTAACTCTAAGGCTCTAGACTTAACGTGAACACA
Unigene1178_ES_498_385	GTTGTTGTTGTTGTT	GTT	45	15	TTTGTTCTGTTAACCCCTCGTGGCCAGCAGCGGCGCAGCCATGA[GTTGTTGTTGTTGTT]CTTGGCTGTCTCCGCAGGTCCTCACCATGGGGCCGCCTGAATGACTGCCGCAGTTAG
Unigene4698_ES_797_386	AGTAGTAGTAGT	AGT	86	12	TCAGCTGCAGAGATAAGCTGAACGCCACTTGTTGATACAATGGCCAAGGTTTCATCAGGTGTAATTAATCTACGTCCATCTCGGG[AGTAGTAGTAGT]TGGCAGAGAGTTTGTGGCTTACTCCA
Unigene2990_ES_672_387	CTTCTTCTTCTT	CTT	29	12	AGCTTGTCAACGTGGTGACTGATTTGAC[CTTCTTCTTCTT]CACAGTAAACTTCATTAGGATCTCTCTTTGCAGCTGTACCA
Unigene6484_ES_907_388	TGTTGTTGTTGT	TGT	87	12	GGAGGGCGGTAGAATTTTACCAGGACGTCCTCATGAAGCCAAATCAAAACTTTCTGCCATATATACATGTATAAGTCCTCTAATCC[TGTTGTTGTTGT]CCTTCATGAGGACAATCCTTGTAAGATCTGTTCCTTGTGATCCTGTGGG
Unigene52_ES_319_389	TATATATATATA	TA	47	12	TACTTGGTTCAGGAGGCGGATACTGATGATTAACTTGTACTTCCAT[TATATATATATA]CAAGGTTTAGAATACAACCTCCGGGTCGACGTTACAAAATGT
Unigene4755_ES_808_390	ATATATATATATAT	AT	74	14	CCAGAAAGTTTATTTGCTTGCCGCATGAGTTTATGCGCCATTATGTTATTGTATAATACATTGATGCAAGAAA[ATATATATATATAT]GTATAAAGGAATGGAGCCAGAGAATCTGAC
Unigene11235_ES_1266_391	ATATATATATAT	AT	53	12	GAGAAGTCTGCTGTTCCAGTGCTTTACATCAACAATTTTGCAAAGTTTTTAA[ATATATATATAT]AATACAAATTTCAGGGTTAGTATGATATCAAAGGAGCTTAAGGACATAGTTGCTCATGCTGATACAAGACAGGGT
CL236.Contig2_ES_103_392	AGGAGGAGGAGG	AGG	41	12	AACCACAACACAAGCTCCTAGACGTAGAACGCGTCCTAAC[AGGAGGAGGAGG]CCAGTAGCACAAGCTGTAGGAGGGATTTAGA
Unigene8591_ES_1051_393	ATATATATATAT	AT	31	12	GCTAGGTTTTGTGCCTCAAAGAGTTTATAA[ATATATATATAT]CAGGCCTAAAGTTTTCACAATTACAAATCATTGATAGGCATATGAAAGTCAAATAATTTAAGTATAAATACCAAACTATTAAAGCTTATCAAATGACCATAATGGCATGTGATGTTCA
Unigene1175_ES_493_394	GCAGCAGCAGCAGCAGCA	GCA	47	18	GGAGTGCTACACCTTCTCAACCTGAAAAAACAAATGCTAGGGTGGT[GCAGCAGCAGCAGCAGCA]ACAACAACAACAGCAACAACAGCAGCAGCAGCAGCCTGCCCGTGCAGACGGGAATTATAATTGGGATGAAGAACCTGCGCA
Unigene1175_ES_493_395	CAACAACAACAA	CAA	63	12	GGAGTGCTACACCTTCTCAACCTGAAAAAACAAATGCTAGGGTGGTGCAGCAGCAGCAGCAG[CAACAACAACAA]CAGCAACAACAGCAGCAGCAGCAGCCTGCCCGTGCAGACGGGAATTATAATTGGGATGAAGAACCTGCGCA
Unigene1175_ES_493_396	CAGCAGCAGCAGCAG	CAG	84	15	GGAGTGCTACACCTTCTCAACCTGAAAAAACAAATGCTAGGGTGGTGCAGCAGCAGCAGCAGCAACAACAACAACAGCAACAA[CAGCAGCAGCAGCAG]CCTGCCCGTGCAGACGGGAATTATAATTGGGATGAAGAACCTGCGCA
Unigene11089_ES_1240_397	CACACACACACA	CA	109	12	ATGGCCCCATTACTGCGGAAAAAAGTAAACATTCAAAAACAGAAAAGAAAAAGAAACATTAGAACTATCTGCTCTGAAGAAAAGACAAGATCAAATAAATTACACATG[CACACACACACA]ACCATGGGGCTGCAAGGAGCACAAAACAATCTGAACT
Unigene1588_ES_560_398	AATAATAATAAT	AAT	43	12	TGGTTGTTATGGTAGCGGTGAACCGGGGGCCTCATACCCACC[AATAATAATAAT]ATACAGAGCATGTTACAAAGAGTACAGAGTGAACCATCATTCTGAGCCGT
CL319.Contig2_ES_132_399	TGGTGGTGGTGG	TGG	62	12	GAGGATTTGGTGGGACTGGTAGTGCTGGTGGTTTTGGTGGTGCAGGTAGTCATGGTGGTAC[TGGTGGTGGTGG]AGGTTTGGTTGTAGTTGGTGGTTCTGGTGGT
Unigene9284_ES_1103_400	AAGAAGAAGAAG	AAG	40	12	AGGAGAAGGAAAAAGAGAAGAAGGCTATAGAAAGCAAAA[AAGAAGAAGAAG]AAAAGGAGGACCAAAAAGAGAAAGAGGAAAAGGAAAGTAAAGAGGATGAAAATATAGACGACGATGAAGAAGATGGCG
Unigene2261_ES_628_401	ATATATATATAT	AT	129	12	AGCATTGAGTTGGACATATGCATCAATGTTATTAATATTTCATAAATGTATATATTACTTTGATTTGTTATCTTTTAATGTAGTCAAAATTTAATATCAAACTTTAATAAATATCAAAGAACTTCAGA[ATATATATATAT]AATGTATTTACAAAAGCCACTGGTATAAGATTCATCCATTATAAGCCCTATACAAAGAGCTTCTCAGGT
Unigene6158_ES_890_402	GATGATGATGAT	GAT	39	12	TGTAAACCAGAGGTAGCACGGAGTGTTGAGAGAGAGTG[GATGATGATGAT]CAGAAATATATTATATATAGATGTTAGGTGGCTGTATGATGTGAAAAGTGGATTACCATCTGTGTGTGGATGTAATACAGTTGCAGTTTTTGGCTCTGTC
Unigene10271_ES_1174_403	TGTGTGTGTGTGTGTG	TG	109	16	TATATGTATAGGCACTGCTGCGCGATAAGGCATCTTACGCTAAGCCATTCATTATGAACTCTCCTCACACAGAGATTGTGGGCAGTGATTTATTGCCGCTAGTCAGCA[TGTGTGTGTGTGTGTG]TCAGGCTCTTAGACGTCCCCATACTGTCCTGG
Unigene4450_ES_779_404	TATATATATATA	TA	65	12	CTAGTTCAGCACCTAGAGCACTGCTGCATTTGAGTTAATCCCCTGTCTGCGTAGACTAATCTTT[TATATATATATA]CACCCATATTTACACACTTTCACAATTGTAACAGACTGAGCATTTCAAATACTGGTGTGTTCTGTGCCTGC
Unigene9254_ES_1100_405	GGCGGCGGCGGC	GGC	79	12	TTGGCTGACAAACTTTATAACCTGGTGGAGAACAATGAAAGAATCTTGGATCAAAAGCCCTTTTTCGGCCGCGGTGGG[GGCGGCGGCGGC]GGGTACCGTGACAGGCGCGATGGGGGCGGCGGCGGCTGGCAAGGCGGCAGAGGAGGAGG
Unigene9254_ES_1100_406	GGCGGCGGCGGC	GGC	115	12	TTGGCTGACAAACTTTATAACCTGGTGGAGAACAATGAAAGAATCTTGGATCAAAAGCCCTTTTTCGGCCGCGGTGGGGGCGGCGGCGGCGGGTACCGTGACAGGCGCGATGGG[GGCGGCGGCGGC]TGGCAAGGCGGCAGAGGAGGAGG
Unigene590_ES_399_407	GCAGCAGCAGCAGCAGCAGCAGCAGCAGCAGCA	GCA	26	33	GTGAAAGTGTCCTTCCCAAAGTCCT[GCAGCAGCAGCAGCAGCAGCAGCAGCAGCAGCA]TTCTGATTTATTTATTGAAGTCTTGTGTAATGGATTTGTTTCCTGTATTTGGGATATCCTTATGTTGAGGAACCCAAACAAGCTGT
Unigene1853_ES_603_408	ACACACACACACAC	AC	61	14	AACCTACATAGAGCAGACCGCAGACTGCACTGGGTATTCCATAAAATAGCCTCACTCTCA[ACACACACACACAC]AAATACAATCACAAACTATCAACACACATGATCCTCGTCTAATAACGGGACCCACCTAACTGTCTT
Unigene11924_ES_1319_409	CACCACCACCAC	CAC	40	12	CTCCACCTCCTCCCAAGTCCATGCCCCAGCAAACCCCTG[CACCACCACCAC]CAAAGCCCACACCTGCACCAGCTCCCCCACCACCAATGCAGCAGCAACAGCCACCAGCACCGCCTCGCCCTCAGGGCATGATGATGGTCCAG
Unigene7657_ES_995_410	GGAGGAGGAGGAGGA	GGA	41	15	CAAGACTTCACCTGCACCACCTAAAAGAACAACTGGTGGG[GGAGGAGGAGGAGGA]GGGGGAGGAAGTATATTTGGTGATGCAAAACCAGTTGACACAGCTTCAAAAGAGCGGAAGA
Unigene236_ES_349_411	TGATGATGATGA	TGA	89	12	ACGCCACTATTGTTGCCAAGGTAAATGGTGAAGTGTGGGATTTGGACCGTCCACTTGAGGGAGATTGCTCGCTTCAGTTGTGTAAATT[TGATGATGATGA]TGCCAAAACTGTGTTCTGGCACAGTACTGCACATATCCTTGGCG
Unigene8255_ES_1030_412	ACAACAACAACA	ACA	5	12	CACC[ACAACAACAACA]GCAGCAGCAGCAGCAACCACAACCACCACCACAACAACAACAACAACAACAACAGTGGGGTGATGCAAATAGCAACTCAAGTGGTACTATATGGAGTACTTCATCACCAAGTTCCACTGCTCC
Unigene8255_ES_1030_413	CAGCAGCAGCAGCAG	CAG	15	15	CACCACAACAACAA[CAGCAGCAGCAGCAG]CAACCACAACCACCACCACAACAACAACAACAACAACAACAGTGGGGTGATGCAAATAGCAACTCAAGTGGTACTATATGGAGTACTTCATCACCAAGTTCCACTGCTCC
Unigene8255_ES_1030_414	ACAACAACAACAACAACAACAACA	ACA	47	24	CACCACAACAACAACAGCAGCAGCAGCAGCAACCACAACCACCACC[ACAACAACAACAACAACAACAACA]GTGGGGTGATGCAAATAGCAACTCAAGTGGTACTATATGGAGTACTTCATCACCAAGTTCCACTGCTCC
Unigene1016_ES_455_415	ACAACAACAACA	ACA	95	12	TGCTGCCGTTGTACAGATGAATCAGTATTCTACAATAGTGGGAAATTTAGAAAGAAGCTCGCCACAGCCGGCAGCAGGAGCGACATCATCATCG[ACAACAACAACA]GCAGCAACAACAGCAGCAACAATAGT
Unigene14785_ES_1533_416	CTGCTGCTGCTGCTG	CTG	68	15	TATGGGCTAATTGGACAACCTGCCGCTGCTGTTGCGGCAGGTGACTGGATGTAACAACATGCTGCGA[CTGCTGCTGCTGCTG]AGAGTTCGCTACAGAGTATTGCTGGACCACAACTTGTTGAGCTTGCTG
Unigene1769_ES_584_417	TATATATATATA	TA	107	12	AGGCTGCATTGAGAGGAAATTGCTCAGTATGACCATTGCATTGGAGATAGTTCTGTAATTTTATTATGTTAAGGGGATTTACCTCTGAGGAATCAAGGAATATTCT[TATATATATATA]AATCCTCCTCCTGAATGTTCTACTGTGAGGT
Unigene1102_ES_468_418	ACCAACCAACCAACCA	ACCA	72	16	AAAGGTGTGAGGGATTTGCTACAGTGGTCAGAGATACCCCAGCGTCCACTACGGGTATGAAGATACCAGAT[ACCAACCAACCAACCA]AAAAAATTCCCAGAAAAGTTTATGAGTCAACAAG
Unigene9046_ES_1086_419	GATGATGATGAT	GAT	32	12	ACGAGCCATCAGTGACCAAAATGATAGTGAA[GATGATGATGAT]GTTGTGCAGTGGGAAAGTAAAACTAAGATGCCCCGCATGAAAATGTATGCAGATGCTGAGGAAGCGAAATTCAAGAAAAGAAAGACAGCCGCG
Unigene10655_ES_1202_420	TCTGTCTGTCTGTCTGTCTG	TCTG	49	20	GGGGCAATTACTGTAGGAGTCTTGTCTCTCTGTCTGTATGTATGTATA[TCTGTCTGTCTGTCTGTCTG]TTCATAAGGATAATATAAAATACGACTTATAAAATGTAAGTGGTCAGTGCAATTAATTATTAATGGGCACATGTGATGTGCGTTAGTGAGGA
Unigene4455_ES_780_421	ATAATAATAATA	ATA	83	12	AGCTATGTGACCATGAAAACCCCAATTTAAGACCATTGTAGTACAGTAAATCTTATTTTTGTTAAGTACAACCTTTATCAGG[ATAATAATAATA]ATTGTTTATAGAAGGTCTCAGCCACGGC
Unigene10490_ES_1190_422	GAAGAAGAAGAA	GAA	38	12	AGGGTCATCAACTGCGACAAAGTATGATCCAAGAAGG[GAAGAAGAAGAA]GGAAGAAGGCCAGGCAAAGATCATTGAATTGAATACGGAGAAAGAATTGGCCGATGTAACACTCTCAGAAAAAGAAGAAATTAAGAAGGAAGCAGAGGAACCTGAAAAGG
Unigene9301_ES_1108_423	AGCAGCAGCAGC	AGC	48	12	TGAAATGATGACATCGTGACGGCAACAACAACAGTCTCAGCTTCAGA[AGCAGCAGCAGC]AGTATGGGGGCCTGCACCTTACTAGCCATCGGCGCCGCTGTTATTCACTCTCAACCACAAGAAGTACTGCCACTTTCACCACCA
Unigene4662_ES_788_424	TTATTATTATTATTA	TTA	33	15	CGTGACAGGAAGTGTGTGTAGCTTACTACTAT[TTATTATTATTATTA]GGCCCTATGAAGAATATTGCATATCTTGGAATGAATTGACAAGCATGAAATTGTTGTTGCGGTCGTCTGCATTAATGAC
Unigene2945_ES_670_425	TATATATATATA	TA	52	12	TGATAAAAGGGGGAAATCAAGCCTAAAAAAATATTGTCAATTTCAGAGGTG[TATATATATATA]CAACAAGGGTAAGTTTGAATGAACTCATTTTTGGAATGTCCCATAGGCATAATGC
Unigene1252_ES_522_426	ATGATGATGATG	ATG	94	12	CCTTCCTTGAACTCAGCAATCTGCTTCTGTGAGAACTTGTCAAAAATGCATGATTCGGACTTCTTTGCTACCTTCTTTTTCTTCTGGGCAACC[ATGATGATGATG]AATGTGAATGCTTGACTGGGACAGATCG
Unigene13267_ES_1428_427	GGTGGTGGTGGT	GGT	65	12	AACAGCATGAGAAACTTTATCAACAACATCTGCTATAAAGTTGAATTTTTTTCTATTACTTATA[GGTGGTGGTGGT]TTTGAGATTGGTTTATCATCATCTAGTATACTGAAAATATCTATAGGTGATGCAGCACTGATGTTG
Unigene1192_ES_506_428	GGAGGAGGAGGAGGA	GGA	83	15	CGCACCAAAAGAAAGGCCCAAATTAAACTTGAAGCCACGTACAGGAGCAACGTCAGAAGGCAAGCCAGCGTCATCCCCGTCT[GGAGGAGGAGGAGGA]GGTGGTGGTGGTGGGTCCAGTATATTTGGCAATGCTAAACCCGTTGA
Unigene1192_ES_506_429	GGTGGTGGTGGT	GGT	98	12	CGCACCAAAAGAAAGGCCCAAATTAAACTTGAAGCCACGTACAGGAGCAACGTCAGAAGGCAAGCCAGCGTCATCCCCGTCTGGAGGAGGAGGAGGA[GGTGGTGGTGGT]GGGTCCAGTATATTTGGCAATGCTAAACCCGTTGA
Unigene12978_ES_1408_430	AGCAGCAGCAGC	AGC	67	12	CACCAAGGACTCCACCTCAGGTACCCCAAGCACAGCAGGGGCAACAGGAAGGCCAACCTCAGCCAG[AGCAGCAGCAGC]AACAACAGCAGCAGCAACAGCAGCAGCAGCAACAACAGCAGCTGCAGCAACAACAACAGCTGCAACAG
Unigene12978_ES_1408_431	CAGCAGCAGCAG	CAG	96	12	CACCAAGGACTCCACCTCAGGTACCCCAAGCACAGCAGGGGCAACAGGAAGGCCAACCTCAGCCAGAGCAGCAGCAGCAACAACAGCAGCAGCAA[CAGCAGCAGCAG]CAACAACAGCAGCTGCAGCAACAACAACAGCTGCAACAG
CL78.Contig2_ES_36_432	GATGATGATGATGATGAT	GAT	29	18	TAGATTGCCATTTGTTTTGCCCCGGGAA[GATGATGATGATGATGAT]GCTGCAAAGAGGAACCCTTATAAAGATGAAAAAAAATATATTGTCAAAAAGGAAGTTGGTATAAATTATAAGTGGAAACTTGATGATTCTTTTTGATGGCTTCATGGA
Unigene9614_ES_1129_433	ATTATTATTATT	ATT	66	12	AGTCTCTAGAGATATGGCCATTTTAGGATAGATTTTTCAATTCCCTATTTTAGAAAATCTATTGC[ATTATTATTATT]CTATCTTTATTACTAACTTAAGAAATAATAGTCATAACGTTAGGTTGCTGCTCCTACTCCACTAGTTGAAGCCTGCT
Unigene13956_ES_1469_434	ACAACAACAACAACA	ACA	58	15	CACACCTACACCCTCACCCTCTATATCTGGCAACAATTCTGCACCTAAGCCCAGTCC[ACAACAACAACAACA]GCAACACCAAGGCACCAACACTGGCACTGGCTCACCAACAACAACTA
Unigene13805_ES_1457_435	ACTACTACTACT	ACT	32	12	CTGCTGCCTGGCTGTTTAGACTATTGTTAAG[ACTACTACTACT]GCTACTGCTACTACTACTGGTAGGTTGTTGCAACATGCTAGCTGCGGCCATCTGGTAGTACTGAGCTAACATGGCATGGTCCAT
Unigene103_ES_327_436	TGTTGTTGTTGT	TGT	60	12	CTTGTATGGGGTCTTGTGGTGAGGAGGACACAGGTGGCAGCTGTTGTTGCTGTTGTTGC[TGTTGTTGTTGT]GGTGGTGGCTGTGGTGCGGAAACAGGTATGACGGGGGTGTTCATTC
Unigene2237_ES_625_437	TATATATATATA	TA	83	12	CCGGGTATAGACAAGAGCTACAGAACTTTAATGACACTAAAAGTTTTTCTGAAAATGAAATGCTGTATGTTAGCTGCTTTCT[TATATATATATA]CTCGATCTAACTTACGTCTCATCTATTTTATTCTGGGCT
Unigene14903_ES_1548_438	CTGCTGCTGCTG	CTG	60	12	TATTGGACCGGGAGCGTTTTGAATCCTGATTTACGGCATTCAGGTGATTAGATGATGGA[CTGCTGCTGCTG]GAATCTTCTGTTTGCAATACAGCAAATCCTCTTGTAACCTTGGGAGTTCCATTATCTCTGGCAGC
Unigene8722_ES_1066_439	TATATATATATATATATA	TA	24	18	ACAAAACAGCATTCCCCAGGATC[TATATATATATATATATA]TCTCATCTAAATAGGTATGTCTATAATCTTTTGCAATTTATTAAAAAAATTGTATACTAGACTTTTCTTCTCACACACAGAACTCACACA
Unigene10895_ES_1218_440	GCTGCTGCTGCTGCTGCTGCTGCT	GCT	31	24	ATAATGAATAAACCACCGGGGCCGCAGGCG[GCTGCTGCTGCTGCTGCTGCTGCT]CCTGCAACGAGTGCTACAGAATATACTGTTCGTGTTCCGAAAGCATCACGTAGA
Unigene14685_ES_1521_441	CACCACCACCAC	CAC	91	12	CCATATCTGATGCTGCTGGAGGTGCCTCGGAGAACTCTGCAGTTGGGCTCTCATCCATCTCTGCCTGTGGTGTGCCATCTTCCTTCTCAT[CACCACCACCAC]CCTCGTCCATTTGCATATCTTCCGACATGTTTTGCTCTGCT
Unigene7530_ES_985_442	ATATATATATAT	AT	38	12	AAGGAAAAGCTGCACATTAATGGGCATGACAATATAA[ATATATATATAT]CAATGTATGCATCATGTATTGTTTATGATATGTACAGTCTGTATGCGATAAATTTACTATATTTTTTTACTGCTTAAAATGTATATTGGAATACATTGAGTACTAATATATAAACCTAATTTGGCCAATGAATCTGTACAGTTAGT
Unigene7958_ES_1014_443	CTGCTGCTGCTGCTG	CTG	31	15	GCCTTCTTTTTATCATCATCACTGTCGCTA[CTGCTGCTGCTGCTG]CTACTACTGCTGCTGGGGTTCGTAGCCTTCCCCCTTACAGTTA
Unigene3742_ES_722_444	CAGCAGCAGCAGCAG	CAG	30	15	CAGTATCTGAGACCTCCCCACACTTGGCT[CAGCAGCAGCAGCAG]TTGTCAGCTCAGCAAGCATCCTCTACAAGTTCTCTGGCG
Unigene7944_ES_1012_445	ATAATAATAATA	ATA	35	12	TCCAGAGATTTCAGCCCACAAGTTCATAATAATG[ATAATAATAATA]ATGAATAATACATAGCAAAAGGTCGCATCAACGTCT
Unigene1859_ES_604_446	TGATGATGATGA	TGA	46	12	GGAGTTTTTGTCAGTGAGGCGAGAAGAGGACAGTGGTGTTGCCTC[TGATGATGATGA]GGACAGCGAAGACTCAGATGATGATGCGTCACCATCCAAACGTCCGTGTTTAGAGACTGGGACAGGGTTTGTGT
Unigene6501_ES_909_447	TATATATATATA	TA	39	12	CCTGAATATTGGAAGGAGCTCTGGTAATAATGTATATG[TATATATATATA]GATCTATATAAACTGCCACATCTGCCACCACATACGGAACACAATCTCACACACAGCACATGC
Unigene477_ES_381_448	TATATATATATA	TA	30	12	CAAAATAGTTTTTGCTCCAGAATCCACAT[TATATATATATA]TGCTTCAATTTAAATGAAGGTATAAATTGGAAATCTTTTAAATACACACATACAAAATATTAAATAATTTAGGGCTGGACTCTTGTACATTTCA
Unigene12323_ES_1348_449	GGTGGTGGTGGTGGT	GGT	88	15	GGAACAGATCCTCCTGCTACTCCTATAACTCCTAAGCCCCCTGCAGCAACAGCAGCAAAAGCAGCAGGAGCAGCGGCTGAAGGTACA[GGTGGTGGTGGTGGT]CCGTCAGAGGAAGAGATGTTGCAGCA
Unigene9236_ES_1098_450	TCATCATCATCA	TCA	72	12	TGCCAGATTCTTCAAATGCCTCCATATCTCCTGCTTCTTCATCATCATCTTCATCTTCGTCTTCGTCATCG[TCATCATCATCA]TTCTTGCAAGCTACACCACTGGATGTT
Unigene4655_ES_787_451	TATATATATATATA	TA	70	14	CAAACCACCTCACTATCACACAGAAAGTGCTCATTCATAAAACAAATGACATCCACACATCTGAATATC[TATATATATATATA]AAGGTATGTACCAATAGTTTAATTGTATTTATGTGTAACAATATTCTTTCATCAAGGTGTTGATAGATGAAGACA
Unigene3461_ES_711_452	ATATATATATAT	AT	107	12	GCAGTGCCTGACTTTTTCAACTCCACTCATGGTGGATAACATTTATTAAGAAGCGTTATTGGGAGAAACTTCCGCAAGTGCACAACCTTTTAGGTAAAATATTAAG[ATATATATATAT]ACATTAGTGTCACAGGAACAATTGGCTGA
Unigene7318_ES_968_453	ATATATATATATAT	AT	86	14	AGACTTGTTGACACTGAAAAACTGAATTATGTAATTGTAAAGGTTTTCATTCCATAACATAATATAACCCAAAGTTGTTACTACA[ATATATATATATAT]GTTTCACACATAAAATAGATTGGTTCATTGGCATATTCATTGTCA
Unigene11780_ES_1311_454	TGTTGTTGTTGT	TGT	39	12	GCTGTTGCTGTTGTTGATGCTGATGGTGATGTTGCTGC[TGTTGTTGTTGT]TGCTGTTGTTGCTGCTGCTTTTGTAATTTTTGGTTTTGGCCAGTCTTGACTTGA
Unigene12474_ES_1373_455	CACACACACACA	CA	26	12	AACAAACTCCACACACATACAAATC[CACACACACACA]TAAATATTTCACTTATCACTGCGGGCAAAAATAAAGTAACTGT
Unigene6781_ES_940_456	TAATAATAATAA	TAA	71	12	ATCACCATAATCATCAGTCCCCCAACACCGCAGCTGCCTCAAGCCAATCACACTTACCAGCTAATATGGC[TAATAATAATAA]TGTTCAAATACGAACACACCACAATGTTAATAGAAAAAATGGATTGCAGCATGAATCTTGATG
CL85.Contig1_ES_41_457	CAACAACAACAA	CAA	81	12	TACATCAGCCATCTCGGAGTCCATTGCCTCTAATTTGGGGGCAATCATCTTGCATGGTCCACACCAGACAGCAAAGAAGT[CAACAACAACAA]GCTTTCCACCAGCTTGTTTCATCTGCT
Unigene4938_ES_818_458	TTGTTGTTGTTG	TTG	47	12	GCCTCGTTATTCTCCTCCACACTGTTGGTCTGCTCGTCGTCCGACA[TTGTTGTTGTTG]TGGTGTGGTGTCGGCGAGGCGGGAGTCGGCGGCGCTGCGCGGGAGTAGTAGGGTGAAGTGGG
Unigene3656_ES_717_459	AGAAGAAGAAGA	AGA	25	12	AGAAATGCGGGATAGGAGAGACAG[AGAAGAAGAAGA]TAAAAGAAAGAGAGACCGTGAAGAGCGGGATAGAAAACGACGAGAAAGCAGAAGTGAGGAAAACAGTGGCAGTGGGTTTGGGCGAATCCCTTCAGCATCAAGGGAAGTAGACGAGGA
Unigene13632_ES_1450_460	TGATGATGATGA	TGA	24	12	CGCAAGCGTGTAAAGGAAGAGTC[TGATGATGATGA]CCTTCCTTTGGCCGCCAGAAAGAAGGTCAAATCAGAACCCAAAAAGAAGAGAAAGAAGAAGGGCGAGGACAG
Unigene11125_ES_1249_461	GTGTGTGTGTGT	GT	25	12	AGGACAATACTCAAGTCCTGAACA[GTGTGTGTGTGT]TTTAGTGACATTATTGTATGTATTTTTTTGTTATTACTTGATGTATATTTTTACATTCCTACTGTATATCATGTGCAGTAAACCCAGGTG
Unigene5445_ES_848_462	AGCAGCAGCAGC	AGC	34	12	GGGTGTAGGAGGTGGAGTAGACTCATCTGTAGT[AGCAGCAGCAGC]AATACTATCAACAGCAGAAACAGCACTAACAGCAA
Unigene4256_ES_767_463	GCAGCAGCAGCA	GCA	103	12	TCCATCTCTCACCTGCTACCTGTTGTGGCTGCTCCACCTCATCCCGGTGTTGGGCCGGGGCAAGGCGGTCAGCAGCTTACGGACCTCAGCTCACCAAGTGCC[GCAGCAGCAGCA]GCGGCACTTTGTGAGGCAGACCCACACCATATTG
Unigene1205_ES_508_464	ATTATTATTATT	ATT	64	12	GCTGCTTGCGTAGTTGCTACTACCAATATAGTCATAATAATTACTTGAAGTAGTGGCAGGATA[ATTATTATTATT]TATGTTAGGATCATAGCTGTTAACAAAACTATTACTGCTGACAACATTATTATTAATATCTATGTCAGAAGTACCTCCCACA
CL61.Contig5_ES_28_465	CCACCACCACCA	CCA	26	12	AATCTACCAACCACCCTGTTGTCGG[CCACCACCACCA]CCGCCATATCCTCCACCACTTCCACGGTCACCTCCGTATCCTCCTCCACCACGGCCGCCTCCTCTGCCGCCACCACCACCAGCACGTTTTTCGGCTTTTCTTGGCGTA
CL61.Contig5_ES_28_466	CCACCACCACCA	CCA	107	12	AATCTACCAACCACCCTGTTGTCGGCCACCACCACCACCGCCATATCCTCCACCACTTCCACGGTCACCTCCGTATCCTCCTCCACCACGGCCGCCTCCTCTGCCG[CCACCACCACCA]GCACGTTTTTCGGCTTTTCTTGGCGTA
CL513.Contig1_ES_224_467	CTGCTGCTGCTG	CTG	105	12	ATCACCAGAGGAACCAGAGGAACACAATTGTAATTGTCTTGCAGCTATTACCACTGCTGCTGCTACTATATACTGCTAATTTTATACTGTTGCTGTAACTGCTA[CTGCTGCTGCTG]AAGTTAACTCTGTCGATGCTGCTGTCTTGAA
Unigene11152_ES_1251_468	TACTACTACTACTACTACTACTAC	TAC	38	24	GTGGTTGTAGATGCTGTGCAGACTATCGTAACTTTGT[TACTACTACTACTACTACTACTAC]ATTTTTTTTCTGCACTCATGGTTTATTCTTCATGTGATATTTTTTGTGTTATTTCAAAATATTTTTTTCAGCACAAGGTGGGAAGTCA
Unigene1218_ES_514_469	ATATATATATATAT	AT	59	14	TGGCAAACTTTCCCTTAGGCTTGTTTACCCCCGTCTTTCCTGCCACTGAACTATATAA[ATATATATATATAT]TTAGAGTGTTGTTGGTATTGTTGTTCCTATATACCTTACATTATCTGCTACCAGACGTGAATGGTATGTGGAAAC
Unigene5373_ES_843_470	GCAGCAGCAGCA	GCA	54	12	AAGATACAGCAGATGCCAAGGCTGCAGAAGCTGAAGCTAAGGCTCGTGATGTT[GCAGCAGCAGCA]GAAAGTAAGGCAGCTTTAGCTGCCAGTCTAGCAGCACAAGCAGCAGCACAACAACCGCCAGCTACTCCAGACTAT
Unigene792_ES_421_471	TATATATATATATA	TA	50	14	TAACGCCAATCTATGCTCTGGGAGTGCGTAGCTTGTTTATTAGTTACTT[TATATATATATATA]TTTGGGTGTAGAAGGAGCAATATAATGATAGATCTCTACTCATGTTTGGAAATGAAAGGAGCA
Unigene10509_ES_1193_472	TACTACTACTAC	TAC	67	12	AGCCATGATCAAAAGTTGTGTCAAAACATTTGTATTAACCAGTTATCAACTGTCTTGAGGAACTAT[TACTACTACTAC]TTCTGTGAAGATCTGTTATTATAGTTATTATTAATGATATATTTTGTATGTTTAGTGTTTTGAACTTTGTAACTTGCTCA
Unigene7324_ES_970_473	AAGAAGAAGAAG	AAG	40	12	ATGACAATGGACTTCACCAAGACCAAGAAGAAAAAGACA[AAGAAGAAGAAG]CACGATTTGGAGGATCTCATTAATGAAGATGATCAAGATGAAAAAAATAAAGAGAATGAGGTTGGTCAGGACTG
Unigene807_ES_429_474	TGCTGCTGCTGC	TGC	26	12	CCACTGTTGCTACCACTGCCATTAG[TGCTGCTGCTGC]CACCGCTGCCACTACTGCGTGAAGTAGACGCCGGAGGGGCGCGCATCACTAGATGCACTACCTTCTCATGAACATTATAATCTGCAAGTTTCTTGTCATCCTGAAGTACTCTGCCACAG
Unigene6691_ES_927_475	CATCATCATCAT	CAT	30	12	GTAGGAGCAGTAGTCCCTCTAGGCGTAGC[CATCATCATCAT]CGGAGGACTGCTATCTACTGGTGAGGACTCTTGACTATCAGTATTCTCACTGTGCACAGGCT
Unigene1757_ES_580_476	ATAATAATAATA	ATA	68	12	CGCGGATGTAAACATGAAATGGGCATAAAATCTAATAATCATCCACGAGGATATGATAATATATGTC[ATAATAATAATA]TATATATAATATAATAATATTAATCTATATCATGGCTTCCTACATTTACCTGTTTGTCGTGTGGTGATTGT
Unigene9857_ES_1148_477	TGGTGGTGGTGG	TGG	59	12	CAATTTCACCTTCTGCTGCTGGTGGTGGAGGAGGCCGTCAAAATCCAATCTCACCTGC[TGGTGGTGGTGG]ACAGCAAGGAAGCTGGCAAGGG
Unigene9275_ES_1102_478	TATATATATATATATA	TA	48	16	GCCAACACCAGAAGAATGCTCTCAAGAATGAGATTCAGGTTTATATT[TATATATATATATATA]TTTTGGGACGGCGATAAGAACAATTGCTTTTCAAAACCAGAGGGACCT
Unigene840_ES_438_479	GCTGCTGCTGCT	GCT	90	12	GATGATTGATGCTACCCAAGGCCATTGCTCACCTTCTGTAAGTGTGGTGCCTATGGGGACTGGTGCACTGACCCCACATCCTTCTAGTG[GCTGCTGCTGCT]GTTGCTGCTGTTGACGACTCAGCGCAGCTAATGCCGCAGGAGTGAATACCAC
Unigene8345_ES_1038_480	TATATATATATA	TA	91	12	TGTGGTACATATTCATCACATAGCGTTTTCAAGTATATAACAATGTATACAGGGCTAGAAAATATTCTTTTGAATAAATCAATCATTAAT[TATATATATATA]ATATTTACAGGTAGAGCATTGAAATATATTTAAAATGGGGTTTGCCTGATGAAAATGT
CL513.Contig2_ES_225_481	TTGTTGTTGTTG	TTG	51	12	CCTCATCATCGTCAGATCCATTGTCATTATCATCATCGTCATCCATTATA[TTGTTGTTGTTG]ATGTTGTTGTTCATCTTGTTGTTGATGTATAATATCTTGCCACATACATCTGCTTGGGTCACAAGGAACATGATGCTTGCTGACTTGCTGAC
Unigene13993_ES_1477_482	CTGCTGCTGCTGCTG	CTG	113	15	GATAATTGGGGTGGGGATGTTGCTGAGGATGCCACTCTGGCTGCTGTAGCTGCCCCAGCTTTAGCCACACCTGTCGCTGCTGCCTCTCCTGCTCCCGCAGCCGCTGGAGCTC[CTGCTGCTGCTGCTG]CCCCCGCTGCAGCAGCTACTGATGACTGGAAT
Unigene1591_ES_561_483	AACAACAACAAC	AAC	54	12	TGTCGAAGAGGAAGAGGAACAGGAGCAGGATCTGGATCTGTCAGATCACTCGG[AACAACAACAAC]ACCAACATCAAGCTCAGAACCAAGAACAGACAAATTCATTTTACCACCATCCTCATATGGAGTTTGGTCCTGCTCAGTTCCAA
Unigene4944_ES_820_484	GCTGCTGCTGCT	GCT	62	12	CGGGGAAGGAAGGAGTTCAGAAAGTGTCGGAAGAGGAAGTAGTACAGAAGGTGCCGGGAGA[GCTGCTGCTGCT]GGAGCTGGAGGAACGAGTAATCTTTCTCGTAGAGAAAGAGAAGAAGTTGAAAAACAGCGAGCACAAGCTCACTATCGCAAACT
Unigene11729_ES_1306_485	TGCTGCTGCTGCTGCTGCTGC	TGC	23	21	TTGCTGCTGTTGTTGTTGCTGT[TGCTGCTGCTGCTGCTGCTGC]TGATGGTGATGCTGCTGTAGCTGCTGCTGCTGCTGTTGGTGTTGCTGCAAGGCAATTGCAGCAGCGTGTTGTTGTT
Unigene11729_ES_1306_486	GCTGCTGCTGCTGCT	GCT	63	15	TTGCTGCTGTTGTTGTTGCTGTTGCTGCTGCTGCTGCTGCTGCTGATGGTGATGCTGCTGTA[GCTGCTGCTGCTGCT]GTTGGTGTTGCTGCAAGGCAATTGCAGCAGCGTGTTGTTGTT
Unigene8597_ES_1054_487	AATAATAATAAT	AAT	71	12	TCGTACTGTCAATATTGCTTCTTTGGGAATTTATTATAAACAGATAACTTAAAGTCGGAATTACAAGAAC[AATAATAATAAT]GATAATAACAATAATAATAAAAACTAATCCTAATATTAACAATAACAATATTATTATTATTATTCCATTAAGAAGCTGCAATATCTAGTCAATCTATAGAAATGTCCTTTCATAAGTAACAATATCAATTTGTACATTCTTCTAATACAA
Unigene8597_ES_1054_488	TATTATTATTATTAT	TAT	131	15	TCGTACTGTCAATATTGCTTCTTTGGGAATTTATTATAAACAGATAACTTAAAGTCGGAATTACAAGAACAATAATAATAATGATAATAACAATAATAATAAAAACTAATCCTAATATTAACAATAACAA[TATTATTATTATTAT]TCCATTAAGAAGCTGCAATATCTAGTCAATCTATAGAAATGTCCTTTCATAAGTAACAATATCAATTTGTACATTCTTCTAATACAATACAAATATCACGTCCCTAAAAGCTGAGCAG
Unigene3271_ES_690_489	ATATATATATATAT	AT	67	14	AGGAACAGTAATGATCCCACATTTGAAAATAAAAATATACTACAAAATATATTTAAGTCATGGCGA[ATATATATATATAT]TTTAGAGAGAAGAAAAAACAATGAGTTTTTAATGAAATCCAATAGGTCTGAATGATCATATAATAAGAGTTATTTACTTTGAAATAAGAGGAGGGTTAGGTT
Unigene1730_ES_572_490	GATGATGATGATGATGATGAT	GAT	30	21	ACAGTTACGAAGATGACGACGACGAAGAC[GATGATGATGATGATGATGAT]GTAGAAAATATGCCTATTTTTAGAAGTAGTTGTTCCTTAGACAAAAAAAGAAAATAATATATGGGCGCCAATGGGTAAAGGTGACCTGAA
Unigene1750_ES_577_491	CAGCAGCAGCAG	CAG	26	12	TGCTCCACAACAGTTCTTCGATGGC[CAGCAGCAGCAG]AATGTAATTGGTATTCTCCGCGCCGAGTCAGAGGCCGACGGTGCCAACTTCCGGAACGAGTTTGAATCCGA
Unigene8482_ES_1044_492	ACCACCACCACC	ACC	27	12	TGGCGAGGATCTCTTGACTGATCTCT[ACCACCACCACC]AAACAATGACCTCATTAGACCTAGTATGAATGTTATTGGAGAAAGTATAAGCCAGAAGAAGCTCATAAAACTTCCATCTGAAGTAGAGATTGTACCACCTCGACCAGA
Unigene13143_ES_1422_493	AGAAGAAGAAGA	AGA	41	12	CCCGAGCCTTGGTAAACAAATGGAAGGATATGGTAACTGC[AGAAGAAGAAGA]GGAAGAAGAAGAGGAAGAAGGAACCATAGAAGATAAAAGACCAGAGCGGGATATGCCAGATAAAGTGG
Unigene229_ES_348_494	ACAACAACAACA	ACA	76	12	AGTGCAACAACAGCTACAAACAGCTGCATATGGACAGCTACAGATACAACAGCAACAGCATCAGCTACTACTAGG[ACAACAACAACA]TCAGCTACTACTACAACAGCAACAACAACAATGCAGTCTGCCGCAGGGGTTCTGGCTCATAGTGCAACAA
Unigene229_ES_348_495	CAACAACAACAA	CAA	107	12	AGTGCAACAACAGCTACAAACAGCTGCATATGGACAGCTACAGATACAACAGCAACAGCATCAGCTACTACTAGGACAACAACAACATCAGCTACTACTACAACAG[CAACAACAACAA]TGCAGTCTGCCGCAGGGGTTCTGGCTCATAGTGCAACAA
Unigene9107_ES_1090_496	TCTTCTTCTTCT	TCT	26	12	AACACCCTGCCTGTTAACATCCTCA[TCTTCTTCTTCT]ACTGTATCATCTTCTACTCTACCACTTCCTCCACTTGAGTCTTCCCTAGAAT
Unigene10252_ES_1171_497	TGCTGCTGCTGC	TGC	78	12	ACGAAGATGGTCTTGAATCCGAGCTTCGAGAAGATGAAGGTGAAGCTTTATCACGGGGAGATTCCCTTCCTTGCTGT[TGCTGCTGCTGC]TTTTGCTGATGCTGCTTTTGCTGATGCCTTTGGTCTTGTGAT
Unigene9688_ES_1133_498	ATATATATATAT	AT	82	12	TCTGTCCCTTATACGTTTCATACTTTGTTATGACTTTGTAAACAAGATAAAAAATACTCAAAACTTTTAAGTTTTGATTCA[ATATATATATAT]CGGAGGTATAAACCTTTAGAAGATTACTGAGAGATTAGAAGAGTCAGATGGAATATGGGACGAGACA
Unigene10606_ES_1198_499	CTTCTTCTTCTT	CTT	46	12	GTTCTCTTCTGGTTCTTCTCCGGGGAGGTCCTCCTCGTCCTTATC[CTTCTTCTTCTT]CCTATCCATTGGAGGTGGTACATGGTTAGTTAACTGAATGGCATCTTCCATGAAGTATTCCTGAACGGGGAAAGCTCGGCCTTCAACATCAAC
Unigene12922_ES_1402_500	TATATATATATATA	TA	101	14	GTTCTGACCCTGTGTGAATTGAGCTAAAGCATTGAGTTAAGAAAATTAACTATAGAAAATATATTGATTATACTTCATCATTTTCATTCTTTTTTTTTTG[TATATATATATATA]CTTCCAAATTCTCCCATGTAAGCTTTAAAATTCATGCAGT
Unigene1408_ES_544_501	ATATATATATATAT	AT	44	14	CATCTTCTAGCTGTATATGGATCGTGTATAAAAGTAGATATAA[ATATATATATATAT]TATATTATGATTATTATTATTAAAGGTAATGAAAGGCTTTGTTGAATATTTATGATACAGCTGAATACCGTGTGT
Unigene1408_ES_544_502	ATTATTATTATT	ATT	67	12	CATCTTCTAGCTGTATATGGATCGTGTATAAAAGTAGATATAAATATATATATATATTATATTATG[ATTATTATTATT]AAAGGTAATGAAAGGCTTTGTTGAATATTTATGATACAGCTGAATACCGTGTGT
Unigene1591_ES_562_503	CAGCAGCAGCAG	CAG	25	12	CAACAAAACATTCATGGCAACCAC[CAGCAGCAGCAG]CATCCGTCAGTGGCGACCATGCAGAACCCTTATGGTGACATTTCTACAGTACCAATGGGATACTTTAACATGCCTGATAACATGGGACATCAAATGCCTCATAGTATGGCACCAGGAGGCATG
Unigene14174_ES_1493_504	ATCATCATCATC	ATC	40	12	TGGTGACAATCTTCTTCTCTGAACTTTAGCTTTCTTTTT[ATCATCATCATC]TGTCCGAGGCGTTCCGGTGTTATCAGGGAAATATTTGTCTGGGGC
Unigene12357_ES_1355_505	TGTGTGTGTGTG	TG	85	12	TGTGTTCTACGTGTGCAAAAGGATTTAGCTTGAAAGTGATGTGTTGTAGCATAATTTGATTATTACAAGAACTGCAAGCAGAGT[TGTGTGTGTGTG]TAATAAATTTGTTAATTACTAATTGTATATTGAATCAGAATAATATTTTAATAACTTTTATTGAATTCAAATGCATAAGCTATATTGGTTAATAAGAAACTACAGTATTTGTTTTGCTCACTTCAAGGGAAAAGAAACA
Unigene1206_ES_509_506	AAGAAGAAGAAG	AAG	42	12	CAGCTCCTACCCCACAACAAGATTACCCACATGGCAGTTCC[AAGAAGAAGAAG]AAACTGGCTGAAAAAATATTACCACAAAAGGTCCGTGATCTGGTACCTGAGAGTC
Unigene14703_ES_1523_507	TGCTGCTGCTGC	TGC	91	12	ATATTTGTGCTGGCTGTAGGCGACAAATTTGTCATGTTCCCTTGCTGTATTAAAAATGATGCTCATCTCGGACCTACGGGTCTCGCTGTG[TGCTGCTGCTGC]CTACGGGTCAACAACAATAGGGTGG
Unigene2251_ES_627_508	TAAATAAATAAATAAA	TAAA	83	16	ACTCACACACATAACACACAAGACAAAATCACAATATCCTCTGTGCGAAAAGTTCGGATTATTTCATGTCACATACAAATAT[TAAATAAATAAATAAA]TATATGTATAAATAAAGGAACTTGACCATGCCTTTTATTGA
Unigene4662_ES_789_509	GCTGCTGCTGCT	GCT	78	12	GCGTGGCCAGAAGAAAGTTTTGTTGTCTCTGCACCAGCGACGAGGGCGTTGTTGTGTGGCTGCGGTGCAGAGACTTG[GCTGCTGCTGCT]TGCTGTAGGTGGTTCACTAGTACCTTGTCTCCCCTGC
Unigene9569_ES_1126_510	TACTACTACTACTAC	TAC	83	15	AATAAGCTCCGCTCCTTTCATCCCTGCAAAATTTACTGTGATTGTTTGACCTCATGTTTTTTGTGGTTATGCTGAGCTCCAT[TACTACTACTACTAC]TTTGTATAATGGCTTCATCTATTTGGCTTGGTGCG
Unigene2901_ES_665_511	AGTAGTAGTAGT	AGT	68	12	TGAGCTTGCTTGCCAGGTTTTCTACAGTGAGCAGCAACGCCTTTATTTAAAACAACAGGAAAATTGC[AGTAGTAGTAGT]AGCAGCAGTAGCTGTACAAGTAGCAGTAGTAGCAACAGCAGTAGCACATATGACCTGCA
Unigene8279_ES_1033_512	CAGCAGCAGCAG	CAG	28	12	CAACAACCACCGCAACTGCATAATCAT[CAGCAGCAGCAG]TTCCAACAGCAGCAACATCAGCAACAACAACAAGAACAATTTGGACTCCACAGACAGGG
Unigene8279_ES_1033_513	CAACAACAACAA	CAA	61	12	CAACAACCACCGCAACTGCATAATCATCAGCAGCAGCAGTTCCAACAGCAGCAACATCAG[CAACAACAACAA]GAACAATTTGGACTCCACAGACAGGG
Unigene2937_ES_669_514	CTACTACTACTA	CTA	79	12	CACAACTCCTTCCTTCCTGACACCCCAGTTGGGAGTGGGGGACTCCATGGTGACCTGCTAATTTCATGTTTGATGCTG[CTACTACTACTA]TTCCAACACTGGCTGCACATTTTCTTGGAC
Unigene802_ES_424_515	TTCTTCTTCTTCTTC	TTC	92	15	TGGGTTTTGAAAGCGAATTCTGCATTTTTAATCAACAAATTTATATTTCATTTCAATTTAGTGAGGAACTAGTTTAATCAGCTTCTTGCTG[TTCTTCTTCTTCTTC]ATATTCCCCGATATCCTCATCCTCATCAATCGTGGCCTC
Unigene3525_ES_714_516	GAAGAAGAAGAAGAA	GAA	46	15	CGGACACAGCGAGAAAAAGAAAGAGAACAGGATGATTTATTATAT[GAAGAAGAAGAAGAA]AAAAGAAAAGAAAGACGAAGAAATAGAATGGAAGATGAAAAGAAAGCAAAGGAGGAAGAAGAAAGAGAAGAAAATCAAAGGAAGAGAAAGGTGGAGGA
Unigene9295_ES_1105_517	AATAATAATAAT	AAT	34	12	TGGGAAGGTTCAGTTGTTACCACAATTAATGTC[AATAATAATAAT]AAACTAGTTAATGCAGATAATACAGCATTTCAAGTACAGAAAATAGGAAATACAAATATTGTTAACAATCAAAATTTTCTTCAAGAATCTGAGCAACAGTATGTACCTCAAGT
Unigene1184_ES_502_518	ATATATATATATATAT	AT	42	16	TCCTAAGTCCTTTCCCATGTCCTCTAATCTTCATACCCTCA[ATATATATATATATAT]GAAAACAATCTTAACCATTGTCAATATAAAAGAATTATCATTTCTGTCTTTCCAACAATAACCTTCAATGCCACTATTCCTCTCACTGACCA
Unigene12884_ES_1393_519	TATATATATATATATATA	TA	44	18	CAGCAGCAGCAGCAACAACATAATAATATAATTCATTTGTATT[TATATATATATATATATA]TGTAAATGTTTAAAAGGGTTGTAATGTCAACCACTGCAGTTGTAACAACGT
Unigene12884_ES_1393_520	CAGCAGCAGCAG	CAG	1	12	[CAGCAGCAGCAG]CAACAACATAATAATATAATTCATTTGTATTTATATATATATATATATATGTAAATGTTTAAAAGGGTTGTAATGTCAACCACTGCAGTTGTAACAACGT
Unigene588_ES_398_521	GCAGCAGCAGCA	GCA	47	12	GGCCTGATATGTGATGCGAGTTCTGTATTGATTGTCATTTGAATGT[GCAGCAGCAGCA]AGCAAGACAGTTATTTCTCAGGAAATCTTTTAATATCATAATATTGACGAGTAGAAATTTGTTGGTCTCTGCTTAGGTATAAAGCCTTGATATGGGTGCT
Unigene11587_ES_1285_522	GTGGTGGTGGTGGTG	GTG	65	15	CGCTTTTTAACAGTTTCCCAGCCCTCCTCGGAGGGTTGGTCCTCTTTAGGTTTGGTGGTGTCTC[GTGGTGGTGGTGGTG]GGTCATCCGAGCGCTTGGCTCTCCATGCACCGCCACCGTCTCTTGCTGGAGGTC
Unigene2883_ES_663_523	CAACAACAACAACAA	CAA	74	15	CGTAGTGCACATGAAACCAGCAAAACAGTGTTCAGTCAAGCTGTTATACAAGCAGTTCAAGAAGCTAATACTG[CAACAACAACAACAA]AAACGAAGGATGAGCCTGCAGCGGCAAGCTGAACACATGCCAAAATT
Unigene599_ES_400_524	TCATCATCATCATCA	TCA	49	15	GTGACAACTGTCTTTGCCCAGAGAGCACAGCGTGGGCGTATTGTCTTT[TCATCATCATCATCA]CGAAGCAGGCCTAGCAGCAGTCGCTCCTTCCGCCCCAGCTCCAGAACCACTTCCTCTGGCCAACTGTCCTTCAACCCTCCCCAATTCTC
CL761.Contig2_ES_304_525	GAAGAAGAAGAA	GAA	64	12	GCAGAGGCGGAAGTAAAAGTAAAAGCAAAAGCGGAAGATATAAAAATGGAGACAGAAGTAGAG[GAAGAAGAAGAA]ATAGAAGTCTCTCCCGAAGAGAAACAATTGCGTCGAGC
Unigene14605_ES_1516_526	AAGAAGAAGAAG	AAG	73	12	AGGCCTTGAAAGATCAACAGGAAAAATTCCTGAAAGAAAAAGAGAAAATGAATGAAGACAGAAGAAGGAGGA[AAGAAGAAGAAG]ATGTGAAAATGAGAGCAATGGAACTTG
Unigene5373_ES_844_527	CAGCAGCAGCAGCAG	CAG	65	15	TCTGCAACAAGTTGAGTCACCTCCTACAGCAACAGTCACACAGACAGTCATCAGCCCTCAAGTC[CAGCAGCAGCAGCAG]CAACAGCAATTACAGCAGCAGCAACAA
Unigene12978_ES_1411_528	CAGCAGCAGCAG	CAG	21	12	AGCAACAACAACAGCTGCAA[CAGCAGCAGCAG]CAACAGCAACAACAACAAGTGATCACACAGCGCACTAGTGATCCTGTTGCTGGCAT
Unigene12978_ES_1411_529	CAACAACAACAA	CAA	39	12	AGCAACAACAACAGCTGCAACAGCAGCAGCAGCAACAG[CAACAACAACAA]GTGATCACACAGCGCACTAGTGATCCTGTTGCTGGCAT
Unigene12914_ES_1398_530	TCATCATCATCA	TCA	41	12	CTCTGGTGGTTTTGGTAGTGGCAGCGGCTCAGGTGGTTTC[TCATCATCATCA]GAACCAACACCTATCACACCTTCAGTACAGGAAACTAGACCTACTATAGTTAAATCGTCGGGTCCAAATCGTGCCATGAAACTTGGAAGCAAA
CL719.Contig1_ES_288_531	GATGATGATGATGAT	GAT	43	15	CCAGCTCCTAAGAATGCAACCCAAAATAATGATCAGGATGTG[GATGATGATGATGAT]GACGATTTTGTTGGACCACCGTTACCCCCAGAGATGCTGGCAGCCAGATCAGAGAAAGAAGT
Unigene794_ES_422_532	TGTTGTTGTTGTTGT	TGT	67	15	ACCAGGGAGTTGAATTTCCGTTGTTGCTGCATTAGTTGCTGGTGTTGTTGTTGCTGTTGTTGCTGC[TGTTGTTGTTGTTGT]TGCTGCTGCTGCTGATTGATAGTCCCGCAATTACTTAATGTATTGCAACCATTCAAACCAGCACC
Unigene794_ES_422_533	TGCTGCTGCTGC	TGC	82	12	ACCAGGGAGTTGAATTTCCGTTGTTGCTGCATTAGTTGCTGGTGTTGTTGTTGCTGTTGTTGCTGCTGTTGTTGTTGTTGT[TGCTGCTGCTGC]TGATTGATAGTCCCGCAATTACTTAATGTATTGCAACCATTCAAACCAGCACC
Unigene435_ES_377_534	TGGTGGTGGTGG	TGG	25	12	GTGAGGGGTGAAGCAGGATTGTTA[TGGTGGTGGTGG]TGATGGTGATGATCCATTGGGTTTTGAATATCTATTCCCTCAGTGACTGGTATAGGAGAAGTGTGGTCAGATGGTGGGGGTGAGGGTGGAGTGTGTAGGAAGGAGTCT
Unigene13312_ES_1429_535	TCTCTCTCTCTC	TC	31	12	AGACTTTCCACACTCATTGCATTGATAATT[TCTCTCTCTCTC]CCCTGCATGTATTTTCATATGGGATCTAAGATCAGTTGATCGTTTAAAGGTATTATCACATTGGCTGCATGAATAAGGTCTCTCCCCA
Unigene11595_ES_1286_536	ATATATATATATATAT	AT	67	16	ACACAAGAGCTACTGTGTTCCTCAAACATAATACTAATTTTCTACAAATATATTACAATAAAACAA[ATATATATATATATAT]AAAATAGTCATATCTTACATATGGTGGAATGAAATTTACAGATGCATGAATTTTATGGGTGCA
Unigene572_ES_392_537	GAGAGAGAGAGA	GA	35	12	TCAAGCATTTTGGTTCCAAGCCTTTAAACTAAAC[GAGAGAGAGAGA]CGTGAACATTTTTACATCGAAACACACAATCTTCTAAATATTTGTTGCAAAGATGGGTTTCTCTCGATCTTCCGTTGTATTTGCAGTGGCTG
Unigene8724_ES_1067_538	ATAATAATAATA	ATA	107	12	CTCGGGCTCTTGTCTGTAGAACATTTGACCTTATTTCAAGAATATTTCAACATTCATTTTGAATTTAGCTCTCAAGCATTATTATTGTGTTGTTAGACAATATATG[ATAATAATAATA]CTTTCGAGTGGCTAACTATTACAAGGTTTGT
Unigene12328_ES_1350_539	CCTCCTCCTCCT	CCT	78	12	GTCGTCATCGTCATCCTCTTCACCTTCCTCATCTAGCTCCTCTATTTCTTCCTCAACCACCACCACAGAATCATCAA[CCTCCTCCTCCT]CGAGCTCTTCATCGTCGTCATCCTCCTCA
Unigene3262_ES_687_540	GACGACGACGAC	GAC	15	12	TTGATGATGACCAA[GACGACGACGAC]GAAGATGATGATGATAGTGATGATGATGAAGATAAGGATAACCTCGTCAAAAAGAAAGGAGATGATGA
Unigene3262_ES_687_541	GATGATGATGAT	GAT	30	12	TTGATGATGACCAAGACGACGACGACGAA[GATGATGATGAT]AGTGATGATGATGAAGATAAGGATAACCTCGTCAAAAAGAAAGGAGATGATGA
Unigene3262_ES_687_542	TGATGATGATGA	TGA	44	12	TTGATGATGACCAAGACGACGACGACGAAGATGATGATGATAG[TGATGATGATGA]AGATAAGGATAACCTCGTCAAAAAGAAAGGAGATGATGA
Unigene12489_ES_1375_543	ATATATATATAT	AT	129	12	AGTATTTGAATTAGTTGGGGCACACAATATATTAGATATAAATAACCTTTGGTAGATATTTTACATTTTATTTAGCATTTCATGTGTATATATTCCAGGAATGAATATCATTTAATGGAAAAGATTAA[ATATATATATAT]AATTTTCATTGTACAATTATAAATATTTTTACTATTCCATATCCAAATTAGTTTCCATACAATAAACAAGGTACCATATATAGTTACATTGGCATTTCCGTATTAAGGCA
Unigene9012_ES_1082_544	CTGCTGCTGCTGCTG	CTG	99	15	TAAGCGGCTATGGATGCTTCCTTGGACAGCGCCACGACCACCTGTGTTGCCGCCACGATTGTTGTTCTGGAAGTTTCCTCTACCGCCTCCACGTGCGC[CTGCTGCTGCTGCTG]CGCCGCCGCCACCACCACCACCACCGCGGTTGTTTTGTGTATTGT
Unigene9012_ES_1082_545	CCACCACCACCACCA	CCA	122	15	TAAGCGGCTATGGATGCTTCCTTGGACAGCGCCACGACCACCTGTGTTGCCGCCACGATTGTTGTTCTGGAAGTTTCCTCTACCGCCTCCACGTGCGCCTGCTGCTGCTGCTGCGCCGCCG[CCACCACCACCACCA]CCGCGGTTGTTTTGTGTATTGT
Unigene932_ES_447_546	TTATTATTATTA	TTA	45	12	CGTAGCTACGTCTACCACCTCTCATTCCTTATCATTCATTCCAT[TTATTATTATTA]GTTTGTAATAAAAGTGATTCTATAACATGATTTATCTTTTTATGAAAATTCCATTTCCCATAACACAATGGGAAGGTACAATTTTAGTGACGACC
Unigene11026_ES_1237_547	TATATATATATATA	TA	40	14	AGCACTGAGTACCTGGAGTAGCTTTTACATACAGGAAAT[TATATATATATATA]TTTACAGTGACTGTCTAGATTTGATACAACAATCACAGGAAACTGACTTGGGTGATGG
Unigene12315_ES_1346_548	TGATGATGATGA	TGA	110	12	GCTCTGAGGAAGAATCAAGCTCGGAAGAAGACGAGCCAGCTAAGCTAGCTCCTGCCAAGCCTGCGGCAGCAAAGAAGGCTGCGGAATCAAGCTCTGAAGAAGATTCATC[TGATGATGATGA]ACCTGCCCCTAAGACTGTGGTCAAGACTGC
Unigene1122_ES_471_549	AGCAGCAGCAGC	AGC	38	12	GCTCGGCAACCTCAATACTCTCATCATCGGGACGAGG[AGCAGCAGCAGC]AAGAGCCAGGAAGGCGGTAAGAATGGCAATC
CL115.Contig2_ES_47_550	CAGCAGCAGCAG	CAG	115	12	TTGTCAGTTGTGGTGTGTTGGCTTGCCATGGTGGGGTTGGAGGCTAAACCAGCGCCGGCGTTGCCGGTGGGGACCTACAGCTTCACCAGCCAGAGTGGCTCGAACAGCATAGAC[CAGCAGCAGCAG]CCAGCTGTGACCACTAGGACCACTAG
Unigene2544_ES_650_551	TATTATTATTAT	TAT	34	12	ATCTGGCCTGAAATGGTAAAACAAATAACACAA[TATTATTATTAT]GCACATTTTATACATATACAAAATATTCTATACATTCTCTCATTATAATTATATTTCAAAATATACAAAATAGCTCTTTGAATCACAAGATATGATTATTAAAAATAAATCAATCCACTTATAGGATTTCTGGTCCT
Unigene7339_ES_974_552	CAGCAGCAGCAGCAG	CAG	35	15	GCAACAATTTCAACAACCAGATCAGCAACAATAC[CAGCAGCAGCAGCAG]CCGCAGCAGCAGCAGCAGCAGCCGGGCTATCAGCCAGATCAGCAGCAACA
Unigene7339_ES_974_553	GCAGCAGCAGCAGCAGCA	GCA	52	18	GCAACAATTTCAACAACCAGATCAGCAACAATACCAGCAGCAGCAGCAGCC[GCAGCAGCAGCAGCAGCA]GCCGGGCTATCAGCCAGATCAGCAGCAACA
Unigene8163_ES_1024_554	TAGTAGTAGTAG	TAG	92	12	TCTTGCAGTTGTAGTTTGACGCCTAACTGGGGCTGCAGTCGAAGTAGCAGTAAAGTCGGCAGCATCATAATAATCATAGAGAAGATCATCA[TAGTAGTAGTAG]TAATCAGCATCAGTGAAGTTAAGTCCGGGGAAAAAGGAGTCATCAA
Unigene5999_ES_879_555	TATATATATATATA	TA	80	14	AGGATACAACTGCTTCTTCATGCAAATGTTTTTGCATGAAATTGCATGTCATTTGATATGTGATAAATATGTTCACAGC[TATATATATATATA]TGTATATTAAGAAAATACTATATCCACATTTTATATAGGTAGTCGTCAAATGATTACCCAGTGG
Unigene8597_ES_1053_556	AATAATAATAAT	AAT	120	12	AACATTTCTGACAGCTTTGTCCCTAAATTTATGAGATTACGTTATCAGATCGTACTGTCAATATTGCTTCTTTGGGAATTTATTATAAACAGATAACTTAAAGTCGGAATTACAAGAAC[AATAATAATAAT]GATAATAACAATAATAATAAAAACTAATCCTAATATTAACAATAACAATATTATTATTATTATTCCATTAAGAAGCTGCAATATCTAGTCA
Unigene8597_ES_1053_557	TATTATTATTATTAT	TAT	180	15	TATGAGATTACGTTATCAGATCGTACTGTCAATATTGCTTCTTTGGGAATTTATTATAAACAGATAACTTAAAGTCGGAATTACAAGAACAATAATAATAATGATAATAACAATAATAATAAAAACTAATCCTAATATTAACAATAACAA[TATTATTATTATTAT]TCCATTAAGAAGCTGCAATATCTAGTCA
Unigene13964_ES_1470_558	TATATATATATATA	TA	25	14	TGTTGTTAGTGTGTAGCTGGGCAG[TATATATATATATA]AAGTAATATTAATAGAACATGGTGGCTGTTAGCGTGCACAGCAGTTGTTGGTGGGGCTGGGGCGCTCCTCCTCCGTTGGTTGCATGGTGAATGATGGG
Unigene2310_ES_634_559	GTTGTTGTTGTT	GTT	69	12	GCAGGTTGTGTGTTGAAGAAGCAGGTTGTTATTGTTGAAGAAGCAGGCTGTTACTGTTGAAGAAGCAG[GTTGTTGTTGTT]GAAGCAGCAGGTGGTTGTTGATGAT
Unigene579_ES_394_560	TGATGATGATGA	TGA	58	12	GGCACCACCAACAGAAAAGTGATCATAAGCATTATTACTGCTGGATGATGAAGATCC[TGATGATGATGA]TGGTACAGGATTAAAGGATTTTGAAGGTGGAGAATAAGAATATCCCTTGGTAGGACGAGGTGTAG
Unigene8755_ES_1069_561	CAGCAGCAGCAGCAG	CAG	25	15	TTTACGCAAGGCTTCTCTCAGCAA[CAGCAGCAGCAGCAG]CAACAGCAGCTAATGATGCAGCAGCAACAAATGAAACCGGTTC
Unigene1218_ES_515_562	CACCACCACCAC	CAC	49	12	CAGCAACATCCATCACCACCTGGTAGAATACCCCACCACCGCCAGCAT[CACCACCACCAC]CATGAGCAACAGCAGCAGCATCATCACCAACAGCAGCTTCAACA
Unigene12975_ES_1406_563	GCAGCAGCAGCA	GCA	54	12	CCGTCGTGAGCTAGAAGACAGAGAACGTGAGACCCGCGAAAAGCATAAAAAAG[GCAGCAGCAGCA]GTAGTAGCAGCAGCATAGCAAGAGAATCTTCATCTTCATCATCGTCATCTAAAAAACCAAGATTTGATCAAATCGCTCCAGCAAATTTGGATGC
Unigene153_ES_337_564	TTATTATTATTATTATTA	TTA	53	18	ACAATCTACATGGGGTTGGAAGCATTAACTAATATGTATTTAGTGGACTATT[TTATTATTATTATTATTA]TTGTTATTATCATATTCAGAGTCGCATTCATAATGTGAAAAGA
Unigene12315_ES_1345_565	CTGCTGCTGCTG	CTG	24	12	AACTAAACCAGTTGCAGCAAAGC[CTGCTGCTGCTG]TAAAGAAAACTTCTAAGCCTGATGAGTCAAGCTCTGAGGAGGAATCTAGTTCGGAAGATGAAGCTCCCAAAAAGCCCA
Unigene13583_ES_1445_566	AGGAGGAGGAGG	AGG	78	12	AGTTACAGCTCCACTCTTCATGATCTTAAATTATTGTTACTAAGGTTTTCAAGTGATAAGTCTTTTAGTGATGACAC[AGGAGGAGGAGG]GCGTCAATCCAATATGAATTTAATACCATACATTCTTCACATGGCACT
Unigene13632_ES_1449_567	GGAGGAGGAGGA	GGA	3	12	TC[GGAGGAGGAGGA]AGATGACAAACTCGTCATTAGTGAACAAGTCAAGGAAGAGCATCACGATGATGATGATGTGCCACTGGCTTCATCTCGCCGCGGTCGAGTGAAGGAGGAGCAGGTGTCGTACAAGGAAGAG
Unigene13632_ES_1449_568	GATGATGATGAT	GAT	61	12	TCGGAGGAGGAGGAAGATGACAAACTCGTCATTAGTGAACAAGTCAAGGAAGAGCATCAC[GATGATGATGAT]GTGCCACTGGCTTCATCTCGCCGCGGTCGAGTGAAGGAGGAGCAGGTGTCGTACAAGGAAGAG
Unigene730_ES_412_569	GATGATGATGAT	GAT	85	12	ACTGCAGATAATGAGAGAAATGAAGGAATCAAAGATAATGAAGATGTAAACAATGATGCAGATAATGATGAAGATAATGATGAA[GATGATGATGAT]GAAGATGATGAAGAATCTGATAAAGAAAGTGAAAGTTGTGAAACTGAAGATTTGA
Unigene14372_ES_1500_570	CAGCAGCAGCAGCAG	CAG	25	15	AAACCCAACTCCCTTATGCAGCAA[CAGCAGCAGCAGCAG]CAACAACAGATGCAGCAGCAGCAGCAAGCACAGCAGCAGCAACAACAACAGCAGCAACAACAACA
Unigene14372_ES_1500_571	GCAGCAGCAGCAGCA	GCA	51	15	AAACCCAACTCCCTTATGCAGCAACAGCAGCAGCAGCAGCAACAACAGAT[GCAGCAGCAGCAGCA]AGCACAGCAGCAGCAACAACAACAGCAGCAACAACAACA
Unigene324_ES_364_572	AATAATAATAAT	AAT	52	12	GATGCGTTGGAAGAACATGCCTTCCGAAAATTACAGTCAACTCGAAATCAC[AATAATAATAAT]AAGGATAAGAGTCACAGAAATGATGATCCTTATTACTGTGGTCTTCGTGCCCGTATCCCTAACTTC
Unigene5238_ES_830_573	GAAGAAGAAGAA	GAA	46	12	AGCAAGAACGACACTAGAACAGCAACCAATGGTCTAAAACATCAG[GAAGAAGAAGAA]GAGAACAGCTGTGAACCTCTTGACAAGAAGTTTATCTTCGCCAAGAATGAAGGTGTTGAAAAGAGAGTACCAGCATTGCACATTGGATGGGCAGAAC
Unigene6702_ES_930_574	TGCTGCTGCTGCTGC	TGC	85	15	GGTGGTCATAGGCTTACGCATCAAGTACCGCCGGATGGCTTCCTCTGTCACCCCACTCTCACTTCCTGGTGGAGGTATGAGAGA[TGCTGCTGCTGCTGC]ACCAGAGGTTCCTTCACCATTAGCC
Unigene3975_ES_754_575	TCCTGCTCCTGCTCCTGCTCCTGC	TCCTGC	24	24	CCAGCACTAACTCCCTGGTGTGA[TCCTGCTCCTGCTCCTGCTCCTGC]AGCAGGTCCTGCACCAGCACCACCATAACCACCAGCACCACCTCCGCCATAGTGGTCTCCTGCACCTGAGAAATTGG
Unigene2181_ES_621_576	TGTGTGTGTGTG	TG	52	12	AGGAAACAGAGAAACAGAGACACCGAGACAAAAATAGAGACAGACTAAATA[TGTGTGTGTGTG]TTACTTTTGGTTGATTTAGTCTTACGACAGGGTTAACAACTTAATGGTTCACCGCAAAAGGAGGG
Unigene1395_ES_541_577	CGGCGGCGGCGG	CGG	51	12	CTTGCGTTTTCCTTTACCAACGCTTCTTTTACCTCGACCATCTTCATCAC[CGGCGGCGGCGG]CAGCATCTTCACCGTCCTCCTCAAGGCCCCCAATGGCCCTGAGCCACTCCTTCTCCGTCAGACTGTCAGTGTAATCCACCTGCTTCTTGGAACGAG
Unigene9612_ES_1128_578	ATATATATATAT	AT	53	12	TGTTCATAAAACATACATCTGCTCCAAAATCTTAATACATTATCAATTAAAC[ATATATATATAT]AAATATAATAAGGGTTACCACATTTAATATGAATTTTTTTCGCGTTTAATAAGTGCATCTCTAAGG
Unigene8549_ES_1049_579	TGCTGCTGCTGCTGCTGCTGC	TGC	104	21	ACCTGCTGCAGATACTGTTAGTGCCAAGCCCTGTCGGTCCCCGGGGCCAACAGCTAATGTCACAGGAGTCTGTTGATTGTGTTGTTGGTGGGCTGTTGGGGGA[TGCTGCTGCTGCTGCTGCTGC]TGTTGTTGCTGTTGGACTGCTGCTTGTTGTTGTT
Unigene2291_ES_631_580	GCAGCAGCAGCA	GCA	66	12	TTTGGTGACCGATACTTTGGCACAGAACCCTCCGATCAGTGACAAAGGGAAAAACTCAAGATGCG[GCAGCAGCAGCA]GCGATTCAGGACTAAATCTCTTGACCGCCTCTATAGTGGT
Unigene13129_ES_1421_581	GTAGTAGTAGTA	GTA	38	12	GATCATAGTCCTGGCAGACCTCCTGACACACGCAGGG[GTAGTAGTAGTA]GTGTTAATTCAGAAATTCGTGATATAAATCCGGCACGGGATGTTAACCCTAGCCAAAGAAGTGATGATCCTCCC
Unigene14796_ES_1538_582	CAACAACAACAACAACAA	CAA	25	18	CAGGTTGTACATCAGCAACAGCAG[CAACAACAACAACAACAA]CAGCAACAGCAGCAACAACAACAGCAGCAGCAGCAACAGCAGCAGCAACAGGCACAGCAAATGATGGCCCAACATTCCCAGTATG
Unigene14796_ES_1538_583	CAGCAGCAGCAG	CAG	64	12	CAGGTTGTACATCAGCAACAGCAGCAACAACAACAACAACAACAGCAACAGCAGCAACAACAA[CAGCAGCAGCAG]CAACAGCAGCAGCAACAGGCACAGCAAATGATGGCCCAACATTCCCAGTATG
Unigene10881_ES_1216_584	CATCATCATCAT	CAT	36	12	GTCGGGATCTAAACTGCTTGTGGTGTCCAGGCTTG[CATCATCATCAT]CCATCTCTGATGCTGATGTTATTACCATGTTTCCTCCACCTAAGTCAATTGGCCGCCCTGTGTCACCAAGATCGGATGTGT
Unigene3739_ES_721_585	TATATATATATA	TA	87	12	TGAACTAGTGAGGACCGACCACATATATCTTTATATATATACTTTTTATATTGTATTAAGGTGCCTTGATATTGTTTATATATGTG[TATATATATATA]AATAGCATAAATATTTTGTACTAAGACTATTTCTTGGCCTTATCAGTAATGTCCTGTCC
Unigene1133_ES_474_586	TCTTCTTCTTCT	TCT	22	12	TCCTCTTCCTCTTCCTCTTCG[TCTTCTTCTTCT]TCCTCCTCTTCTTCTTCTTCCTCTTCCTCTTCTTCAGGCTCAGGCTCAGGTGCGATCAAATCTTCCTCTTCTTCCTCTTCCGCATCAGATACTGGATCTCCCTTTTTGTGACCTGGACG
Unigene1133_ES_474_587	TCTTCTTCTTCT	TCT	40	12	TCCTCTTCCTCTTCCTCTTCGTCTTCTTCTTCTTCCTCC[TCTTCTTCTTCT]TCCTCTTCCTCTTCTTCAGGCTCAGGCTCAGGTGCGATCAAATCTTCCTCTTCTTCCTCTTCCGCATCAGATACTGGATCTCCCTTTTTGTGACCTGGACG
Unigene1667_ES_566_588	GAAGAAGAAGAA	GAA	65	12	TGAAGCCCCAGATGCTAAGAAACCGCGCAAAACTGTTGAAGTAGTAGAAGAAGTAGTGTTAGAT[GAAGAAGAAGAA]ATTGTTACTGATACATACCAGGCAAGTTTAGATCATGAAGCATCTGAAGTTGCAAGACGGAGTGAAGAGGAA
Unigene12877_ES_1392_589	TCTCTCTCTCTCTCTCTCTC	TC	76	20	AGCTGGGGACAATTCCTCTTGTTTTAATTCTTTCTTAATTTCCAGCTGATCCATAGACTCCATAGACTCCATAGT[TCTCTCTCTCTCTCTCTCTC]GGGCAAAATAATCTAGAAAGGTTTACTTCATTGCTTTTAACTTCAACAAGAGAGAGCC
Unigene1576_ES_557_590	TGATGATGATGATGA	TGA	73	15	TGAACGGCTAGTGACTCTGAGACTCGAAAGAGATTTTCAACTAAGGGCTGAGTCGTCTTTGAGAAACAAAGG[TGATGATGATGATGA]CGATGATGAGGATGACGATGAAGATGATGAGG
Unigene5238_ES_832_591	GAGGAGGAGGAG	GAG	32	12	GCACAGAGAAGGGCAGAGAAGATCAGTCGTA[GAGGAGGAGGAG]GGGGCATGAACCGTGGTTCGATACCACCACAGCCGCAGCCTGGCGGAGGTGAGTCGATAGAAGCAAGC
Unigene5834_ES_871_592	ACTACTACTACT	ACT	22	12	GGGGCTGTTGTTGTTATTGTC[ACTACTACTACT]GCTGCTGCTGCTGCTGCTAATGTTACTGCTGGTGGTAGGAGTCAATG
Unigene5834_ES_871_593	CTGCTGCTGCTGCTGCTG	CTG	32	18	GGGGCTGTTGTTGTTATTGTCACTACTACTA[CTGCTGCTGCTGCTGCTG]CTAATGTTACTGCTGGTGGTAGGAGTCAATG
Unigene807_ES_426_594	TGGTGGTGGTGGTGG	TGG	43	15	TGCTAGTGGTTGTTGTGCTGGTAGAAGATGCCTGAGGACTGC[TGGTGGTGGTGGTGG]ATGGTGGTTCTGTTGAGGTTGGTAATGTGGAGGTGC
Unigene1032_ES_462_595	GATGATGATGATGATGATGATGATGATGAT	GAT	26	30	AGGGGAAGAACTTCAGCAAGATGAG[GATGATGATGATGATGATGATGATGATGAT]AGCAGTGATAATGAACAAGATGAAGAAAGTGAAGATGATGCAGAAAATGAAGGTGAGAATGAAGAAAGTGATGAAGAAGCATCTGAAGTGGA
Unigene6174_ES_891_596	CCACCACCACCA	CCA	47	12	GCAACTTCCCCAACTTGCTTGTAGTTTATCCTTGTGAAGGCCTGCG[CCACCACCACCA]CTCCCACAATGCCTTTCAAGGCCCCAGCAACTCCAAAATGCCCCAAGTGCTCCAAGTCCGTCTATG
Unigene1175_ES_492_597	GCAGCAGCAGCAGCAGCA	GCA	47	18	GGAGTGCTACACCTTCTCAACCTGAAAAAACAAATGCTAGGGTGGT[GCAGCAGCAGCAGCAGCA]ACAACAACAACAGCAACAACAGCAGCAGCAGCAGCCTGCCCGTGCAGACGGGAATTATAATTGGGATGAAGAACCTGCGCA
Unigene1175_ES_492_598	CAACAACAACAA	CAA	63	12	GGAGTGCTACACCTTCTCAACCTGAAAAAACAAATGCTAGGGTGGTGCAGCAGCAGCAGCAG[CAACAACAACAA]CAGCAACAACAGCAGCAGCAGCAGCCTGCCCGTGCAGACGGGAATTATAATTGGGATGAAGAACCTGCGCA
Unigene1175_ES_492_599	CAGCAGCAGCAGCAG	CAG	84	15	GGAGTGCTACACCTTCTCAACCTGAAAAAACAAATGCTAGGGTGGTGCAGCAGCAGCAGCAGCAACAACAACAACAGCAACAA[CAGCAGCAGCAGCAG]CCTGCCCGTGCAGACGGGAATTATAATTGGGATGAAGAACCTGCGCA
Unigene2441_ES_648_600	CTTCTTCTTCTT	CTT	75	12	TCCTGCTAACTTGGACATTGCTCTTATACTCGGCAATTTCTTTATCTCATCTGATAGTTGAACTTCCTCAACAA[CTTCTTCTTCTT]CTACTTCTTCTGTTCCCGCTTCTCTTGCTCGTTTCCTGGCTTT
Unigene13540_ES_1441_601	GATGATGATGAT	GAT	74	12	ATATGGTTAGTGTGGTCTGTGCGCTGATGGAGCTGGTGTTGCGGATGATGATGCGGATGCGGATGCGGATGCG[GATGATGATGAT]GTTGATGTTGATGTTGGTGATGAACTTGTTGCTCTTCAATGCTGGT
Unigene13540_ES_1441_602	GATGCGGATGCGGATGCGGATGCG	GATGCG	50	24	ATATGGTTAGTGTGGTCTGTGCGCTGATGGAGCTGGTGTTGCGGATGAT[GATGCGGATGCGGATGCGGATGCG]GATGATGATGATGTTGATGTTGATGTTGGTGATGAACTTGTTGCTCTTCAATGCTGGT
Unigene3691_ES_719_603	GGAGGAGGAGGA	GGA	76	12	AAGGCCATTGAGAAGGACCAACAGTATGATGCATACATGCGTGGAGGTATGCGAGGTGGAGGTGGTCGTGGTGGT[GGAGGAGGAGGA]GGTGGGGGACGTGGAGGGTATGGAAGAGCGGGTTATGA
Unigene10966_ES_1227_604	ATATATATATATAT	AT	59	14	TCCAATGCCCAACATCTCTTTTTAAGAAAATCGCTGATACTACTACCAACTGATTTAA[ATATATATATATAT]TTTTGTATTTTCATGCTGTACTGTTGTAAGGGTGA
Unigene4749_ES_806_605	GCTGCTGCTGCT	GCT	92	12	ATTCCTGCCTTCTCAACCTTGCTCTTAGATTTTGATCCAGCTGGACTACTGAAGAAATTTGATATACTACTTTGCTTCTTGGCCGAACCCG[GCTGCTGCTGCT]GAGGTTGCGACATCTCAATCTTTACCT
Unigene11687_ES_1300_606	TGGTGGTGGTGG	TGG	71	12	ACCAGACAGCAAAAGGTTGACCAACAAACACCCTGGGTGGGCGCTGGCTTGGGCCTCATTCTGGGTGTAC[TGGTGGTGGTGG]GGGATGCAGTACTGGCCAACGCTCCTGTTCTCACTCATCCGGTTCTG
Unigene6040_ES_883_607	CAGCAGCAGCAG	CAG	41	12	CCAGGCAGCTACTCCACAAGAAATAAGCGCCATAGTACCA[CAGCAGCAGCAG]CAACAACAACAACAGTCGACATCAGTGT
Unigene6040_ES_883_608	CAACAACAACAA	CAA	53	12	CCAGGCAGCTACTCCACAAGAAATAAGCGCCATAGTACCACAGCAGCAGCAG[CAACAACAACAA]CAGTCGACATCAGTGT
Unigene14031_ES_1485_609	TGCTGCTGCTGC	TGC	75	12	TATTGGTTAACATTCCACCCCCGGCCGCCGCCTGTTGGGCGCCACCACCAGATGATTGGCCAGCGCCTGATTGT[TGCTGCTGCTGC]ATAGCTACCACTGCTGCTGCTGCTGAAGCAGGCGAGATCCCTGCGTCATCAAAGGCTTTCTTC
Unigene14031_ES_1485_610	CTGCTGCTGCTGCTG	CTG	97	15	TATTGGTTAACATTCCACCCCCGGCCGCCGCCTGTTGGGCGCCACCACCAGATGATTGGCCAGCGCCTGATTGTTGCTGCTGCTGCATAGCTACCA[CTGCTGCTGCTGCTG]AAGCAGGCGAGATCCCTGCGTCATCAAAGGCTTTCTTC
CL114.Contig1_ES_45_611	TTCTTCTTCTTC	TTC	33	12	GCCTAATTGTGCTACCCACCTTCAACCTCAAG[TTCTTCTTCTTC]AAGGTTTTGAATCACTACTAATATTATCTAGTGGATCTAGCTCAGGCATATCTTTTGAAGATGGCTACTACAACCACCACTAGCTGTATTGGTAAGGCTGTGTCTGAGCTAGA
Unigene267_ES_352_612	TCTGTTCTGTTCTGTTCTGT	TCTGT	25	20	CGGGTTTCGCTCACTTTTCTTTCC[TCTGTTCTGTTCTGTTCTGT]TGTACCTCGTCGGTCAAACTCCACACACCGAAATTTGCCAAG
Unigene3835_ES_732_613	GTGGTGGTGGTGGTG	GTG	54	15	CTCTGCAGGAGGTAAAAGTGGTGGAAGTTATGTACCACCTCATCTAAGGAATA[GTGGTGGTGGTGGTG]GCGGCGGCAGCAGCAGCAGCGGTGGGGGCAGCAACAGCAGCAGTCGCCCATCAGATGATG
Unigene3835_ES_732_614	GCAGCAGCAGCA	GCA	75	12	CTCTGCAGGAGGTAAAAGTGGTGGAAGTTATGTACCACCTCATCTAAGGAATAGTGGTGGTGGTGGTGGCGGCG[GCAGCAGCAGCA]GCGGTGGGGGCAGCAACAGCAGCAGTCGCCCATCAGATGATG
Unigene3909_ES_747_615	GCTGCTGCTGCT	GCT	18	12	GAGTTCCTGCTGCTGTC[GCTGCTGCTGCT]GTTGCTGCTGCTGCCTGGTCGGAATATTCTGTTAACACTTTTGTAAGTTCTGTGATTACATTGCTCAGGCGTCCAGA
Unigene3909_ES_747_616	TGCTGCTGCTGC	TGC	32	12	GAGTTCCTGCTGCTGTCGCTGCTGCTGCTGT[TGCTGCTGCTGC]CTGGTCGGAATATTCTGTTAACACTTTTGTAAGTTCTGTGATTACATTGCTCAGGCGTCCAGA
Unigene5948_ES_873_617	TTGTTGTTGTTGTTGTTG	TTG	57	18	CCAACACCAGACCCAGCATGATTAACTCCGCCAGATACCATGGCCGAACCTCCTCT[TTGTTGTTGTTGTTGTTG]CTGTTGTTGTTGCTGCTGCTGCTG
Unigene5948_ES_873_618	TGCTGCTGCTGC	TGC	85	12	CCAACACCAGACCCAGCATGATTAACTCCGCCAGATACCATGGCCGAACCTCCTCTTTGTTGTTGTTGTTGTTGCTGTTGTTGT[TGCTGCTGCTGC]TG
Unigene6980_ES_952_619	TGGTGGTGGTGGTGGTGG	TGG	56	18	TAGCCAGACAACTGAAAAACCCGTCAAGTCAAGGATCAAATGAGCAGAGCCAATA[TGGTGGTGGTGGTGGTGG]TATGGGCGGCAGCAATTGGCAACGTGGAGGCCCCAATGTGGACCCTTATGCTGCTA
Unigene14474_ES_1507_620	TTATTATTATTA	TTA	87	12	CGTTCCCCATGTGTCAGTCAGAAATGGATGGGAAATATGATACTGCCTTAGCACCTATTCCTAGATTACTTTTTGGCCAACAGTTG[TTATTATTATTA]TTCATTCTCTTGAGTTGGTCTGCATGGTAACCGAGGTTTAGC
Unigene838_ES_437_621	TACTACTACTAC	TAC	24	12	GGTGCTGCTGTTGCTACTGCTAT[TACTACTACTAC]TCGACTTTAGCTCATTCAGTGATCAGGAATCACTTAGTAAATTTGCAGAGCTTCAGCCAGCCAGCACTTCCAGCGGAATCAAAATTACCCTCGTCACGGTGG
CL663.Contig1_ES_267_622	GAAGAAGAAGAAGAA	GAA	56	15	TGATGAAGAGGAGGAGGAAGAGGTTGAAGCACCTCCACCACCAGAACCAGAGCCG[GAAGAAGAAGAAGAA]TCATCAGAAGAAGAAGAAGAAGAAGAAGAGGAAGAGGAATCACAGTCATTCAGAGGT
CL663.Contig1_ES_267_623	AGAAGAAGAAGAAGAAGAAGAAGA	AGA	76	24	TGATGAAGAGGAGGAGGAAGAGGTTGAAGCACCTCCACCACCAGAACCAGAGCCGGAAGAAGAAGAAGAATCATC[AGAAGAAGAAGAAGAAGAAGAAGA]GGAAGAGGAATCACAGTCATTCAGAGGT
Unigene4085_ES_757_624	GCAGCAGCAGCA	GCA	76	12	TGACAACCATTCATATCAAGGCCTGTATTGCTCTTAGATTGTTCAATAAATTTCTCTAGTTTTGTTTTATTTCTG[GCAGCAGCAGCA]TATGTAATAACGGAACCTTCTGCTTTTCGTGCCACTTCTTCCAAGACAAATTGTCCAGTGAACCCAGTTGCT
Unigene6608_ES_918_625	ACACACACACAC	AC	38	12	GTATGAGCAAGTACTCTGCCACCCCAAGGACAAACAA[ACACACACACAC]AACATGCATACATTCACACTCACATGGCCCAACAAATC
Unigene10710_ES_1204_626	TGTTGTTGTTGT	TGT	11	12	TTGCTGCTGC[TGTTGTTGTTGT]AGCAGCTGTTGTTGTTGTTGCTGCTGTTGTTGCTGTTGATGCTGCTGTTGCTGCTGTGCCATTTGCTGTCTTCTTAGTTCCTCTTGTCTTAAATGTGCTTCCTGTTGTAACCTTTGTTGCTCCA
Unigene10710_ES_1204_627	TGTTGTTGTTGT	TGT	29	12	TTGCTGCTGCTGTTGTTGTTGTAGCAGC[TGTTGTTGTTGT]TGCTGCTGTTGTTGCTGTTGATGCTGCTGTTGCTGCTGTGCCATTTGCTGTCTTCTTAGTTCCTCTTGTCTTAAATGTGCTTCCTGTTGTAACCTTTGTTGCTCCA
Unigene12924_ES_1403_628	TATATATATATATA	TA	70	14	AGCTCCACATAAAGCCGAAACATTTGTTTCCTCTGTACTTATGGTTATATGAATATGTTTAGTCCTTGT[TATATATATATATA]TGTTTTATGGCACATAACATGTTAATCATGTTAAAATGCTGTCTGTTTACAAGAAATACATATTGAAGTTATATGCAGTCAGGTTTTGTTAAATTTTTAATTTTTCAGTGATATGTTTTAATTTTATGGTCCATTAACTCAGGCATAGTC
Unigene7340_ES_977_629	ATATATATATAT	AT	42	12	TGGCTCATTGTCTTACAACTCGGATGAGTTATATAAAATAG[ATATATATATAT]ACAAATCTCAACAATCAAACTTTTTCTGCATATATACAGATGGATTAACACATAGCACACAA
Unigene6645_ES_921_630	AGCAGCAGCAGC	AGC	87	12	TTGGGTCACATAGGAGGTAGCGATGATAAGGTGATGTCAGTAAGGTAGGTAGCAAAGTTTTGGTTCTAGTGAGCGAGAGTAGCAAT[AGCAGCAGCAGC]AACAGCTCTGGCAGAGCTAAAGTGCGGGGGAGCATTGTAAGGTCCCATGAG
Unigene1325_ES_534_631	AACGAAACGAAACGAAACGA	AACGA	69	20	TCATGGTAGTGCATATGCTCCTGCGTATTCCTATCCCAGCTATCCTTACCCTCATGGCAAGAAAAAGT[AACGAAACGAAACGAAACGA]TTAGTCTTAGAATACGACTTCATGGTGCT
Unigene12460_ES_1371_632	TGATGATGATGA	TGA	25	12	TCACAAGGATGATCCCCCTCTTCC[TGATGATGATGA]TAACAAAGAAAAGCGAACAGATGACATCTCTTCTTGGGATGCAGACTTTCTTAAGGTTGATCAGGGAACCCTGTTTGAGCTCATCTT
Unigene13192_ES_1424_633	TAGTAGTAGTAG	TAG	47	12	AATGGTGCCAAGTGTTGTGTAGGATATATTTACCAAAAAAGTTATT[TAGTAGTAGTAG]TAATAACAGTAGGTTTTTTTTGTTAACAATGACATTGGCAGTACAATAATTGATTGAGGGAAAAGGTGCTGGCAACGGATATATTGAGGC
Unigene13369_ES_1434_634	ATGATGATGATGATG	ATG	37	15	TGCTCAACTCTGAGGAAGCTGTTCATGAGGCCGACA[ATGATGATGATGATG]AGTGGGAAGATGCTAATGAAGACCAGGAGATCCGGGGAAAAAGTA
Unigene3905_ES_745_635	TCTTCTTCTTCT	TCT	93	12	AATCTCGACTAGAGGTCCCAGTGGCTCCAATAGCAAGGATGGTTCCATCATCTTGTTCATGCACAGTGAGAGGTTTACTCAGTTCTTTCTCC[TCTTCTTCTTCT]AGCTGACCCGTAAACCAGAACTTGA
Unigene8097_ES_1022_636	TGATGATGATGA	TGA	55	12	TCCTCCAAATCCTGGTGAAGATGACATCTTTGTAGGTGATACTGGTTTTGATAT[TGATGATGATGA]CAATGATTTTGAATTTGAAGATTTAGTTTCTGATGATTTGACTTTATTAGCCTCAGCTTTAGTAGAAGAATGTTTTG
Unigene8549_ES_1050_637	TGCTGCTGCTGCTGCTGCTGC	TGC	30	21	GATTGTGTTGTTGGTGGGCTGTTGGGGGA[TGCTGCTGCTGCTGCTGCTGC]TGTTGTTGCTGTTGGACTGCTGCTTGTTGTTGTTGCTGCTGCTGGGCTGCTTGTTG
Unigene8549_ES_1050_638	TTGTTGTTGTTG	TTG	74	12	GATTGTGTTGTTGGTGGGCTGTTGGGGGATGCTGCTGCTGCTGCTGCTGCTGTTGTTGCTGTTGGACTGCTGC[TTGTTGTTGTTG]CTGCTGCTGGGCTGCTTGTTG
Unigene7508_ES_983_639	TGTGTGTGTGTGTGTG	TG	42	16	AGGACTACCTTTAATTATGGGTTGCAATAGAAAGATATATA[TGTGTGTGTGTGTGTG]TTTTTGTGTATCCTAATTGGTAGAATTATATGATCATACATTTTTACTATAATTTGTATCACTATTCAAGCAGTCTAATGTTTTGATAATCATCGGT
Unigene12450_ES_1368_640	GGCGGCGGCGGCGGCGGC	GGC	82	18	TCTCCTTATGGTGCTAGAGGAGGCCGCGGCCGATTCGGAGGTGGCGGGGGAGGCTATGACGAAAGCCCCGCAGATCGCTGG[GGCGGCGGCGGCGGCGGC]AGAGGAGGAGGTGGTCCACCATCCATTGGAGGTATGGGGCCT
Unigene3911_ES_748_641	GCAGCAGCAGCAGCA	GCA	29	15	ATTTGGAATGTGGAGCAGCTCACACTTG[GCAGCAGCAGCAGCA]ATATTATACGTATCAAATGGTGTGACCTCAGCTCATGTTGAGGGATATGGAATGCAGCC
Unigene8324_ES_1036_642	CCACCACCACCA	CCA	36	12	CTCCTCTTCCTGGTGGTGAATCAGCCCCTCCCAGG[CCACCACCACCA]GAGACAGATGATGAAGATGAAACAGTATTCAACGAAGCACCACAAGCTAATCAACC
Unigene12468_ES_1372_643	TTGTTGTTGTTG	TTG	61	12	ACAGCAATGAAACGGCAATGTTTTTTTGTAGCTCGGACTGATGTAAACAAAATGGTATAT[TTGTTGTTGTTG]TTTAGTTTTAAGGGCAGGAACCTTTCTAGGTCATTCACCCTTTTTCCGTTTATTTTATATATGCAACTAATATGGGGAACGCCAAA
Unigene1115_ES_470_644	GATGATGATGAT	GAT	79	12	GACACTGATGTCGGGGAGAATGACCACCATCTCTCTGACAATGATTCCCCCGGCCCTGAGGAATTACATCATGATAAA[GATGATGATGAT]GAAGATAATGATGATGTTAAGAGAAGAGGGGAAGGTAACAATTGTGCTCCA
Unigene7665_ES_996_645	ATATATATATATATAT	AT	38	16	TTTTGGTTTTGTTACTTGGGACGTTATTTCTAAAAAA[ATATATATATATATAT]ACATCTTAAAATAAACTAGTAGCCGCAAAATCACTTTTTTTTCGCATTCTGTAGCAGAATTATAATTTGCCCCTGCCTATGTTTAAAGT
Unigene9708_ES_1136_646	GCAGCAGCAGCAGCA	GCA	28	15	CTCAAATCTGTTTCAAGCCGTGGCTAT[GCAGCAGCAGCAGCA]GCCGCCCAGCAGAGCTATGCATTGCCTGGGCAGGAACCAAAGGTCACCACTCTTCCTTCCGGAACAGTAGTAGCTTCACTTGAAAATAATGCTCCAGTCTCAAAAGTTGCACT
CL376.Contig4_ES_171_647	GCAGCAGCAGCA	GCA	44	12	TCAGTCGTCTTCCTCAAGGGATGAATCTTCCACTTCGACAGGT[GCAGCAGCAGCA]TAGGTTGTAGGTGCCCAATTGTAGCCAAA
Unigene1533_ES_552_648	TTATTATTATTA	TTA	132	12	TCCAATATCTGTGGCCAAGGTATAGTGAAAAAAGCTGTGATATTAGTCATTATTTTACAGCTTAGTTTGTACTTAGAAAAGTTGGTAAGAGATATTTTAAGTGATTTTCTTTTTATTTTATCTTTATTTAT[TTATTATTATTA]CTTTTTTTTTTTAGAGAGAAAATTTGATTTTGAAAAGAAATTGGCTGCAGAAAGTAGTCAGTCT
Unigene8611_ES_1055_649	ATATATATATAT	AT	55	12	ACTTTGGATGCCAAGATGTTTCGTAATCATAGCACTATTAACCCACTTCAAACC[ATATATATATAT]TTCTTTATCTAGGTTTTAAATGAAGTGTGATGTAGTTCCATTATACTTTCAGGAGCAATTTTCAGGATGCTCA
Unigene3841_ES_738_650	ATGATGATGATGATGATG	ATG	39	18	AGTAGTTGGACTGGGAGCAGACAATGGTCATGCAAACA[ATGATGATGATGATGATG]AGGATGAGGATGACGATGATAAGACAGCCATGACAGAGCTTCATTTTGTTCCAGGTGACCAGGAACTGAATGTT
Unigene8194_ES_1025_651	GCCGCCGCCGCCGCC	GCC	24	15	ATGGTATGGATGCTGTGTTCGTG[GCCGCCGCCGCCGCC]ACCACCACCACCACCATATTCATACTCATCATCATCTTCATCATCATCTTCATCATCGTAGTCGTCTTCGTCATCGTCATCATCCACATCATCGTATACACCTGGTTGGAGGGT
Unigene8194_ES_1025_652	CCACCACCACCACCACCA	CCA	37	18	ATGGTATGGATGCTGTGTTCGTGGCCGCCGCCGCCG[CCACCACCACCACCACCA]TATTCATACTCATCATCATCTTCATCATCATCTTCATCATCGTAGTCGTCTTCGTCATCGTCATCATCCACATCATCGTATACACCTGGTTGGAGGGT
Unigene8543_ES_1048_653	GAGGAGGAGGAG	GAG	48	12	TCCTTTAACGAGGATTGATCAAGGGCTCTATTCCATACAGAAGGGGA[GAGGAGGAGGAG]GGGAGACGTGAAGGTTTGTGAGGTAGACCC
Unigene9805_ES_1145_654	ATTATTATTATT	ATT	80	12	TAGGGGAGGTTTTGGAGGAGGAAATGTTAAGACTGAAAGATATTAGGTGCACTCAGAGAATGTCATTGATAACTGGTGA[ATTATTATTATT]TTGTATATGGCTACGCAGGTTACTCCAAGTAATTGTTATAAGTAAAGCAGTGGTAAGCTCAGCCATAC
Unigene220_ES_344_655	TGGTGGTGGTGGTGG	TGG	25	15	TGTAGGTGGTGGAAGAGATCGTGA[TGGTGGTGGTGGTGG]TAGCTGGCGATCACGAGGAATGGATTCTAAGGATGAACCTCAACCTCGTTCCATGCGTGACACTCCCAGCCGAGACGACCGTGAAGGCAGTTCTGAAGGCTCAAAGGCTTGGAG
Unigene807_ES_428_656	GTGGTGGTGGTGGTG	GTG	25	15	ACCTTGTTGTTGATGGTGGTGGTT[GTGGTGGTGGTGGTG]TGGGCTGTGAATTTGCCTGGGCATTTGTAGGATGTTGGCCACCACCCCTGGCTAGTGATGAGAGTGCTGAAGC
Unigene7581_ES_991_657	TGCTGCTGCTGCTGC	TGC	32	15	CATGAGGGAAGGATGACAGGTTGGTAGAGCA[TGCTGCTGCTGCTGC]AGCTGCCGCTGCGGCTGTTACAGGAACACTTTGCTGACTTGACGCCTGCTGATTACT
Unigene11848_ES_1313_658	ATATATATATATATAT	AT	24	16	ATCGGCATGATAATCAGGACATC[ATATATATATATATAT]CGCTATCGGGGCATAATGAACATCAGAGAATAGGATCATTGGATACAAGAATTATGGATCTTGAGTCCGGTAGGAGAATTTCTGTTGGGAG
Unigene10710_ES_1206_659	TGCTGCTGCTGCTGCTGCTGCTGC	TGC	51	24	TTGTGAGTTGCTGCATGAGTGACTGTATGGCATCAAACTGTGGCTGTTGT[TGCTGCTGCTGCTGCTGCTGCTGC]TGTTGTTGCTGTTGTTGCTGTAGTTGC
Unigene553_ES_388_660	CAACAACAACAA	CAA	72	12	ATAGAGAACATCTGCAGCAGCCACAGCAACAGCTACAGCAGCAACAGCAAGAACAAGAACATCAGGGGCAG[CAACAACAACAA]CAGCAGCATCAACAACATGATGTATTTCAACCAATGCATCAACCGGTACT
Unigene13899_ES_1464_661	GAGAGAGAGAGA	GA	61	12	AAGAAGAGGAAGGGTCGGAATCGATTTGCTGAAGAACAAGAAAGACTGCGACAGGATAGG[GAGAGAGAGAGA]AGGAGGGAGAAGGAACCTATTGACAACATTGAAATTGAATATATCCAAGAAGACATGCCTATCGATATCACGGATCCCA
Unigene7248_ES_961_662	CTGCTGCTGCTG	CTG	22	12	GTCAACAGGTTGCTGCTCCAT[CTGCTGCTGCTG]CGCTGCAGCAGCTTGTAGCAGTTGCCACTGCTGCTGCTCTATCTTCATTTGTTCCTCACGGGCCTTCGCAAATAACTCTTGCTG
Unigene12332_ES_1351_663	ATATATATATAT	AT	33	12	AAAAAGAAGGGGGTGAAGATCAGTATTTAAAA[ATATATATATAT]GTAACCAAGTTTTGGCTATTTGACAGGAAGAAATTCCCTGATGGATATTTGTTTTAATACATTTGTAAAGTGAGTGTAATAAGTGGAAATGTACTTGGGTTTGACACTTACGA
Unigene14605_ES_1514_664	AGAAGAAGAAGA	AGA	42	12	AGGGAAGAACAAGATCTTGCAGAAAAAAGAAAAAGACAGAG[AGAAGAAGAAGA]CAGGATGTTAAAAGAACAGGCAGAAAAATTGCAAAAAGATGCTGAAGAAAGTGCAGAAAAGAGA
Unigene7329_ES_972_665	CCACCACCACCA	CCA	28	12	CAGGACGCCTTCAGTAGTTTGGAGTGT[CCACCACCACCA]CAAGTCGTATCAATCATCAATGAGTGTGTAATAATACCAAGTTACCTTTGTGTGCGTCCTAATGTCA
Unigene7126_ES_957_666	AACAACAACAACAACAACAAC	AAC	51	21	ATCAACAACACCAGACTTCGCCTTAATGTCTAGCATGACTATAGGCGTAA[AACAACAACAACAACAACAAC]ACCATATTATTTACCAGCACCAATAGTTCTTGAAGTCCTCTGGGACTATCTGAAGGGTGT
Unigene8720_ES_1065_667	TGTTGTTGTTGT	TGT	50	12	CGCCACTTCCTGTTGGTAGTCTATAATTTTTCTCTTACTCTGCATCACA[TGTTGTTGTTGT]TTATAATAAACTTTAAATATACCTTTAACTACAAGAAACGAAACACCACCCAACAATGTTCTGGTAAGGTTGTCCTGTACGGAGGGGAAGAAT
Unigene435_ES_375_668	CTGCTGCTGCTG	CTG	61	12	TGGTGCGTTAAACCCATCCATCAAGTTTTTCAAGCCTGATCTTAAATGTTGTTGCGTAAT[CTGCTGCTGCTG]ATGTTGTTGATGTTGCTGCTGCTGCTGCTGCTGTTGAATTTGTTGTTGATGGTGGATTTGTTGGCTGTGA
Unigene435_ES_375_669	TGCTGCTGCTGCTGCTGC	TGC	86	18	TGGTGCGTTAAACCCATCCATCAAGTTTTTCAAGCCTGATCTTAAATGTTGTTGCGTAATCTGCTGCTGCTGATGTTGTTGATGT[TGCTGCTGCTGCTGCTGC]TGTTGAATTTGTTGTTGATGGTGGATTTGTTGGCTGTGA
CL125.Contig2_ES_58_670	AACAACAACAAC	AAC	75	12	GATCCCTTCTTGATCGTGGTCTCGGGGCGTGTGGTTGGGTGAATGACCTAGAAAGGTTCCTGCCCTTAAAACTA[AACAACAACAAC]TTGGTGTGTAGAAACCAGCCTGGATAGATGTGGACAGTGT
Unigene1030_ES_461_671	TAGTAGTAGTAG	TAG	78	12	AAAGGATTAGCCGTGCCAGATGAGGCACCCTTAATAAAAAGTGACAGTTCTAGGGAAAATAAACGTAGTGCCAAAGA[TAGTAGTAGTAG]TAATAGTGGTCCTCATCATAAAAGATCCCGT
Unigene1660_ES_565_672	GGAGGAGGAGGAGGA	GGA	31	15	AGAGAAAGAAGAACCCGAGGAGGAAGAAAT[GGAGGAGGAGGAGGA]AGATGAAGAAGAGAAAGCAGAGCGTCTTGAAAAAGAAGAGA
CL714.Contig2_ES_287_673	GATGATGATGATGATGATGATGAT	GAT	101	24	GGGGACCGAAGAGGAATTAACAAGAAAGGAGAGAGATGTTGCAGAAGATAGAGTAGATAATCTTGAAGATGACATTGAAGATGAAGAAGATGAACTTGAG[GATGATGATGATGATGATGATGAT]GAAGACGAACTAGAAGATGATGAAGATGATGA
Unigene11356_ES_1277_674	GTGGTGGTGGTG	GTG	22	12	GTGACCGTGGTGGCAGAGACC[GTGGTGGTGGTG]GCGGTGGCGACCGTGGTGGCAGAGACCGAGGTGGTGGATTTGATAGACG
Unigene9073_ES_1088_675	CAGCAGCAGCAG	CAG	29	12	GCTGCACCACCAGGAATGATAGTATTGA[CAGCAGCAGCAG]TTTGTCTATTCAGTATGTCCCTATCACCCCGATCCTTTCTC
Unigene11655_ES_1296_676	TATATATATATATATATATATA	TA	46	22	TTTCTTTCAAGGGCGGATCTACGGAAGTGTGCGCCCATGGCTTTG[TATATATATATATATATATATA]CAAAGCCATGGGCGCACACTTCCGTAGATCCGCCCTTGAAAGAAA
Unigene11955_ES_1322_677	ATAAATAAATAAATAA	ATAA	39	16	TGCAAAGATGTCACTCCAAGAATGAATTGTGTAATCTC[ATAAATAAATAAATAA]CCTGCTCACTGTTACAAAGTCCATGG
Unigene6085_ES_886_678	AACAACAACAAC	AAC	48	12	ATGACGAGGATATGGGGTACAGGTATGCTGATCCCCAGCTCTACCAG[AACAACAACAAC]CAGAATAACCACCAGAGACCGTACCAGGAACCGTACCAGGAACAAACTTATGAACGCACCTACGACAACTACC
Unigene678_ES_409_679	AGCAGCAGCAGC	AGC	114	12	AAAACCAATGGAAGCAACTGAGCATAAAACTGATGAGAAGAAAGGTCGTCAACAAATGAAACGATATGATCCAACACTTCCTGAACACAAACAATATGAGATCAGTAGAGAGA[AGCAGCAGCAGC]AACAACAACAACAACAGTCAGTCAGCCAAGA
Unigene678_ES_409_680	CAACAACAACAACAA	CAA	125	15	AAAACCAATGGAAGCAACTGAGCATAAAACTGATGAGAAGAAAGGTCGTCAACAAATGAAACGATATGATCCAACACTTCCTGAACACAAACAATATGAGATCAGTAGAGAGAAGCAGCAGCAG[CAACAACAACAACAA]CAGTCAGTCAGCCAAGA
Unigene3244_ES_684_681	ATATATATATATAT	AT	76	14	GCTCATTGCTGATACCAGAGCATCTAGATCATAATTAGTGTTGGGTATCTTCATGTGATAAATGTAAATATATCA[ATATATATATATAT]AGTAGTGGCCCTTTGGCTACACCCTACCATAA
Unigene6576_ES_916_682	AATAATAATAAT	AAT	24	12	AAAATGGCAAAGACTCGAATGGC[AATAATAATAAT]AAAACCAAAGAAGGTAGTAAAAACAAGTCTACATTAAATGGTGATGCAACAGAAGATGAAAAAATCAACATCAAAACTGAGCCAGAAGAAGAAAAGATTCAAATAAAGCAAGAGCCAGACAGT
Unigene12342_ES_1352_683	TGATGATGATGA	TGA	116	12	AGCCTGAAGAAGCAGAAGACATGGATGCTAAGACAGATGAACAGTTGTATACAGAATATGAAGAACTGCTTAAGGGAGGCAAAGAAAATATGCAAGATATGAAAAATGCTGCTGC[TGATGATGATGA]AGCTGATTTGGCTAAGATGGCAGCAAGAGA
Unigene2114_ES_617_684	AAGAAGAAGAAG	AAG	90	12	GTAAGCGCAAGACTACTGGGAGTGGCAGCGGTTCTGGAGCAGCCCACAGTGATTCTGATTCAGATGGATCTGTAAGTAAGAAGTTAATC[AAGAAGAAGAAG]AAATCCATGATCAGCGGTAGTGAGAGT
Unigene12436_ES_1366_685	ATATATATATATAT	AT	85	14	TGGAGTCCCAATGTCAACCTTTCCTATTGTCGCTTTTCAAGTGTACTGTAATCCTGAAATGTACTTAAGACAGCAAATATATAA[ATATATATATATAT]AAATATACAAATGTACACCAGAATATTTGCAAGCTGTTAGG
Unigene8618_ES_1056_686	TATATATATATATA	TA	47	14	CCATTGCTTCCGACAAAATTTCTGATATATATTTCATTACAGCTTC[TATATATATATATA]TCTATACATTGATGTAAGTGAAACTAAACCTGTATACAATTTAAAAGCCTACACTAGCCAAGTTTTTTGAGAGTATGTTCCATCATTATTAGCTTCCTGC
Unigene3774_ES_725_687	GCCGCCGCCGCC	GCC	30	12	TGGGGAGGGTCTGTATCCTTAGTTCACAA[GCCGCCGCCGCC]CCGCATAGGCTACCCAACGCCCTCACAAATCAACTATATAGGATCTTTACTGCAGAACCACAACAAACTCAACGATAACAATGTCGCGTCTGAACG
Unigene10634_ES_1201_688	TCCTCCTCCTCC	TCC	104	12	CTCTGGGCCTTCTAATTGTGGATGTGATGGCTTCTGACAGCCTCCCTCCTCTGTTGCCTGTGATCTTGGTGGAGACAACTCTCTGCTGTCCTCTTCTCCCTCT[TCCTCCTCCTCC]TCTATTCAGTTTACGACTCACACCTCT
Unigene14016_ES_1483_689	GATGATGATGAT	GAT	25	12	CGGTACATAAGAGGAGATGACGAC[GATGATGATGAT]TATGATGATGATTATGGCAATGACGGATATTATGTTGATCAAGAAAGCAAAGACATGACGAAGCAGTATCAGCAAAATAACAGTCAAGCAAAGAACCCACAGCAGAT
Unigene312_ES_362_690	ACCACCACCACC	ACC	68	12	AAGACCTTGGCTGCTGACAAATCATCTGATGTGGGTATCCTTCAGGCATCAGTAAATGAAGGAGTCT[ACCACCACCACC]ATCATCACCATCATCATCAGCAACAGCA
Unigene6717_ES_932_691	TGGTGGTGGTGG	TGG	24	12	AGGAGCAGGCATTTTGGAAGCAA[TGGTGGTGGTGG]GGTGAACAGATCTCAGAACCTGATGGATTTTATAGTAATCTCCGTTACACCCGTCCT
Unigene2690_ES_654_692	GGTGGTGGTGGT	GGT	62	12	CTGCTGTCTAACCAATCCAGGCATGTGGTTACCTCCGTGTATGACCATGTGGCCATGATGA[GGTGGTGGTGGT]GGGACCTGCATATAGCCAGTAGTCATATAGCCTCCTTGCATGTGGC
Unigene4797_ES_812_693	AATTGTAATTGTAATTGTAATTGT	AATTGT	51	24	ATTCATGTAACAGGAACTCACCAGTATATTTTGATATATTACAGAGAGGG[AATTGTAATTGTAATTGTAATTGT]AATGGGTTTAGGGAAATCCCAAGGTGGCTATGGGTAGCCGCCTCAATTATTG
Unigene1394_ES_540_694	AACAACAACAAC	AAC	97	12	TCCAGTCAACATGCAACACATCCAGACATTGCCGCATCACATGCACGAACAACCACGCAAACTACCACCATCAACAGCAGTACAGACCAAGCTAAT[AACAACAACAAC]AATAATACGGCACCACACACCAATGGCGATGTGTGTAGTGAA
Unigene5618_ES_855_695	CAACAACAACAACAA	CAA	57	15	ACAACTCAGGTTACAAAGAGCCCGGCAGAGACCTGCAGAAACAAGTAGTACATCAT[CAACAACAACAACAA]CGCCACCAACAACAACAGCGGCAGCGGCTGCGGCAGCAGCCGCAGTAGCTATGGGAGAAGTCAACCCAGA
Unigene12916_ES_1399_696	CACCACCACCAC	CAC	37	12	GCTCACCACCAACCCATTTGAATACTGTGATGTTGT[CACCACCACCAC]ACACAAGACACTCAGAGGGCCCAGAAGTGGGGTTATCTTCTACAGAAAAGGTGTGAAAGGTGTTGACAAAGCA
Unigene9415_ES_1121_697	ACTACTACTACT	ACT	58	12	GATCAAACAGCAGGTCCTCCTAGCTCAAGCCTTATCCTGGACAACCTGCTCAACAAC[ACTACTACTACT]TCCATACCTGCTAACACAATGCTCAACAATACCATGCCACAGACAACCTCC
Unigene10271_ES_1175_698	TTGTTGTTGTTG	TTG	78	12	TCATCCACGTCCTTTCATTTGACATCTTTGTATATAGACTATAGCTGTGTTTTATATTTATTATGATTCATTGAGAA[TTGTTGTTGTTG]CTGTACATTTGTGTATGAAACCTCTGGATGTAAATGTTACATTTTGGCTGTGAAATGGCTCTTGTCT
CL57.Contig2_ES_23_699	GGAGGAGGAGGA	GGA	44	12	TAACATCATTGGTACTGGGGCAGCCCTCTTAGGCGGAGTGTTG[GGAGGAGGAGGA]AGACCAGTAAACACTGGATTTGGAGGAAACCGTC
CL149.Contig2_ES_62_700	TAGTAGTAGTAG	TAG	63	12	GATGACGATGAGGAATCCAGCGAGGAATCCAGTGAGGAATCCAGCGAGGAGTCCGACGAAGA[TAGTAGTAGTAG]CGAGGAAGATGATGAAGAAGAAGAAGAGGAAGAGGAATCACAGTCATTCAGAGG
CL149.Contig2_ES_62_701	GAAGAAGAAGAA	GAA	88	12	GATGACGATGAGGAATCCAGCGAGGAATCCAGTGAGGAATCCAGCGAGGAGTCCGACGAAGATAGTAGTAGTAGCGAGGAAGATGAT[GAAGAAGAAGAA]GAGGAAGAGGAATCACAGTCATTCAGAGG
Unigene10990_ES_1229_702	TTCTTCTTCTTC	TTC	38	12	TAGACATCCTTGATTTTGCCGCAGCTGCAGCACAAAA[TTCTTCTTCTTC]ATCAGATTCAGATGCCTCACCACATACAACT
Unigene5390_ES_847_703	TATATATATATA	TA	80	12	AGATCAGCTGTTTCCAGAACACCCGAGCAGTGGATGCAATCGATGCATCAAGATACCAATAAAATAAAGATAAACGCTC[TATATATATATA]TCAAGAAGTGTTTCTGCTGCTGTTAAAGTGCATACACGT
Unigene1233_ES_518_704	TATATATATATA	TA	113	12	AGTACCTTAGCAGTCATTGTAGTGAATTATTTACTGATTCAAAATACATTCCAAATCCAGATATTGTAGATTCATAAGAAGATATATGATATTAAAATGACAAACATTTGTG[TATATATATATA]TTGTGAATCAGAGAAGAAAACTTTGTCTAATTGAATCGAACAAACAATTTGAAACATATGGAAATTAAAACAGTGAACATGATTAACTAGTACAATGTGTGCTTCAATTTTAAGCA
Unigene7264_ES_962_705	CACACACACACACACA	CA	71	16	AGTGACACGGCTACAGTCAGGTAAAAATAGACGCATATTATTTGACATTTACTTATGCAGAGTTATTGGT[CACACACACACACACA]TTGTCAACTTGACCCGAGGATTTGGACT
Unigene1004_ES_452_706	ACAACAACAACAACA	ACA	58	15	TCCATCTGTGGGTAGTGGTGGTAGTCACCGTGGTGGGGGGCGAGGTCCACCACAGGG[ACAACAACAACAACA]GCAGCAGCAGCAGCAACGTGGCGGGGGGTCTAGTAACCCTCCCAGTTCAGCTCAAC
Unigene1004_ES_452_707	CAGCAGCAGCAGCAG	CAG	71	15	TCCATCTGTGGGTAGTGGTGGTAGTCACCGTGGTGGGGGGCGAGGTCCACCACAGGGACAACAACAACAA[CAGCAGCAGCAGCAG]CAACGTGGCGGGGGGTCTAGTAACCCTCCCAGTTCAGCTCAAC
Unigene2078_ES_614_708	AGGAGGAGGAGG	AGG	48	12	AGGAAAAGATCTCGATCTAAGTCACATTCTTATTCATCTGAGAGTGA[AGGAGGAGGAGG]TGGTTATCGAAAGTCTCGTCGCTCACGGCGTTCCCGCTCACGATCACGTAGTTACTCAGAAGATTCCGGAGAGGAG
CL685.Contig2_ES_270_709	CAACAACAACAACAACAA	CAA	57	18	CAGCTCCACTAGTCCCATTTGGAGGGGTGCAGCAAGAGAATCTTGTTCGACAGTTT[CAACAACAACAACAACAA]CAGCGAGCATCTCCAAGGAAATAAATCC
Unigene9630_ES_1130_710	ATATATATATAT	AT	36	12	TTGATAGGGAAATGTGTGGCCTCTAGGCCGCGCAA[ATATATATATAT]TTATGCGTCCTCTAGGCCGCACATTTCTTTATTACTTGGCTGAAACATCTTTTTGCGATATCGCAACCCTTACTGTGTTTACGAGCATCTGGACCCTGTTTC
Unigene4888_ES_816_711	TGCTGCTGCTGC	TGC	56	12	TCGTTCGTGTTCGAGTTGTAGCTTCTGCAGTCTGAGAGTTTGCTGCTGTTGCTGT[TGCTGCTGCTGC]TGTGCAGCTTTCAAACCACCACCACCACTACCGGGAGCCACGGGGGGAAGACCGGACACCTGCTGCTGTGGGGTGTCACTATGTG
Unigene4888_ES_816_712	ACCACCACCACC	ACC	82	12	TCGTTCGTGTTCGAGTTGTAGCTTCTGCAGTCTGAGAGTTTGCTGCTGTTGCTGTTGCTGCTGCTGCTGTGCAGCTTTCAA[ACCACCACCACC]ACTACCGGGAGCCACGGGGGGAAGACCGGACACCTGCTGCTGTGGGGTGTCACTATGTG
Unigene6949_ES_949_713	ATATATATATATAT	AT	35	14	AGAACAAGAAAGAACCAACATCCTTTTGATATAG[ATATATATATATAT]TTCTCTCCTCAAAATCATTAAGGAGAAAGTACTCTTTTGTGATCAGGTATACTTTGTATGACACTTGTTATCCTCACATGCTGC
Unigene12391_ES_1362_714	GATGATGATGAT	GAT	28	12	ACAATGATGCTATGACTATGAAATGGG[GATGATGATGAT]AATGATGATGAAGATGATGCTGATAATGATAATGAGTTAGGTTTCAGTTCAGGGTAGATATAGTAATGATGTTGCTTAGAAAGAGAAAGTGATTTGGTAGACAGGTCCTTTCATCCAG
Unigene14577_ES_1510_715	CACACACACACA	CA	90	12	GCTCCTAAACCTAAGCCTGCTGATCCAGTACAAGAACAAGAAGCAATGTTTACTTCCATGGAACGACAATATGAAGTAGCACGTCTGGC[CACACACACACA]AAGAGGTTTTGGCTTAGGCTTTTCTAGTCAGTCT
Unigene5239_ES_833_716	GGCGGCGGCGGCGGC	GGC	37	15	CCTAAGATTCAGCTTGGCGGTCTTGGCGTTGGTGGT[GGCGGCGGCGGCGGC]AGCAATGTGATGGTGAATATGAGCAGTGGTGTTAGTGGTGCAGGAGTCAAA
Unigene2217_ES_622_717	ATATATATATAT	AT	114	12	TGGAAGAACTGGCTTGCCAAAGATTGGAAAAATTTGAAGTTTTCGCTTTTGTGTTTTAAGAAAAATTTGAATGCAATTGTTAGGTATATAATGATTTTTTTTCTGTTTATCTG[ATATATATATAT]TGCATTCAAATTTTGCATGCTAAGCACAAAGGGG
Unigene1253_ES_528_718	CTGCTGCTGCTG	CTG	41	12	GATATTGTTGCTGTGGTGGAGGCTGCTGAGGCTGCTGGAA[CTGCTGCTGCTG]TTGATATTGTGCCGGCGGAACACCCGGAGCGTTTTGTCTATACTGCT
Unigene9040_ES_1085_719	TTATTATTATTA	TTA	56	12	GTCTTTGCCATGTAGTGAATACTTTTGATTATATATTTTTGACATTTATTTTCTT[TTATTATTATTA]TTCAATGTTTAATATGTGTCAATCTAATTATATAAACTATATACATATACATGCTTACATTAATAAGACATGAAAAATAAGTGGTTGGAATGT
Unigene4707_ES_798_720	ATTATTATTATT	ATT	78	12	TCTTTGAAGGCCTGGGTAATTCCAGCAACTTTAGTTTGAAGTGATCCAACTAAATTATGTGAGTGTTTCTTAATATG[ATTATTATTATT]TGTGTACTCAGCTATACTCGACCGATTACGCA
Unigene9824_ES_1146_721	ATTATTATTATT	ATT	81	12	TCACTGGGCTCATCAGATTCCTCATCTGCGGTTAGTGTTTCCTGAGGCAGCAATAATGAGGTGGGTAGCGGTGGAGAAGC[ATTATTATTATT]GGCCGATAGAGGAAGTATGAGAGGCGTTGTAGGACCG
Unigene5210_ES_828_722	GGTGGTGGTGGT	GGT	111	12	AATTCTGTGGATTAGCAGCAGGGGGCTCTCTGAAGCGTTGATCACGCTGATCAAAGTCGTTGCGAGGATCACGCCCCTGAGGACCTCTGTTGTCGAAGTCCATCTGTTGA[GGTGGTGGTGGT]CCAGAGAAGTTGTCCATTCCACCTGGTG
Unigene10005_ES_1154_723	CTGCTGCTGCTG	CTG	29	12	TGAGTTATAGATTCAGATGCTGCTGCTA[CTGCTGCTGCTG]TTGTTGTGGTGGACGTGGAAGCTTCTCCTTCAGGAACTCCTTCAGTAGTGGTAACATGTGAGGAACTAGAGGCTGGTTCTTGGCTATCACCTAC
Unigene678_ES_408_724	CAGCAGCAGCAG	CAG	39	12	TGGAAAGACTTGCGAGAGAACGTGCTGGTAATAATCAA[CAGCAGCAGCAG]AAGGGACAACAGCAGGCAACAATTTCAAGACAAGGTCCAGTCAAGGATACACACATAAATCAAGCTCAGAAACCTTTCAAACCTCTTGAACCTTTGCCGAGT
CL507.Contig3_ES_218_725	CACCACCACCAC	CAC	28	12	CAACAACATGAACAGCCCCAACAGAGG[CACCACCACCAC]CAACAACAATATACTACCCTCTCCGAGTGCAACCTCGTCTGCGGACAGTATGGCTCCCTGTGGCCCCGCCCCTCTAAGGAAGTCACTCTGGCT
Unigene12815_ES_1391_726	TGATGATGATGA	TGA	63	12	CTTGAAGATCCAGCCATCCATGCTTGTAGAATATACAGAATGATTGGCCTTGGTCTCGGCAT[TGATGATGATGA]TATTGTTACAGTACCAGATGATATGGGACCTTTGGATGACCTACCT
Unigene2001_ES_611_727	ATCATCATCATCATC	ATC	43	15	CAGCACTGAGAAGTAATGGCCGATACGCATCGCATCTTCAGA[ATCATCATCATCATC]CCCTGTATATGGCCTGCTATTTATCCTCCACTGATTATCTTCTCTCATCACCACTGACTATTGCAGTGACCCTTGTGAGTGC
Unigene7857_ES_1010_728	AGCAGCAGCAGC	AGC	80	12	TCCAGTATGAGGGACCACTGACTCCCGGTCAAGTAGCCGCTAATTTAGCAGAACGCATCCAGCGTGCCAAAAAGTCTCA[AGCAGCAGCAGC]AGAACTTGCACAACAGCAGAAACTGTTACAACAGCAGCAGCAACAGTT
Unigene10495_ES_1191_729	CACCACCACCAC	CAC	63	12	TCCTTTGCTTGCAACACCACTACTACTTTTACTATTAGCATTCTTTATCATCCTGGCCTTGA[CACCACCACCAC]TACGACTACTGTAGATCACTGAAGGAGGGGAGGGATCATGCTTTTCTG
Unigene13516_ES_1438_730	ATATATATATATAT	AT	42	14	ACCATTCTCTCATAAATTCTCTCGGTGAAAAGTTATTACAA[ATATATATATATAT]GTATATGATACTTACAAACTCACATACACACATGATTGAATATATACATATCTCTCAATAATGTGTTAATATAAAATACACACATTTTTGTCAATACCAGACCCA
Unigene1777_ES_590_731	TGATGATGATGA	TGA	3	12	AG[TGATGATGATGA]AGATGATGAAGACGATGAAGATGATGAAGATGATGATGATGATGAAGATGATGAAGATGATGATGAAGATGCAAGTGAGCATCAGTTTGTAGGT
Unigene1777_ES_590_732	GATGATGATGATGAT	GAT	43	15	AGTGATGATGATGAAGATGATGAAGACGATGAAGATGATGAA[GATGATGATGATGAT]GAAGATGATGAAGATGATGATGAAGATGCAAGTGAGCATCAGTTTGTAGGT
Unigene8664_ES_1058_733	CAACAACAACAA	CAA	69	12	TTCATTGTTGCATGGTGGAGCAACAGCAAACACATGATAAACCTCAGTGCCTTGTGTACTTATACTGG[CAACAACAACAA]TGCTCGAGGTTCCTGATGGAAGGCGAGGCACAGGTACATCCTTCAAGCTACCCTGC
Unigene285_ES_360_734	GGCGGCGGCGGC	GGC	58	12	CCCGACAGAGATAACCGAGGAGATAGACGAGGAGATAAACGTCGTGGTGGTGGCGGT[GGCGGCGGCGGC]CAACAATCAGACGATGGTTGGAACATGGTTGCTA
Unigene683_ES_411_735	CAGCAGCAGCAG	CAG	37	12	CAAGCCAACACTCAGACTCAGACAGTGACCCGCACC[CAGCAGCAGCAG]GTTGTATCTACTGTGTACCGCACTCAGCAGGTACCCCAGTACAACACCAGATATGTGACTGTTCCTCAGCCAGTGTACCAAAC
Unigene5216_ES_829_736	GCTGCTGCTGCT	GCT	28	12	GCTGTAGTAGTGGTTGTATGAGCCTTG[GCTGCTGCTGCT]CTGAGGCCTTTGCGCAACCTCAGAACAGCTTTCTACACCATCATCATAGCGCAGTCTT
Unigene11001_ES_1234_737	ACAACAACAACAACA	ACA	24	15	CCATTCGTCGCAGGAAACCAACT[ACAACAACAACAACA]ACCACACCTGCCCCAGTGTTTTATGCCGATGATGATTACTATTATGATGATGCTGATTACTACTATGACGACACAGTCCCTGGTGCGGCAGGTGCAGTAGTTGATGAAA
Unigene13681_ES_1453_738	CCACCACCACCA	CCA	40	12	TTCAAGCCTCAGACACCAACCTTCCGCCCAACTACTCGC[CCACCACCACCA]CAAACTACCAGACGTCCATCACCTCCCCCAACCAGCAGGCCACCACCTCCACCACCAACATTCCAGCCAACTA
Unigene2838_ES_658_739	ATATATATATAT	AT	61	12	GCCTGTGTGACTACTGTAGTGTGAATATTGGAAATATATATTTTTTTAATTTATTACAAA[ATATATATATAT]GGTGCTCTTGCAATTTTACACTCAAATTTTTCAAAATATACTGAAATCATTGAATCCATAATTTGCTTTAGATTTCTTGTTTTGAGACAATGTTGCTGCTTCTTCTTTGCTCAC
Unigene1078_ES_464_740	GATGAAGATGAAGATGAAGATGAA	GATGAA	92	24	TGATTCACCTCAAAGTGAGAATGGGAAACCTGAACATGAAGAAAGTGAACAGGAAAATGGTAATTTATCAGAGAATGAAGCAGTGAGAGAT[GATGAAGATGAAGATGAAGATGAA]GTAATTCTTCCGCCATCACCAGAAGATG
Unigene3072_ES_678_741	ATGATGATGATG	ATG	21	12	GGCGTCTCCTGAAGAGGACA[ATGATGATGATG]ACGACTTTAATCCAAAGCCAAGAGGCGCAAGAGGCCCAAAACCCCAGAGAGGCAGCAGCACAAGAAACCAGCGCCACTATGAGCCCATACCAAAGCT
Unigene2369_ES_639_742	TCATCATCATCA	TCA	61	12	AGCTCATCTTTCCTTTCAATAACCTTCTCTTCATTAACATCATCACTTTCATTTGCATGT[TCATCATCATCA]AAATTTTCTACAGGCTTTTTAATTTCATTATCACCAACATACAAATGACCAAGATAGTTCACCCACGGACT
Unigene13496_ES_1437_743	ATATATATATAT	AT	46	12	TGTGCTAAGATCACTTCAGCATTGTACTTACAAATATGTACATAA[ATATATATATAT]ACCTAATATTATATATAAATATATACAAATCATCTCGACCTTCCTCACATCTTGT
Unigene13978_ES_1473_744	GATGATGATGAT	GAT	25	12	ACACTTCTGAACCCATTTGGAGGA[GATGATGATGAT]TTTGAGATTGTATACTTAATAAAGAGGAATAAAGAGGCTGGTTATGCTATTGTTGATGACATGGTTGTTCCACCTCCTCAACTAAAGAAAGATGCCAACTGGGATGAGACT
Unigene10424_ES_1183_745	TGTTGTTGTTGT	TGT	62	12	CCGTTGACAACTCTGTGCTAGTGTGTTTTGTTGATTCATCACCAGCAGAAACGGATGATTC[TGTTGTTGTTGT]ACCTGAATATGATGTTTGTTTGATATTATTTAGATATTCTTCTGCTCTTTTCTCTTCTGCACT
Unigene2079_ES_615_746	TCCTCCTCCTCC	TCC	40	12	TCCTCCAAATCCCATTACTTTTGCCATCTCGGCATCCAT[TCCTCCTCCTCC]CAAATCTTCATCTATTGAAACATCAGCCTTGCGCTTTCGTTCTTTTCTC
Unigene12483_ES_1374_747	TATATATATATA	TA	58	12	CACCATGTCAGCTACCCCCTAAAAAATGGGAATGTGAAATGTTTATATATATACTTT[TATATATATATA]TTGTTATTATACACAGATGTGAATGAAGGATTACAAAAATCTTAACCCATCCAGTGCCAGGCGATTGTCATTTAT
Unigene9301_ES_1109_748	AGCAGCAGCAGC	AGC	28	12	GGCAACAACAACAGTCTCAGCTTCAGA[AGCAGCAGCAGC]AGTATGGGGGCCTGCACCTTACTAGCCATCGGCGCCGCTGTTATTCACTCTCAACCACAAGAAGTACTGCCACTTTCACCACCACCACGACCACCTCAACAAACTGCAACCCCATA
Unigene9301_ES_1109_749	CACCACCACCAC	CAC	116	12	GGCAACAACAACAGTCTCAGCTTCAGAAGCAGCAGCAGCAGTATGGGGGCCTGCACCTTACTAGCCATCGGCGCCGCTGTTATTCACTCTCAACCACAAGAAGTACTGCCACTTT[CACCACCACCAC]GACCACCTCAACAAACTGCAACCCCATA
Unigene2229_ES_624_750	TCATCATCATCA	TCA	31	12	ACTGCTGCATCACTAACATCCACAGACCAG[TCATCATCATCA]GCTTCACCATTTAGGTCATTATCAGAGCAATCGGAACCTCCAGTTT
Unigene12922_ES_1401_751	ATATATATATAT	AT	95	12	AAGCAGCATGCCTGGCCTAAATTACCAGTTCCTTTCTTGTAGGCTTCAATAGTCTCGTTATAATGATGGAATTCTGCTAAATGTCATTGCTTGC[ATATATATATAT]CCATCCCGAGTCTTCCTGCATTATAATATTGGGTAGGTAATCCTGCATTGTTGT
Unigene1791_ES_598_752	CTTCTTCTTCTT	CTT	19	12	CGGCAGCCACTACTTCAA[CTTCTTCTTCTT]CCTCTATAATCTCAGCTGTTATCACCTCTTCTTCTTCTTCTTCTTCTTCAATTTCTACTGGTTTTATGGGAACTTCTTTCATCTCCACCTCAAATTGCACGGGCTCTTTGATTTCG
Unigene1791_ES_598_753	TCTTCTTCTTCTTCTTCTTCT	TCT	57	21	CGGCAGCCACTACTTCAACTTCTTCTTCTTCCTCTATAATCTCAGCTGTTATCACC[TCTTCTTCTTCTTCTTCTTCT]TCAATTTCTACTGGTTTTATGGGAACTTCTTTCATCTCCACCTCAAATTGCACGGGCTCTTTGATTTCG
Unigene13938_ES_1467_754	TCATCATCATCA	TCA	97	12	TCATCTGTTTGTGCTTGCATCTCTCTTATATTTCTTTCTTTTTCATCTTCATCTATTCTTTCTTCCTCATCTTCCTCTTCTTCATCATCTGATTCT[TCATCATCATCA]TCTGATTCTTCATCAAAATCTTTGCCTATACCACATGCTTCA
Unigene10183_ES_1165_755	CAGCAGCAGCAG	CAG	16	12	TTGCAACAGCAACAA[CAGCAGCAGCAG]CAACAGCAGCAACAACAACAATTGCAGCAACAACAGCAGCAGCAACAACAGTTGCAGCAGCAGCAATCTGATCCGAATAAGAGACGGGGTCCGGGTCCTGGTATTTGTTAC
Unigene10183_ES_1165_756	CAACAACAACAA	CAA	37	12	TTGCAACAGCAACAACAGCAGCAGCAGCAACAGCAG[CAACAACAACAA]TTGCAGCAACAACAGCAGCAGCAACAACAGTTGCAGCAGCAGCAATCTGATCCGAATAAGAGACGGGGTCCGGGTCCTGGTATTTGTTAC
Unigene10183_ES_1165_757	GCAGCAGCAGCA	GCA	81	12	TTGCAACAGCAACAACAGCAGCAGCAGCAACAGCAGCAACAACAACAATTGCAGCAACAACAGCAGCAGCAACAACAGTT[GCAGCAGCAGCA]ATCTGATCCGAATAAGAGACGGGGTCCGGGTCCTGGTATTTGTTAC
Unigene4694_ES_795_758	AGCAGCAGCAGC	AGC	46	12	GTGCCCTAGTGTGATAGGTGTTGCCATGATGGCGGCGTCAGTGAT[AGCAGCAGCAGC]AGTATTAGGTGCAGTGTTGCTGTGGCCGCAATGGTGCCGCAGAGGTGACAGCGGTGCTGGCATCCAATGCCACTCTGCCACAGCAGCTGACAATAACTGGCA
Unigene9163_ES_1092_759	CTTCTTCTTCTT	CTT	56	12	TCACAAAGTAGGGCAATGTTAGGGTAGGTTAGAAAAGGTTGAGGTAGGATCTTCA[CTTCTTCTTCTT]TTTTTAATAATGGGGAGTTGGGGGTGGACCGTAGCCACCATGTTGATTGCAGCCATATCCACTGCACTCATGT
Unigene24_ES_315_760	GAAGATGAAGATGAAGATGAAGAT	GAAGAT	30	24	TGATGGGTGACGACCATGATGATGATTGG[GAAGATGAAGATGAAGATGAAGAT]GGAGGATTTAGTCATGGAAAGAGCCATATGGTGGTGCGTGCTAATCAAAACGATATACAGGAAAACGAAAGACAGGGCAT
Unigene10555_ES_1196_761	ATGATGATGATGATGATGATG	ATG	41	21	GAGCAACATCCTTCATTCGGGACTATTTGCAGCGATCACA[ATGATGATGATGATGATGATG]AAAGCGAGGTATCCACTAATCAACCAAGT
Unigene2916_ES_668_762	GGTGGTGGTGGT	GGT	46	12	GACTTCTTCCTGTTCCAGTGCACAAAGAACTTTGGCTTCTTCTTG[GGTGGTGGTGGT]GGGGCCTCACCTTCTGCGGGAGCCTCTACTTGAGTCTCTTCAGCTGCAGGAG
Unigene8258_ES_1031_763	ATATATATATATATAT	AT	53	16	ACTCCCCTACTGACTGACCTATGGATAGTTTAAAACACAATAGTATAGACAG[ATATATATATATATAT]TTGTATTAAGACGTTCTATGGCTTCCACAGC
Unigene3823_ES_729_764	ATATATATATATAT	AT	120	14	ACACTCATAAATGTTGGATTTGATTCCAAAAAAGCTATTTTAAGATTGCTCATAAAAATATAAATAAACTTTTTTTTATCTAGTTCCAACAATTAAAAAATATGTATCCCAACATGTCC[ATATATATATATAT]TTCATTCATTATTGATTTTTCAATCTCAATAAATAATTTCAGTAAAGTACTTGAACAATAAAGGTGTACCAACTGCCTGTCTTTCTTCAACAGGTCATAAAGGGTGC
Unigene9146_ES_1091_765	TGGTGGTGGTGG	TGG	65	12	GCAAAAGCGTGAATGGTTCAGCAAATTTAGCAGGAACAACCATGAATGGCTCAAATAGTGCTTC[TGGTGGTGGTGG]GCTAACCAAATTGGGTTATGGACCTCAGGATGTGGCTTCC
Unigene2322_ES_637_766	TGCTGCTGCTGC	TGC	25	12	GCTGCTATCACTGGTGGTTGATGA[TGCTGCTGCTGC]CGTGGTGGTGGTTGATGGTGTTGCTTCTGTTGTAATTTCTTTAGCAGCAGGTGTAGGTTGTGG
Unigene627_ES_402_767	TGGTGGTGGTGG	TGG	86	12	TGGCACTGGCTTCAGCTACTTTAGATGGGTGGTGAACCTCATCGATTTGAGAGTGGGATCTATCTTCAGTTACAACCATGTAGTA[TGGTGGTGGTGG]CTGCTCAGTGTTGGCAACCTCATCATATGAGGGAGGCTTGTCTGCCTTCAAATCAGCAA
Unigene13853_ES_1460_768	TGGTGGTGGTGG	TGG	71	12	CAGTAGCCAACTCTCGGACTGTTCCTGGGATGGTGAGCATTCTACCGCCTCCCAAAGGGTATGTAACACT[TGGTGGTGGTGG]AGGAGGTTCTATTGAGCGGTCATACTTATTAGTTTGAAGGCGACCACTTCTTTCACATGT
Unigene9737_ES_1140_769	AATGAATGAATGAATG	AATG	83	16	CGTTTAGCAGCTTCCTTGCCAAATAATTAAGACTTGGCTTGAATTGTAAAGATAATTTATTTTTAGGAGAAAGAGTGAGTAT[AATGAATGAATGAATG]AGATTAAAGAAAGTCTATAAAGTGAATCAAGAAATAGAAGAGCTAAATATGTTATAAAATTGTCAAATATTGCTTATATAACAAATGTTTCCAGGTTCTGTTTTTACTATGATCTTTCCAATTGATGCAATTTGGTATGAGC
Unigene4707_ES_799_770	TGTTGTTGTTGT	TGT	64	12	TAGGCGGTGTTGTTATTGGCAGAGGGCCCCCACCCTGGCACCTGATTCAATAGAGTAAAGGGC[TGTTGTTGTTGT]TGAGGTTGCTGAGGTTGCTGTGCCGTGTCGGCAGGAAGCAGCTGTGGTTCTACAGGGCTTGTTTCC
Unigene3083_ES_681_771	AAACAAACAAACAAACAAAC	AAAC	29	20	ACACATGCACGGAAATATACACACCTGA[AAACAAACAAACAAACAAAC]AAATAAATAAATAAATATTCCAGAAAACACACCCACAAACTCAAACACATACAAACCAGTGCACACACG
Unigene3083_ES_681_772	AAATAAATAAATAAAT	AAAT	49	16	ACACATGCACGGAAATATACACACCTGAAAACAAACAAACAAACAAAC[AAATAAATAAATAAAT]ATTCCAGAAAACACACCCACAAACTCAAACACATACAAACCAGTGCACACACG
Unigene59_ES_321_773	ATCATCATCATCATC	ATC	93	15	ACTGTGGTGGTTGTAGGTTTTACAGTTGTAGTCCTAACTGGTAACTTACGAGTATTGAGCCTACTAGAAACTCTAGTTCTAGATCTTTTGAT[ATCATCATCATCATC]TTCCTCTGAACTTTGATCAGAACTATATTGTCTTCCTCTTCCCCACGAG
Unigene13875_ES_1461_774	CACCACCACCAC	CAC	91	12	CAAAGAGTGGTTTCCGAGGGCTAGCATACTCTCGCTTCAAATATTTGCCTCTGTATCTCGAGTGGGCTCCCATACAGACATTCAAAACTG[CACCACCACCAC]CTAAGGCCAAAAGAAGCGATAAAGATGCTGCCGA
Unigene107_ES_328_775	AGCAGCAGCAGC	AGC	36	12	TTAGCATATGGGGAGGCAAACACCATCCCTCCGGG[AGCAGCAGCAGC]AACAGGGGCAGCCGCTGGTGGTGGTGGGGCAGCTGCAGCTGGGGGAGGTGGTGGGGGTGGAGCTGCAGCTACAGGTGCTGGAG
Unigene107_ES_328_776	TGGTGGTGGTGG	TGG	63	12	TTAGCATATGGGGAGGCAAACACCATCCCTCCGGGAGCAGCAGCAGCAACAGGGGCAGCCGC[TGGTGGTGGTGG]GGCAGCTGCAGCTGGGGGAGGTGGTGGGGGTGGAGCTGCAGCTACAGGTGCTGGAG
Unigene13901_ES_1466_777	CCTCCTCCTCCT	CCT	86	12	GGCTCTCCCCTACTGGTATGGAAACAGCGACCTGTGTGGGTAACAGATAACAGTTACCAGAGTTGCAATATTTCCTTACTTGTAG[CCTCCTCCTCCT]GATCAGCCTGGCTGCGTCTTTCATTCTTGGTGAC
Unigene8542_ES_1047_778	ACCACCACCACC	ACC	100	12	AACAGGAAGAGATCACCATTCGGGCAGGAGGTCACCACAATGCACATGCTGGGCATGTAAGCAGTGGTGTACCAGGCAGTGGGGATGTGCACCCTCACA[ACCACCACCACC]ACTACCACCATGGTCACCAGGACAGTAACTG
Unigene1175_ES_494_779	GCAGCAGCAGCAGCAGCA	GCA	74	18	TTCAAGCACACTGTCCACAAGTGTGGCCGCCAGCAGTAATAGTAGCAATGGTACCAACAATGCAGCAGCGGCC[GCAGCAGCAGCAGCAGCA]TTGTCACTAAACTCAGCCTCCACACACCAGTCACAGATCAACA
CL704.Contig2_ES_279_780	CTGCTGCTGCTGCTG	CTG	80	15	ACACAGCCCGAATGTTCTTTCTGTACCGGCACATATGACCTTATTGCATCAGCATGTTTGCAAAACAGAAGTGACTTAC[CTGCTGCTGCTGCTG]ATAGCAAGATGTACAGGCCAGTAATCCAACAGTCCCTTCGTTGTTACAGCAG
Unigene14392_ES_1503_781	AGTAGTAGTAGT	AGT	101	12	TACCCCCGACAGCAAATTGTATCGTTGGTTCTCGTTACGCAAGAGTGTTAACTATGATGTTGAGCGTCGCAGCAGCACAATTGTCGGAGGCGAGCGCAGC[AGTAGTAGTAGT]TCCTACACCCCCACCAGTACCACACCCTCCATCACCAG
Unigene150_ES_335_782	ATATATATATATAT	AT	78	14	ACTCATGTTTGGTCCCAAGAACTGATGAGATACTTTCACAACACATAATACCATATATGGAGTTAGAGCAAGATTTA[ATATATATATATAT]TCTTTAACCCGTGGATTATGAGAATACGAGACAGTTCACTGAACAGTGCA
Unigene482_ES_382_783	ATATATATATAT	AT	33	12	TGCGCACATTTTTAGTTTTCATCCTCAATCGG[ATATATATATAT]ACAATATATATGTAGAAATGGAGGAAGAGCATAAGGAAGCTATGATGACCATCAGAGATGGTGTTAGGCATATTTACCCCATTCACAAAAACACCAACAAACCAAGAACATCCACC
Unigene14796_ES_1536_784	ATATATATATAT	AT	76	12	TGGTGTGTACGAACGAGACAAAACTTTTCTCTATACCTCTGTAGATAAAATACAGACAAATGCAAATTTATATAA[ATATATATATAT]AAATCTATATAAATCTATACAAATAAAAATATGGAGTTGTCCGAGGTGATGTAGT
Unigene6934_ES_948_785	TATATATATATA	TA	60	12	TAAGCGACGGACATTCTTGGAAAGATTTATAAAAGGGCTTAAAAATTTAAGTTTTGTTG[TATATATATATA]TTTTTATCTTTTTGCATATCTAGCTTCCTTAAAAATGACGTTGTACAAACCTATTGAACAATCTGTTGAACTGGA
Unigene1192_ES_505_786	GGAGGAGGAGGAGGA	GGA	110	15	AGGTACAGATGGTGGGGACAAAGATGGCGCACCAAAAGAAAGGCCCAAATTAAACTTGAAGCCACGTACAGGAGCAACGTCAGAAGGCAAGCCAGCGTCATCCCCGTCT[GGAGGAGGAGGAGGA]GGTGGTGGTGGTGGGTCCAGTATATT
Unigene1192_ES_505_787	GGTGGTGGTGGT	GGT	125	12	AGGTACAGATGGTGGGGACAAAGATGGCGCACCAAAAGAAAGGCCCAAATTAAACTTGAAGCCACGTACAGGAGCAACGTCAGAAGGCAAGCCAGCGTCATCCCCGTCTGGAGGAGGAGGAGGA[GGTGGTGGTGGT]GGGTCCAGTATATT
Unigene13991_ES_1476_788	GCTGCTGCTGCT	GCT	59	12	CACTTCTCGCCAAAATACTGCTGCCACACCCAAGACTACTTATGCAGGAACTTACCCA[GCTGCTGCTGCT]GCAGCCGCAACTGCCACTTACAATACGACAGCTTATTCTGCACAGACAGCCAA
Unigene582_ES_395_789	AGTAGTAGTAGT	AGT	35	12	TGTTAGCAGCATTAAAGGTGGCCTGGGATCTTCA[AGTAGTAGTAGT]ACAAACAGTGCTAGCAGCAAGGCTTCTGGCCCCTCGAACAGTATGCTCACAGCTGAGCGGAGAATGCATATGA
Unigene4734_ES_803_790	ACTACTACTACTACTACTACTACT	ACT	30	24	CACTACAACATGTATGCGCTGCTCCACTA[ACTACTACTACTACTACTACTACT]CATATACTTGCTCTACTACTTTCACTTCTCTTTCTGTCCATCTGCT
CL89.Contig2_ES_42_791	CTGCTGCTGCTG	CTG	67	12	GACACCCTGTTGCTCCAACTGTAACATACGCTACAGGACACGCTGTTGCTCCAGTTGTGACCTACA[CTGCTGCTGCTG]CCCCAGTTGTTGCGGCTACCCATGATGCTGAACTCTT
Unigene14161_ES_1491_792	GAAGAAGAAGAA	GAA	88	12	CCCGAAAGACCGCCTACAAATACAAAAGGTTCAACTACACTGCACAATGGTACAAATGGTCAACAAACACAACAGTATGATGCTGAT[GAAGAAGAAGAA]GACTACACCAAAAGTGGAGAAGTTCGACGCATTGT
Unigene9167_ES_1093_793	TATATATATATA	TA	74	12	TACGCGCACCAGTTACAACACATAGCACAGGATATTAGTCTCACCAACAAAATGTATTTCTAGAAAATATGTC[TATATATATATA]TGGTTTGCCATGACTAATTAAGACTAATAACTCATGCCAGTAACTGTGGGAT
Unigene1916_ES_609_794	GTGGTGGTGGTG	GTG	124	12	ATGAAGAAGGTCCTCCTAGGGCAAGACGAAGGAGACGTTATGGACGAGGTCCCAATAAATATACACGAAACTGGGAAGATCTTGATGCATACTCCAAACCAAGTCGTGGAAGTCCCGTACCTC[GTGGTGGTGGTG]GGCGTGGAAATCATAGGGTACCAGA
Unigene10459_ES_1187_795	TGCTGCTGCTGC	TGC	52	12	CGACCATGGCCACTGAATGTCTTATTGCAATGCGGGCAGAACAGCTGCGGT[TGCTGCTGCTGC]ACTTTACTGCGACCCACGTTCTCCTGCATATAC
Unigene3885_ES_743_796	ACCACCACCACC	ACC	36	12	CCAAGATTCAGAGGACGAGGAGGTCCAGGATTCCG[ACCACCACCACC]AGGTTACAGAGGACCTCCCCCTTTTGGCCCAAGAGGCCCCAGATTTGGACACAGAGGCCCAC
Unigene588_ES_396_797	ATATATATATATAT	AT	78	14	ACACACAAGGAGTAAACCAAAGGGTTTTTATGTGTAACATCGAGGATATCAATTACATTGCTTGTACACATATATAA[ATATATATATATAT]ACATAAGTGTGTGTGTATATAAAGAGGTAATTAGGGCAGTGTTGAATCGTTAAATGT
Unigene1408_ES_543_798	ATATATATATATAT	AT	44	14	CATCTTCTAGCTGTATATGGATCGTGTATAAAAGTAGATATAA[ATATATATATATAT]TATATTATGATTATTATTATTAAAGGTAATGAAAGGCTTTGTTGAATATTTATGATACAGCTGAATACCGTGTGT
Unigene1408_ES_543_799	ATTATTATTATT	ATT	67	12	CATCTTCTAGCTGTATATGGATCGTGTATAAAAGTAGATATAAATATATATATATATTATATTATG[ATTATTATTATT]AAAGGTAATGAAAGGCTTTGTTGAATATTTATGATACAGCTGAATACCGTGTGT
Unigene545_ES_387_800	GAAGAAGAAGAA	GAA	66	12	AAGGCTAAAGGACGACCACGAAAGCATCCAAGGAAAGAAGGAGAAGAGGACATACCTAGGAGACC[GAAGAAGAAGAA]AAATCTAAAAATACCACCTCCTACTGACAGAGTATCACGCTCAAGAACCCAAGCAA
CL729.Contig2_ES_294_801	GAGGAGGAGGAG	GAG	25	12	TGCGATGACTTGTGTTTGGAGGAA[GAGGAGGAGGAG]TTATGTCTATCCTTATGAGGCGACTTATGGGGAGACTTGTGTGAGGATTTATGTTTGGAGCTGCTACTGCTGCCGTGTTTAGATGGAGAT
Unigene11237_ES_1267_802	CTGCTGCTGCTGCTGCTGCTGCTGCTGCTGCTGCTG	CTG	29	36	GTTGTGCAACACCCTGGTTCAGGACCAC[CTGCTGCTGCTGCTGCTGCTGCTGCTGCTGCTGCTG]TTGTTGTTGTTGTACTGGAAGAGCACGCTGCTGGTGACCACTTGACAGAACAACAGTACTGCCAGGAGATATGTGCTGCGGTTGCTGATGAT
Unigene11237_ES_1267_803	TGTTGTTGTTGTTGT	TGT	63	15	GTTGTGCAACACCCTGGTTCAGGACCACCTGCTGCTGCTGCTGCTGCTGCTGCTGCTGCTGC[TGTTGTTGTTGTTGT]ACTGGAAGAGCACGCTGCTGGTGACCACTTGACAGAACAACAGTACTGCCAGGAGATATGTGCTGCGGTTGCTGATGAT
Unigene11699_ES_1303_804	ATGATGATGATGATGATGATGATG	ATG	24	24	TGAGGATATGGTCGATGACAGCA[ATGATGATGATGATGATGATGATG]GCTGGATAACTCCTTCGAATGTAGTTAAGCACA
CL53.Contig5_ES_22_805	CTGCTGCTGCTG	CTG	45	12	TGAGAGTGACCTAGAAGCTCTGCATATTGATTTTAGCAAGGCCT[CTGCTGCTGCTG]GCGCAGCTGAAAAGAAACAGAAGAACT
Unigene12325_ES_1349_806	TATATATATATATA	TA	31	14	TGTGATAATTTCCCTTGCCACTGCAATCAG[TATATATATATATA]TGATAATTCATCATTGTGCCAAAGTGTCATGACAATTTTTAATACTATATTTCTATGTTTTGGGATGTTGTTAAAGCCAAGATTGACAGAGCACAA
Unigene1230_ES_517_807	CCACCACCACCA	CCA	71	12	GATCGGTACATTGACTGCTCTGCAATGGTTTATTTATGATTCTGTCAAGGTTGTTCTTGGTCTGCCCCGC[CCACCACCACCA]GGCATGCCCGAGTCCCTGAGACTGAAGCTTGAGGCACAACAA
CL375.Contig1_ES_168_808	GGTGGTGGTGGTGGT	GGT	28	15	CCAAGTTCAAAAGGTGGTCGAGGAGGA[GGTGGTGGTGGTGGT]CGGGGACGTAAGCGAAAACCATCTCAACCTAACGAGTCTCCTGCT
Unigene11655_ES_1298_809	CATCATCATCAT	CAT	27	12	ATTCCAGGAAGGCCACCAAATTGTGC[CATCATCATCAT]GGTTGGGTCTAATCCCATACTAGCTAACATTTTAGGATCCATTCCCATGCTAGCTAACATTTTGGGATCCATTCCCATACTAGCTAACATTTTGGGATCCATTCCCATGCTAGCAAGAGC
Unigene1543_ES_555_810	TGGTGGTGGTGG	TGG	49	12	AGGTGGAAGTGGTGGAGGATATGGCGGCTCCGGTGGAGGAGGAAGTTA[TGGTGGTGGTGG]ATACGGCGGCGGTGGTGGCGGCCGCCAATCATATTAAGTGCCCCT
Unigene7280_ES_964_811	GATGTGATGTGATGTGATGT	GATGT	115	20	TCTGCTCCTTAACATCCAAAGAAAGAATAGAATATTTTTCAAAGGTTATAATTGATAAATACGTATTATATATATAGATAATATTGATTTTGTTAGTCCTTTTATTTTTTTTGA[GATGTGATGTGATGTGATGT]TGTGTGGTTTGTGTGTTTATATATTTCATAAGACATTTTTTTTGGTGACTCTTTGGAAATCAACT
Unigene9052_ES_1087_812	ACCACCACCACC	ACC	29	12	ACACCACTCATTTCCCTGCACTACTCTG[ACCACCACCACC]ACACGTGAGACCAAATATGTTAAACCCTCTCGACCCCCCTCCCACATGTACATGATCA
Unigene7676_ES_1000_813	ATAATAATAATA	ATA	67	12	TGAAATCCACCGAATCTGGTGGTTTGCCAGTATGTGATATACCAGTATTCAAATCTGCAAATTTTG[ATAATAATAATA]ATGATTCACCTATGAATAAAACTAGCGACACTTCATCTACATTTACATCTCCTGATGACCCAGTTATGGC
Unigene10907_ES_1219_814	GGTGGTGGTGGT	GGT	30	12	CAAGTCTCATAGGGGAGCAAGCAGGTTCA[GGTGGTGGTGGT]GGAGTTGTCCGTTCAGGACCAACTAACACGATTGGTGGCTT
Unigene661_ES_405_815	CAACAACAACAA	CAA	40	12	GGAGGTGGTTTCCAATTCAGTGGAGCGCACCCAGCATTC[CAACAACAACAA]CAGGGCGGCGGTGGCTTCCCTGGGCAGGGCGGCGGCCATCATGGTGGCAACTTCCCAGGCGGATTCCACTTCCAATTTGGCTAAGCCTACGTGACATACCAACACACA
Unigene4367_ES_777_816	TAATAATAATAA	TAA	65	12	ATCCGGTAATGCCCACTGATATGCATCATAATAACGAGGAAATGCAATTGGACATAGTTCAAAT[TAATAATAATAA]ATTAATAGATAATAGTCCAAAAATAGAAGATGTTAATAAAGCTATAGCGGAAGAATACAGTTGTGTTGAGT
Unigene10317_ES_1178_817	CCACCACCACCACCACCACCA	CCA	46	21	GACACCACAACTACAACCACCACTACCACCACAACCACCACTCCC[CCACCACCACCACCACCACCA]CAAGACAGCTATCTCCCACCTCTTGATGTGCAAGCCAATGAGCCCGTAATCGTTTCTGTTCTCC
Unigene416_ES_372_818	GGAGGAGGAGGA	GGA	100	12	TCATATCTCCCCCTTTGTGACCGAGGAGCACCCTGAAGGAGGAGGGTATATCCCACCCGAGCAGCGTTACATTCAGATGTTGCAGGAGGGCAAAGAGGT[GGAGGAGGAGGA]AGAGGAAGAGGAAGAAAGTGACGAGGAGCT
Unigene312_ES_363_819	CAGCAGCAGCAG	CAG	40	12	CACCACCACCATCATCACCATCATCATCAGCAACAGCAT[CAGCAGCAGCAG]CAACAGCAACAGCAGCAGGAGTTGCACCAACCATTGTATGTATTGCACCAATCCCCTCATCA
Unigene9711_ES_1137_820	ATATATATATATATATATATAT	AT	33	22	TGTGCACAAACGATGATACAGTGGATATATAG[ATATATATATATATATATATAT]GAATAAAGGAATTTGTGATTATATAAAAGTATTGTTCAAAGAGCTGTTTGTGTTTATTATTGATGGTAATTTCTGGCGGTGA
Unigene14690_ES_1522_821	TATATATATATA	TA	69	12	GCGATCATCATTTTACAGCCTTCTGGCTGTAAATTTTAACCTTATCTAAATCATATGCTAGACATTGT[TATATATATATA]CATTCTTAGTAATTACAATTCTTAGTTATGAATATTGGACTTAATGAATATTGGACTATAAACTGCCATGGC
Unigene6686_ES_925_822	CAACAACAACAACAA	CAA	71	15	TCTTCAACAACAGCTTCCACTGCTTCAGTGACAAGTTCAACAACCTGGTCTTCAACAACAACCTGTTCTT[CAACAACAACAACAA]CTTCCTTTTCTTCCCTTAATACGGGTGCCTCAGCCTC
Unigene2251_ES_626_823	ATATATATATAT	AT	142	12	GCAGGGCTAAACGGACATAATGATTATCTATTATGTAATAATTGAAGAAAAAAATACTTCAATATATTTTGAAATAAGAGAATTGAAAACTGAATCAAGAAACTGTATTAAGTAGAGTTGTTAAAAAATATTTAGATTAAC[ATATATATATAT]TTTTTGATAAATTTGATCAAATTTGCTGATTTGAAAACAAAATATAGGTACATCTACAGCATGAAACATACA
Unigene5771_ES_860_824	AAGAAGAAGAAG	AAG	74	12	AGGAGAAGTAAACACAACCTGCAGAAATATTTGCATGGATATATCTACTCCAAATGATATTATTAAGAAGGAA[AAGAAGAAGAAG]AGGTGGTCTAAGCACAGACTGGCTAA
Unigene11744_ES_1307_825	GTGGTGGTGGTG	GTG	79	12	GACAGGAGTCAGGGATGGGTGATAAAGACTCATGCTTTAACTGTGGTCGTCGTGGTCACTTCTCCCGTGAATGTAGGA[GTGGTGGTGGTG]ACCGTGGTGGTAGAGGGGGTCGTGGAGGTCGATTTGAACGTGATCG
CL115.Contig4_ES_54_826	GAAGAAGAAGAA	GAA	122	12	ACAACAGACAGACCTGATCAACGAAGTTCGTGAAGATGGATTATGGTCTGCCCAGCCTTATGCTGATTATTATGAGGATTTTGAAGATGCAGGTCAATCTGAAAATGAATATGAAGAAGGT[GAAGAAGAAGAA]GGTGATGGTGAAGAGGAGGAAGATGA
Unigene7460_ES_981_827	CCACCACCACCA	CCA	105	12	GTAGCGGTGGTCAGACATCTCATCCTAGTGTACCACCACAGCAACAGCAACAGATGCCTCAGCAGCCACAGCAGCAGCAACAGTCTATGCAGGTGCAGCAGCAG[CCACCACCACCA]CAGCAACAACAGCAGCAGCAG
Unigene7460_ES_981_828	CAGCAGCAGCAG	CAG	126	12	GTAGCGGTGGTCAGACATCTCATCCTAGTGTACCACCACAGCAACAGCAACAGATGCCTCAGCAGCCACAGCAGCAGCAACAGTCTATGCAGGTGCAGCAGCAGCCACCACCACCACAGCAACAA[CAGCAGCAGCAG]
CL719.Contig1_ES_289_829	GATGATGATGATGAT	GAT	90	15	ATGACGATTTTGTTGGACCACCGTTACCCCCAGAGATGCTGGCAGCCAGATCAGAGAAAGAAGTTGATGATAATGAAGCTGACGATGAC[GATGATGATGATGAT]GAATACAAGCTTCCCATAACTCATGAGTTGAGCTTGTCACATGGAGCAA
Unigene14015_ES_1482_830	TCATCATCATCA	TCA	81	12	TGCTGTTCAGCTGTTCATCACTGATATTCTCTCCAACCATCATGTGCAGTACTGCCAACAGTTCTTCTCGAGAGATGCAG[TCATCATCATCA]AGGTCGTACATCTTGAATGCAAATCTTAGTTTCTCCTGGCGTGAGTTGAGCTTGTTCTCCTGT
Unigene13768_ES_1456_831	ATAATAATAATA	ATA	86	12	TCTGGAAGAGAGCTACGTCCCATTTAATATCTTTTAACACACTTCTACCCCTTTTACTAGAGAATTAGAACTCAGCAAGACCACC[ATAATAATAATA]CCAAGACACACAATGGCACAGAAGACA
Unigene2146_ES_618_832	GGAGGAGGAGGAGGAGGA	GGA	33	18	AATGAGAGACGGCAGGAGAGAGAAGATGAGAG[GGAGGAGGAGGAGGAGGA]ATCTTCAGACGACTCTCATTCATCTAGCGA
Unigene825_ES_434_833	TATTATTATTATTAT	TAT	76	15	TGTCCTCATAACAGATTTGGATGCATCTTTTACTCTATTTTTTTTGTTATACACTAACTTATTTATCAACCTTCA[TATTATTATTATTAT]TTATTAGGATCATTTTATTTAGTTTTTGTTTTAGATTCTTCCTTCAAAAATATTTTTTATTTAGAAATATTTGCTGGTGTTTCGTGGCACAGTTTTGTTGAACGCTGACAGTGTTAGGGTTC
Unigene14764_ES_1527_834	ATATATATATATATAT	AT	63	16	CAGCTTTAGACTCCCCTAGCTCATATAGGAGTCATTCACACACTGGTTAAGACAAAGTCTTA[ATATATATATATATAT]ACATCAGGCCACTTCCAAGTATATAACT
Unigene5351_ES_839_835	CTGCTGCTGCTGCTG	CTG	83	15	GCAAGCTCCCACCATGATCAGTTACATGTATGCCAATGTAAAAACCATCTTTTTGCTACTGCTATTTGCACGTCATTAATAT[CTGCTGCTGCTGCTG]CTTCGTCTGCTGCTGTATTGCTGTT
Unigene3840_ES_737_836	AGCAGCAGCAGC	AGC	121	12	GGAAGGAACAAGTGTGGCAAGAGATGGAAATGTACAACACAATATTTCCCAATATGAATTTCCTCCTAATTGTGTGTTAGCAGATATCTGGGTCGGAGTAGCCTGAACAAGGCTTATAAG[AGCAGCAGCAGC]AGTAGTGAGACCAGGAACACTTGTGCAT
Unigene5549_ES_851_837	ATATATATATAT	AT	25	12	CAACACCTAAGCTTTCAAACCACA[ATATATATATAT]TTTAAATGGATAAAGTTATGGACGCTTGCTATCAACCTAAATGTTGTTATTACTCAATAAAGCTTTTGTAAATAATGTTGCACCCA
Unigene7297_ES_965_838	AAGAAGAAGAAGAAGAAGAAG	AAG	57	21	TGGAGAAGATGATCACGAAGAAATTGATACTCTTGAAATTCAAGAAAAAACAGTTC[AAGAAGAAGAAGAAGAAGAAG]ATGATGAAGAAATGGAAGAATTTAATGAAGTCGAGTCATCTGAAATAAGATCTTCGGCTGTTGCAGCTCAATGGAAATCTCA
Unigene1869_ES_605_839	GATGATGATGAT	GAT	25	12	AACTATCCTGACGCAATGGTCGAG[GATGATGATGAT]AATTTTTCCGGAAATTTCCCTCATGGCTCAAAAAAGAAGAGAAAAATTACATTAGACAATTTTGAATTCTTAAAAGTGTTGGGTAAGGGTACATTTGGAAAGGT
Unigene3286_ES_698_840	ATATATATATATAT	AT	67	14	AGTCAGTTTTTGCTCATTAGGGCAAAATTTATTTATAGCTTTTGAATATTTATTTTGGTGTAAAAA[ATATATATATATAT]TGGCTGATTATTATTTTGGTGTAAAAGAAATTGGCTAATTATTGTATACAAGCCCACTTAATAGTAAGAGCCACA
Unigene5798_ES_865_841	TTTGTTTGTTTGTTTG	TTTG	86	16	CTACAGTTTTCCGAGCAGCTTCCTCACTGACAGCTGGATTGTCCTTTTTGGTATCAGCATCTACTTCCGAGCATCCAATACAGTA[TTTGTTTGTTTGTTTG]TCCTCTAAAAGTATAGTATCACATGTAGGGCACACTATTGCT
Unigene10510_ES_1194_842	CAACAACAACAACAA	CAA	37	15	CCAGGCTTCAACAATGCTCTTCAACAGTTTGATCTG[CAACAACAACAACAA]CGCCAGCAATTCCTACAGACTCAACTGCG
CL547.Contig1_ES_231_843	AGTAGTAGTAGT	AGT	150	12	A[AGTAGTAGTAGT]GAAACAACTAAAAGCAAGGGAACTAGTCCTTTATCTGCATTTTCTAGTTTTCTTACTCGCAAAAATTCTTCAGGGACA
Unigene1179_ES_499_844	TTCTTCTTCTTC	TTC	83	12	AAAACTCCCCATCCATCCAACTCTATCTTAGTCTGTATTGAAAAAAAATGCATTTTTAGTTGCCAATTTGTCAATTAATTTT[TTCTTCTTCTTC]AAAATCTACTATTGACAGCAGCTGCAGAATGAAA
Unigene7550_ES_988_845	TGATGATGATGA	TGA	31	12	TGGCCCAGGAGATTCATCTGATGAGATGTC[TGATGATGATGA]CGATGACGATGATGATAAGGAAGATGAAGAAAATAAGATATTTGATGAGGAGGAGGAGGAAGAGGAAGATGGAGGGTGTGATGAGGATCCAT
Unigene7550_ES_988_846	GAGGAGGAGGAG	GAG	89	12	TGGCCCAGGAGATTCATCTGATGAGATGTCTGATGATGATGACGATGACGATGATGATAAGGAAGATGAAGAAAATAAGATATTTGAT[GAGGAGGAGGAG]GAAGAGGAAGATGGAGGGTGTGATGAGGATCCAT
Unigene240_ES_350_847	TGCTGCTGCTGC	TGC	71	12	TCTGTAATGCTGCTGCTAGTGCACCAGTCACATGTCGTGTTGCTGCTGCTAGTGCACCAGTCACCTGTGG[TGCTGCTGCTGC]TAGTACACCAGTCACATGCCGTGTTGCTGCTGCTAGTGCACCAGTCAGCCATGGTGCATCTTTA
CL116.Contig2_ES_56_848	ATCATCATCATC	ATC	46	12	AAGTCCGGCACATAATTTGGCAACAAATGGCTCATATTCAATCAT[ATCATCATCATC]TGGCTCTGGACACAGTTCGGCAAGGACACCGTCGACTTCATACTTCTCCAGACGCTCTCCCAGATTGTTGAG
CL564.Contig1_ES_237_849	AACAACAACAAC	AAC	29	12	CCTAGAAAGGTTCCTGCCCTTAAAACTA[AACAACAACAAC]AGCACGCCCCGAGACCGCGATCAAGAAGGGTTTCTCAGTTAACAAATACAGCTTTAATCAAAATGAGAATAATGTGTGACTTTCAACCGGGGTCAAAT
Unigene2529_ES_649_850	ATATATATATAT	AT	73	12	CCGGTTGATGTTTGGGTGATTGAAATCAAGGCATAAATCAGTAATAGAACATAAGTTCAATGAGTTTATGTA[ATATATATATAT]AAAACAACAATATATAGTATAAATAGTGGGTCGTATCATACACAAAATTGT
Unigene282_ES_356_851	TTGTTGTTGTTG	TTG	76	12	TCTGGTCCAGTCAAAGCAAACTAGTATATTGGATTTTAGGATAAATATTTGTATAAAATCTCCTTCTGAGTTCTC[TTGTTGTTGTTG]TCAATTTAAATGTAAGGGCATCACTGATTATGAAAAACAGGCA
Unigene3282_ES_697_852	GCAGCAGCAGCAGCA	GCA	80	15	GTGGTGGAAACAATGGTCAAGCACCCAACCTAAACCGACCACCCCCAGGTTTGGGGGGTTCGGGACCCGGAGGTCCTTG[GCAGCAGCAGCAGCA]ACAAGGAAACTCACAAGGGCAATCACA
Unigene1216_ES_512_853	CACCACCACCAC	CAC	45	12	GCAATACCAGGCTAGGATAGTCGTCAGCCCACTTAGGCTACCAT[CACCACCACCAC]TACTACCATCAACATTATAATCTACAATAGACAAAACAAACATTAACAGGTTATAAAATAACTTTTGTATAGGCAATGCAGTTATTCCAGAAATGA
Unigene1745_ES_573_854	GTGGTGGTGGTG	GTG	72	12	CTACAACAGAGACAACCGAGGTGGTGGTGGCGGTGGCCGTGACAGCCACCGTGGTGGCCGTGACAACCACC[GTGGTGGTGGTG]ACAACCACCGTGGTGGTGGTGGTGGTTATAATCGGGAC
Unigene1745_ES_573_855	GTGGTGGTGGTGGTG	GTG	93	15	CTACAACAGAGACAACCGAGGTGGTGGTGGCGGTGGCCGTGACAGCCACCGTGGTGGCCGTGACAACCACCGTGGTGGTGGTGACAACCACC[GTGGTGGTGGTGGTG]GTTATAATCGGGAC
Unigene11011_ES_1235_856	ACAACAACAACA	ACA	48	12	ACACAGTCCTATTTGCACCACCAGCACCAACAACCACAACCACAACC[ACAACAACAACA]CAACCATCACAACCAACACCCACAGACACCACAACACAATCATGCACC
Unigene10765_ES_1208_857	CAGCAGCAGCAGCAG	CAG	50	15	AAACATCATTGTTGCCACACGGTCCCCAAGTCTATATCAGATACCCCCA[CAGCAGCAGCAGCAG]CATTCTAATGCAACTAACAGAATTCTACCCGCTCATTCTCCTAATGTCATGCTTGCTGCTCTTTCTCCAAGT
Unigene14864_ES_1546_858	GAAGAAGAAGAA	GAA	40	12	TGCACAGATAGAGTAGATTGGCGAGAATGCAAAATTTCC[GAAGAAGAAGAA]ACAAGACTTCGCAATAAAATTAGGCTGTCTTTCCAACCATTTGAC
Unigene5797_ES_864_859	GCAGCAGCAGCA	GCA	40	12	GCCATGTTTATTCCTGGAGCTGGAACTGATGCCGCTAAC[GCAGCAGCAGCA]GCTGCTGCTGCAGCTCCCTTATTCTCCTTT
Unigene11747_ES_1308_860	GTAGTAGTAGTA	GTA	69	12	TAAGCAATATGGACGAGCAAGACCAAGATCAAGATAACAATGATAAGATTCCATCGGAAGAAGTAGAT[GTAGTAGTAGTA]GAATTAGATGAAGAAGAATTGCTTAAAAACCCAGT
Unigene1700_ES_569_861	AGCAGCAGCAGC	AGC	38	12	GTGTTGTGTGTCAATGCCTTCCAGTTCCCTATATGTG[AGCAGCAGCAGC]TAGTTGTGTTGGCCAGTGCTAGTATAATGCGTTGTTGGTGTTTTACCCAATAGTGCCAATGTTTCTGTAGTGTCATCATCCTCCCCC
Unigene10551_ES_1195_862	TGATGATGATGA	TGA	53	12	CAACATTTGAAGGCGCTGAAGGTTTAGAGTTGTGTGACCATCACATAGAATC[TGATGATGATGA]AGAGTTTGAAGTTCTACAATAAGATCACGCATGATTTGTACCATTCCGGGCTAGAGTCAGTTGAC
Unigene3953_ES_751_863	TAGTAGTAGTAG	TAG	35	12	AGAGGTGAAAGTAAAAAGGAAGACCGTACTGGAC[TAGTAGTAGTAG]CCTCTTTAGTAGATAAAACAGCAAACTTGGGCGGG
Unigene7534_ES_986_864	TGGTGGTGGTGG	TGG	49	12	TCTAGGCAGTGGAGTGCTCAGTAATAGTAGTAGTATCAGTAGAGGACC[TGGTGGTGGTGG]GCTATCTAGTCTTTCTGTAGAAGATGATCTCATGATGTCATCCATCATTAGTGAGGAGAGTGACAAGGAGCTAGAGC
Unigene5374_ES_845_865	ACAACAACAACA	ACA	31	12	AAGTTCCTGTACAGCCAATCTGCACTGGAG[ACAACAACAACA]ACGGGATTTATTTCCCGCACAACAATATGACCCTTAAG
Unigene12978_ES_1409_866	AGCAGCAGCAGC	AGC	67	12	CACCAAGGACTCCACCTCAGGTACCCCAAGCACAGCAGGGGCAACAGGAAGGCCAACCTCAGCCAG[AGCAGCAGCAGC]AACAACAGCAGCAGCAACAGCAGCAGCAGCAACAACAGCAGCTGCAGCAACAACAACAGCTGCAACAG
Unigene12978_ES_1409_867	CAGCAGCAGCAG	CAG	96	12	CACCAAGGACTCCACCTCAGGTACCCCAAGCACAGCAGGGGCAACAGGAAGGCCAACCTCAGCCAGAGCAGCAGCAGCAACAACAGCAGCAGCAA[CAGCAGCAGCAG]CAACAACAGCAGCTGCAGCAACAACAACAGCTGCAACAG
Unigene3262_ES_685_868	TGATGATGATGA	TGA	26	12	ACCTTGTTGACAGCGATGATGTGAG[TGATGATGATGA]TATAGAGAGAGGAGGACGCATATTTGAACCCCCAAACAAACTTGACTCTGACAGTGATGAATCTGGTGCCGAGGATGAAG
Unigene9569_ES_1127_869	ATTATTATTATT	ATT	54	12	GCTTCATCTATTTGGCTTGGTGCGGATTTTTCCTCTTCTGACGAGGATAGTGG[ATTATTATTATT]CTTCTGGGAATCTTCAAGACTCTCTTCAAGATTCAATGAGAGATCAGAAGCGGTGTCTTCTTTGGTT
Unigene12316_ES_1347_870	CAGCAGCAGCAGCAG	CAG	26	15	AGGCAACAAAATGGTCGTACTCGAC[CAGCAGCAGCAGCAG]CCCAGGAAGAAACAGCAGCACCTATAGAAACGGCAGCAGTTGAGGTAGAAGAGCCAG
Unigene9686_ES_1131_871	ATATATATATATATAT	AT	76	16	TGTCACTGCACAAATATAGACACTACAGTACTTGAATACTATTTTTGCACAATCAGTCTATATATAAGCATATAC[ATATATATATATATAT]GTGTGTATAAAGATATCTATTATTCATGTAGGCAAGACCAATGCCAAATTCTGCAT
Unigene1254_ES_529_872	CCACCACCACCA	CCA	52	12	CCTCCAAGACCGTTCATGAAGGACGCAGCTGCAGCCGGGCCACCGCCGCCG[CCACCACCACCA]CCCATGCCGCTCATGAAGTTGCTCATCATGTTTTGCATATTAGGATCAGACATTAGTTGTGTAGCCATATTCATAAGAGCGGGATTGTTGAGCAGTC
Unigene2151_ES_619_873	TCTTCTTCTTCT	TCT	43	12	CGGATTAGTGGGGTCCAACCAAATTTGTCCAGATGGTTGGGG[TCTTCTTCTTCT]GGTTTTCCTCTCATTGGTTGTCCCTTGATGGCATTCCAGTTCAG
Unigene13717_ES_1454_874	CACCACCACCAC	CAC	25	12	TGTCTAGGCCCCACTACTACACAG[CACCACCACCAC]CTTCATGCCAACCGCCACCATTGCCATAGTCCCGGCAGCAGTTCATCGGCCACACCAAGCATTAATCCCAGTTCTGATGTAGGTTCTCCGC
Unigene1521_ES_550_875	TAGTAGTAGTAG	TAG	25	12	AAACACTTCGGGCCCCCTTAATAC[TAGTAGTAGTAG]TAATAGTGGCAGTGGTAGTGATAATAACAGTACCTCCTTATCTCAAACAAGTAATAGTAGTCTAAAGTTAGGCGGGGTAGCAC
Unigene12920_ES_1400_876	TGCTGCTGCTGC	TGC	27	12	ATGGTCCACTATAAGCCCTCTGTTAT[TGCTGCTGCTGC]GCTCTGCTTTTCCTTGAAATTACTTGGTGATGAAACTGTATGGGATGATACCCTTACCTTTTATTCAAATTATTCTGAGGAAAAGTTGATGCCAATTGTATGCAAGATGTCTGC
Unigene673_ES_407_877	TCATCATCATCATCATCATCA	TCA	48	21	TGGACCAGGCTGTTTTTGCTAGTTTAGTTCCAATGTACTTGTGTTCG[TCATCATCATCATCATCATCA]TCTATCTCAAATGAATCATCATCATCATCGTCATATCCAGCAGTTACGGCATATGATGCAGAGGCACCATAAGCAGGGGCAGGGGCATAT
Unigene673_ES_407_878	ATCATCATCATCATC	ATC	83	15	TGGACCAGGCTGTTTTTGCTAGTTTAGTTCCAATGTACTTGTGTTCGTCATCATCATCATCATCATCATCTATCTCAAATGA[ATCATCATCATCATC]GTCATATCCAGCAGTTACGGCATATGATGCAGAGGCACCATAAGCAGGGGCAGGGGCATAT
Unigene10625_ES_1200_879	ACACACACACACACAC	AC	47	16	ACAACATTTGGGTGAAGTCACAGCATGCTCTCTAGCATGCAGATAT[ACACACACACACACAC]ATACAGACACACACACTGGCACACAATGATG
Unigene9382_ES_1119_880	TCATCATCATCA	TCA	43	12	TCTGAACCATCAACAGCAGCATCAACTTTATCATCTTCATCT[TCATCATCATCA]TCCTCATCGTCGTCCTCCTCATTATC
Unigene4299_ES_772_881	GATGATGATGAT	GAT	39	12	ACTCCGAGAGTAGAAGAGAGGAAGAAAGAGAAGATGAA[GATGATGATGAT]AATAATGATAATAATGATAATAATGATAGAAAATCCTCTGATGAAGATGAGGATATGAATAAGGATTCTGAAGCTAAGAAATATGGACA
Unigene9036_ES_1084_882	TGATGATGATGATGA	TGA	45	15	GACTCACACGAGACACATCTGCTTTTGAAGACTGATCATGACTG[TGATGATGATGATGA]CAATGATGATGCTGACTAGTATGTTGGGGCTGATTCTGATGTACCCCCTGCGCTTGCAAGTGTTTGTGTGTTGCGTCCACTTGTGCATTTTTCTG
CL636.Contig3_ES_259_883	GACGACGACGACGACGACGAC	GAC	11	21	TGAAAATGAT[GACGACGACGACGACGACGAC]GATGAAGAAGATGATGATGATGACGACGGCGACGACGATGATGATGAGGAGGAGGA
CL636.Contig3_ES_259_884	GATGATGATGAT	GAT	41	12	TGAAAATGATGACGACGACGACGACGACGACGATGAAGAA[GATGATGATGAT]GACGACGGCGACGACGATGATGATGAGGAGGAGGA
Unigene6693_ES_928_885	ATATATATATATAT	AT	45	14	CCATGAAGAAGAATCTAAAAATGGCTCGAATTTTTAAACTAATA[ATATATATATATAT]ACACATTCAAAATAAAATGGACTTACTATAACAAGATTATACCCTCAGAAATACTAAATCTATACATTTTTACATCAAACTCCTAACAACATTAAACGGAGA
Unigene6665_ES_922_886	CAGCAGCAGCAGCAG	CAG	31	15	CCTCCTCTTCCTCTTCATCCTCGTCCCCTC[CAGCAGCAGCAGCAG]CTGAATCAGGTGGTGTTAACTTGACCTTGCCAATGTCTGGGCCCCAACCAAAGTCAACAACGCCACTGGCTTTAGCCGTTACGAGTGTAGCGGTGGCAAAAGCAATAC
CL338.Contig1_ES_146_887	ATGATGATGATG	ATG	78	12	ACAAACTTCCGTGTGAGAATTATTTGAATTATTTGTATGAATTGATAAATTATATTAATAAATAACCCTGACAATGA[ATGATGATGATG]AATGATGTAAATTTGTTCAACTGGTGAAATATGAATACATAATTGAGAAATTTATCTAATTTTTCTTATTTATCTTGCTCCTATCTTTATTGACTCCCT
Unigene4938_ES_817_888	CCACCACCACCACCA	CCA	75	15	CACCATATCCATAGCCACCGTAGCCATAGTCGTCATAACCATAACCACCATAGCCCATGCCATAATTACCATAC[CCACCACCACCACCA]CCTCGGCCACCTCTGCCACCGCCGCGTCCGCCTCCCATGGCATCGGCTTTTGGAGTTACT
Unigene3838_ES_736_889	AGAAGAAGAAGAAGA	AGA	41	15	TGGCTGGACATGGATCAAACATACAGAGTCAAGAAGAGAG[AGAAGAAGAAGAAGA]ATTAGTAGATACAGCACCAGCTTCCTTATCACTTCCTTCACTTCCTCGACGTC
Unigene10441_ES_1185_890	CAACAACAACAA	CAA	69	12	GTGGATATGGCGGCTACCAATCTGCACCTACGGCCACCGCTCCTCCACCTGCATCCTCCTATCCTCCT[CAACAACAACAA]CAGTATGGTGGTGGATACTCCGCCCCTCCACCCTCACAGAATTACTCACAACCACAAGCACCTTATTCTGCC
Unigene8139_ES_1023_891	TACTACTACTACTACTAC	TAC	39	18	TCTGCCTAATTAAGTCAATGGGTCACCACTACTATTAT[TACTACTACTACTACTAC]TTGTTGGGCAAAAGTTGCACTCATAGCTGCTAACTCGG
Unigene830_ES_436_892	GAGGAGGAGGAGGAG	GAG	24	15	TGGAGACCATCGTGGAGGAAGTA[GAGGAGGAGGAGGAG]ACCATCGTGGTGGAGGAAGAGGTGGAGACCGCCGTGGAGGAGGAAGAGGTGGAGACCGTGGAGGCAGTAGAGGCGGAGATCGTGGTTCAACAATT
Unigene12171_ES_1334_893	ACCACCACCACC	ACC	80	12	TATGGGTGCAGGTGGTTCGAGTAGCAGCCGCCTGTCATCCAGTGCTCCACGCAGTGTCCCCACAACACCTTCCCCTGCT[ACCACCACCACC]ACACCATTCAACACCCCTGCCCCGCCCTCAGCTGGAGGTGCTATCACATCAG
Unigene5238_ES_831_894	ATGATGATGATG	ATG	26	12	ATGTTGTCAAACCGTGCAAATGTTT[ATGATGATGATG]CATTTGATGTGTTTAGCTCTAAAAAAAGTATAGACACAAATAAAATTCATCGAGGAAAGAAGAAGAATGAATATGAATTTGATGTTGATGAGAAAGATATTGAGAAGGTGCGAGAGTTAGCA
Unigene9794_ES_1144_895	GCTGCTGCTGCT	GCT	40	12	TGGGGATATGGAACTAAGTGCCCTTGGCTGGCTGCTGCA[GCTGCTGCTGCT]ACCGCCGCCTGCTGCTGATAATGAGCAGCAGCAGCAATAAACTGCTGTTGCTGCTGGTGTTGTTGCTGGTACATTAAAGGTAGACCTGCCACATTCTGG
Unigene9794_ES_1144_896	AGCAGCAGCAGC	AGC	75	12	TGGGGATATGGAACTAAGTGCCCTTGGCTGGCTGCTGCAGCTGCTGCTGCTACCGCCGCCTGCTGCTGATAATG[AGCAGCAGCAGC]AATAAACTGCTGTTGCTGCTGGTGTTGTTGCTGGTACATTAAAGGTAGACCTGCCACATTCTGG
Unigene12459_ES_1370_897	ACCACCACCACC	ACC	95	12	CAGCACCATCACAGCTATATCCCCATCCACAAGTGGGGGTGGCATGTTTGGTGCACCTGCTACCACTTCTGCCACACCAGGACTGTTTGGTACT[ACCACCACCACC]ACAACAACCACCACCTCAGCCTCAACAAGTAGTC
CL288.Contig1_ES_126_898	TTATTATTATTATTA	TTA	70	15	AATGTGAGTAGTAGCCGAGGGATGTATGTATCTTGTAGTGTGTTTCTCACATGTCATGTTGTTATTTGT[TTATTATTATTATTA]TTGAAAAAAAGTATGTGTTTTCTTTTTTGAAAATTTACAAAACACAAGTGATAGGCATATTGC
Unigene12909_ES_1397_899	ATTATTATTATT	ATT	48	12	GGACTCAAGAAGCATTTGACCCCTAATTTTGTGCATATTTTAAATTG[ATTATTATTATT]CTCCTAATTATTACATTTATTTTGTTAGGAAAAGGCATCATATCCAGAGAAAGGTTTCT
Unigene1745_ES_575_900	CAGCAGCAGCAG	CAG	23	12	CAAGGAGGGTACAGCCAACAAC[CAGCAGCAGCAG]CACCAGCAGCAGCAGCAGCAGCAGCAACCACAACAGCAGCTACCGGCTACAACCAAGGTTACG
Unigene1745_ES_575_901	CAGCAGCAGCAGCAGCAGCAG	CAG	38	21	CAAGGAGGGTACAGCCAACAACCAGCAGCAGCAGCAC[CAGCAGCAGCAGCAGCAGCAG]CAACCACAACAGCAGCTACCGGCTACAACCAAGGTTACG
Unigene5824_ES_869_902	CGCGCGCGCGCGCGCGCG	CG	66	18	GAGGAAGACGAACGGAAGGACGGACGGCGCCGGACGCGCACGCCCCGCCGGGCCCCCCGCACGCA[CGCGCGCGCGCGCGCGCG]GACAAACCCTTGTGTCGAGGGCTGACTTTCAATAGATCGCAGCGAGGG
Unigene6151_ES_888_903	TATGGTATGGTATGGTATGG	TATGG	57	20	GCACGGCCACACCAAATATTTGAAATAACAATCGGATATTTGTAATACATGCATTA[TATGGTATGGTATGGTATGG]CAGATATGGCAAGAGTATCTTCGTAAATTTAACATATGATTTAAACTTTTCAAATAGCCTTTCATAAATAAATAACAACATTCTTTCTCGCAGAGATAACAAACTTGATGTTACTATTAGCACAATGGTGGAAGCATTCATAGG
Unigene11576_ES_1282_904	AGAAGAAGAAGA	AGA	29	12	AATTGAAATGATAGTTGAAGCAAGGGAT[AGAAGAAGAAGA]AATGAATCATTAGAAACAAAAACTGAAGTAAAAAAAATGTCTCATCTGAATCGAGTTTATCGCCATGTGCCCGAAGGTGAATTCCAAGCTTTAACAACGGAGACA
CL255.Contig2_ES_107_905	ATATATATATATATATAT	AT	84	18	CCCGAATCAACCCCAGATTGACAAGAATTTCAAAAATCAACTCAATAAAGCTGTGTTGATACAAGTGCAAATACATCTTAAAA[ATATATATATATATATAT]AAATAAAATCTATTAATCGCAGACACCAGCAATACACCATGGCACCTCAT
Unigene5776_ES_861_906	TTCTTCTTCTTC	TTC	110	12	TCACATCCATGTCATCTGCAAAAACTTCAATTTCATCATCTGAATCATCAGAATCTTGTGATGTAAATTCTAGAGGCTGCTTAAATCTGAATTTGAAATATAGGAGTTT[TTCTTCTTCTTC]ATCTTCATCATCGCCACATAACCAATCGGA
Unigene13368_ES_1433_907	TCATCATCATCA	TCA	73	12	GTAGTAACAGCACCAACACCTGCTCCTAATCCTACACAGAAAAAGCCTGACCATCCCCATCCCTCCTCTCAT[TCATCATCATCA]CAACAACAGCAGCAACAGCAACAG
Unigene12381_ES_1361_908	TAGTAGTAGTAG	TAG	26	12	ACCAACTTTACCCGAACAATCTGTT[TAGTAGTAGTAG]TACGGATCAAAAGTGCTTAGATTAAAATAATTATCCACAATAGGGAAATAAACATGAAGTGC
Unigene1382_ES_537_909	ATCATCATCATCATC	ATC	67	15	GGTTTCACCATCCTTGCTCTCCTTATCTCTATTATCAAATGAGTTATCATTGGTTGTCATTTGCAT[ATCATCATCATCATC]AGATTCACTCTCATCACCTTCACTTTCTTCACTTTCACTTATTCCACTATCCCCACTAATCGTTCTGG
Unigene10465_ES_1188_910	GAAGAAGAAGAA	GAA	26	12	TGATGATGAGGAGGATGAGATTGAG[GAAGAAGAAGAA]GATGAAGATGAAGAGGAAGAAGATGCAGATCAATCTGAAGAAGAAAAAATTGAAGAGGTCACTGTTTCAGAAAATGAGAAAGAAATAATTATGAGTGAAAATGCTGAGCAATCAAAGGACCC
Unigene11595_ES_1287_911	ACAACAACAACA	ACA	46	12	GTTGGGGGTGGGGATAGGTAAGTAGAAGCCAAAAGCAGTAGTGTG[ACAACAACAACA]GCTATACAGAACAATGACGGGCTAAACACACCAT
Unigene6040_ES_884_912	CAGCAGCAGCAG	CAG	41	12	CCAGGCAGCTACTCCACAAGAAATAAGCGCCATAGTACCA[CAGCAGCAGCAG]CAACAACAACAACAGTCGACATCAGTGTCACCACCGCAGCCACAACTACTAG
Unigene6040_ES_884_913	CAACAACAACAA	CAA	53	12	CCAGGCAGCTACTCCACAAGAAATAAGCGCCATAGTACCACAGCAGCAGCAG[CAACAACAACAA]CAGTCGACATCAGTGTCACCACCGCAGCCACAACTACTAG
Unigene13644_ES_1451_914	TGATGATGATGATGA	TGA	81	15	CCGCCACCAAACAAAGAGGATGATTTAGATGGTATCCCACTTGAATATGAAGACTTTAAAAGAAGATCTAAAGATTCAAC[TGATGATGATGATGA]GGAGGAGGATGATTTCCAATCACAAGATAATGGCTCAGAATATTCAGAAGAGGCTAGAGGCGTCG
CL436.Contig1_ES_189_915	TCTTCTTCTTCT	TCT	73	12	TCTCCCCTCAGACTTCATGAGACCATGCCGTAGATCTCGTAGTATTTGTTCGTGTTCCCTAACTTGATCTTC[TCTTCTTCTTCT]CATCTCTTGTTCTTTTAACATTTCAATAGCTTCCTGCAAGCCTGAGTCCCGAATGGGTCCAGAGGATCCAGGAG
Unigene2588_ES_652_916	TCTTCTTCTTCT	TCT	46	12	ACTTTGCAGTCACACAAACGCATCCCACAGCAACCAGTTTCTTTA[TCTTCTTCTTCT]ACACATGATGTGATGCACATCAATATTAAATGATACATTTACACCCACAGCACTTTAGAACAGTCTGGCCCATAACAGCAGCCACCTGTAAT
Unigene2843_ES_659_917	TATTATTATTAT	TAT	39	12	CCCTTTGGTTACCATTTGTGTAAGGAATGTGAGTGATA[TATTATTATTAT]GTTAATTTAAATTTATAGGAGGATTTGATTTATTGACATGTCTTTTGTGGCTTCTAAAA
Unigene11224_ES_1263_918	AACAACAACAAC	AAC	55	12	ACATGCTCCCTACAATACCCTGGATTATGTGTGCCAGCAGGTGGAAACTTTGTT[AACAACAACAAC]ATTGCCAGAAGAACTTCCCCTAGGACACGTGTAACA
Unigene7674_ES_999_919	CAGCAGCAGCAG	CAG	22	12	CGTTATTGGTATTAGCAGCGA[CAGCAGCAGCAG]CAACAGGGACAGCAGCAGCAGGCTCTGGATTAGGAGGTGGTTTGCAA
Unigene7674_ES_999_920	CAGCAGCAGCAG	CAG	43	12	CGTTATTGGTATTAGCAGCGACAGCAGCAGCAGCAACAGGGA[CAGCAGCAGCAG]GCTCTGGATTAGGAGGTGGTTTGCAA
Unigene13884_ES_1463_921	ATATATATATATAT	AT	95	14	AGGCTTTACCATCTAGTTACCCACTTTATCTTCAGAAATTAAATAAGCTTCTTAAATATAGATAAAGTTTACAATAAACATATTCTTAGAAATG[ATATATATATATAT]GTAAGAAGAATTATCATATACATTCTTAAAATTTTTGTTTTATGGGAATTAGTACTTTTTTTTATTAGTCCTGATTAATAACTTCATTCTACAGGACAACCCATAATATGTGCCCA
CL587.Contig1_ES_247_922	TATATATATATATA	TA	107	14	ACAAAGAAGCCAACAACAGCAGTTCAAATATGAAAGCCTCGTATCTTATACTGAGAACTTTTGCGGACAAAAATAATTAATTAATTTAACAAATATAATATTTTTT[TATATATATATATA]TTTTATCATATCACTTCACTCTCATTTCTACATCACCA
Unigene2314_ES_636_923	ATTGATTGATTGATTG	ATTG	46	16	GCGCTTGCTCTGGTTTTTGCTTAAGAGCAAATAATGATTAGTCAC[ATTGATTGATTGATTG]ATGACAACAATGCTCCCTGTGGTTGAT
Unigene10313_ES_1177_924	CAACAACAACAA	CAA	63	12	CCCTCTGAATCTTGGCTCACTTCGAGATAATGATCAAAAAAAGTCAAACAGAAAAGAGGAAG[CAACAACAACAA]AGAGTACCAATCCGGTAAAGGTGATCATTCCAAATAATATTAAAGATCCACTCAACCTTGAGGCTGCCAGTCCAATTCATCAGGAT
Unigene8686_ES_1061_925	GGAGGAGGAGGA	GGA	69	12	GAGTCACTCTGCCGTGAGTTACAGCGGCAAAATAAAGTTATAAAAGATGAAAATTTGACCCGTCTTCG[GGAGGAGGAGGA]AAGGAGGAAAGAAGTTTCCGCGAAATTCAACACAACACT
Unigene213_ES_342_926	GGAGGAGGAGGA	GGA	109	12	TTGGAAAATGTGTTCATTCGCGGGTCAAAAATAAGGTTCCTCATTTTGCCTGATATGTTAAAGAATGCTCCCATGTTTAAGAATATGACTGGTCGAGGTCGGGGTGCC[GGAGGAGGAGGA]AACTTTGGGAAATCTGCAATTCTGAGAGCTCAAGCC
Unigene1253_ES_526_927	GTTGTTGTTGTTGTT	GTT	14	15	TGCTGTTGAGGAG[GTTGTTGTTGTTGTT]GCTGTTGCTGCTGCTGCTGCTGCTGTGGTGGTGGTGGCTGATATTGTTGCTGTGGTGGAGGCTGCTGAGGCTGCTGGAACTGCTGCTGCTGTTGATAT
Unigene1253_ES_526_928	TGCTGCTGCTGCTGCTGC	TGC	34	18	TGCTGTTGAGGAGGTTGTTGTTGTTGTTGCTGT[TGCTGCTGCTGCTGCTGC]TGTGGTGGTGGTGGCTGATATTGTTGCTGTGGTGGAGGCTGCTGAGGCTGCTGGAACTGCTGCTGCTGTTGATAT
Unigene1253_ES_526_929	GTGGTGGTGGTG	GTG	53	12	TGCTGTTGAGGAGGTTGTTGTTGTTGTTGCTGTTGCTGCTGCTGCTGCTGCT[GTGGTGGTGGTG]GCTGATATTGTTGCTGTGGTGGAGGCTGCTGAGGCTGCTGGAACTGCTGCTGCTGTTGATAT
Unigene1253_ES_526_930	CTGCTGCTGCTG	CTG	108	12	TGCTGTTGAGGAGGTTGTTGTTGTTGTTGCTGTTGCTGCTGCTGCTGCTGCTGTGGTGGTGGTGGCTGATATTGTTGCTGTGGTGGAGGCTGCTGAGGCTGCTGGAA[CTGCTGCTGCTG]TTGATAT
Unigene1588_ES_559_931	GTGTGTGTGTGTGTGTGTGTGT	GT	109	22	AGGGGTTGAATATTGTTGCTTTGGGAAAACCATGCAACATTCATTCAGTAAAGAACTTATTAACTCCATGATGCTTACATTGAAATTGGATATAAACAAAAGACTTAA[GTGTGTGTGTGTGTGTGTGTGT]TTTCCCAATTTCCTGCGTGTGTTAGT
Unigene5035_ES_825_932	AATAATAATAAT	AAT	31	12	TGCTTGGGATGCATCAATTGTGATTTAAGA[AATAATAATAAT]GTGTTTATATATTTTAAGATAAAATTTACATTTAAGTATCATAATTTATGCTGGCTCTAATACTGAAAACCCA
Unigene13045_ES_1416_933	ATATATATATATAT	AT	141	14	TTTCTGCCAGGACTTGTTCTTTGTAGAATTAAACCAAAATTTCCGTATACTGTCAATTTGTATTTAAAAGCTGTCTAGAAAATTAATAGCTAACTTAATTAAAGAAAGAAAAAATTGGGATTTTAACTTTTAGACGCTTA[ATATATATATATAT]CAGCAAAACTACATTAATATTAGTTTTCATAAATCCGGAACATTTGGTTTAGGGT
Unigene1146_ES_480_934	GATGATGATGAT	GAT	28	12	TCAGAATCACTTGAAGACGAAGATGAG[GATGATGATGAT]CTAGAATCTTTCTTTGATTTCTTATTGTCTTTCTCTTTGTTTTCATCACTAGAACTGTGCTTCCTTCTCCTGGCGGCCTCTCTTGGATCCTCTTTGAC
Unigene5365_ES_842_935	TATATATATATATA	TA	56	14	GCGCCCATGTATGTGTGTTGTAATCAAGTTTTCAACTGTCTGAAAGCATAAGGTT[TATATATATATATA]GATATATACAGGACTATTTCAATATTAAAGTTATTTCTACACTGTATGTAGGAAAAAAGCGAATTCAAGCCTTAAAACTGTGT
Unigene3321_ES_699_936	ATAATAATAATA	ATA	37	12	TCCCGAGAAATAAAAGCCACAATAGGAAAACAAAAT[ATAATAATAATA]AATATATCAGGGTGGAGTGCAGTGGGGAGGGATTTTTCAGAA
Unigene8318_ES_1035_937	CAACAACAACAA	CAA	60	12	GAGATGATCCAGATTATGCCTATGACTATGATTATGACAATGAATACTATGATCAAAGT[CAACAACAACAA]GAAGAGTTTGTGGAAGAGATAGAAGAGGAGGAAGAATCAGCTGAAGATGCAGAAGAGGAAGAACCATCAGGGAA
Unigene12423_ES_1365_938	ATATATATATATAT	AT	98	14	AATGAGATCTCAAATGATATGGGAAGGTATGAATAAAAAACATATACAACAGTATGTAAAAACAATATAAATTTCTTTCTAACCATGTACAAAGTAA[ATATATATATATAT]AAAATACCCGGTACTTTATAACTGATGATACACC
Unigene11115_ES_1244_939	GATGATGATGAT	GAT	93	12	TATGTGCCAATCAGATCCTCGAGATCCAGCAGAAAGGAAGTAATATCCACCCCATTGGAAAGAGTGCAACAGAACAATATAGTGAAGAGGAA[GATGATGATGAT]AATGATGATTACGATGATGATGATAATGATGACGATGAAGAAGAAGATGATGA
Unigene11115_ES_1244_940	GATGATGATGAT	GAT	117	12	TATGTGCCAATCAGATCCTCGAGATCCAGCAGAAAGGAAGTAATATCCACCCCATTGGAAAGAGTGCAACAGAACAATATAGTGAAGAGGAAGATGATGATGATAATGATGATTAC[GATGATGATGAT]AATGATGACGATGAAGAAGAAGATGATGA
CL469.Contig2_ES_196_941	GCGGCGGCGGCG	GCG	40	12	GGAGACGCAATGCAGATACCATCAAGCAAGTCTTCGGGA[GCGGCGGCGGCG]GCAGGTCCCTCGATGGTGACTACCCCCCCACGAAGTTGTGGGAAGAGAGCC
Unigene14796_ES_1540_942	GCAGCAGCAGCAGCA	GCA	47	15	CTAACAGGTTACCTAGCCGTGACCCGTTAGTCACCCATACTAACAT[GCAGCAGCAGCAGCA]GCGGTGGTGACACAAATATCTCAACATTCTATTCTGGAGTGACTAATTAATGTGCCGGCCCCAAA
Unigene6156_ES_889_943	TCCCCTCCCCTCCCCTCCCCTCCCC	TCCCC	99	25	TGCAACCTTAATCCCATGCCATCTCTATCTTGATATTCAATGTCTACATATCTTCCTTTCAACACTCCCCAATGACTTATCTAGTCTTCCTGGTGGTA[TCCCCTCCCCTCCCCTCCCCTCCCC]TCCTTATCCACTCCTTCTACCACCAATATCCT
Unigene1725_ES_571_944	TACTACTACTAC	TAC	78	12	GCGTGTTGTGAGTGTGAAATGAGTATGAATGTATCTGTGATTATTTTGTATGAATGTGTGTAAATAGGGGTATCTTA[TACTACTACTAC]TGCTATATTTAAGGTGCTAAAAATGAAGCCCCCCCTTTAGAGAGAACTGCATTCCTAAGGGCAGT
Unigene2848_ES_660_945	AAAATAAAATAAAATAAAAT	AAAAT	68	20	GCCAGGATCCTTAGAACCTGCATCTTGCTGTGGTGGCCCTCTCAGAACCAAAAGCATTCACTCACGC[AAAATAAAATAAAATAAAAT]ATGATATGATAGCCTGTACATGGGCAAGGAGAGGAAC
Unigene13011_ES_1414_946	TGTTGTTGTTGT	TGT	108	12	AGAACTATGTAGTACAAGACCCTTTGCATTGAAATAGTTTCTGATATAACAATATCTATTAAATTTCCCCAAGGGATAAAATTAGTATTTTGTTTGCCTGACATGAA[TGTTGTTGTTGT]TTGAACACCAAGACCAGCCACAACAAGTAA
Unigene11116_ES_1245_947	GATGATGATGAT	GAT	42	12	AGGAGGAAGGAGAAGATGAAGGTGATGAAGAGGAATCAGAA[GATGATGATGAT]AATGATGATGATGATGAAATGATGGAAGAAGACAATGAGGGTGGGAAAACTTCAAAGAGCTATATGGAGGGACCTAATAAGTATCAGGCTGCTGCTGCTC
Unigene11116_ES_1245_948	ATGATGATGATGATG	ATG	55	15	AGGAGGAAGGAGAAGATGAAGGTGATGAAGAGGAATCAGAAGATGATGATGATA[ATGATGATGATGATG]AAATGATGGAAGAAGACAATGAGGGTGGGAAAACTTCAAAGAGCTATATGGAGGGACCTAATAAGTATCAGGCTGCTGCTGCTC
Unigene11116_ES_1245_949	GCTGCTGCTGCT	GCT	141	12	AGGAGGAAGGAGAAGATGAAGGTGATGAAGAGGAATCAGAAGATGATGATGATAATGATGATGATGATGAAATGATGGAAGAAGACAATGAGGGTGGGAAAACTTCAAAGAGCTATATGGAGGGACCTAATAAGTATCAG[GCTGCTGCTGCT]C
Unigene764_ES_417_950	TGCTGCTGCTGC	TGC	64	12	ATCATGGCCAGTTGAGCCAAAGATGACAAGTGTTGCTGGTGTTGCTGGTGTTGTTGGTGCTGT[TGCTGCTGCTGC]TGTTGGTGGTGGTGATGGTGTTGATG
Unigene11163_ES_1255_951	CCACCACCACCACCACCA	CCA	36	18	CAATGTTACCACCACGTCCTCCTCTATATCCCCCC[CCACCACCACCACCACCA]TAGTAACCGCCTCTGTTGCCATTCTGGTAATTTCCACTACCTCGACCACCTCGGAATCCTCCTCTTCCAAATCCACGGCCACCACCTCTTCCTCTGTATCCA
Unigene2389_ES_640_952	ATATATATATATAT	AT	44	14	GCACAGTTGTTTCTAGATACTTGTGCAAATACATTGTGATAGA[ATATATATATATAT]AATTGGTATTTTCTTTATTAATATGATCTTATTTACTCTAGACAATTTAATCTTCCAACATAAGAATTCTTTTTCCAGGGTGGTAAAATGTCTTGGG
Unigene11245_ES_1273_953	ACTACTACTACTACTACTACTACT	ACT	52	24	TCTGACTGACATGGTAATGCAACAAACCAAACTACAAAAATTCCTACTGCC[ACTACTACTACTACTACTACTACT]ACATTTTTTTTCTGCACTCATGGTTTATTCTTCA
Unigene2395_ES_641_954	AGTAGTAGTAGTAGT	AGT	53	15	CCGCCTTTTTCCTAGTCGACAACTGATTAATACGATAAATCAAAAAGAAGCA[AGTAGTAGTAGTAGT]AATAGCAAAACTCTTAGTAATGTTAATAGTGGGTCTGTTAATACCTGGCATGATTTAATACTTAGGTCACAAAGTCAACAGCAGCAGCAAA
Unigene1904_ES_607_955	CTGCTGCTGCTG	CTG	50	12	GACACTGAAGCACCAGTCACTGAAGCTGCTGAGGTTTACACTGATGCTC[CTGCTGCTGCTG]CCGAAGAAGGAGAAATCATTGAAGCAGCTGAGGCC
Unigene3823_ES_730_956	TCTTCTTCTTCTTCT	TCT	71	15	CATCTGTGTTTGGTGGTCAGGTCAAAGGTCATGTGGCCGCCACGACTGCTTTCCTCCGCTTGCCTTTCCC[TCTTCTTCTTCTTCT]CTTCCTGTCGTCAGGTTCTCTTGAGGCTGCTCGGCCCCAGCCTCGGGCCGCTCCTGGACTAAGCTGCATTTCA
Unigene4628_ES_784_957	ATATATATATATAT	AT	94	14	GGAGTCCTATGATCATGTGGGTGCAAATGGGGCAAGCCAGAGTGGAGTATAATTGGATGGGTGCGGGAAATGCATACCCTATCACCTATATAA[ATATATATATATAT]AATAAATATTTTATCGAATGTGTTTTCCCTTAAGCTGGT
Unigene1110_ES_469_958	ACGACGACGACG	ACG	52	12	GTTGATGTGGAGAGCTCGTGTCATGTGCTCTGATTCATCTTCACCCAGATC[ACGACGACGACG]GCGTTTGGCATTGGGACCCAAAATT
CL339.Contig1_ES_149_959	GATGATGATGAT	GAT	26	12	TGCATCCAAGTCATCTGGTGAACAG[GATGATGATGAT]ACAGTTATTGCTGCTTTCCAGTCCTTCGAAGGAGGTTCCGCAGGAACTATTGACTCAACAACATTCAAGAGCATGCTCCAGGCCTTTGGTGATAAG
Unigene10103_ES_1158_960	TACTACTACTACTAC	TAC	74	15	GCATTTGCCTGCGAGCAAATATTAATGTCTTTATTAACAACATTTGCACAGGTTGTACTATTATTTAAAATAT[TACTACTACTACTAC]TAATACTAATACTACAACTATTTTCTTTTCCTGTAACTTCTTCTACATTAGTAGTTTTGAGGTCTGTGGT
CL725.Contig2_ES_292_961	ATCATCATCATCATC	ATC	38	15	GTGACTGGTACTTGGACATCTGGTTACTCAAGTAGCG[ATCATCATCATCATC]GTCATCATCCTTATCTCTGTTGCAGTCCTCACAACAGTCACAACCTGAACAGGGTGTCAATGTATCGACTGGG
Unigene13666_ES_1452_962	ATATATATATAT	AT	57	12	AGCAGCCAGATTTGATCATTAGTTTTGTTATTTCAGTACACACATAATTGCAGTAA[ATATATATATAT]TTTGTAGACAGCAGCTCTAGAAGTTTATAAGATCAATAGGATGATTTGCAAAATAGAATAATATCCCCGTATGGGAGGGTGGTGAAC
Unigene5976_ES_877_963	GATGATGATGAT	GAT	47	12	GAAAAGCAGTAGAGGTCGTCCTGGACGTGGACGGAAAAAGCGTGGA[GATGATGATGAT]GACGACGAAAGCAGTGATGGATCAAGCAAGAAGAAACGTGGTCGCAAGAGCACTGGGGGAAAAGGAAAGAA
Unigene14770_ES_1530_964	AAGAAGAAGAAG	AAG	84	12	CAGGACATTCCAACACACCCATCACAGTGCACCAGGAGGGAGATACCTCAGATGAGACCAAATGTTGCTGCTTCTTCAAACGT[AAGAAGAAGAAG]GGTGGGCGTGGCAAATGACTGGCAGTGGTCCAATGT
Unigene53_ES_320_965	TGCTGCTGCTGCTGCTGC	TGC	57	18	GACTTTGCAGATGTGAACCCTCCACCCAGCACTTTTCCACCAGGTACTAGTGGTGG[TGCTGCTGCTGCTGCTGC]TAGTGGTAGTACCAGTTCCTTCAAAAAAGAGTACGATGGTGAATATCGGGAAGAATGGGGACGTGGTGAATATGGTG
Unigene1241_ES_521_966	TATATATATATATATA	TA	75	16	GGGAAGTCCTTTTCAACCATAAAGGGTTAATACCCATAATTTTTTAAATGTCATCAACTGACATCATAGATTGT[TATATATATATATATA]TTAAACATACACTAAACTCCCGAGTAGTATATAATTGTTGGTCACTGCGCAGTAAGGAAGCAACTTA
Unigene14168_ES_1492_967	TCATCATCATCA	TCA	62	12	TGTGTGCTTTGCATCTCTAACTGTTACAACTGCATGAACTTCTTCTATTAACTTTTGCTTT[TCATCATCATCA]AAATTCATATACCACTTTGCTAATCTTGTCTTTCCAGCTCG
Unigene10496_ES_1192_968	CAGCAGCAGCAG	CAG	53	12	ACTGACTCCTGTACTCCAGTGTCTAAATTCTGACAGAAATCTTTAACTTTTC[CAGCAGCAGCAG]CACGAACCTCTGCCTCAACATCCTTTAGTAGACTCTGGAAAGCTGGTACAAGATCTGTTTTAGTAATTTCTGGTCCCACTGCCTTCTG
Unigene14726_ES_1525_969	ATATATATATATAT	AT	66	14	TGGTGGAAGATGAATGCATGTGTTATTCCATAGCATGCAGTAGACAATACAATTTTCTGCATGAC[ATATATATATATAT]AATATAGTTCTCTTGCTTTTGCTCTTATTGATGATTCTTGC
Unigene7014_ES_954_970	AGCAGCAGCAGC	AGC	78	12	TGGCAAGAGGCACAACACTTATCACCACAAGTGGTGGTAATGGTAGCTCAAGTAGTAGCTCCACTAGCTCAAGCAGT[AGCAGCAGCAGC]AGTAGCAGCAATGGAAGCAGTAGCAAGTCTGCTGGCAGTACCACCAACACCACCACTAC
Unigene14661_ES_1519_971	TATATATATATATATATA	TA	93	18	TCTTACCATTGACCCAACTTATATCTGTTAATAAACTACAGATACAATTCCTTCTAGATTATTCTTTCATAATTTTTTTCTTTTACATTCCT[TATATATATATATATATA]GCTGGCTAGCATTTCAAAAGCATCGG
Unigene1096_ES_466_972	TATATATATATATA	TA	97	14	TCCCTGCAGTTAACCATTGACCACTGAAGAATATGGTCACCCATTAGTTACAAAAGTGTTCTTTTTACAGAATAAGTTTTCTTTTCTATTTTTATT[TATATATATATATA]TTTTCCAAGCAGAGGCTTTACTTTGTCACTAGTCAAGGTTCCTGG
Unigene6561_ES_913_973	AGAAGAAGAAGA	AGA	86	12	TTGACTGGATGTCTGAAGATGCCGGTGGTGATGCTGCTCCCGCCGCCGGAGGTGGTGGTGACGATGCTCCTCCAGCCGCCGCAGG[AGAAGAAGAAGA]TTCATGGCTATCTGAGGCAGCTCCTGCAGCTGAAGAGACTCAAG
Unigene13517_ES_1439_974	CTTCTTCTTCTT	CTT	24	12	ATCTCCCGTAACCTGAGCTATTG[CTTCTTCTTCTT]CATTTTCTTGGAAAGCTTTGGCTATAACATCTCCTGCGATTTTTTCCAAAGGAATTAAAAATCCACAATACAAAATTGAGTTGGCTTTTATTGTTTCTAAAAGCACAGATCCCGGGG
Unigene2833_ES_657_975	ACAACAACAACAACA	ACA	46	15	GTTCAATGAGCCTCAGTCTCAGGGAGGTTTTGATGGTAACTTCAG[ACAACAACAACAACA]AGGACAACAACAGCAAGGCTTCAGACCTGCTCCAATTGCCGGTGCCATCCCCCTTAATTAATTGCGC
Unigene284_ES_357_976	GCAGCAGCAGCA	GCA	63	12	GACCAAGTGGGGAGTTGTGTTTCTGTGTGCTCTGTGCGGCAAAATCTCTGATGCTGGGGTTT[GCAGCAGCAGCA]GAGGGGGGAGGTGTTGGTGCTTTGGGCTTCCATTGTTGACCACCTCTCT
Unigene7640_ES_993_977	AATAATAATAAT	AAT	65	12	CGCAGTGTGTTGCATAATGACCAGCTATGACCATTCTAACACAATCATTAATCAATCAGTACTC[AATAATAATAAT]TATATTTAGTGCAATCAAAAAGAGGCTCCATGC
Unigene14244_ES_1495_978	GATGATGATGATGAT	GAT	36	15	CAGCAAGCGACAAAGCAGGAAAAAAAGATGATGCC[GATGATGATGATGAT]GGAATTGATGATGATTTAGTTCGAAATATTACAGGCTGTGTTGTTAAGGGTCTTGCAAGCACAAACCCAGATGCTCCGGCAACTGATATCGATGAT
Unigene3392_ES_707_979	TGTTGTTGTTGTTGTTGTTGT	TGT	51	21	TTCCTCCATGCATAATGACACCGGGAGGAGCCTGCTGCTGAGGAGCCAAC[TGTTGTTGTTGTTGTTGTTGT]TGCTGTTGCTGCTGCTGCTGTTGCTGCTGCTGCTGGTGGTGCTGCTGTTGTTGCTGAGGTGAGT
Unigene3392_ES_707_980	TGCTGCTGCTGC	TGC	78	12	TTCCTCCATGCATAATGACACCGGGAGGAGCCTGCTGCTGAGGAGCCAACTGTTGTTGTTGTTGTTGTTGTTGCTGT[TGCTGCTGCTGC]TGTTGCTGCTGCTGCTGGTGGTGCTGCTGTTGTTGCTGAGGTGAGT
Unigene3392_ES_707_981	TGCTGCTGCTGC	TGC	93	12	TTCCTCCATGCATAATGACACCGGGAGGAGCCTGCTGCTGAGGAGCCAACTGTTGTTGTTGTTGTTGTTGTTGCTGTTGCTGCTGCTGCTGT[TGCTGCTGCTGC]TGGTGGTGCTGCTGTTGTTGCTGAGGTGAGT
Unigene9429_ES_1122_982	TATATATATATA	TA	49	12	GGGAACTTGTCCTTTGTATGTCCCATATTGAAATTTAACAGTCTTATT[TATATATATATA]AAATACTAACATTTATTGACTATTCAAAATAAATTAGAATAAATTAACTTAATAATTTATACTGCAAATTACTTTATATAAGTGATCAATCACTAAAAGTTAGCGAAGTTACAACTGATTATCTCAACA
Unigene11998_ES_1324_983	CAGCAGCAGCAGCAG	CAG	63	15	TCCTTCAGCAACAGTAGCATCAGCAGGTGCGGCTTCAACATTAGTAGCTGCAGCAGGAGTAT[CAGCAGCAGCAGCAG]AGTCAATAACAATCACTGGGCTGGCA
CL376.Contig3_ES_170_984	TGCTGCTGCTGC	TGC	67	12	TGCAGGGTATCCTCATCGTTTTGGCTTCCCTTATAACTTTGGCTACAATTGGGCACCTACAACCTA[TGCTGCTGCTGC]ACCTGTTGAAGTGGAAGATTCATCCTTTGAGGAAGACGACTGAAAATGA
Unigene764_ES_420_985	GGTGTGGTGTGGTGTGGTGT	GGTGT	69	20	CTGAGGTGGCTGCCAGTAGTTGGCTGACAACCACCTGGCACCATGGAGGGGGGGCGGGGCAGGGCAGA[GGTGTGGTGTGGTGTGGTGT]GGGCAGCCACAAGGGCAAGAAGGATGAGGCGGAAGGCGGGCCCCACAATGGGTGCGGAACATGGAATA
Unigene818_ES_431_986	TATATATATATA	TA	36	12	TGAGCTGCCTAAAATGATTTGAAGACAGATTACAT[TATATATATATA]TTTATATACATATATAAGGGTGATGAAATTGCCGAGCA
Unigene855_ES_439_987	CTCCTCCTCCTCCTC	CTC	47	15	AGAAAGTCATCGTCATCATCCAGCAAAAGAAGTAGACGTTCTCCTT[CTCCTCCTCCTCCTC]GGAGCGGAAGTAGACGATCTCCTTCTCCTCGGAGTGGAAG
Unigene3909_ES_746_988	GCTGCTGCTGCT	GCT	20	12	AGGAGTTCCTGCTGCTGTC[GCTGCTGCTGCT]GTTGCTGCTGCTGCCTGGTCGGAATATTCTGTTAACACTTTTGTAAGTTCTGTGATTACATTGCTCAGGCGTCCAGA
Unigene3909_ES_746_989	TGCTGCTGCTGC	TGC	34	12	AGGAGTTCCTGCTGCTGTCGCTGCTGCTGCTGT[TGCTGCTGCTGC]CTGGTCGGAATATTCTGTTAACACTTTTGTAAGTTCTGTGATTACATTGCTCAGGCGTCCAGA
Unigene1016_ES_454_990	GCAGCAGCAGCA	GCA	77	12	CTCCTGGAATGGTTATGCAGCCATTCCAGTTCCCCGGCTTTCAGCAAATGCAACAACAAATGCAACAACAGCAAGT[GCAGCAGCAGCA]ACAGCAGCAGGGCGCAGCATCTGGTACATCGGCAACTGCCCCTGCATCAGTTAGCAGGATTA
CL161.Contig2_ES_68_991	CCACCACCACCA	CCA	62	12	GCCTCCATATCCACCTCCACTAGTCCTACCACCAACTCCACCTCCACTGGATCCGGCAAAC[CCACCACCACCA]AAGCCTTGTATATTGGATGGCCTGGAACCCTGCTGGGCTGCAGCAATTCCTACCAGTAACAAAATAATAGCGGCCTTCATGGTTGCA
Unigene11089_ES_1239_992	ATATATATATAT	AT	35	12	ATCTGTTTCTTGCAGCCCTTCTCTATATAGCTAA[ATATATATATAT]TAATCTATATATGTAGAACTATCAGTGAACCGACAGTACAAAATCATAAGCGTAATGCTGCAAGAGAGAAGAA
Unigene14903_ES_1547_993	CAACAACAACAA	CAA	24	12	TGATTTCCCTGCATCTACATGGC[CAACAACAACAA]GATTCAGAAGATCTTTACCAGATTTACGATGACTGGAAAACTCAGACGA
Unigene7825_ES_1008_994	CTGCTGCTGCTG	CTG	48	12	GCTACTTCCGGCAGCTGAACTATTATTATTCCCCAAAGATGCTGCTA[CTGCTGCTGCTG]AGGTGGTGCCAGAAGAAAAAGGTGCTGAAACAGAAGCAGATGATGGTGTAGCATTTGAACTGCTACTGCTGGA
Unigene9320_ES_1115_995	GATGATGATGATGAT	GAT	31	15	ACAACCAAAGTTCAATCCCCCGTAGATGAC[GATGATGATGATGAT]ATTATAATGACGGAACCCGAAGATCCCTTATGTCT
Unigene5335_ES_838_996	AGTAGTAGTAGT	AGT	28	12	CGCAAACCATCTACTAGTAGCAGCAGC[AGTAGTAGTAGT]AGCAGCAGTGAGAGCAGTGACAGCGATATGGGTTCTAGGGAAAGTGTGGTGATAGAGAATCGTGAAGGAGCCGAACCCTTGGACATTGATAC
Unigene13968_ES_1471_997	TTATTATTATTATTA	TTA	49	15	AGCTCAACCTTCTTATTCTTATTCCTCTTATTCTTTTTCCCATTCTTG[TTATTATTATTATTA]CCCTGTACATCTTTTTTACTTTTGACATTAGGATCAATATTCTCTGTTGCCTCATTGTTTTCATTATCAGTGTTGGAGTCAGTTGTTGTGATGT
Unigene12890_ES_1395_998	GATGATGATGATGATGAT	GAT	89	18	CGATGAGAAAAGGGCACAGACTCAAATACAACTATTCTCTAATACTAAGTTGCTTAACAATGAAAGTGATGAAGAGAATGACGATGAA[GATGATGATGATGATGAT]GACAACAATGATGAACAGCAAATAAAGAGTGAAGAAGGGAATGGTAAGGAGGT
Unigene3750_ES_723_999	TTCTTCTTCTTC	TTC	65	12	AACCCAATAACCATCTCGCCATCATTTTTATTCCTTCCATTTTCACAAATGTTTCTTCGGTCAA[TTCTTCTTCTTC]TAACCATTCATCTCCCTCACCAGGT
Unigene6964_ES_950_1000	AAGAAGAAGAAG	AAG	50	12	TTGAGCTCCCACCCAACTCTCTACAGCCATGCCTAAGAAAGACAAGAAA[AAGAAGAAGAAG]AGGAAGGGAGGAGACAATGTATTTGACCTGTTCACCCAGAGGCAGATTGCTGAATTCA
Unigene10356_ES_1180_1001	AGCAGCAGCAGC	AGC	60	12	CCTTCTTGGACCAGGATCATGTGGTAAAAAGTCATCCAGTAAAACAAACAAGAAGTCTG[AGCAGCAGCAGC]TGAAAGGACCTGGTCATCCCTTTTATCCACCAGATGGCACTTTAACATATCCAGCACACCATGGTCAG
Unigene11000_ES_1231_1002	GTGGTGGTGGTG	GTG	101	12	TGCTGTGGGAGGAGGATAAGAGTTGAACACTCAAAGGGTGGCAGACGAGGAGGTGGTGGTGGCGGTGGCGGTGATCGTCGTGGTGGCGGCGGAGATAGGC[GTGGTGGTGGTG]GCGGTGGAGGAGACTGCTATGAATGTGGGCAA
Unigene2047_ES_613_1003	CAGCAGCAGCAG	CAG	65	12	TCAAGTACCACAACAGCCACAACATATACCTCCTCCACATCCACCACAGCAACAAGCACAGCAA[CAGCAGCAGCAG]CATCATGCACAATCCCAACAGCAGCAGCCACAACAGCAACGCCAAACACCGCCACAATCTGCTACTCAACAAG
Unigene14785_ES_1532_1004	TGCTGCTGCTGC	TGC	23	12	TGGTTGTTGCTGTTGTGGTTGT[TGCTGCTGCTGC]TGGATTACTTGTTGCTGTTGTTGCTGCTGAATAACTTGCTGCTGTTGTTGTTGTGGTGGTTGTTGAGGTTGTGATTGAGGTTGCGCTTGTTG
Unigene14785_ES_1532_1005	TGTTGTTGTTGT	TGT	77	12	TGGTTGTTGCTGTTGTGGTTGTTGCTGCTGCTGCTGGATTACTTGTTGCTGTTGTTGCTGCTGAATAACTTGCTGC[TGTTGTTGTTGT]GGTGGTTGTTGAGGTTGTGATTGAGGTTGCGCTTGTTG
Unigene12761_ES_1385_1006	TATATATATATA	TA	24	12	TTTAAGCCGAGCGTTACTGGATG[TATATATATATA]AATATATATATAGAGATGAGGTATATGAATGATTGTACTTCACATGTAAGTCTACTGTGTCCCGTGTG
Unigene2407_ES_646_1007	TAATAATAATAA	TAA	64	12	ACTTTCCCAAATATTCCCAACTGCAAAATAATTGTGTCAGATCAATAACTTTGACTTGAGATT[TAATAATAATAA]ACTTATTTCACATTATTCAGAAAAAATAAATAAAAACCCTAATCTTTTCTTTGAGCATATTTTCCTAATTTTTACTTCTTTTCCTTTTCCTTTTCTTTTTCTTTTTCTTCTTCTTCACTCTCATCATCATCGTCGTCATCGT
Unigene2407_ES_646_1008	TTCTTCTTCTTC	TTC	180	12	AATTGTGTCAGATCAATAACTTTGACTTGAGATTTAATAATAATAAACTTATTTCACATTATTCAGAAAAAATAAATAAAAACCCTAATCTTTTCTTTGAGCATATTTTCCTAATTTTTACTTCTTTTCCTTTTCCTTTTCTTTTTCTTT[TTCTTCTTCTTC]ACTCTCATCATCATCGTCGTCATCGT
Unigene6973_ES_951_1009	ATAATAATAATA	ATA	85	12	ACAATATTTGTATAGTTCCCAAGATGCCTATTAAATAACTAAATCACTATATTTGGCACATTAATTAGCATATGTCAATAAATT[ATAATAATAATA]ATGAATAACAAATACCATTCATAGGTAAATAAACTTACTTGGTTAAATACTTAAGTTTTCTTAGGCGAATATGGATTGTTCACTATTTCTTTTCTCTGTTGAGATTCCCCG
Unigene6269_ES_898_1010	TGATGATGATGA	TGA	35	12	ACGACTCCGAGGAATACAGTGATGAGGAGTACAC[TGATGATGATGA]AGATGACTATACTGATGATGAGGAAGATGATGAAGAGGA
Unigene9780_ES_1142_1011	TATATATATATA	TA	93	12	TGAGCAAATGAGTGAGCAAATTGATTGATTATATAAGAGACCCATAATATTTATGCTAAATATGCATGTGTGTTATGTGGTACATATGTGTG[TATATATATATA]TGTCTGTGTGTTTGTATGATTGCTTCATGGTGTACACGTGAGATATGCAGC
Unigene285_ES_358_1012	GGTGGTGGTGGT	GGT	31	12	TCAACTGGAAACAAGGGAGGTCCTAAACAG[GGTGGTGGTGGT]GGCGGCGGCGACGGTGGCCGTGGTGGTGACGGTGGCCGCGACGGTGGCCGTGGCGGCGGCGGAGGAGGAGGAGGTCGCAACAGCCAG
Unigene285_ES_358_1013	GGAGGAGGAGGA	GGA	103	12	TCAACTGGAAACAAGGGAGGTCCTAAACAGGGTGGTGGTGGTGGCGGCGGCGACGGTGGCCGTGGTGGTGACGGTGGCCGCGACGGTGGCCGTGGCGGCGGC[GGAGGAGGAGGA]GGTCGCAACAGCCAG
Unigene3835_ES_734_1014	GAGGAGGAGGAG	GAG	35	12	AGGGATGATCGGAGAGATGATCGGGGGGACAGTA[GAGGAGGAGGAG]CTGGCGGAGGAGGAGACCGCTGGAGCAATTTTGGTGACCGCCGGGGGGGAGGCGGAGGCGGAGGAGGTGAGCGACGCGACGACCGCAGCAGCTATAGCGATCGTCGAGGAGAT
Unigene1576_ES_558_1015	GCAGCAGCAGCA	GCA	76	12	AGAAGAGGAGATGCGACGATACCAACAGCAGCAACAGTTGCAACAACAACAGCAGCATTTGCAGCAACAGCATTT[GCAGCAGCAGCA]ATTGCATCATCAACAGCAACAGCAAC
Unigene8020_ES_1016_1016	AGAAGAAGAAGA	AGA	68	12	ATGCAATGTACGTGTGTGCTTTGGAAAATGTCAACCTGTTAATTGTAATGGCTATGATGCATTTGGT[AGAAGAAGAAGA]CGACAGATTACAGAAGAAGATGCTGAAGTTATATATGGAGAAGAGGCAACTTTGGATAGCCA
Unigene1670_ES_567_1017	TATATATATATATATA	TA	151	16	AATTCACCAAGAACTCGGTTAATACAAATAAAATTAAAGAAGATTCATGTAGCTTTTTGATATTTTATTTAAAAAATTAAAAAGTATGTGTTAGCTGTTGAACAGTAAATGGTGATGATATGAAGTTATAAAGAAAGTTTAGTGTGTGTG[TATATATATATATATA]TGTATGTGTATATGTATATATATGTATATATATGTATATATGGCTCAGCCTGTGCTTTAAGGAAGTATCTTTG
Unigene12601_ES_1381_1018	TATATATATATA	TA	68	12	AGGCAATTTGACAATCGGAGACCATTATGGGAAATCCCTCCGCCTGTGTCTTGACAAGGGATTGGGG[TATATATATATA]CACAGGGAGGATGATTAACAGCGGTT
Unigene10939_ES_1225_1019	AGAAGAAGAAGA	AGA	25	12	TGATGATGCCAGTTCAAGTGATGG[AGAAGAAGAAGA]GGAGGAGGAAGTAGATATGTCGCAGCTTTGTTCTTCAGAAGATGATGACGTATCATCTGATGAGGATGTGAAGATTGAAAGTGATCAGGAGTGGGACGGCCTCACTGCTCAAGAACACCTGGAA
Unigene10176_ES_1163_1020	TATATATATATA	TA	71	12	TGGAGCCGTAGTGATTTGAGGATATGACATATTTTAGGGTCAGTAAGATAATTGATTAGGTATCCATGCC[TATATATATATA]TCAAAAGAGAAAATAATGACTAAAATAATTTTTCTATATAAAGTTCTATTTCAGGAGTCCCAATTTCT
Unigene9301_ES_1110_1021	CACCACCACCAC	CAC	17	12	GAAGTACTGCCACTTT[CACCACCACCAC]GACCACCTCAACAAACTGCAACCCCATAAACCATCACATTTCTACTGCTGCTGCTGCATTTGTCAACACTACTGCCAACAGCGGCATTCTCCTCACTGATGACAA
Unigene9301_ES_1110_1022	CTGCTGCTGCTG	CTG	73	12	GAAGTACTGCCACTTTCACCACCACCACGACCACCTCAACAAACTGCAACCCCATAAACCATCACATTTCTA[CTGCTGCTGCTG]CATTTGTCAACACTACTGCCAACAGCGGCATTCTCCTCACTGATGACAA
Unigene13007_ES_1413_1023	CTCTCTCTCTCT	CT	80	12	TAGGCCATAATTGGTGCAACAGCAAATTGCTTCATAAACGGCCAAAGGAATGTGTAAAAGTGTTCAGGGAAAGTAGTTC[CTCTCTCTCTCT]CAAGATATTCAGCGGCACTCAAACGGGCAGATGCATCCTTTTG
Unigene13882_ES_1462_1024	CCTCCTCCTCCT	CCT	81	12	ACCAATATCCAACTCCAAGCATTCCTTTAACTTCTATACAAGGTGGCCAATCCAGTTTGTCGAGCCCGTCAGGACCTCCA[CCTCCTCCTCCT]TCCAGACCTGGTCAGATCTACCTCAGCC
Unigene11356_ES_1278_1025	TGGTGGTGGTGG	TGG	73	12	CCGAGGTGGTGGATTTGATAGACGAGGCGGTGGTGGATTTAGTCGAGGCGGCCGAGGTGGTGGCGGCAGAGA[TGGTGGTGGTGG]AGGAGGTGACAGAGATGGAGGTCGTGCTGGAGATTGGAAGTGCTCTGTT
Unigene9274_ES_1101_1026	ATCATCATCATCATCATCATC	ATC	81	21	TTTTTGGTTTCCCCCTTACTGTCATTATTTATAGAATTTTGAGATGCCGAAGGAGCAGATGACAGCCTGGACAGCGGCCT[ATCATCATCATCATCATCATC]ACTTGAATCATTTCTAGAAACTGATATATTTTCCTTGTCATCTGGGTCAATATTCTCT

## Sheet: part of the ES genome raw data
Gene ID	SSR sequence	SSR unit	Start	base number
CL100108416L2C004R083_125000/1_384869_1	TATATATATATATATA	TA	46	16	ACTGGGAAGGGCATAAATATATCCTGAAACAAATAACTTGGGCAT[TATATATATATATATA]AAAGTGATATCTAAGCAGCTAAGGAGGCT
CL100108416L2C002R009_146923/1_113310_2	ATATATATATAT	AT	39	12	GGGAATGTTTACACTTTTCAAACTCACCTGATATCTCA[ATATATATATAT]TTTTTAGTGGAGTTTGATTAGAAACAGCCA
CL100108416L2C005R082_534544/1_488446_3	CCATCACCATCACCATCACCATCA	CCATCA	30	24	TGTCTTCATCTCCATTGCCAGTGCCATCG[CCATCACCATCACCATCACCATCA]CCCTTACCATTGCCATCATCATCCCCATCA
CL100108416L2C014R002_510259/1_1340347_4	TATATATATATATA	TA	30	14	TCAATGTGGATCCGGCTCAAATGTTGTTC[TATATATATATATA]TCCAAGTATCCATTTACCAATGTTCCCGCTTGTAATGC
CL100108416L2C006R072_175338/1_582347_5	TATTATTATTAT	TAT	22	12	GGGATGTGAACTGACCGTGGG[TATTATTATTAT]TTGAAAAAAGCATTGAAGTAAATATACCATAGTTTATTTGGTGTCAAAGGGGAAATCATGGA
CL100108416L2C005R027_387885/1_431073_6	TATTATTATTAT	TAT	28	12	AGCAATCATATGATTATCGGTCCAATC[TATTATTATTAT]TAAGGCTTTAATATTTATAAATCTAACTCGGCTCCTAGAGACA
CL100108416L2C004R003_175664/1_299339_7	TAGTAGTAGTAG	TAG	36	12	TTTTGATAACGTAATATGTGAACGCTCACTAGTAA[TAGTAGTAGTAG]CTGTGTGTGTGGTAGTGGGTGCCTTTAGTGACCAGAAGTAGGA
CL100108416L2C017R074_254855/1_1737059_8	TGTTGTTGTTGT	TGT	28	12	TGCTGTGGATGATATTGTTGCTGTATC[TGTTGTTGTTGT]TGCCATTACAACTTATGTTGGTGTTGTTGTTTTTGCTGTCTCTGTTGCTGT
CL100108416L2C017R035_255815/1_1696502_9	ACACACACACAC	AC	48	12	CGCCATTTCCGTTGAGCTATGTTTCGGTTTTAACCGCACGAATGAAT[ACACACACACAC]TNACACAGCTTCGACGACAGCAGAATCTACA
CL100108416L2C002R054_328290/1_165560_10	ATATATATATATATATATAT	AT	39	20	CCAATATTGGTTTTCGGCCTCAATCAGTAATATATACA[ATATATATATATATATATAT]TTTTAAAGTGCAGGTATTCCATCGCAAC
CL100108416L2C015R093_63348/1_1548397_11	ATATATATATAT	AT	27	12	GGATTGCTTCTAATACACCATGGGTA[ATATATATATAT]AGTAATTAGTTAAGAAAATGTGTTGATGGCCCGAGGCAAAGCCGACGCCATGAAGCTTTTA
CL100108416L2C012R057_276471/1_1194625_12	CTGCTGCTGCTG	CTG	38	12	ACTGGTGCTACTGATGATAATGTTGTTGTTGACGTCA[CTGCTGCTGCTG]CCAATAATAATGCCGAAAAGGAAGATGATGATCA
CL100108416L2C011R032_550876/1_1064164_13	ATATATATATATATATATATATAT	AT	31	24	TGATAGCAATGCGCATACAATATATTGCTA[ATATATATATATATATATATATAT]AAAGTGCACCCCTCAAACTTTAGCTA
CL100108416L2C007R041_309616/1_655492_14	TATATATATATATA	TA	42	14	TGAGCCATGATGAAGTATCTCGTACAAATATGAAAATTTCC[TATATATATATATA]GGCATGATAATTTAAATTCTGTGGGCGTATCATACATTTATGAC
CL100108416L2C004R060_494686/1_361974_15	CAGCAGCAGCAGCAG	CAG	21	15	ACGTGAAGCTATGCGCCTGT[CAGCAGCAGCAGCAG]TTTGGGTGTTGTGCTGACTCCTGACAGTGGTATATGAGGCATGTGAAGCTAGGCG
CL100108416L2C013R084_369781/1_1324746_16	CGCCGCCGCCGC	CGC	25	12	CCTGGCATCAGAGGTATCGATATT[CGCCGCCGCCGC]CCATGAACTGGGTTACACATGTGAGAGTTTAACCAATGACTCCACGACTTGTGACTC
CL100108416L2C001R079_27208/1_84612_17	ACTGAACTGAACTGAACTGA	ACTGA	41	20	GGGAAGGCTCAAAATATTGTAAACTGTATGTTTAAATCTC[ACTGAACTGAACTGAACTGA]TGACAACAATAATATGAAGGCATGGGGTGTATTTGTTT
CL100108416L2C014R096_4835/1_1444601_18	ATATATATATAT	AT	42	12	ATCCTGTAATGACCCACTGTGCAACTAGTTCATAGCTAAAC[ATATATATATAT]CCTGTAATGACCCACTGTGCAACTAGTTCATAGC
CL100108416L2C012R068_196383/1_1204893_19	TATTATTATTAT	TAT	32	12	AACTACATTTACCATGTACTTATCCCCATTG[TATTATTATTAT]GCATTTATTGTTTTAGTTGAAGTTCATAGGGCTACAA
CL100108416L2C014R024_397987/1_1366354_20	TTATTATTATTA	TTA	49	12	ACACTGTTCACATTTCAGATAGGGCATAATCTCATCACTGCTGCACTT[TTATTATTATTA]ATGACCTTTAACCTAGTTTCTAGAAGTCG
CL100108416L2C015R056_501209/1_1508798_21	CTGCTGCTGCTG	CTG	37	12	CTACCGCATCAACAGTGGCTGGTGCTGGTGTTGAAA[CTGCTGCTGCTG]TTTCTACTGCTACTGCTGTTTCTACTACTGCTGCTGATGGTACTGCTG
CL100108416L2C011R025_507812/1_1056130_22	GTACAAGTACAAGTACAAGTACAA	GTACAA	37	24	GGGAAAGGGTTATAGTTTTTGAACATGTGTTGTGAT[GTACAAGTACAAGTACAAGTACAA]CTGACAGGGATAGTTGTTATCCATAGGCACTTTGC
CL100108416L2C013R016_114107/1_1252517_23	TATATATATATATATATATATATATA	TA	35	26	TGAAGCTATTGAACTAATTTATGGCCGAAATATT[TATATATATATATATATATATATATA]GTGTAGGAGTACCCATCTCAAAGAAAAATTCCCAGT
CL100108416L2C007R084_382136/1_700451_24	GCGGCGGCGGCG	GCG	53	12	CTATCATGTCAAGCAGAGCCTGAGGCAGAAGGGTCGATAACATACATGAGGC[GCGGCGGCGGCG]GGTCGCTCTGTGTCGGCACAGGTGAGAACC
CL100108416L2C008R069_337700/1_790527_25	ACGACGACGACG	ACG	27	12	GGATACAACTCATCGATGGTTCTCAC[ACGACGACGACG]GTTCACTGGGGGAGTTTGTGGCAGCAGAAGAGGACCTGGAGCA
CL100108416L2C004R007_257358/1_304407_26	TATATATATATATATA	TA	28	16	TTAAGCCAAGAATAGGATTTACTGGAG[TATATATATATATATA]CACAATTGAATATTGAATAGACCTTAAAGGCGGTTGCCAGACAGGGTTTT
CL100108416L2C014R093_82319/1_1441383_27	CACACACACACA	CA	45	12	ACACCACTGTACCACACACTCTAAACAATAAGGATTAAATATAG[CACACACACACA]TCACGGAATAAGGGGAAATGACCAT
CL100108416L2C005R030_501785/1_434780_28	ATATATATATATAT	AT	30	14	TTTTTCGGCGAGTTCGTTGCAAATCGACC[ATATATATATATAT]GTCTGATTCTCTCCAAATTTGCCCAGCCACATGAAAACTTT
CL100108416L2C008R024_241164/1_741907_29	ATATATATATAT	AT	28	12	TCACACGTACATATGCTCTGTTCATTC[ATATATATATAT]CTCCTCACACATGCTAAGATATTCATATGCAAAAATCCCTGCTAAGTATACGA
CL100108416L2C005R074_314176/1_479879_30	TATATATATATA	TA	44	12	TGAACTAGTTTCTACCACGTATGTATGTATTTATGTTTGTGTG[TATATATATATA]GACTAGGTGGTTTCAAATTGTAAGGTTACACA
CL100108416L2C010R009_3625/1_932715_31	AATAATAATAAT	AAT	24	12	AAAAGGTCCTTCCAGATGATCGG[AATAATAATAAT]TGTTTTAGAGGTGGAATTGTATAGGCCAGGTGATGGAATCAAATT
CL100108416L2C011R007_259309/1_1034895_32	ATATATATATATAT	AT	31	14	AATACAAATTCCTTATTGCATAACGGCAAA[ATATATATATATAT]AGTTCCCCCTGGTAACGGTGGTACAGATAAGCTCCCAGAT
CL100108416L2C006R084_3461/1_594328_33	GTGTGTGTGTGTGTGTGTGTGT	GT	28	22	GGAAATTACGTGGATTGTGCATTTCCA[GTGTGTGTGTGTGTGTGTGTGT]CACTCATGGGCTCCCATGACTCCTAGGCACTCTT
CL100108416L2C006R083_524145/1_594242_34	TCGTCATCGTCATCGTCATCGTCATCGTCA	TCGTCA	21	30	CATCGCCATCGTCATCGTTG[TCGTCATCGTCATCGTCATCGTCATCGTCA]TCATCATCGTCATCGTCATCGCCATCGTCATCGTCATCGTCATATTCAT
CL100108416L2C005R085_391509/1_490809_35	TGGTGGTGGTGG	TGG	44	12	ACTGACAATATAGCAGGCATCTCAGCCCCTGATCTACTAATAC[TGGTGGTGGTGG]AGCCATGGAGGGGATACTGTTCAAG
CL100108416L2C002R001_202340/1_103480_36	CTTCTTCTTCTT	CTT	27	12	GGTTTGTTATTTCCTTAACCTCAAGC[CTTCTTCTTCTT]TTTTTTTGTGATGTTAGTAAATTGATGTTCCAAGTCCTGCTGA
CL100108416L2C001R052_551979/1_56994_37	ATATATATATATATATATAT	AT	34	20	ATCAAATCATTTCTCGGCAGCTGCATCACCCTA[ATATATATATATATATATAT]ACACCCGCGTGCAATAGGATTAGTACA
CL100108416L2C010R006_416958/1_930029_38	ACTACTACTACTACT	ACT	54	15	CCTGCACTTTCTGTATTAGGGCTAGATTGTACTTAGTGATTATACAAAATATA[ACTACTACTACTACT]TAAACCACAATATGTGCATGAAAACGGCAT
CL100108416L2C014R046_425717/1_1390574_39	ATATATATATATATAT	AT	42	16	GGCAACCTGTTGAAAGTACTATTGCCAAGAATTAATAATTC[ATATATATATATATAT]AGGGAATTGATGGAAAATTCACCACGTATAGGCCCTGTATGG
CL100108416L2C011R094_546888/1_1129279_40	ATATATATATATATAT	AT	34	16	ACTTTTACTTCTGCAGCCTGTATTACAAAATAA[ATATATATATATATAT]CTTATATTTACAAAAATAACTTGCATATATGGAGCTGAACCTAGTGCAGT
CL100108416L2C009R020_252368/1_840960_41	CCGCCGCCGCCG	CCG	43	12	TTTACACCTGATACCACCTGTCGACGCCGCTGCCACTGCTGC[CCGCCGCCGCCG]ATACAAAGCTAACAGCGCTAAGTAGC
CL100108416L2C014R081_45809/1_1428154_42	TATATATATATA	TA	44	12	ACAGATCGGTTGTTGGATCGAGTCCTACAAAAAATTAAATATT[TATATATATATA]CTTGTTTGGCAAATGTGAAATAGCCAGCT
CL100108416L2C016R093_547911/1_1653989_43	TATATATATATA	TA	52	12	GTCTATCAGAGGAGTAGAGCACCANCTGATTTGATTTTACAAAATCTTAAT[TATATATATATA]TTTTACATTTAAGGGGGTCCTGAAATATATGTTGTT
CL100108416L2C011R026_430988/1_1057078_44	ATATATATATAT	AT	37	12	TCCCTTAATGGACGTTTTGATAGGAAGAAAAAAAAA[ATATATATATAT]TAAATTATTGCGTTTTGTGTTATCATCCAGAAGGT
CL100108416L2C008R013_490025/1_729404_45	TATATATATATATATA	TA	28	16	GAACAAAAATGCGCGGCCTAATGGACC[TATATATATATATATA]TGAGTGGCCTATCAGGGCCACCTAAGTACCAGTATGA
CL100108416L2C016R005_492221/1_1557269_46	ACCACCACCACC	ACC	48	12	CCAACACCCCCACTTAGCACTATCGGATACTAACTGTTTCATAAAGG[ACCACCACCACC]CCCACCCACCCCTAACAGGCACCATGCGTTTC
CL100108416L2C015R057_180072/1_1509317_47	TGTGTGTGTGTG	TG	41	12	TGGCAATACTCGCACCTAGAAAAAAATTATCCTGAATTAA[TGTGTGTGTGTG]ATTTTCAGTACAAGTATGTGTTAGGCCAGATTTGG
CL100108416L2C006R004_115489/1_506862_48	GTGTGTGTGTGT	GT	40	12	AATGCAACTAGATACTTTGCTGACGAAAATCAAAAGGTA[GTGTGTGTGTGT]GAGTATGGCATACTGGGGATATTTGTAAT
CL100108416L2C007R067_438000/1_683205_49	TGTGTGTGTGTG	TG	43	12	TCCATGTGTTGTATATGGCAACGTGTTTATTGAGTTTGTACC[TGTGTGTGTGTG]TTGCAGTAGGGGATTACATTTTTACAGA
CL100108416L2C016R096_434322/1_1655922_50	ACCACCACCACCACCACCACC	ACC	45	21	GACATAGCTCTCCTCTCTCCACAAACCATTAGAGTTAATTGAGT[ACCACCACCACCACCACCACC]ACTGTCAAGATGAAGCAAGCTCAATT
CL100108416L2C005R059_154721/1_464176_51	AATAATAATAAT	AAT	39	12	TGAGCACCATTTAGAAATTATATGAGGCTTTTTGTCAG[AATAATAATAAT]TTTTAGCTGTTAATAGCATGCAAAACTAGACA
CL100108416L2C013R071_140539/1_1311259_52	TCATCATCATCA	TCA	52	12	TCATCAGCCACATCATAATCCATATCAATATCATTTATATTATCACAATTG[TCATCATCATCA]TAATTATAATCACACTTATCCTCATCATCATCTTCAA
CL100108416L2C004R061_447651/1_362921_53	CAACAACAACAA	CAA	30	12	GCTCAAGATAACAACAATGGCTTCCAAGG[CAACAACAACAA]TGACGTCCAAGACAACAACAACAACAATGACGTCCAAGGCAG
CL100108416L2C004R061_447651/1_362921_54	ACAACAACAACAACA	ACA	53	15	GCTCAAGATAACAACAATGGCTTCCAAGGCAACAACAACAATGACGTCCAAG[ACAACAACAACAACA]ATGACGTCCAAGGCAG
CL100108416L2C014R004_354540/1_1342452_55	ACACACACACACAC	AC	35	14	ATAAGCTCAATCTGGTAGTCCCCCCCCCCCCCTT[ACACACACACACAC]AACCACACACACACACCCACAAAAAGAGACAC
CL100108416L2C014R004_354540/1_1342452_56	CACACACACACA	CA	52	12	ATAAGCTCAATCTGGTAGTCCCCCCCCCCCCCTTACACACACACACACAAC[CACACACACACA]CCCACAAAAAGAGACAC
CL100108416L2C007R088_332758/1_704695_57	TGTGTGTGTGTG	TG	45	12	TGTAATTGTGCCTTTTAGTGCATGTGCATGCTTGTTTATGTGTA[TGTGTGTGTGTG]TTTATGACTTTAAGTCGGAGGCCAAGCG
CL100108416L2C006R059_397717/1_569394_58	TATATATATATATA	TA	32	14	TCAATCTGTGACATCATCTGGCCGCCAATAT[TATATATATATATA]TGACTTTTCAAAATTGTAGACATCTGGTTACAACAAACTGTGGCGG
CL100108416L2C001R009_139078/1_10398_59	ACACACACACACACAC	AC	32	16	TGACATTTAACAATCCCACATACACACACAA[ACACACACACACACAC]ATACAGTGACAGCGACATACAGACATACAGACA
CL100108416L2C014R025_517876/1_1367641_60	ATATATATATATATATATATATAT	AT	47	24	ACACACAAACACCCACACACATATATATATACAAACATACACACAC[ATATATATATATATATATATATAT]AGGGTAACCTGGGGAAATACGAC
CL100108416L2C005R005_361849/1_405908_61	TATATATATATA	TA	39	12	ATCCACAAATTTCGTCACTGGCCCCGTGAGTCACGGCT[TATATATATATA]ATGTTTTCTTCCACGCATAGTCGATTTCTGTGG
CL100108416L2C017R028_139100/1_1687922_62	CACCACCACCAC	CAC	52	12	CCAGTAATGCGGTAGTGGTTGTGTATGGGTCAGTGNAGTAACAGTACACTT[CACCACCACCAC]CCACCCCACCTCCTCTCCTCC
CL100108416L2C017R093_425209/1_1755754_63	CACACACACACACACA	CA	53	16	CACACACATTCCTATACACACTCATGTACACATACATACACACGCACCCACC[CACACACACACACACA]AACATACACCACACACACGCCCAA
CL100108416L2C007R013_405732/1_623772_64	CAGCAGCAGCAGCAG	CAG	35	15	TCTGGCTATCAATCCTCCAAAGGCAAAATAGCGT[CAGCAGCAGCAGCAG]GAGTGTGTCATGAGTCATTGTGAATGCAGCT
CL100108416L2C001R020_370245/1_22814_65	ACTACTACTACTACTACTACT	ACT	24	21	TATCCACCATAGCCGCCACTACC[ACTACTACTACTACTACTACT]GCTGTAGTCATAGTCACCATATCCACGCTGCCAGTTCCTC
CL100108416L2C005R025_252805/1_428419_66	ATATATATATATATATATATATAT	AT	28	24	TTCTCTGTGAACATATGTCGTAGATCA[ATATATATATATATATATATATAT]TTTTAAGCCTTTTCTCTCATCTATCATTCGC
CL100108416L2C004R085_529623/1_387852_67	GCCGCCGCCGCC	GCC	28	12	CTTATATGGCCGCCAAAATCCAGGATG[GCCGCCGCCGCC]ATTTTGAAAAAATAACAAAATTCTTAAAATATTGAGTGATACCCCATTTTGCATAGTT
CL100108416L2C005R082_565680/1_488481_68	ATATATATATATATATAT	AT	47	18	GAGAATACAACTTGGTCCCACACAAATAGAATAACCTTTATGAGGG[ATATATATATATATATAT]TCTAAGAGTGTTTATTGGCCAATGTAATGAA
CL100108416L2C009R073_517359/1_898844_69	ATATATATATATATAT	AT	37	16	TGTAAATGCCAAGCGGAGATAATTTTTTTGGTCAAA[ATATATATATATATAT]TATCAAATATGTGTGGGGCTATTTTCCT
CL100108416L2C011R035_437413/1_1067333_70	ATATATATATAT	AT	28	12	AAGACTGAACGTGTTATTTTGTTCTCA[ATATATATATAT]GCAAATCAAGATTGTACAGGTGGTGCTTTATCAGATGAATA
CL100108416L2C014R084_430671/1_1432142_71	TCTCTCTCTCTC	TC	45	12	TCACACATACACACATACTCTCTCTATCTATCTCTCTCTCTTTA[TCTCTCTCTCTC]TATATCTTTCTCTCTTTCTTTCTCTCCCTCTCACACACAT
CL100108416L2C007R076_275954/1_692192_72	TTGTTGTTGTTG	TTG	40	12	AACATGACACACTATCTGGCTGCTATGGTGTGTGTCATT[TTGTTGTTGTTG]TTACTTAAGGAGAACATCAACATGACACAC
CL100108416L2C005R001_379555/1_401077_73	ATATATATATAT	AT	40	12	ACTATGAAGTTTGCTCACCTTGGGAAGCCAAACCACTTG[ATATATATATAT]TTATATATCATGTGTAGGGTTTTGGTGCTCT
CL100108416L2C003R018_529154/1_230191_74	ATATATATATAT	AT	31	12	ATCCTCAAAAATGTGGGCTCGTCAGAAACA[ATATATATATAT]TTCAATTCTGTTTAATTCATGTGGACGGTAATGGTAAAAGGT
CL100108416L2C016R036_167333/1_1592388_75	ATATATATATAT	AT	55	12	GGCCTATCGCGAATTTTATGAAGCAAGTGTGAAAATGGGTATAAGGATACTTGA[ATATATATATAT]AAAAAGGTTTGAATCCAATCCACATTGAGC
CL100108416L2C016R012_204996/1_1565420_76	TATATATATATATATATATATA	TA	41	22	GTGAAAATGTCCTGTAGGTAACAATGGAAATATCCATATG[TATATATATATATATATATATA]CACCCACGCCCAATAGGATTAGTAC
CL100108416L2C003R011_146320/1_221047_77	CAACAACAACAA	CAA	48	12	AGCTTATAATCATGCCTGCAATCTGGTTGCAAGCTTAACACCACCAC[CAACAACAACAA]CAGAAGCATGCGACTGCTCTTCAATCTGGTCAGCA
CL100108416L2C016R093_557458/1_1654004_78	ATATATATATATATATATATAT	AT	35	22	GTATGTTGCACAGCATACGCAAAATTAGACAATG[ATATATATATATATATATATAT]ACATGCTAGTGTTCTGACTGGTAAAATAATAGGGCTGGT
CL100108416L2C010R025_249934/1_952010_79	CAACAACAACAA	CAA	21	12	AACAGCAACAACACCACCAC[CAACAACAACAA]TAACAACGCAACCACCAACAACAACAACAACAAAAACCACAAAATCAACCACAACACAACAACAACGA
CL100108416L2C010R025_249934/1_952010_80	CAACAACAACAACAACAA	CAA	48	18	AACAGCAACAACACCACCACCAACAACAACAATAACAACGCAACCAC[CAACAACAACAACAACAA]AAACCACAAAATCAACCACAACACAACAACAACGA
CL100108416L2C014R031_90761/1_1373581_81	ACTACTACTACT	ACT	34	12	TCTGCTACTGTCACTATTACTACTGCTTCTAAC[ACTACTACTACT]AATTCTGCCTCTGCTACTACTACTTCTAATACTGC
CL100108416L2C010R075_172580/1_1004365_82	ATATATATATATAT	AT	28	14	AATTTTTGGCAAATTCTCCATCCAAAA[ATATATATATATAT]TTTTTATTATTTAAGGACTGTGACTCACATGACAGCGTTTTAA
CL100108416L2C016R045_302861/1_1602564_83	TGCTGCTGCTGC	TGC	23	12	AAAGTTCCACTTCTGGTCACCT[TGCTGCTGCTGC]ATTCAATGCACTTTGATCCTTTTAACTAAATACCTCATATCTGAAGCCAACAGAGG
CL100108416L2C009R050_49080/1_873733_84	ATATATATATAT	AT	57	12	TGTCATACTATCCGAATGGCCAAATTTATGAGATATAGGATAGCATAATTCAGATA[ATATATATATAT]GGTGAAAGAAGAAGAAAGAACGCTGC
CL100108416L2C015R080_108255/1_1533780_85	TATATATATATATA	TA	41	14	GCACTTGAGTTAATTTATTCCCTCTTCAAATATATATATG[TATATATATATATA]TGGAATCTATCATAAACAAAAGCATATCGGCAAGTGTG
CL100108416L2C008R028_65385/1_746076_86	ATATATATATAT	AT	44	12	AATTGTGCCTTGATCACTTGTTAGGCCCCATACATGTTTAAAA[ATATATATATAT]TCCAAATGGAGAGTATGGGTGCTCT
CL100108416L2C015R033_341472/1_1483714_87	TTATTATTATTA	TTA	43	12	AGACCGTTCATGTCATAATCATCGAATATCTATTTATTTTCT[TTATTATTATTA]GTGCTATATTGGGAGACAAATTCCTCTGTCA
CL100108416L2C008R011_179884/1_726399_88	ATATATATATATATAT	AT	46	16	AGCTTCAAAGTGGTGATATTGGGATATTTAAAAGATTATTTACTA[ATATATATATATATAT]TTGTGATAGTAGCTAGATAACGACCACT
CL100108416L2C009R071_416092/1_896504_89	ATCATCATCATC	ATC	27	12	TCCTCATCATCCTTATCCTCATCATG[ATCATCATCATC]TTCATCATCATCATCATCATCATCATCCTCCTCATCATCCTCATTCTCTTCA
CL100108416L2C009R071_416092/1_896504_90	TCATCATCATCATCATCATCATCA	TCA	40	24	TCCTCATCATCCTTATCCTCATCATGATCATCATCATCT[TCATCATCATCATCATCATCATCA]TCCTCCTCATCATCCTCATTCTCTTCA
CL100108416L2C013R051_149332/1_1290912_91	TTGTTGTTGTTG	TTG	48	12	TTCTGTTTTCCCGTAGTGGTCACATATTGTTGTTCTTGTTGTTGTTA[TTGTTGTTGTTG]ATGTTTTGCTCCGGTGTGTCTATCT
CL100108416L2C015R033_447856/1_1483937_92	ATATATATATATATAT	AT	31	16	CCTAAAATTAGGTTACCATTGCAGGGTTAA[ATATATATATATATAT]AGAAACGGTCGTTCGGAGTCACGGAAGAGCTTAT
CL100108416L2C015R017_95282/1_1464968_93	GTGTGTGTGTGTGT	GT	55	14	GGAACCTGGATTCAAGCTGTGCTATGTGCCATAATAATTTGTGTGTGTATGTGA[GTGTGTGTGTGTGT]TAGTGTGTAGTTGTGGGTGTGTGTT
CL100108416L2C004R074_560618/1_376300_94	TATTATTATTAT	TAT	48	12	GGAGAGTCATAGCCAGAAAATGCTGTGATTTCTGGTTTTCCTGAAGG[TATTATTATTAT]TTCAATGCACTACTCACTTGCCACA
CL100108416L2C003R049_225463/1_260371_95	CTACTACTACTA	CTA	51	12	GTGTGGACGCCGTTTCTCTAAGTAAAACTAATCCCTATAATGTTTACATT[CTACTACTACTA]CCATCCGTTCTATCCGACTTCTTACCAAGG
CL100108416L2C009R084_518069/1_909836_96	CTACTACTACTA	CTA	34	12	CTAAATGCGCGATATAAGGCTAAGTAGCTAGCT[CTACTACTACTA]GAACTAGGAATGCAACGGCTACCATATTCAAGTAT
CL100108416L2C014R015_148569/1_1355262_97	ATATATATATAT	AT	26	12	GCACGCTTAGGACATCTTACGGTAA[ATATATATATAT]TGGACTCCAATGAGAAATTACAATATTGCTACCCAAAGCAAATAGCCTGTAGTGC
CL100108416L2C010R092_23566/1_1021569_98	ATATATATATAT	AT	20	12	CGCGACCTCATGTCCACAC[ATATATATATAT]GGATTGACCAGCTGGGCCACTCGTATACATTTTTTCGACCTTAAGGCCTATCATTGTCA
CL100108416L2C010R005_446468/1_928905_99	ATCATCATCATC	ATC	39	12	TTAGTATCATCATCAGCATCACCACCATCATCATCGTA[ATCATCATCATC]ATACTCAACATCCTCATCAACTTCATCATT
CL100108416L2C004R084_440332/1_386615_100	AGCAGCAGCAGC	AGC	42	12	TCAACATCAGCAGTCACATCAGCAGCAGTAATATCAACAGA[AGCAGCAGCAGC]AGTGGAGCAGCAGCAGTAGAAGCAGCAGCAGCAGTAG
CL100108416L2C004R084_440332/1_386615_101	AGCAGCAGCAGC	AGC	74	12	TCAACATCAGCAGTCACATCAGCAGCAGTAATATCAACAGAAGCAGCAGCAGCAGTGGAGCAGCAGCAGTAGA[AGCAGCAGCAGC]AGTAG
CL100108416L2C002R058_407291/1_170022_102	ATATATATATAT	AT	46	12	AATTCTATTATCATACGCCGGCCGTTAATTTAAATATAGATCGAG[ATATATATATAT]ACTTTTTTTGAGGGGGGGGGGGTGGGAAATATGAGCG
CL100108416L2C004R038_35709/1_339154_103	AGAGAGAGAGAGAG	AG	25	14	AGGGAGGGAGTAAGAGAGAGGGAA[AGAGAGAGAGAGAG]TGTGAGAGAGAGAGAAAGAGCGAGAGAGAGATATGGAATAGAAGCATCATGTCCGGC
CL100108416L2C004R038_35709/1_339154_104	GAGAGAGAGAGA	GA	42	12	AGGGAGGGAGTAAGAGAGAGGGAAAGAGAGAGAGAGAGTGT[GAGAGAGAGAGA]AAGAGCGAGAGAGAGATATGGAATAGAAGCATCATGTCCGGC
CL100108416L2C001R017_139580/1_19205_105	ATATATATATATATAT	AT	26	16	ACGAAAATTGTGCCCAGAACCAAAA[ATATATATATATATAT]TTCAAAGTTGTTAACTTCAAGTGAAAGGCAATGGAACAGGGT
CL100108416L2C003R091_141657/1_290209_106	ACAACAACAACA	ACA	25	12	AATGTCATGTTCAAAGGACCACTG[ACAACAACAACA]AATTTGTTAGCACTTTTCGAGCCATAAAATATCTTTAATGGCAA
CL100108416L2C017R060_180224/1_1722920_107	CCTGCCCTGCCCTGCCCTGCCCTGCCCTGCCCTGC	CCTGC	26	35	CATACCTTGCCCTGCTTTGTCCTGT[CCTGCCCTGCCCTGCCCTGCCCTGCCCTGCCCTGC]CTTGCCCTGTCCTGCCGAACCCTGTCTTG
CL100108416L2C016R091_133313/1_1650867_108	ATATATATATATATAT	AT	33	16	AAAAGCTTAAAATGACCCGCCATGATATATAC[ATATATATATATATAT]GAACGATTCCATGCGGGGTCGTACGGACGTTTAGAGCGCTTTTTGAG
CL100108416L2C009R023_290350/1_844457_109	CTGCTGCTGCTGCTG	CTG	38	15	GCTATAATCCAGGAACCCGGTTTCCCTGTTACTGCTA[CTGCTGCTGCTGCTG]TTGCAACTGATGTTGCAGCTGTTGAAAA
CL100108416L2C003R021_327727/1_233211_110	CTCTCTCTCTCTCTCT	CT	43	16	ACCATAGGGAGGTGTTTGTGTGTGCAACTATGTGCACGCACG[CTCTCTCTCTCTCTCT]CCCGCTCCCTCTCCCTCTCTCTCGTCTAT
CL100108416L2C007R091_383181/1_708110_111	ATCTATCTATCTATCT	ATCT	37	16	GGGCCATAAGGTAGCTAGATATTATGTTAAATAAAC[ATCTATCTATCTATCT]AAGGTCACACAACAATATCAGTGTCTTCAGTTCAGTCCAGTTCTGACG
CL100108416L2C013R004_400029/1_1239502_112	TAATTAATTAATTAAT	TAAT	24	16	CCTACATGGCCTCATTCCCTGAA[TAATTAATTAATTAAT]GGCCGCGCCGCGTAATCAATTGCTATATTGTCAGGCTTTCCTAAGAGGGAA
CL100108416L2C009R095_552104/1_921829_113	TTCTTCTTCTTC	TTC	32	12	TATATGCACTTTTTACACCCACAAGCTGGAT[TTCTTCTTCTTC]CTGTAGCTCAGTACCCAACAATACAATCCATTGCAGT
CL100108416L2C007R085_354656/1_701510_114	TATATATATATATA	TA	47	14	AGGAAATCCAGGGCAATCACATACATAATTATGCCTTTATGAGGCC[TATATATATATATA]ATATACAGCCTTGAGAGTATCCCAAACA
CL100108416L2C002R060_541643/1_172439_115	TGATGATGATGATGATGA	TGA	40	18	TAACACTATGGCAATTGCTGAAGCAGCCAATAATTTGTT[TGATGATGATGATGATGA]CGATCCCACAGAAAACTTTGCTATGTGGTGCC
CL100108416L2C003R035_276434/1_247608_116	TATATATATATA	TA	39	12	CTTCGCCGAGTTACTTGGTTCTGTTTCAAATATTTTTC[TATATATATATA]TTCAAGTAATACTAATTTTCAAGCTTGTGTGAGAGTAGGGG
CL100108416L2C003R032_306853/1_244798_117	TATATATATATA	TA	24	12	GCGAGGAAGGTAATTATGCCTGG[TATATATATATA]TGCCATCCCAATATTTTTTGTAAAATAATTATTATGGGTACTGTTTACTGACTGAAATGACT
CL100108416L2C003R068_320585/1_274253_118	ACAGACAGACAGACAGACAG	ACAG	25	20	ACAGACATTCAGACAGACAGACAA[ACAGACAGACAGACAGACAG]AAAGACATACAGGCATATATATACCGCGGCCTTCCC
CL100108416L2C008R094_537950/1_817025_119	AATAAATAAATAAATA	AATA	35	16	TTTTTGGGCTCATCAAAATACACTGTATTAGGCC[AATAAATAAATAAATA]TTCAGATGCCAGCGGTGATATGAAATCAGGAA
CL100108416L2C003R044_340796/1_256092_120	ATATATATATAT	AT	56	12	TGTAAACCTTGTCCAAAAATCCGACATATTTTAGAGCAATGAATCTTCTCTGTAA[ATATATATATAT]TTTAAATGGCATCGGTTTACGTGAACA
CL100108416L2C009R073_448926/1_898741_121	TATATATATATATATATATATATA	TA	23	24	TCTCTTTCTCTCACTCGCTCTG[TATATATATATATATATATATATA]TCTTTCTCTCTTTATTTATTTCTGTAGCAGAGAAACAACTTCGGTTTCA
CL100108416L2C011R096_46510/1_1130501_122	ATATATATATAT	AT	63	12	TAATCAGTTCGAGCAGAGGTTGGAACTTCATGATGACTTGCAGCATACATTCCAATGTTGGC[ATATATATATAT]ACTGCTCAGCCTCAAGACAGTTTAA
CL100108416L2C004R096_243741/1_399559_123	CACACACACACACA	CA	28	14	CGCCATTCACAAACACACACATACAAT[CACACACACACACA]CTCACATACACACGCAACTAAACTAATCTACGGAAGAGGTGTGTTGGATCATAGCCG
CL100108416L2C010R089_233643/1_1018784_124	CAGCAGCAGCAGCAG	CAG	48	15	AGAAGCCGCAGTAGAAGAAACAATTATAGCAGAAGTAGCAGAAGTAA[CAGCAGCAGCAGCAG]TAGCAACATTATCAGCAGTAGATGTAGT
CL100108416L2C002R041_74070/1_150595_125	GAGTCAGAGTCAGAGTCAGAGTCA	GAGTCA	24	24	GGAATCGGAGTTGGAGAGAGTCT[GAGTCAGAGTCAGAGTCAGAGTCA]GAGTCGGAGTTGGAGTCCGAGTCGGAATCGGAATCGGAATTGGAGTTGGAGT
CL100108416L2C002R003_432697/1_106568_126	TATATATATATATA	TA	38	14	TTCATATTTCTGTGCGTCTTTAAGGCTGCATTTGTTT[TATATATATATATA]AGAAAGTTTGCACAACCTTTGGGATACCC
CL100108416L2C010R040_247252/1_968773_127	TATATATATATA	TA	36	12	ACTAAATCATGATGAAATACATGGCGAAATAAGTT[TATATATATATA]ATAATATCAATGGAACGGATCAATCTAGATCTT
CL100108416L2C005R068_301931/1_473638_128	TGGTGGTGGTGGTGG	TGG	25	15	TGAAAATGATTGCAGCCGTCATAA[TGGTGGTGGTGGTGG]GAGTGATTATGTTGCATCTGCAGTGGGCCGTGTTGTAACAAAGTCTCGTAAG
CL100108416L2C013R061_73339/1_1300636_129	ATATATATATATATAT	AT	39	16	CCGGACAAAAATAAATGGATGGCCCAACAGTGCCACCC[ATATATATATATATAT]TTGTGCAGCCATTAGGCCGCACAATTCTTTATGATTTCCC
CL100108416L2C016R034_542582/1_1590953_130	TTATTATTATTA	TTA	26	12	CCTGACTTGGTTGACAGTTGTATTC[TTATTATTATTA]AGTTTTCTTATTCAAGGGAAGCACTATTAATGGCTAATGGTAGGGGTCCC
CL100108416L2C010R009_285376/1_933350_131	TATATATATATATATA	TA	31	16	GAAACAAAACTGCTGTGATCCCATATTATG[TATATATATATATATA]AATATATATATATATATATATATACACCTTCTACTGAAAATGTATGTGCT
CL100108416L2C010R009_285376/1_933350_132	ATATATATATATATATATATAT	AT	48	22	GAAACAAAACTGCTGTGATCCCATATTATGTATATATATATATATAA[ATATATATATATATATATATAT]ACACCTTCTACTGAAAATGTATGTGCT
CL100108416L2C006R074_276861/1_584645_133	ACACACACACACAC	AC	40	14	ACCTTAAAATGTTCTAACCACACTCACATACACATAAAT[ACACACACACACAC]ATACAGGCACAAACACAAACATATGCT
CL100108416L2C002R047_177679/1_157636_134	AACAACAACAACAAC	AAC	34	15	TGACCGTAGTAGTGGCAGTACCTGGGTGGCCTG[AACAACAACAACAAC]ATGGGGCCGTTACGGGGCCCTGTCACAGAGTCAAAGGAAA
CL100108416L2C007R001_190427/1_608891_135	TATATATATATATA	TA	28	14	AGGTCCTAATCTTATTTATCGTGGCTG[TATATATATATATA]TGTAGATAAATATATATAATGAAAGTAGAGATCGATACTTTTCACATGGTTGC
CL100108416L2C001R092_471421/1_99512_136	ACACACACACAC	AC	41	12	AGACACACGTCAATACATGTACACCATCAGACACACATCA[ACACACACACAC]TAGCATACACACACTAACACACACATACATCAACATGCACA
CL100108416L2C003R063_554131/1_271186_137	CACACACACACACA	CA	35	14	GCCTTCCAAAAGCTCTTATTCATACTCTCTCTCT[CACACACACACACA]CTCTCATATACACACATACATCGACACTCGCA
CL100108416L2C003R006_151830/1_215016_138	ACACACACACACAC	AC	28	14	TCAAAAACAAAAGTAACACAGACACAG[ACACACACACACAC]ATACACAGATACACTTTTATGTCTCAATCAAACACGATTGGCACCAAC
CL100108416L2C002R013_302510/1_118491_139	TATATATATATATA	TA	41	14	ATTTTGGCTGCAACTTTTGACGTTATTCAAGGTCAGGGTG[TATATATATATATA]CACTGCATGCTGTGATTATATGCAAAT
CL100108416L2C011R036_176321/1_1067959_140	ATATATATATATAT	AT	42	14	TGGACATTTCAAGAGAATATGCATAGCCTAATAGTAAAATG[ATATATATATATAT]TAAATAACCTTCAGTCAAAAAGTATGTCAGCA
CL100108416L2C001R009_126809/1_10364_141	CAACAACAACAA	CAA	37	12	ATGCCGATATTTACCCATAGTGCAAAGAGTCAACGC[CAACAACAACAA]AGGTCTAGCCATTAGCGGACATTGTAGAAGAA
CL100108416L2C016R076_37155/1_1633537_142	GTGGTGGTGGTG	GTG	24	12	ACGTTGCTGTGGTGATAAGGTTT[GTGGTGGTGGTG]GTTATCCATGATCCAGTTATTGAAAATGTCTTCTGATATATGAGGGGTGCTAAGTGACAGG
CL100108416L2C004R090_507597/1_393234_143	TATATATATATA	TA	39	12	TGGACGTATTCCTCGTAGGGTCTGCCACTCCCCATGAG[TATATATATATA]TGGGATGAGCGGCGCTACTTGGAAAACGTCTAAC
CL100108416L2C004R047_436114/1_348397_144	CAGCAGCAGCAG	CAG	32	12	AAATACTATTCATCCGGGCGACAGCGGGCAA[CAGCAGCAGCAG]TTCGATTTGAAATACTATCTCAGGTCGATGAAGATAGGA
CL100108416L2C014R001_239215/1_1338473_145	CAACAACAACAACAACAACAA	CAA	38	21	ACATGGGTAATCAAATAATCCCACAGATAAGCAGTGG[CAACAACAACAACAACAACAA]CATCAACAACAACATTTGGAAGGAAAGAGAGTGCC
CL100108416L2C008R053_199147/1_773542_146	ATATATATATATAT	AT	45	14	GCTATAATACACCTCCCCCTGGCAACATAATATTACCAAAACAG[ATATATATATATAT]TGGTTGTTGGGATATGGGGTGTTTGTCA
CL100108416L2C013R030_196434/1_1269251_147	CAGCAGCAGCAG	CAG	39	12	AGTAGCTGATTTAACATAGTTCAGGCTATTTTTCCGTT[CAGCAGCAGCAG]AAAATAGTTATGTGCAGTCTAAATGGTGGAAAAGATCTTCTGCATCC
CL100108416L2C003R033_307086/1_245753_148	ATATATATATATAT	AT	62	14	AAGTCCTGCAAATTTGACGTAGAAAACGAATATTTCTAGAAATATCTGGCTTTAAGTCCTC[ATATATATATATAT]GAAGAGCCGGCTTCTTATTCCGT
CL100108416L2C016R077_255452/1_1635083_149	TATATATATATATA	TA	31	14	CCTAACCTGTACATGCCCTTGATGTATATG[TATATATATATATA]TCAAACCTTAAAAGATATCTTCAAAAATTATCAACCCCGGGCAGATCAC
CL100108416L2C014R066_242780/1_1412008_150	AAGTAAGTAAGTAAGT	AAGT	27	16	GCTCCTGCTCAAACATTGATGGTATC[AAGTAAGTAAGTAAGT]AATTAAGTAAGTAAGTAAGATACACAGCAACACAACCAGGAGAGTTT
CL100108416L2C014R066_242780/1_1412008_151	TAAGTAAGTAAGTAAG	TAAG	46	16	GCTCCTGCTCAAACATTGATGGTATCAAGTAAGTAAGTAAGTAAT[TAAGTAAGTAAGTAAG]ATACACAGCAACACAACCAGGAGAGTTT
CL100108416L2C004R005_241827/1_301975_152	GATGATGATGAT	GAT	25	12	GGGATACGATTAATCACCCCACAA[GATGATGATGAT]GCCTTCGTGATGGCCCCCGTAAAAAGATGAATCCTTTAGGTGAA
CL100108416L2C006R083_348706/1_593990_153	CACTACCACTACCACTACCACTACCACTACCACTACCACTAC	CACTAC	28	42	TACCATTACCACTGCCACTACCACTAT[CACTACCACTACCACTACCACTACCACTACCACTACCACTAC]CACTGCAACTAACGATACCACACCA
CL100108416L2C005R032_345515/1_436748_154	GTCGTCGTCGTC	GTC	24	12	TCCTTCATGCTGTTATTTCCGCT[GTCGTCGTCGTC]CGTGTCAGCGGCATATCCCCGGTGAAGATGTTCCTGATAGTGAGGGCC
CL100108416L2C013R061_546021/1_1301484_155	TGCTGCTGCTGCTGCTGCTGC	TGC	24	21	ACAAAGAATGGTCCAACCTCAGA[TGCTGCTGCTGCTGCTGCTGC]TGTTGCTCTTGGTCGTCTCCTACTAATTGCCGCGGATTAA
CL100108416L2C014R087_519894/1_1435676_156	ATATATATATAT	AT	48	12	CTGCGTCTCCTTCTAGTATTCTCCATATGTTCTTCTGCAGAAAATAA[ATATATATATAT]ACTTAGTTATGCATCCAAGTGCAGAGACTGGCAAATA
CL100108416L2C002R007_395915/1_111398_157	TCAGCATCAGCATCAGCATCAGCA	TCAGCA	35	24	ACAAGCACCAGCACCAGCAGCAGCCGTGTCAGCG[TCAGCATCAGCATCAGCATCAGCA]TCATCATCAGCATCAGCCTCAGCATC
CL100108416L2C007R047_172395/1_661665_158	ATATATATATATATAT	AT	43	16	TCACCTTGCAGCGCTTAATTAGAGCTATAAATATTTAAAAAA[ATATATATATATATAT]TTAATATCCATAGGTAAGGAGCTACAGGACGC
CL100108416L2C004R071_425025/1_373019_159	ATATATATATAT	AT	59	12	CGCCAGCAACAGCTTTAATTAATTAAGATATAGAAGATGTATATCATTCATATATCTG[ATATATATATAT]AAGGGATCGACGAGGTAAATACATTGT
CL100108416L2C006R007_54372/1_510398_160	ATATATATATATATATAT	AT	25	18	TCCCAGTTAGTATCTGTGCCTGAA[ATATATATATATATATAT]AACTTTATTAGGGGGGGGGGCTTCCATTTTATTTTTGATTTCC
CL100108416L2C002R017_207631/1_123279_161	TGTGTGTGTGTG	TG	35	12	TGTTGACAGAGGGGGAAAATAAATAGAAAAGTTA[TGTGTGTGTGTG]TACCTGTGTGTGTTTTCGTGAGTTTGCAAATGAATGTTTGTCCCA
CL100108416L2C007R049_418351/1_664236_162	TGATGATGATGA	TGA	47	12	GGGCAGCTGCACCTGATATTGATATCAGAGCAAACCCAACAGGAGC[TGATGATGATGA]CTCCACTGATGGTACCTCAGGCGATGAG
CL100108416L2C006R095_449157/1_607007_163	GCCGCCGCCGCC	GCC	40	12	ACATTCTTGAAGTCACAGAGAGGGTATTCGCGGCGACAG[GCCGCCGCCGCC]GCAATTAGTTGTGGCAAGAGGTCACAACA
CL100108416L2C013R014_369648/1_1250817_164	CATCATCATCAT	CAT	25	12	TCAATTCTCACGGACCTGGCATTC[CATCATCATCAT]GCCTTATTCCCCTATCATGGCAAATCAATGGAAGTTAAGAGAGTGCTAACGACAA
CL100108416L2C007R060_542754/1_675969_165	TTCTTCTTCTTC	TTC	36	12	AATGGCCATTTCTCGAAAATCCCTCGTACATTTTT[TTCTTCTTCTTC]TGATGTTTGATTGTCCTGGATCTTTACTGTAAGA
CL100108416L2C011R069_24453/1_1102460_166	TACTACTACTAC	TAC	28	12	TCCATGGCAATAATCAACGCTAGACAA[TACTACTACTAC]TGTGACCACACATTGTATAATCAAACTATGGGGACCATCCATG
CL100108416L2C003R054_12930/1_264088_167	TGTGTGTGTGTGTG	TG	21	14	GCGTGTGCGTGTTTGTCTTT[TGTGTGTGTGTGTG]TACAGCATTGGGACATCATTATTCTGCAAATCTCGAGCTGCTATGAA
CL100108416L2C007R036_359175/1_650255_168	CATCATCATCAT	CAT	37	12	TGAACAGTGTATCTCTTGATCGCCCAAACAGTTCAG[CATCATCATCAT]CAACAACAAGTGTCATAACTGCAAAGCTTTGT
CL100108416L2C003R036_317123/1_248614_169	CGCGCGCGCGCG	CG	45	12	CACCCCAAAAACACCCCTTTTTGAGGTCTTTTTTATTTTGCGCT[CGCGCGCGCGCG]AAAATTCACGACTTAAGGTTCGAATATAAAGACC
CL100108416L2C004R086_531042/1_388887_170	GTGGTGGTGGTG	GTG	28	12	AACAATACAGCTTTGTAATATGCCATC[GTGGTGGTGGTG]ATGATGCTGTCCCATAACAACATGATTTCCATGGTGAAGCAAGGATAGGACCAA
CL100108416L2C004R040_257152/1_341417_171	ATATATATATATAT	AT	35	14	TGTTATACTTATTCCTTGAAGCGCCACTAGTCCC[ATATATATATATAT]ACTCATGGGGAGTAGAGGGCACTACAAGGAAT
CL100108416L2C001R013_319436/1_15811_172	CACACACACACA	CA	36	12	ACACACATTCACAATACCACACCCACATACTCACG[CACACACACACA]TAGAAACACCAACATACACACGCATATTTAACA
CL100108416L2C003R056_447075/1_266226_173	TATATATATATA	TA	49	12	GCTGCATGACAAGTCTTGGGATTGAAGACCAAGATAATTGAATATGCT[TATATATATATA]CTGCATGGCTGCATGACGAGTCTTGGGATTGAAGACC
CL100108416L2C003R050_184749/1_261145_174	TATATATATATATATATATA	TA	33	20	TGTACTGGCATTAGACGTGTGTGTAGAACATT[TATATATATATATATATATA]AATATCACTTATTCTCAGAACAAAAGCACCCCATTCG
CL100108416L2C008R050_118558/1_770157_175	GTAGTAGTAGTA	GTA	44	12	AGCAACACTCATACTCTTAGCATCATGAGTAACTTCATCAGCT[GTAGTAGTAGTA]ATAGTTGCCATCCCTGCATGAAGTATTGGGGGTAGGGTG
CL100108416L2C009R090_393900/1_916140_176	CCACCACCACCA	CCA	47	12	AAACAACCTGCTGTCACAACTATCATATGCACTTCCACTGCCACAT[CCACCACCACCA]CTACTACACGCAATCACCGCCA
CL100108416L2C004R041_174886/1_342213_177	TATATATATATATA	TA	30	14	TGGCTTAAATAGTAGAGGCAGCAATAGTT[TATATATATATATA]GGTACATCTTCCTGGACGGCTAAATCTATATATGTGG
CL100108416L2C007R002_221060/1_610209_178	TATTATTATTAT	TAT	57	12	TCTTGTACACAGAGTCTGCAATAAAGTTGCAATATTATTATTAATATTATGATTAA[TATTATTATTAT]ATCGCTATTATCAAATGAAGAAGGGGA
CL100108416L2C012R030_151973/1_1165453_179	TAATAATAATAA	TAA	32	12	TGGTGTTTATAATGTAAAAAGGGTCGGTATT[TAATAATAATAA]AAAAATAATTAAGCAAAATCTCGACGGCTTTGGGTACAAATTTG
CL100108416L2C008R061_77013/1_781709_180	ATATATATATATAT	AT	28	14	AGGCATATTTGGGTTCTTAAGCTACAA[ATATATATATATAT]AAATAATATGTTGTAAGAGCACTTAACTACTAAGGTTGCA
CL100108416L2C015R019_500900/1_1468259_181	ATATATATATAT	AT	36	12	GCATTTTTCATCCAAAAACAACAACCAAGTTAAAA[ATATATATATAT]TATAGTTACATAATTTTGGTTCATGGAAGCTTATAGGAGC
CL100108416L2C006R090_473778/1_601637_182	GTGTGTGTGTGTGTGT	GT	29	16	GCTGTGTCCAATAGGTACAGAAGGTTGA[GTGTGTGTGTGTGTGT]AATGGTAATGTTAACTCTGTGTGTAGAACAGTGCCAAACACCA
CL100108416L2C017R039_229149/1_1701206_183	TATATATATATATA	TA	33	14	TGTATGGTGTAGAAAACATATACTCCCCTCGG[TATATATATATATA]CTATATTGGAATAATGCATTTCCTTCTCACATAC
CL100108416L2C005R040_455664/1_445168_184	GCGGCGGCGGCG	GCG	39	12	TGTATCCCCCAGTAATGTCCGACTGTCCCAAGGCGGCA[GCGGCGGCGGCG]GAGTCTGGCCGTGGGACGCCGCTAACTGTTG
CL100108416L2C006R092_242890/1_603267_185	ATATATATATAT	AT	34	12	AGAGTAGGGTTTCTAATTCTGACCATTTGTTGC[ATATATATATAT]TTTTGTTTTGCCCCTATAGAAATGAAATCATGTCA
CL100108416L2C014R011_272386/1_1350860_186	ATATATATATATATATAT	AT	49	18	GGTAACACCAAAACCCAGCATTATTCTTTTATGGATTTTGAAGTTGAA[ATATATATATATATATAT]GTATACACCCACTTGCAATAGGATTTGA
CL100108416L2C004R044_275649/1_345216_187	GACAGACAGACAGACA	GACA	28	16	ACTGCCAGACAAACATACAGACATACT[GACAGACAGACAGACA]TACATACAGACATACAGACAGACAGACAGAGACAGAT
CL100108416L2C004R044_275649/1_345216_188	ACAGACAGACAGACAG	ACAG	57	16	ACTGCCAGACAAACATACAGACATACTGACAGACAGACAGACATACATACAGACAT[ACAGACAGACAGACAG]AGACAGAT
CL100108416L2C014R065_491014/1_1411364_189	TATATATATATATA	TA	32	14	GCACTGGCGCCTAAGTATATTTCTTCTATTG[TATATATATATATA]TGTCTGATTCTCTCCAAATTTACCCACCAACATGAAAGC
CL100108416L2C016R004_334046/1_1555914_190	AGAGAGAGAGAGAG	AG	27	14	GCATCAATGCGTCCCACAACTTCTCC[AGAGAGAGAGAGAG]GACTAATATTGGAGACCAGCTTGGCATCAATGCATCCCACAACTTCTCCAGAGAG
CL100108416L2C007R023_529028/1_635770_191	TATATATATATA	TA	38	12	TGGTCACTGGTAAGTAAAGAAATTTGAGAGAAAAAAT[TATATATATATA]TTTTTAAATTCAAATGTATTTAGCACGCTCATCATCAATC
CL100108416L2C006R061_343699/1_571288_192	TGTTGTTGTTGT	TGT	33	12	GTTTCGTCTTCCTCGCCAAAGTGCGCCTTGCA[TGTTGTTGTTGT]GTTGCAAATGGTCGCAGTGTGCCTCCTCATTTGATGCTT
CL100108416L2C014R004_58389/1_1341806_193	GAAGAAGAAGAA	GAA	28	12	AAGGCGAGAAAAGTCTTTAAACAGTGT[GAAGAAGAAGAA]GTATTTGCCTGACTTTGCAGTGATGGTACAGGACTAGGGGT
CL100108416L2C011R083_296703/1_1117150_194	GCTGCTGCTGCT	GCT	33	12	AGCAGAAGCACCAAGCAATGGCCGCTGCTGTA[GCTGCTGCTGCT]GCAGGTGCCACTACAACTATAGCTCAACAATAGCACCAGCACCAAGCAAT
CL100108416L2C009R014_294832/1_833893_195	CAGCAGCAGCAGCAGCAG	CAG	15	18	TTTGCATACACTTA[CAGCAGCAGCAGCAGCAG]TAGTAGTAGTAGTAGCTAAGGGCGATAGCAGCACCTCCCTTACTCTCC
CL100108416L2C009R014_294832/1_833893_196	AGTAGTAGTAGTAGT	AGT	31	15	TTTGCATACACTTACAGCAGCAGCAGCAGC[AGTAGTAGTAGTAGT]AGCTAAGGGCGATAGCAGCACCTCCCTTACTCTCC
CL100108416L2C016R083_250369/1_1641902_197	ATATATATATATAT	AT	45	14	GCGTTTAGCGATGCAAGCATTAAAATTGGTATATGGATACTTGA[ATATATATATATAT]AAAGCAACATTTGAACCATCTCCACA
CL100108416L2C012R005_441346/1_1137276_198	TATATATATATA	TA	48	12	GTTACCCATAGGCCACACTCGTAATTTGTAAAGTATTTTAAAAAAAT[TATATATATATA]ATATGGAGCTCATTTGATAAATAATGCCATCG
CL100108416L2C011R055_301498/1_1088273_199	TAGTAGTAGTAGTAGTAGTAGTAG	TAG	27	24	CACCCTGAGTCATCACAGTTGACAGA[TAGTAGTAGTAGTAGTAGTAGTAG]TCATTACGTTTATAGGTGCTAAGCCTTGGTTCATTGA
CL100108416L2C005R003_117661/1_402950_200	TATATATATATATA	TA	36	14	TGATAAATTGCCTTCCGATCGAGCAAAAAAAAATG[TATATATATATATA]ATAATAAAGATTCCAACCTACCCACCCTAAT
CL100108416L2C007R017_64496/1_627731_201	AACAACAACAAC	AAC	58	12	CTGACTTCTGGCCACAACGGATTATGGCGGCCTCTGTCCGTGAAAGTTGGTGTCCAT[AACAACAACAAC]TAGAAACGGAGTCTATCAGTCATGCCAG
CL100108416L2C002R096_488598/1_208331_202	ATATATATATATATATATATAT	AT	27	22	GTTTCCCGTGGTTATAGGATAGCGGC[ATATATATATATATATATATAT]CAGGGTTAAATAAATCATATGTCCCTCTTGCCCACCTTG
CL100108416L2C009R075_320030/1_900587_203	ACTACTACTACT	ACT	44	12	CTGCATTAGGACTGCCTTGTACTTAGTGATTATGTAAAATAAA[ACTACTACTACT]AACCTCAATAGATCACAATACACAACCT
CL100108416L2C017R092_136797/1_1754053_204	CTACCTACCTACCTAC	CTAC	49	16	GCCTTACGAGCGAGTAAAGAAAAGAAAAAGAAAAGAAAGAACATTTTA[CTACCTACCTACCTAC]CCGATTTTTTGGGGGATGTAACAGTTAACAAA
CL100108416L2C012R033_421700/1_1169279_205	CACACACACACA	CA	40	12	TAGTCAAACTGGTCGTGGGAAGGCACCTCACAGCCCAGG[CACACACACACA]AGATCGTCTTCATAGTCAAACTGGACGAGGGG
CL100108416L2C004R043_144032/1_344049_206	AGTAGTAGTAGTAGT	AGT	34	15	GCAATAGCAATATAGAACAGCAGGAGCAGCAGC[AGTAGTAGTAGTAGT]CTTACAATGGACGTGTCTCACTGTGTGGTGGAA
CL100108416L2C015R074_179976/1_1527251_207	ATATATATATAT	AT	37	12	CGACTGTACTGCTCGTACTAACTGAGATAAGAAAAA[ATATATATATAT]ACACCACCCCTTTTTCTTTATTTTACGAATCAGTTGGATGTGTATCAACA
CL100108416L2C007R064_100400/1_679354_208	TATATATATATATA	TA	29	14	TGCTTGATTATTACTGATCAGATGTCCT[TATATATATATATA]TTAGGTGACCATTTCATCCAACAATACGGACTATTGCGG
CL100108416L2C010R066_85706/1_994764_209	AAATAAAATAAAATAAAATA	AAATA	34	20	AGGGGGTGGAGAAATTGGTTTGAAAAATTATTT[AAATAAAATAAAATAAAATA]ATTTCATGAAAAACTCCCATTTCAACCCTTTCCTGACTCATCTGG
CL100108416L2C010R055_19221/1_983218_210	CACACACACACA	CA	54	12	AAGCGCCCCCAAAGTTATATACCCCTAAAAACACACACTGGCACTTTCACAAG[CACACACACACA]TACATGCTGATACACACACAAACACAC
CL100108416L2C009R005_196872/1_823517_211	TATATATATATATATATA	TA	33	18	ACATGTCCCGTATGTCACACCATGGAATTAAT[TATATATATATATATATA]CACTGCGTTATCAGCTATTATAACCACCCA
CL100108416L2C007R085_209602/1_701198_212	TAATAATAATAA	TAA	32	12	ACTTTAAAGCCGTAATCTAAGATTCCCTAAC[TAATAATAATAA]ATATGTTACATGATAAACCAATAGTCCCCAAGGTATCTATTCTACTGGGG
CL100108416L2C013R043_378248/1_1283100_213	GCAGCAGCAGCA	GCA	27	12	GTAGGAGGAGAGGGTAGGCCACCACG[GCAGCAGCAGCA]ACAACTACATTAGCAGCAGCAGCAACATCAGCCACAGCAACGAGGAC
CL100108416L2C013R043_378248/1_1283100_214	AGCAGCAGCAGC	AGC	50	12	GTAGGAGGAGAGGGTAGGCCACCACGGCAGCAGCAGCAACAACTACATT[AGCAGCAGCAGC]AACATCAGCCACAGCAACGAGGAC
CL100108416L2C003R086_515847/1_286155_215	ACAACAACAACA	ACA	44	12	AGTGTGTCAATACCGCCGTTTGAAATTAACTAACTAAGTAAAG[ACAACAACAACA]GAATTTACTCCTAGTTTTATCTTGATGCCGTCGG
CL100108416L2C006R016_169870/1_521321_216	GTGTGTGTGTGTGTGTGT	GT	31	18	GTGTGTGAGTATGTGTATGAGTGTGCGTGG[GTGTGTGTGTGTGTGTGT]GAGAGAGAGAGAGGGTGTGTGGGTGTTTATCT
CL100108416L2C006R016_169870/1_521321_217	GAGAGAGAGAGA	GA	49	12	GTGTGTGAGTATGTGTATGAGTGTGCGTGGGTGTGTGTGTGTGTGTGT[GAGAGAGAGAGA]GGGTGTGTGGGTGTTTATCT
CL100108416L2C006R002_501945/1_505254_218	ATATATATATATAT	AT	29	14	TCCTTTAATCCATTTTGCTTAGCTTTCA[ATATATATATATAT]CTATCTGAGTCACCGATTTTGAATGCCAAAGAAAAATA
CL100108416L2C015R080_161609/1_1533880_219	AGTAGTAGTAGTAGT	AGT	27	15	CCTTTTCATGCACGTTTGATGGTTTA[AGTAGTAGTAGTAGT]TGTATTTTGTATAATCATTAAGGACAAAGTAGCCCTAATACAGAAACTGCACAT
CL100108416L2C011R065_42713/1_1098243_220	TATATATATATATA	TA	44	14	TGTTTTCGTCAGACTGGTTCCCTGGTCCTCATATGTATATATG[TATATATATATATA]TGAGTTCTCGGCAATGGTAAGGGACAT
CL100108416L2C015R096_314411/1_1551249_221	ATATATATATATAT	AT	33	14	TCAAGGTAAGAAAACACATGAATAGCCAAAAA[ATATATATATATAT]ACGAAAAAGTCCACTTTGAAAAATTACAGGATGT
CL100108416L2C016R051_362835/1_1608210_222	CTACTACTACTA	CTA	39	12	TCATTCCTGTTGTTGCGGAACATTATAATTGATTTGCC[CTACTACTACTA]GTTGGAGCTGCTATGTTTAGAAAATCATTCCCGCTGTTGC
CL100108416L2C003R033_61475/1_245328_223	GGGCAGGGCAGGGCAGGGCAGGGCAGGGCA	GGGCA	11	30	GATCAGGATT[GGGCAGGGCAGGGCAGGGCAGGGCAGGGCA]TGGCGGGGCAGGGCAGGGCAGGGCAGGACAAGGCAGGGCAGGGTAGGGCAGAGTGTAG
CL100108416L2C003R033_61475/1_245328_224	GGGCAGGGCAGGGCAGGGCA	GGGCA	46	20	GATCAGGATTGGGCAGGGCAGGGCAGGGCAGGGCAGGGCATGGCG[GGGCAGGGCAGGGCAGGGCA]GGACAAGGCAGGGCAGGGTAGGGCAGAGTGTAG
CL100108416L2C014R009_541148/1_1349028_225	TTGTTGTTGTTG	TTG	52	12	TTCTTATGGACGCATTACCTCAGGCTGTTGTAACGCCTAGTTGAGTTGGTA[TTGTTGTTGTTG]CTGTTGTGTTTTCGTAGATTTGTTGCT
CL100108416L2C008R033_172702/1_752095_226	GCTGCTGCTGCT	GCT	39	12	TGGGGTCATTTTTACCAATACTCCCAAGGTGGTCGCCA[GCTGCTGCTGCT]GTTACTGTTGGTGCTAACGATCAATTTTCA
CL100108416L2C016R069_447060/1_1627774_227	CCTGCCCTGCCCTGCCCTGC	CCTGC	27	20	CCCTGCATTGCCCTGTCCTGCCCTCT[CCTGCCCTGCCCTGCCCTGC]CTTGCCTTGTCCTGCTCTGTCCTACCCTGCCCTG
CL100108416L2C004R001_187318/1_296898_228	TATATATATATATATATATATATA	TA	28	24	CTCACTCACATCCCCCTTACATCCATG[TATATATATATATATATATATATA]AGGACTAAGAAATTGGCTCAACTAACTCACATCTCTAATGA
CL100108416L2C004R066_232632/1_367668_229	GTGTGTGTGTGT	GT	40	12	TGTATGTTTTTCTGTGTGTGTTTGTGTTTTGGTGCTTTG[GTGTGTGTGTGT]GCGTGATTGTGTTTGGGAAGTTTATGTAT
CL100108416L2C003R025_20371/1_236927_230	GCTGCTGCTGCT	GCT	31	12	ACCTCAAAGTTACCTGCTGTGAGAACAAAA[GCTGCTGCTGCT]GATGCAGAAATTGTTGTCACAATGCTCATGTGTGGAAATGCTTGC
CL100108416L2C015R025_230815/1_1473731_231	ACACACACACAC	AC	32	12	CACCAAAACACACCCACAGATACAAACACAT[ACACACACACAC]AGTGGTCTAAGTGTCTGTCCCAGGAACTGCGAGATACTGGCCCAGGTTCAAAT
CL100108416L2C002R063_350622/1_175243_232	ATGATAATGATAATGATAATGATA	ATGATA	25	24	TTGGAACAGCCTAGTAGACAGAGT[ATGATAATGATAATGATAATGATA]ATGATGTATTTGCCTTACCTTGCGTCCAATATC
CL100108416L2C017R001_50333/1_1656216_233	ACACACACACAC	AC	30	12	GGCATACAGACATACACTCAAACACCAAA[ACACACACACAC]AAACAAACACACACACACACTCACGCACACATACACACACTCAA
CL100108416L2C017R001_50333/1_1656216_234	ACACACACACACAC	AC	48	14	GGCATACAGACATACACTCAAACACCAAAACACACACACACAAACAA[ACACACACACACAC]TCACGCACACATACACACACTCAA
CL100108416L2C013R085_242701/1_1325568_235	TATATATATATATATATATATA	TA	48	22	GGACCAATTACAAACATAGCTTGTGGTAAGGTAGTAGATATACACTT[TATATATATATATATATATATA]TCAGTTGTTGTAGCCTAATAGAACAACAGT
CL100108416L2C009R038_175045/1_861048_236	ATTATTATTATT	ATT	43	12	CGTCAACAATAGGTCTAGTCGTGCAAGCTATTAACAGCTCAA[ATTATTATTATT]CGGCCAAAAATCCTCAGACAAATTTGA
CL100108416L2C004R086_186490/1_388274_237	TATATATATATATA	TA	47	14	ATGCGTCACCTCTATCCCTCTAACTAAAATAGCTGTTGAGACCTAT[TATATATATATATA]TTTTAGCCAAGATCAAATAGAGCATGTCC
CL100108416L2C008R041_465925/1_761349_238	ATATATATATATATATATATATATATAT	AT	26	28	AAGAAATGTGCGGTCTAAAGGCCAC[ATATATATATATATATATATATATATAT]CTGGAAGGCCCAGTACAGTAGGGCCGCCCAG
CL100108416L2C006R009_277096/1_513309_239	GCGCGCGCGCGC	GC	56	12	ACTATGAATAATTACGGAGGGCGTTTTTTTCTTCTTTTTCTTAATGGGTGACTTT[GCGCGCGCGCGC]GAGCGAGCGGTAAAACAAAAACCTA
CL100108416L2C008R091_347306/1_813588_240	ATGATGATGATGATG	ATG	48	15	GAGGTTGAGGTTAAAGGTTGAGGTTGAAGACTTTGATGCTGATAACC[ATGATGATGATGATG]CTAATGATTTTGATGCGAACAATTAGGATGA
CL100108416L2C017R006_273083/1_1662807_241	TGTGTGTGTGTG	TG	28	12	AGCTATGTGTATGTGTGTGTCTGTGTT[TGTGTGTGTGTG]TATGTGTGTGTGTGTGTTTTTGTGTATGTGTGTGTATGTGGGGGAGG
CL100108416L2C017R006_273083/1_1662807_242	TGTGTGTGTGTGTG	TG	42	14	AGCTATGTGTATGTGTGTGTCTGTGTTTGTGTGTGTGTGTA[TGTGTGTGTGTGTG]TTTTTGTGTATGTGTGTGTATGTGGGGGAGG
CL100108416L2C007R043_52513/1_657159_243	TGTGTGTGTGTGTGTG	TG	46	16	ATGTGTGTATATGTGTGTGCGTGTGTGTGTGCTTGTGTGTGTGCT[TGTGTGTGTGTGTGTG]CTTGTGTGTATTTGTGTGTGATTATGTGT
CL100108416L2C008R020_189303/1_737055_244	TAGTAGTAGTAG	TAG	51	12	ACCAGTAGCATTATCAAAACTAGCTGAAGTAGTAGTAACATCAGTAGAAA[TAGTAGTAGTAG]CAGCAGATGTAGTAGCAGTAGCATAAGT
CL100108416L2C013R002_413151/1_1237148_245	ATATATATATATATATATATATATAT	AT	36	26	AATGGCCCGTTATTTATGCAGGTGGCTGTATATAA[ATATATATATATATATATATATATAT]ACAGCTTCCACTGAAAATGTATGTGC
CL100108416L2C011R073_434311/1_1107229_246	TATATATATATA	TA	44	12	AAATTATTCTCCAATTTTCCGTAGGGGAAACTACAGGCAGCAT[TATATATATATA]GATTAAACGGGGAAAAGTGTTCATGTTCC
CL100108416L2C006R051_425162/1_561054_247	AGCAGCAGCAGCAGC	AGC	48	15	ACAGGAGCAACGGCATCAACAATATCAATAGCAGCAGTAGCAACAGA[AGCAGCAGCAGCAGC]TCCAACAGTAACAGCATCAGGATTAGCAACATCAGT
CL100108416L2C014R053_82461/1_1397532_248	ATATATATATATATATAT	AT	44	18	CAGAGATTACATCGAAGGGCACTGTTCTGGAGGAGGTGTACTC[ATATATATATATATATAT]ACGTCGAAGTCGGAGGCCAAG
CL100108416L2C016R072_122386/1_1629337_249	GTATATGTATATGTATATGTATAT	GTATAT	25	24	TCTACTGCCCTAAACCTAACTCTG[GTATATGTATATGTATATGTATAT]GTATAGTATATCTTCCCACTGTCTAGTCGAGAA
CL100108416L2C011R035_410931/1_1067281_250	ATATATATATATATAT	AT	45	16	TCTGTACCCTATACAATGCCCTTTCTATACGTATACCTATGATA[ATATATATATATATAT]GTCTGCTATAAACCAGGCTCTCACAGT
CL100108416L2C003R049_395856/1_260614_251	TGTGTGTGTGTGTG	TG	26	14	ATTACCTAGACTGTAGCAGGGGGCA[TGTGTGTGTGTGTG]GGGGGGGGGGGGGGGTTCTGGTTCTATGCTTGCGACCTCTT
CL100108416L2C008R045_427048/1_765448_252	TATATATATATATATA	TA	44	16	CTCCCCATTCCCTTTCCCCTATCTAACAGAAATGCATAATGTT[TATATATATATATATA]TGAAGCATTCCACGACACAGGCATAA
CL100108416L2C007R069_289937/1_685051_253	ATATATATATAT	AT	28	12	TAGTTTCATCGGAATTCGCTGCGATAA[ATATATATATAT]TTAAGTATGTCCCTTTCTTCAGTGTATGTTACGTAACACACCTTAAGAGCCA
CL100108416L2C010R060_133079/1_988605_254	TTGTTGTTGTTG	TTG	32	12	TGAACTAAAAGAAACTGAGGAGCCTTTATTT[TTGTTGTTGTTG]TACTACAGGATGTATCCACATCGTTAAGCCTTATCAGCT
CL100108416L2C012R086_173019/1_1223564_255	ATATATATATAT	AT	43	12	GGGCGATATAAATCAAACCAACCCTGATACATACATCCATAC[ATATATATATAT]ACATCTACAGACACTTTTTTGCAATCTTGTGCAGCCAGGATCTCAG
CL100108416L2C005R086_50519/1_491163_256	ATATATATATATATATATATATATATAT	AT	24	28	GGACACTCCGGGTAAAAGAACTC[ATATATATATATATATATATATATATAT]CTGTAGGTTAAGGATTTATCCTATTTCACCACAAGGCT
CL100108416L2C013R060_175271/1_1299797_257	AATAATAATAATAATAAT	AAT	32	18	ACTATAATGGCTGGCAATCCGCAATTTAAAA[AATAATAATAATAATAAT]ATTTACTATTTTTATAGTATTTGAGAGGATTTAAAGGGGCTCCCACCTA
CL100108416L2C001R094_238809/1_101328_258	ATGATGATGATG	ATG	12	12	TGTGGTTGAGA[ATGATGATGATG]ACGATAACTAGATCATCATCATCATCACTTGGTTGGAGCTGAGACTCAGGGATTTGA
CL100108416L2C001R094_238809/1_101328_259	ATCATCATCATCATC	ATC	35	15	TGTGGTTGAGAATGATGATGATGACGATAACTAG[ATCATCATCATCATC]ACTTGGTTGGAGCTGAGACTCAGGGATTTGA
CL100108416L2C014R071_405176/1_1417889_260	GATGGATGGATGGATG	GATG	50	16	GCAGCCATCTTGGATTTCGGAAATTATTTTATCGGTCCATTCTGGAGCC[GATGGATGGATGGATG]GAGGGAGGGACTGATGGACTGATGGACGAAC
CL100108416L2C009R055_201790/1_879269_261	CATCATCATCAT	CAT	47	12	TGGTACTTGGTAAGCAAGAGGATGGATGATTGCATCTCTATCGCCA[CATCATCATCAT]CAACTCGGACCGCTAATCACACATT
CL100108416L2C010R062_30393/1_990494_262	TAGTAGTAGTAG	TAG	48	12	AGTGGTAGTAGTGATAGCAGTAGTAGTAATAATAGCATTAGTAGTGT[TAGTAGTAGTAG]CAGTAGTGATATTAGCAGTAGTAATAGTAGCAGTAGCAGT
CL100108416L2C003R048_260962/1_259566_263	TCATCATCATCA	TCA	28	12	TCTTCATCATCATACTCAGATGTCACG[TCATCATCATCA]TACTTTGGACATGACATTAAGAAGGGTGATGAGCGCTAACTTCA
CL100108416L2C013R077_566948/1_1318277_264	ATATATATATATATATATATATAT	AT	46	24	AGCAGAAGTTTTGTAGGTAAGCACCATATATCTGAAATTTTATTC[ATATATATATATATATATATATAT]TCAATGGTAACCCCCTTCCTTCACT
CL100108416L2C007R057_476523/1_672770_265	ATATATATATATATAT	AT	39	16	CGGAAGGACTAAGGGTTCTAAAACTAGAACCCCCCCTG[ATATATATATATATAT]TTTTAAGATTTCATTTGTTTTAGACCCATTTGGCC
CL100108416L2C016R031_321058/1_1587024_266	CGGCGGCGGCGG	CGG	37	12	AGCTCTTATCTCAGGCCCTGGAAATCAACCATCTTC[CGGCGGCGGCGG]CATCATACAAGGTGCCCCCGACTGATAGGAATTCAAA
CL100108416L2C009R092_147996/1_917832_267	TATATATATATATA	TA	49	14	TGTGATCCCAGGTCTATTCCAAATCTACAACTTATTATCCCCTCTACT[TATATATATATATA]GGGAGGGGGGAGGGATAAATCAAAGTTTCA
CL100108416L2C011R029_430423/1_1060458_268	CTGCTGCTGCTG	CTG	47	12	TGATGACATCATTACTCGGCGGTGGCGGCCGTGTCACTACTCACTA[CTGCTGCTGCTG]GTTCTGTGATTCAAACAATGCACACCAACACCA
CL100108416L2C010R071_507003/1_1000697_269	AATCAATCAATCAATC	AATC	44	16	CTTCTACGGCCACATCAGTATTCTATATTTTTTTCACCTCCGT[AATCAATCAATCAATC]GATGGTTGTGATACACTTTGTTATTTGAGAGGACAATGTC
CL100108416L2C010R036_232131/1_964479_270	ATATATATATAT	AT	32	12	CGGCGAGTTGAACTTTATTCTGACCTAAAAC[ATATATATATAT]AAGCATATCTGTTGATCCAGTCTGATCCAGTTTCAAT
CL100108416L2C014R039_524189/1_1383233_271	CACACACACACA	CA	38	12	TCACTAACTCACACAAGAACACGCATACAAACAAAAT[CACACACACACA]AAACAGACTCACACATAAACACAGCCACATAACCAC
CL100108416L2C017R001_270453/1_1656688_272	ATATATATATATATATATAT	AT	25	20	TGTGTGAGTCATTGAAGCTCAAGG[ATATATATATATATATATAT]AGTAATAACCATAACATGTTGGCCTGCTTGCATTGAAGAGGTTAC
CL100108416L2C002R089_537733/1_201098_273	CTCTCTCTCTCTCT	CT	24	14	ATACACACATAGCCAATCCCTGC[CTCTCTCTCTCTCT]TTGTCTAGTGCCGCCTCCATGCTCCGAGGTGTTTTATCTATTGCG
CL100108416L2C010R005_330347/1_928704_274	CTGCTGCTGCTG	CTG	35	12	TACCACACTACCACACTAGCACCAATCCACCCTA[CTGCTGCTGCTG]CCCCAATACTACCACACTACCACACTAGCACTAATCCACCCT
CL100108416L2C017R021_80570/1_1680216_275	TATATATATATATATA	TA	38	16	GGTGGGTCGTAATGGTTTCAAAATATTTAGAGATTTC[TATATATATATATATA]GTTTATATTAGTTTAGAGGCTTCAGCGCA
CL100108416L2C006R078_195214/1_588760_276	CTGCTGCTGCTG	CTG	27	12	CGAGAGACGTACTGTTGCTGTGGCTA[CTGCTGCTGCTG]CTAAGGCTGCTGCTGCTTATATTGATACTATGTCGTCGCTGA
CL100108416L2C006R078_195214/1_588760_277	GCTGCTGCTGCT	GCT	44	12	CGAGAGACGTACTGTTGCTGTGGCTACTGCTGCTGCTGCTAAG[GCTGCTGCTGCT]TATATTGATACTATGTCGTCGCTGA
CL100108416L2C006R050_219522/1_559556_278	CCCTGCCCTGCCCTGCCCTGCCCTG	CCCTG	41	25	CATTGTCCTGCCCTGTACTGTCCTGCCCTGCCCTGCCCTA[CCCTGCCCTGCCCTGCCCTGCCCTG]TCCTGATCTACCCTGTCCTGTCCTGT
CL100108416L2C005R077_165033/1_482694_279	GCTGCTGCTGCT	GCT	27	12	TTCCGTGAGTGTCCCGCTATACTGTA[GCTGCTGCTGCT]GTCGGTTTTCAGTGAAGAGGCAGCATCCATATCGGGAACATA
CL100108416L2C003R048_562690/1_259937_280	GGGGAGGGGAGGGGAGGGGA	GGGGA	32	20	AATGCAATGTCACGATTTGGGACGGACAGAG[GGGGAGGGGAGGGGAGGGGA]GTATTTGACCCCTTATTGCCTGCGTTCTAA
CL100108416L2C015R087_278968/1_1541964_281	ATATATATATATAT	AT	30	14	GCCGGTGGTTAATTTAAAAATAGATCGAG[ATATATATATATAT]ACTTTTTTTTAGGGTGGGGGAGGGGGGAATTTGAGCGTTTATGCAAAAATAGGGGC
CL100108416L2C008R042_528409/1_762517_282	ATAATAATAATA	ATA	36	12	AGCTACTGGGACCTGGCTAAAAAAACTATATAATC[ATAATAATAATA]GTATAAATAATAATGTAATAATAATAAGGGGATATTACCCGAGTTTTACTTT
CL100108416L2C008R042_528409/1_762517_283	TAATAATAATAA	TAA	63	12	AGCTACTGGGACCTGGCTAAAAAAACTATATAATCATAATAATAATAGTATAAATAATAATG[TAATAATAATAA]GGGGATATTACCCGAGTTTTACTTT
CL100108416L2C003R037_523081/1_249827_284	ACACACACACAC	AC	47	12	ACACACTCACATACATTCAATCACACATCCACATCCACACGCACAT[ACACACACACAC]ATACTTCACTCACACACACGCAC
CL100108416L2C017R019_317420/1_1678455_285	TTATTATTATTATTATTA	TTA	27	18	TCAATATAGGGTTGCCAAATGGTCAT[TTATTATTATTATTATTA]TATATTTTTGTAAATTTTACTTCTGGCTAAAAATGGCAATTTACCCCGT
CL100108416L2C004R033_292323/1_334601_286	TTCTTCTTCTTC	TTC	31	12	TTGACCCCTTTCAATACATTTTGGAGATTT[TTCTTCTTCTTC]ATATAGCTGGCAGGCTTAAGGGGACCGTCAGGGAAAATT
CL100108416L2C010R027_542411/1_954869_287	ATATATATATAT	AT	45	12	CGGTGTGTAGCCCTAGAACAACAATTTTCTACTTAAGCAAAAAA[ATATATATATAT]AAATTATCATATGGTTGTAACCAATGAAGCTAGAAACCACT
CL100108416L2C008R037_344688/1_756979_288	TATATATATATATA	TA	32	14	ACGTATACATGGACCGAGCTACATATATATG[TATATATATATATA]TTTTGTATACTCTCGCAATCTCAGTTATTACCAGTGGT
CL100108416L2C005R063_267135/1_468214_289	TATATATATATATA	TA	41	14	AGTAACCATCCTATGCCATATTCACACTAGGCAAGGCATG[TATATATATATATA]GTAACCATCCTATGCCATATTCACACTAGCAGGG
CL100108416L2C001R046_160419/1_49916_290	ATATATATATATATATATATATAT	AT	39	24	CAAGATCCGACAATATTTGAGGCGGCTGCATCACCCTA[ATATATATATATATATATATATAT]AAGCAAATTTAAAAAGTCATACCACCTCT
CL100108416L2C006R054_402139/1_564131_291	TGCTGCTGCTGCTGCTGCTGC	TGC	14	21	CTGCTACTACTTG[TGCTGCTGCTGCTGCTGCTGC]GGATGATGTTGCTGCTGCTGCTGCTGCTGCTGCTGCTACTGCTGCTGCTGCTGCTTTTGCTG
CL100108416L2C006R054_402139/1_564131_292	TGCTGCTGCTGCTGCTGCTGCTGCTGC	TGC	44	27	CTGCTACTACTTGTGCTGCTGCTGCTGCTGCTGCGGATGATGT[TGCTGCTGCTGCTGCTGCTGCTGCTGC]TACTGCTGCTGCTGCTGCTTTTGCTG
CL100108416L2C006R054_402139/1_564131_293	CTGCTGCTGCTGCTG	CTG	73	15	CTGCTACTACTTGTGCTGCTGCTGCTGCTGCTGCGGATGATGTTGCTGCTGCTGCTGCTGCTGCTGCTGCTA[CTGCTGCTGCTGCTG]CTTTTGCTG
CL100108416L2C005R014_482229/1_416270_294	TGCTGCTGCTGCTGC	TGC	26	15	CCACTGACAAGCACTGCACAGTTAT[TGCTGCTGCTGCTGC]AACACAAGGCTCACAATTACCTTGTCCTCACATTAATCCCACATCCAC
CL100108416L2C006R061_500447/1_571550_295	ATATATATATATATAT	AT	28	16	GTTTGTTCGTGTGTGCTACATTCTAAA[ATATATATATATATAT]ACTTTTGGTGGAAATGGATTTGAAACATCTGACATCT
CL100108416L2C012R018_303161/1_1152173_296	TATTATTATTAT	TAT	32	12	AGGACATATTGAAGGACACTTTTATGCAAAA[TATTATTATTAT]AATGCATTGCACAGTTCAAGCTGGTGTCTCCTCAACC
CL100108416L2C012R093_52199/1_1230668_297	CAGCAGCAGCAG	CAG	20	12	GACGGAGGAGCAACAGGGA[CAGCAGCAGCAG]CGACGAGCGGAGGGGGATGATAATGCGCAACCAGCGACACCACAACAGAGAGTGGATG
CL100108416L2C002R070_281918/1_181990_298	TATATATATATA	TA	32	12	AATCACCTTATTTGAGGGCTGCTTCAGCTTC[TATATATATATA]CACACATCTGGAGAGAAAAAAGAAGACAAAAATCATCCCTCACT
CL100108416L2C009R019_349221/1_839904_299	ATATATATATATATATAT	AT	26	18	ACCAAGTAAACATGCCATAGGGATG[ATATATATATATATATAT]ACATAAATAGTTTGCATAATCAAGGATCCAGGAACCA
CL100108416L2C002R042_128422/1_151844_300	TAGTAGTAGTAGTAGTAG	TAG	40	18	TGCCACATCCAATACTTGAGTCTCTATTCTTCTGGCTCC[TAGTAGTAGTAGTAGTAG]TATTTGTGGTGGTAGTAGTAATTGTTTGGT
CL100108416L2C014R017_249669/1_1357866_301	TATATATATATATATATA	TA	39	18	ATTGGTCCCACAATTCATTTGGGTAATGCATTTTTTCT[TATATATATATATATATA]TTCCATATGCAAAAATTCTCATTTCCAACG
CL100108416L2C014R019_555226/1_1360871_302	ATATATATATATATATATAT	AT	28	20	GCCAATCCCCTGGGTAACTGTTTAAAA[ATATATATATATATATATAT]TTTGTAGAAATATTCCCGAACAGCTGTGTATAATGACA
CL100108416L2C006R030_104305/1_537619_303	ATATATATATAT	AT	39	12	AGCTTAATGGTTTCTCTCCAATGTGCATTCTCAAGTGG[ATATATATATAT]TTTGAATAAAGCCAACCGTTTGACCTTATCA
CL100108416L2C015R055_428141/1_1507504_304	CCCTGCCCTGCCCTGCCCTG	CCCTG	38	20	TCTCATTCACTGAAGGCCATCCTCCAGTACAACTATA[CCCTGCCCTGCCCTGCCCTG]CCCTACCCGGTCCTACCTTACCC
CL100108416L2C008R041_60251/1_760597_305	GAAGAAGAAGAA	GAA	21	12	GCTCAAGCGAAGTCAGGAGG[GAAGAAGAAGAA]TTGGATATTACTTATTGATTCCAGCGATGGCGAGGACTTTGCTGAGGC
CL100108416L2C007R092_115203/1_708712_306	ACGACGACGACGACG	ACG	53	15	GGAGACGAGGACGAGGACGACGAGGGCGACGACGATGGCGGCGACAAGGAAA[ACGACGACGACGACG]ACAAAAAATAGCCCTGGACCCTATGTTCA
CL100108416L2C011R009_39883/1_1036831_307	GTGTGTGTGTGT	GT	25	12	AATCAGGGAAGGATGGGATGTAAG[GTGTGTGTGTGT]GGGGGGGGGGGGAGCATTTATTCACCTGCGTTGAGCGGCAAATATCTCAAA
CL100108416L2C015R073_74137/1_1525928_308	ATTATTATTATT	ATT	47	12	AGCCACAGACCTTACTCGGTTTTAGCATTTCCTCAGTATACCTGTC[ATTATTATTATT]GAAGATCAAAGGTTATGATGCATATGTCTGGCAGA
CL100108416L2C007R089_566575/1_706219_309	ATGATGATGATG	ATG	36	12	AGTGTGTAGGAAAAGTCTAGGCAGAGATGATGAAA[ATGATGATGATG]ATATGAAAATTTAGGGATAAGGGGACCATGTACAAACTCTGAC
CL100108416L2C016R079_293796/1_1637418_310	GTGGTGGTGGTG	GTG	28	12	GTTGCGGGTGAGGAGGAGTTGTGAAGT[GTGGTGGTGGTG]AGAGAGGTAACAGGAGAGTTGGTTGAGGTCACTGTTATGGGC
CL100108416L2C001R057_92855/1_61469_311	ATATATATATATATATAT	AT	30	18	CTGCACAACCCATTCGATCTTTGCTAAAA[ATATATATATATATATAT]CAAGTATCTTGGTAGCCATTTTAGTAAGGGAGATGCGG
CL100108416L2C011R052_339319/1_1085221_312	TATATATATATA	TA	32	12	GCTCCCAGAGGCCGTCATAAATAAGATTATG[TATATATATATA]CAACTATTCTTCGGTCATACGAAATTCTTCAACATTGC
CL100108416L2C007R013_409477/1_623776_313	TGTTGTTGTTGT	TGT	25	12	TAACCTAAACATTAGCGCTGGTGC[TGTTGTTGTTGT]TGCTGCTCCTGCTTACTTAATGTGTTGTGATTTGATGCGGTTGT
CL100108416L2C015R020_114640/1_1468628_314	TCTGCATCTGCATCTGCATCTGCA	TCTGCA	24	24	CTTCCCCTGCCTCTGCCTCTGCC[TCTGCATCTGCATCTGCATCTGCA]TCTTTCAGTAAGGGAATTTAGTTTGCAGGAGTGTAGAGCGAGTT
CL100108416L2C007R003_304221/1_611645_315	ATATATATATAT	AT	52	12	TCAGACCAAAAACAATAGGAAATGAGGTATTGCTCATTATTTAAAAAAAAA[ATATATATATAT]TTTTCAAGATGGCGGCGGCTATCTTTGATTG
CL100108416L2C004R011_70745/1_308758_316	GTGGTGGTGGTG	GTG	29	12	GTGATGGTGATGGTGATTGAGGGTATAA[GTGGTGGTGGTG]GAAGTAGTAATGGAAGTGGAGATGGCAGTTGTGGCAGCGGGATGTTTATA
CL100108416L2C011R091_515935/1_1125898_317	ATATATATATATATAT	AT	41	16	CGTCCGAAACAAATGGAGAATTTAGGTATTTTATAACCAC[ATATATATATATATAT]ACAATCATGTGCAAAAAGAACGGGCCTACCTAGA
CL100108416L2C005R076_149017/1_481633_318	ATATATATATAT	AT	27	12	CGTGGATCCGGTTCAAACATTTTTCA[ATATATATATAT]TCAAGTATCAGTATCCCCATTTCACGCTTGCTTCATAGAATGGGCGATAGGC
CL100108416L2C004R033_351252/1_334728_319	TATATATATATATATA	TA	29	16	GCGGCACATACATTTTCAGTGGAGAGTG[TATATATATATATATA]TGATTAGAAAGGCTCTTAATGTTCCCCTATTTGTTCC
CL100108416L2C001R076_457463/1_82363_320	ACTACTACTACTACT	ACT	35	15	TATGACCACTTGACAGACACCCGAAGGAGAAACG[ACTACTACTACTACT]ACCGCATAAATTGCCACAAGCAGGGCCACCATATGTC
CL100108416L2C008R072_132726/1_793263_321	TATATATATATATATATATA	TA	27	20	TGTTCGGATCTATTTGCAACTGGTTG[TATATATATATATATATATA]CTAGAGCGCATCAAACGCCTTCACCGAACCAAATC
CL100108416L2C008R056_404067/1_777114_322	GTGTGTGTGTGTGTGT	GT	22	16	CCGTAAATGTGCTCTGGGGTA[GTGTGTGTGTGTGTGT]TTGTGAGGGGGGAGGGGGAGGGGGGCTGTAAGGCCACTAATAATGACCGGACAAA
CL100108416L2C013R081_150561/1_1321701_323	GTGTGTGTGTGT	GT	37	12	TGGAGGACTACCATCTACTGATTACTCAGATGATGG[GTGTGTGTGTGT]ATGGGGGGGAGGTGAGATTGTGATGGCATAATGCGGT
CL100108416L2C007R067_110005/1_682536_324	GTCAGTCAGTCAGTCA	GTCA	24	16	TCTTTTTATCCCCTTCACAGTCG[GTCAGTCAGTCAGTCA]TCAATTCTGAAGATCAAACCAACTTATGCAATTGAAGTAGATCACAAACGT
CL100108416L2C008R008_58128/1_722520_325	AAGAAGAAGAAG	AAG	33	12	GTTCTGAATGTTGTACATCACCAAAGTGTTAT[AAGAAGAAGAAG]TAGCTATCATGTTGATGATAATCCAAGGTTAGACTGA
CL100108416L2C015R074_422062/1_1527748_326	GTGTGTGTGTGT	GT	28	12	TACGTAATTTATGGACAGCCCCCGTGA[GTGTGTGTGTGT]GATTGTGTTAGTGTGTGCATGCATATAACAGTGTGTATCAC
CL100108416L2C004R018_16951/1_316915_327	CAGCAGCAGCAG	CAG	36	12	CCACCTGGTAGCGGACTTATCAGCGTAGGTCGCAA[CAGCAGCAGCAG]TCTGCCCACCTGGCCCAGCTACGATCCTCATCG
CL100108416L2C014R053_321034/1_1397995_328	GCAGCAGCAGCA	GCA	45	12	GTGATTCCGTAATTAAAGCAATGGCAACAATAACAGCAGCGAGT[GCAGCAGCAGCA]GCTGCAGTAGCCACAGTAACAACAA
CL100108416L2C016R094_47256/1_1654131_329	GCAACGCAACGCAACGCAAC	GCAAC	20	20	CAACGCAACGCAACGCAAT[GCAACGCAACGCAACGCAAC]CTAACGCAACGCAATGCAATGCAACGTAACTCTTACTCATGCTCA
CL100108416L2C009R044_62172/1_867394_330	GAGAGAGAGAGAGAGAGA	GA	33	18	TAAGGAACGACATGGCTAGGGTCCGACTGAGG[GAGAGAGAGAGAGAGAGA]GGGAGAGAGAGAGAGAGAGAGGGAGGGGGAGAGAGAGGGGG
CL100108416L2C009R044_62172/1_867394_331	GAGAGAGAGAGAGAGAGA	GA	53	18	TAAGGAACGACATGGCTAGGGTCCGACTGAGGGAGAGAGAGAGAGAGAGAGG[GAGAGAGAGAGAGAGAGA]GGGAGGGGGAGAGAGAGGGGG
CL100108416L2C014R087_448447/1_1435542_332	TGTATGTATGTATGTA	TGTA	37	16	TGGTGGTTTGTGTGTATGTGTGTATGTAAATATGTG[TGTATGTATGTATGTA]AGTGTATAAATTGTTTTCATTCCGTACCATGCCA
CL100108416L2C006R054_297470/1_563942_333	GGTGGTGGTGGT	GGT	42	12	CTCAATGCGGAAAGAGAGGGCACCGCATAAAAGAGGGGGTG[GGTGGTGGTGGT]GGGGGGGGGGGGGGTGTAAATTTAGAAACTGCCAAGGGTGCTAGGA
CL100108416L2C009R016_426543/1_836531_334	AGTAAGTAAGTAAGTA	AGTA	39	16	GCCGAGCATTATGCCAGTACCTGATATGTGTGTCACGT[AGTAAGTAAGTAAGTA]GTAAGTATGTACCTCCCTCACCACGC
CL100108416L2C009R087_331334/1_912738_335	GGTGGTGGTGGT	GGT	43	12	CCATGTTCTGCATCAGGCTAGACTGAGGTCAGGTTTTTTGTG[GGTGGTGGTGGT]ACGTCACACTGGCAGGAAGGAAGAAA
CL100108416L2C017R087_36417/1_1749262_336	CTGCTGCTGCTG	CTG	43	12	AGGGTCCTGAGCATTTGGTTTAGGAGTATCGTGGGCAGCTGA[CTGCTGCTGCTG]GGACTTGAGGAGTCCTTGGATACGCTTACGA
CL100108416L2C001R043_307711/1_47100_337	TGTGTGTGTGTGTGTGTG	TG	29	18	CAAGGCCCAGTTCTCATGTACTCATGTT[TGTGTGTGTGTGTGTGTG]TATATGTTTGTTTGTATGTGTATGTGTGTGTGTGTATTAGTGTTGCCGTGA
CL100108416L2C001R043_307711/1_47100_338	TGTGTGTGTGTG	TG	69	12	CAAGGCCCAGTTCTCATGTACTCATGTTTGTGTGTGTGTGTGTGTGTATATGTTTGTTTGTATGTGTA[TGTGTGTGTGTG]TATTAGTGTTGCCGTGA
CL100108416L2C002R011_21045/1_115475_339	ATATATATATAT	AT	31	12	TAGTTCATGAGTGTGTTCCCTTGGCACGCG[ATATATATATAT]CCAGTGGAGTTGAAATGGATATAAAGGTTAGTGATCCCTTCCTCTTACT
CL100108416L2C001R084_346736/1_90268_340	TACATACATACATACA	TACA	25	16	GGATCCGCCACTGAAATAAACATG[TACATACATACATACA]TACGGGCAAAGCCAAACATGCCGTTTAGGACAAACCATTAATGGGGAATATGGAACCTGT
CL100108416L2C014R024_48462/1_1365673_341	CACACACACACACACACACACA	CA	24	22	TCTCCCTCTCTTGCTCTATCTCT[CACACACACACACACACACACA]TACACACATACACACATACACACACAAACAAATACACACACA
CL100108416L2C005R057_83903/1_462101_342	ATATATATATAT	AT	29	12	GTCCGTACGACCCCTCATGGAATCGTCC[ATATATATATAT]GCCGTACTTATTTGCCATATTCGTGAATAAAACTCCCAAA
CL100108416L2C004R034_530040/1_336019_343	TATATATATATATATA	TA	30	16	GAAAGGCCCGTTCTTTTTGCACATGATTG[TATATATATATATATA]GAGAGAGAGAGAGAGAGAGAGAGAGAGTAAAACATCCTAAGTGCGCCCC
CL100108416L2C004R034_530040/1_336019_344	AGAGAGAGAGAGAGAGAGAGAGAGAGAG	AG	45	28	GAAAGGCCCGTTCTTTTTGCACATGATTGTATATATATATATAT[AGAGAGAGAGAGAGAGAGAGAGAGAGAG]TAAAACATCCTAAGTGCGCCCC
CL100108416L2C010R094_18623/1_1023641_345	ATATATATATATAT	AT	47	14	TGACCCATCCCCCAAAAACATGTGCTGATACTTACTGATCATGTAA[ATATATATATATAT]TTTTTTGCTCGAAAAGTTTGTCTCACCCC
CL100108416L2C004R023_513511/1_323612_346	AGGAGGAGGAGG	AGG	29	12	TGGTTAACTAATATCAGGCAATCAGTCT[AGGAGGAGGAGG]GTAAAATTAAGAGTGTCTTACAGGGTCTGGAGGCGATCAGTCTATGAGGAGGAGGGTT
CL100108416L2C005R030_15705/1_433785_347	TAATAATAATAATAATAA	TAA	47	18	ACCATTTGGAGTGGTGGTCCTTTTTGAAAATATCCCATATTGTAGT[TAATAATAATAATAATAA]TATTGGGTTTAGGCCCTCTGAATTTGTCAC
CL100108416L2C008R081_44571/1_802721_348	TGTTGTTGTTGT	TGT	31	12	AGCCACCAATAAAAAGTAGACAGAGGTCAC[TGTTGTTGTTGT]GTAGGACTTCCATAGATGGGACCAGTCTGGTGTTGATGTTCGACA
CL100108416L2C013R025_505668/1_1263941_349	CACACACACACA	CA	43	12	ATCAGCTGCGTACTGATATGGTTTACATATTAAACACACAAG[CACACACACACA]TATATATCATTGGAAGGGCGCTTAATGAT
CL100108416L2C005R084_205646/1_489441_350	TATATATATATA	TA	31	12	AGCCAATTTTATCCCCCTAAGTCAAAGGGT[TATATATATATA]TTTTGGTGCTCAATAATTGATGACGGAAACGTCCAAAATAACACTGT
CL100108416L2C010R037_3182/1_965125_351	ATATATATATATAT	AT	37	14	TGTGGGCAAGAGGGATATACGATTTATTTAACCCTG[ATATATATATATAT]GATAGATTGCAAGATGAGGTGTAAGTTCCGTGGC
CL100108416L2C010R001_69672/1_923160_352	TCATCATCATCA	TCA	50	12	GCAATCAACATATACATCACCATGATCATAATATTCATCACCATCATGG[TCATCATCATCA]TTAACATTATCATTGCCACCATCAACTTC
CL100108416L2C012R040_564579/1_1177146_353	CACACACACACACACA	CA	42	16	TGTATGTGTGGCGACTCTAGAGGTCACTATACCATATCAAG[CACACACACACACACA]AATCCCCCTGGGTAAGCTTAGGTTAGGT
CL100108416L2C012R042_315359/1_1178824_354	ATATATATATATAT	AT	42	14	ACATGCAAGCAACACCATTGAAATCAACAGTTTGACAATGA[ATATATATATATAT]CCGAACAGAAGGTGTAATTCCTCCT
CL100108416L2C013R032_246773/1_1271546_355	ATATATATATATAT	AT	39	14	CTCTTGAAGCACACGGGAGACGACTATGCCTGGTTTAG[ATATATATATATAT]AATTTGTGACCAGTTCAGCAGTAGATTT
CL100108416L2C016R002_105976/1_1553194_356	TATATATATATATATATATA	TA	41	20	TCCCAAATCCAAAATATCCTGGTTTCATTGCAAGTTTATG[TATATATATATATATATATA]TTAGGGCGCACCAAACATCCCTCACCAAAA
CL100108416L2C015R062_472658/1_1515489_357	TACTACTACTACTACTAC	TAC	40	18	TACCAGGCCAAACACATGACAAACTACTACAACTACTAT[TACTACTACTACTACTAC]AACTACTACAACTATGTGCCAAGTAAGTGG
CL100108416L2C008R015_207811/1_731269_358	AGCAGCAGCAGC	AGC	38	12	TCTTCTGTGATTATGATCAGACGACATTGAATGTATT[AGCAGCAGCAGC]GTTGTTAGTATTATGAGGCAGAGTTGGCTGG
CL100108416L2C004R065_163568/1_366580_359	ATGATGATGATG	ATG	43	12	AGGATGATGTTGATGATAAGGATGATGATTATGATGAGGATA[ATGATGATGATG]GTAGTGCTGAAAGTAAGAATAGTGACAATGA
CL100108416L2C006R027_524170/1_534996_360	GTGTGTGTGTGT	GT	25	12	CTCAGGGACTCGATTGGGCTTTCA[GTGTGTGTGTGT]GCCTTGGGTTTTGGTTGGCGGTGAGTATGAGTATGGTTCCTTGATGTGGTTTTGGGT
CL100108416L2C011R063_273409/1_1096606_361	ATATATATATATATATAT	AT	45	18	ACATACGGATGGACATACAGACAAGATAAATGTATTATACATAC[ATATATATATATATATAT]GTTTTTTAAACTATCAAGGTTAATGTCTTGGAGGGGA
CL100108416L2C003R037_260924/1_249468_362	AGTAGTAGTAGT	AGT	29	12	AATACTCGTTTGGCTGAGAGGAGCAGTG[AGTAGTAGTAGT]ATGCGTGGCAGTGGAAGAGATCAGCATTACCTATGCACGTCCTGTTCCT
CL100108416L2C014R019_156918/1_1360125_363	ATATATATATAT	AT	45	12	GCTCAAAATGCTTGTCTCTATGAGGTCTGAGACCCAGATTAAAG[ATATATATATAT]ACATTTCGGGTTGAAAACGACCTATG
CL100108416L2C006R085_542086/1_596425_364	GTGGTGGTGGTG	GTG	44	12	AATTAACCAATATAAGTGGCAGTGGCGGTGATTGCGGGTAGTA[GTGGTGGTGGTG]GAAGTGGCGATGGCAGTTGTGGCAG
CL100108416L2C006R054_26496/1_563397_365	ACCTAACCTAACCTAACCTA	ACCTA	41	20	TGAGCAGACCTGAGCACTGTCTATTTCAAACCATCCATAT[ACCTAACCTAACCTAACCTA]AGCCCATGACACCCTTGAGTAGCCCATAAGT
CL100108416L2C012R036_429307/1_1172602_366	TCTTCTTCTTCT	TCT	36	12	TTTCCGCTTTCAATTTTCGTACCAATGATTCTTCA[TCTTCTTCTTCT]TGTTCAAAAGCTAATACACCATCTGCCTGCAGA
CL100108416L2C015R034_245359/1_1484674_367	TGTGTGTGTGTGTG	TG	24	14	GTGTGGCTGGGATTGTATGTGTA[TGTGTGTGTGTGTG]TCTGTGGAAAAAAGTTTGGTCAGATTCTGACACTCAGAATGAATTACTCTTAGCAAGGTGGCC
CL100108416L2C008R030_399854/1_749113_368	TATATATATATATATA	TA	39	16	GCGAAGTGCATCAAGAATGTTGCCAAGACTACTTAGGG[TATATATATATATATA]AGATTTAACGCTGTAAACTCCGTTAGTGGGTGACTTTGCAG
CL100108416L2C007R088_58092/1_704193_369	AGTAGTAGTAGT	AGT	47	12	CGCGTTAAAGCATTAAGTTAGGAACGAGTTATGTATTATAAGCATG[AGTAGTAGTAGT]ATACTTGCCCCCATGGGGATAGTCGCTGCTCAC
CL100108416L2C005R088_256771/1_493607_370	GTGTGTGTGTGTGT	GT	57	14	TGGATATGGGGTAATGGGGTCACATTTTAAGGCCATTACCGGTCTGAGTAGAAGGG[GTGTGTGTGTGTGT]ATGCATGTGTACTGAAAGTGGCCAG
CL100108416L2C009R094_59820/1_919810_371	TATTATTATTAT	TAT	42	12	TGCAATAAACGCCTCATCAAATGTGTTTAATTATATTTTTG[TATTATTATTAT]CCTTTGGGGAGCTAAATGATAGTTTTCGTCA
CL100108416L2C008R066_355910/1_787397_372	ATATATATATATATATATAT	AT	44	20	ACCTATCCCTGTCATCAATATCAGTGAAAACACTTTTGTATGG[ATATATATATATATATATAT]CCATCTGAAAAAGCAACATGTTGTGTCTGT
CL100108416L2C001R030_424409/1_33536_373	GCAGCAGCAGCA	GCA	36	12	TCCAAATTCCACTACCTAGGCCCTTGCCTGCCTCT[GCAGCAGCAGCA]CCTTGCATGTTTGCAGCAGCAAGGATGGGTTGGGTGAC
CL100108416L2C017R007_435458/1_1664398_374	TGTGTGTGTGTG	TG	17	12	AGAGTGTTTGTGTGGA[TGTGTGTGTGTG]GATGTGGATGTGTGTGTGTGTGTATACCCTGCAACTCAGATATACCACTACC
CL100108416L2C017R007_435458/1_1664398_375	TGTGTGTGTGTGTG	TG	37	14	AGAGTGTTTGTGTGGATGTGTGTGTGTGGATGTGGA[TGTGTGTGTGTGTG]TATACCCTGCAACTCAGATATACCACTACC
CL100108416L2C007R005_152883/1_613644_376	TGTGTGTGTGTGTG	TG	34	14	AGACCAGTGACTAGCTAGAACCTTCATGTTGTA[TGTGTGTGTGTGTG]TCCCATCATAATTTGACTCCGTAGATAATTTCTGGTGCC
CL100108416L2C012R057_273802/1_1194622_377	TTGTTGTTGTTGTTG	TTG	36	15	ATGTATGTGTAATCCTATTGTTCCCAGGATTGTTA[TTGTTGTTGTTGTTG]CTAAAAGGCTATTGCTCAGTCTAGGACCAT
CL100108416L2C011R023_55736/1_1052890_378	AATAATAATAAT	AAT	37	12	AGATCCTTGTGCTGAATTCGCTAGAACAAAAAAAAA[AATAATAATAAT]AAGTGATACCAGTTTTCTTAAATTTTTGGGGTCA
CL100108416L2C016R058_101434/1_1615341_379	GTGTGTGTGTGT	GT	28	12	GGAATTTGCTGGGTCATATTAGTAAGG[GTGTGTGTGTGT]ATGTTCATATCCGTTTTTTGGAAATTTTCCTCCTTGGCCCACTCA
CL100108416L2C014R065_18166/1_1410409_380	TCTCTCTCTCTCTCTC	TC	46	16	AATTCGACACAACTGCTTTCACAGCACCACCATGCACCATTCACA[TCTCTCTCTCTCTCTC]TGCATCACTGACGGGATCTCGAAATGCCCCAAAACT
CL100108416L2C010R074_522188/1_1003936_381	ATATATATATAT	AT	29	12	AGAGGGACATACGATTTATTTAACCCTG[ATATATATATAT]ACAGTCTTGGCCATTGCAGATGTCGCGAGTGTTTTCGACAATT
CL100108416L2C015R070_243374/1_1523974_382	TATATATATATA	TA	32	12	GCTCAACGTGGAGATGGTTCAAATGTTGTTC[TATATATATATA]TTCAAGTATCCGTATTCCAATTTGAATGCTTGTATCGCTAAATGTGCGATAGGCA
CL100108416L2C007R064_322329/1_679753_383	ATATATATATATATAT	AT	31	16	TTTTTAGATACACTTGCCCCGAAATTTAAA[ATATATATATATATAT]TAGAAAGGCACAGAAAGTCACTTAAGGTCCAAAAT
CL100108416L2C013R066_268386/1_1306279_384	ATATATATATAT	AT	26	12	TGTTGAAGTGACCCACCAATAGCTC[ATATATATATAT]AATTCATTATTATTATTATTGCTCCGAAAGGCCACACCAATCACCAAAA
CL100108416L2C013R066_268386/1_1306279_385	ATTATTATTATTATT	ATT	43	15	TGTTGAAGTGACCCACCAATAGCTCATATATATATATAATTC[ATTATTATTATTATT]GCTCCGAAAGGCCACACCAATCACCAAAA
CL100108416L2C007R078_530504/1_694663_386	TGTGTGTGTGTG	TG	33	12	ATTGTGGATTGGTGTGGATGTGTGTGAAGGTT[TGTGTGTGTGTG]CACTTTGCAATCATAACTTTGCTATGAACAAAGGCTGT
CL100108416L2C013R063_50010/1_1302602_387	TGCCCTGCCCTGCCCTGCCC	TGCCC	37	20	CACTAAAGGAATAGTGTGCCCTGCCCTGCCCTGCCA[TGCCCTGCCCTGCCCTGCCC]TGCGCTGCCCTGTCCTGCCCTACC
CL100108416L2C003R015_492701/1_226639_388	CAGCAGCAGCAG	CAG	34	12	CAGCAACAATAGCAGCATCAGCAGCAGCAACAC[CAGCAGCAGCAG]CAACAGCAACAAAGACAGCAACAACATAGGCCACA
CL100108416L2C016R014_173080/1_1567660_389	TGGTGGTGGTGGTGG	TGG	51	15	TTCGCAATTCACGTTTCACTCCCTGCAGCTTGTATTATTGACAAAGCTTC[TGGTGGTGGTGGTGG]TGACCTTTGTGATTGAGGTGTTGAGGA
CL100108416L2C012R084_173851/1_1221501_390	TATATATATATATA	TA	46	14	AGGACACGGAGGATTGACTTCATTCCAATATTGCATTATATTTGT[TATATATATATATA]CAGGCTACATAGAGAATAGTGTCTCCAA
CL100108416L2C015R031_307342/1_1481153_391	CACACACACACA	CA	47	12	CTCAATGTGACACAACGCAATGCAAGTAGGTAAAATTTGCCGTTAT[CACACACACACA]TATCCCCCTCCCTAATCAAGGACGCTTCG
CL100108416L2C005R066_371206/1_471633_392	TGTGTGTGTGTG	TG	33	12	GCACTTGTGGAACTGTTATAAATGGTAATATA[TGTGTGTGTGTG]AACAGTATTGGGACATCATTATTCCGCACTTGTGGA
CL100108416L2C005R010_276155/1_411647_393	TATATATATATA	TA	35	12	ATTGGCGGAACAGTGTGGATCTTTGCCATACGTT[TATATATATATA]AATATATATATATTTAATTCCCCATTTACCAGTTTTCATGCTTGCA
CL100108416L2C005R010_276155/1_411647_394	ATATATATATAT	AT	48	12	ATTGGCGGAACAGTGTGGATCTTTGCCATACGTTTATATATATATAA[ATATATATATAT]TTAATTCCCCATTTACCAGTTTTCATGCTTGCA
CL100108416L2C013R096_511804/1_1337828_395	GATTGATTGATTGATT	GATT	37	16	CTTACTTTCCTTCTACCATGGCGCCTAAAGTCGCCG[GATTGATTGATTGATT]TATTTAGCACTGTTTTTCTCTTTTACTACTCCT
CL100108416L2C013R082_472007/1_1323314_396	TATATATATATA	TA	40	12	CCTGCTATAAATATCTTTACTCCGGTCACTACTGGTCAC[TATATATATATA]CTGTATCAGAGATTACAGCCGTTGACGTTGAT
CL100108416L2C004R071_343422/1_372914_397	GAGAGAGAGAGAGAGA	GA	32	16	ACAGAGTGAGAGAGAGGGAGAAAGAGAGAGG[GAGAGAGAGAGAGAGA]GCGGGAGAGAGAGCGGCATACTTATGGTACATGCA
CL100108416L2C006R088_28159/1_598630_398	CACACACACACA	CA	41	12	CAGTACCTTAAGTATCTCCACAGTGCTTGTGAACCGTAAT[CACACACACACA]ATAACCTACTGCTTTGCAACTCAGTACCT
CL100108416L2C017R080_203954/1_1742484_399	TGATGATGATGA	TGA	46	12	AATAGTTTGAGTTCTTCATCAAACGCTATACATTATAGTTAGTCT[TGATGATGATGA]AGCACCCGTTGGGCCATGGAACATA
CL100108416L2C006R049_469725/1_558981_400	TATATATATATA	TA	38	12	CGGAGCTTTTTGGGCCCAAGGGTCGAAAAGAATATGC[TATATATATATA]AAATAGGCAACAAATACCAATAGGCCTAGAA
CL100108416L2C004R019_176955/1_318420_401	CTCTCTCTCTCTCT	CT	22	14	AGCTCTCTATTCACCTTGTAA[CTCTCTCTCTCTCT]ATATATATATATACAAATTTAGACCCCCACACTACTACTAAATAATCTCA
CL100108416L2C004R019_176955/1_318420_402	TATATATATATATA	TA	35	14	AGCTCTCTATTCACCTTGTAACTCTCTCTCTCTC[TATATATATATATA]CAAATTTAGACCCCCACACTACTACTAAATAATCTCA
CL100108416L2C014R089_429455/1_1437646_403	TCTCTCTCTCTCTC	TC	32	14	ACATTGTCTCAAAAACCAAGTCTTCTTAATT[TCTCTCTCTCTCTC]CCTTTGACTAATTTGTTTTGGGTCTAATTATGTGCTAAGTCGGAGGCC
CL100108416L2C017R028_52231/1_1687757_404	TTATTATTATTA	TTA	29	12	TGATTCTGACAATCGCGTAGGTTATTAT[TTATTATTATTA]NAATGCTAAGTAACTTATTCCTAGATAACCAGTGGCCTCCAGAG
CL100108416L2C006R039_527945/1_548441_405	ATATATATATATATATAT	AT	27	18	CCTGTCAAAATCCGTTGTTTCCAAGG[ATATATATATATATATAT]TTTTAATTTGTTCTAGCTATATTGGTTGCCGAGCTTGC
CL100108416L2C004R002_15783/1_297766_406	TATATATATATATATA	TA	43	16	AGGGTATGTGAGATATTGAGATTGCTGAATTTTATTTGGGTT[TATATATATATATATA]TTTTACAAGTGTGTGTTTTACATGCACCT
CL100108416L2C012R076_481361/1_1213641_407	CTACTACTACTA	CTA	44	12	CTTTCCCTAAGCAGTCTGATCACCTTATGAAACTGTCTATGTC[CTACTACTACTA]TGGCAGGTTTATGGTGAATGGTTACG
CL100108416L2C005R027_398141/1_431092_408	ATTATTATTATT	ATT	38	12	GGGGCCACCTAGGTTTATTGTGGCCTAGAGTTACAAC[ATTATTATTATT]ACAGAGAGGCTATTCATGGTATTAGGACGCCA
CL100108416L2C011R084_48221/1_1117654_409	ATATATATATATAT	AT	24	14	AGCCATCTTACAATCAGGTCAGG[ATATATATATATAT]TTTTAACATTTAATGATAATCTAAATATAGAAAGAATCAGGCTCAAGCTATTTGG
CL100108416L2C011R055_106390/1_1087897_410	TCTCCCTCTCCCTCTCCCTCTCCC	TCTCCC	32	24	CTCGTCCTCTCCCTCTCCTTCTCCCTCTCCT[TCTCCCTCTCCCTCTCCCTCTCCC]TCTCCAGCTCCTTCTCATTCCCCCATTGCAA
CL100108416L2C011R026_59323/1_1056341_411	TCTCTCTCTCTCTC	TC	30	14	TGGTCTATTAGGGATTTACGTGTAAGCCT[TCTCTCTCTCTCTC]CCGACCTATTGATGCGCCTCTTGCCCCTTGACATTGTGTAAGCCTA
CL100108416L2C005R040_260341/1_444813_412	ACCACCACCACCACCACC	ACC	33	18	TCCATTGCACTGTATTTAGCGCTGATGAACCG[ACCACCACCACCACCACC]GCCACTACGAGTCCGCACCACTTATGTAAC
CL100108416L2C008R009_257545/1_724166_413	CACACACACACA	CA	39	12	TACACAAACACACACGCACACACAGTCACACGCTCGCG[CACACACACACA]TACATACATAACAGGGCCATGCCAAGCTGGGGTTT
CL100108416L2C011R029_408744/1_1060425_414	ATATATATATAT	AT	33	12	TTCATGTTGTTTTGCTTGAAACAGCAAATTCC[ATATATATATAT]TTATATACACAAATACACTAAAACTAATTTGAAGCCGCTT
CL100108416L2C005R065_76763/1_469942_415	AATAATAATAAT	AAT	40	12	TGCAGTATGTGATTATTGGTGTCATCATTATATACTGCC[AATAATAATAAT]TAGTTGTGGATAGAAATATTTTCTTTGGCCAACAAATAGTGACT
CL100108416L2C013R073_555302/1_1314026_416	CAGCAGCAGCAG	CAG	43	12	CGTACTTTGTCACCATCACCTCCTGCTATTCACATCACTGTC[CAGCAGCAGCAG]CCAGATTTGTGGGAGTTTTCACCATT
CL100108416L2C006R022_535814/1_529198_417	CACCACCACCAC	CAC	30	12	CCCACTGCTACAACTACCATCTCCACTTA[CACCACCACCAC]TACTACTCACAATCAACGCCACATTCACTGCCACCTCCGC
CL100108416L2C007R096_223692/1_713352_418	ATATATATATAT	AT	40	12	GCTCCGGGCTATTCCTGATATTTTTCCGAAATTAAAAAA[ATATATATATAT]TCTAGCTAAATGCGTCCTTATGCAGTCAC
CL100108416L2C017R087_146488/1_1749499_419	ACACACACACACACAC	AC	21	16	ACACTCTCTATCACACACAA[ACACACACACACACAC]ATACACACACACACACATATACACACAATCACTCACATACACACA
CL100108416L2C017R087_146488/1_1749499_420	ACACACACACACAC	AC	39	14	ACACTCTCTATCACACACAAACACACACACACACACAT[ACACACACACACAC]ATATACACACAATCACTCACATACACACA
CL100108416L2C011R030_163860/1_1061102_421	AATAATAATAAT	AAT	46	12	TTTTTCCATGGGGGCGTCTAGATTGACCCCCAAGATATTTTAGAA[AATAATAATAAT]AGATGCTACTAAGCACTCACTAGAGAGAAAA
CL100108416L2C015R021_304412/1_1470321_422	ATATATATATATATAT	AT	38	16	CTATGCCTAGGCCCAAAAGGGTAATTCAGGATAAATG[ATATATATATATATAT]GTATATAAGCAATGCCTTCAGTGATAATGCA
CL100108416L2C014R025_365440/1_1367407_423	AGAAGAAGAAGA	AGA	35	12	GGCCCTTCTAACACCGGCAACGTCATCGCACGTC[AGAAGAAGAAGA]CTACTCTCTGTGTCGTAATTGGTCCCAAGTTTCCGC
CL100108416L2C004R023_137205/1_322922_424	AGGAGGAGGAGG	AGG	26	12	ACTCTGACTAATTCTCCCGGACTAT[AGGAGGAGGAGG]AGTAGTGGTCAATGCCAGAATGCATCATTTAACATTCATAACTCCGTACAAATGTTGT
CL100108416L2C016R035_4711/1_1591022_425	TATATATATATATATA	TA	42	16	AGTTGTAAAATAGGCCAAAGAGGTGGTATTATTAGTAGTAG[TATATATATATATATA]CGGTNGCCAAAATTAAAATATTGAACGGCTCATTTCTCCGGTT
CL100108416L2C014R077_193968/1_1424037_426	TACTACTACTACTAC	TAC	37	15	ACTTACTTACTTACTTACAGCTGCTGATACTACTAA[TACTACTACTACTAC]TGCTACTATTGCTGCTTTCACTGATCCTA
CL100108416L2C014R077_193968/1_1424037_427	ACTTACTTACTTACTT	ACTT	1	16	[ACTTACTTACTTACTT]ACAGCTGCTGATACTACTAATACTACTACTACTACTGCTACTATTGCTGCTTTCACTGATCCTA
CL100108416L2C016R006_429741/1_1558361_428	CATCATCATCAT	CAT	40	12	TGTCATTGACATCATCATCACCATCCTAATGTTAACCAC[CATCATCATCAT]GTGCATCAGTATCCTAGTCCCCACTATCTGCA
CL100108416L2C005R018_508283/1_420905_429	ACACACACACAC	AC	61	12	GGCAAATATTCATGGCCGGGTTTTCGAAAAAAAGCACCACTGTGCACCATTCCCTCCCCT[ACACACACACAC]CCGGTAGCTGGAACACATTGCACATA
CL100108416L2C016R010_386621/1_1563387_430	GATGATGATGATGATGATGAT	GAT	36	21	GGATGAGGATGAGGATGAGGAACGATGATGATGAA[GATGATGATGATGATGATGAT]GAGGATGCTGACGATGATGAGGATG
CL100108416L2C002R091_300260/1_202767_431	TGCTGCTGCTGC	TGC	17	12	TGGCTGCTGCTGGTAA[TGCTGCTGCTGC]TGATACTGCTGCTGCTGCTACTGCTGCTGCTGCTAATACTGCTGCTACTGCT
CL100108416L2C002R091_300260/1_202767_432	CTGCTGCTGCTG	CTG	34	12	TGGCTGCTGCTGGTAATGCTGCTGCTGCTGATA[CTGCTGCTGCTG]CTACTGCTGCTGCTGCTAATACTGCTGCTACTGCT
CL100108416L2C002R091_300260/1_202767_433	CTGCTGCTGCTG	CTG	49	12	TGGCTGCTGCTGGTAATGCTGCTGCTGCTGATACTGCTGCTGCTGCTA[CTGCTGCTGCTG]CTAATACTGCTGCTACTGCT
CL100108416L2C016R073_312967/1_1630862_434	ATTATTATTATT	ATT	29	12	TTAAGTGGAAAGTCTGTCCGGGTCAGTG[ATTATTATTATT]ATATTTCATGGATTTGAATAAGGTAAACAGTTATTCTTGGGTATGGTGT
CL100108416L2C014R066_173154/1_1411861_435	ATATATATATAT	AT	32	12	CCAATTAACAATTTATTGGGCACGCAAGTGC[ATATATATATAT]ACATATGAAAAATTCCCTTTTATGTCCAACATTTATTTGCT
CL100108416L2C013R051_557048/1_1291591_436	TCTCTCTCTCTCTC	TC	29	14	CGTATGAGCAAAGAATTAATTAGCTGGG[TCTCTCTCTCTCTC]CATAAGATTAATTAATATGGCCTGTGCTAATCCGAGGCCAGTA
CL100108416L2C007R068_321241/1_684009_437	TATATATATATATA	TA	48	14	GTTCCCCAGGATCTCCCATAAACTAAAGGATATTTTTTTGGATAATC[TATATATATATATA]TTTAATCTAATTTGTTCCCTCTTGATCGTTTCTAGATCT
CL100108416L2C017R033_97187/1_1693743_438	TGCTGCTGCTGCTGCTGCTGCTGC	TGC	28	24	TGTGACTTTGAAATGCTGACTTGGAAA[TGCTGCTGCTGCTGCTGCTGCTGC]TAGTTAATGTCAAGTTCTTTCTGCCAAGAAA
CL100108416L2C002R041_303418/1_151054_439	ATATATATATATATATAT	AT	50	18	CCTGATCTAAAGGCCACTTAGAAAACCTTCTTAACAAATTACAAAAAAC[ATATATATATATATATAT]GTGGCAGTTCAGCTGCAACAAGACGTCAAG
CL100108416L2C004R080_215527/1_381922_440	CTCCTCCTCCTC	CTC	54	12	GCCACTTAGCCATTAGGAACAAGTGAAGGAGTAGGTTCAATATGGACATTCTG[CTCCTCCTCCTC]GTTGTACGGTTCACAAAACTCTGGTTGGC
CL100108416L2C016R070_149220/1_1628299_441	GCAGCAGCAGCA	GCA	47	12	ACCTCATCAGATTGACTGCTCCACAGTAATAGTAGCAGCAGCATCT[GCAGCAGCAGCA]ACTGCAGCAGCAGCAGTCCATATCCTGAGCCGTGATT
CL100108416L2C016R070_149220/1_1628299_442	GCAGCAGCAGCA	GCA	62	12	ACCTCATCAGATTGACTGCTCCACAGTAATAGTAGCAGCAGCATCTGCAGCAGCAGCAACT[GCAGCAGCAGCA]GTCCATATCCTGAGCCGTGATT
CL100108416L2C002R016_489623/1_122709_443	GAGACGAGACGAGACGAGACGAGACGAGAC	GAGAC	27	30	CAAGACCAGACGAGAAGAGGCAAGAT[GAGACGAGACGAGACGAGACGAGACGAGAC]AAAACGACATGAGGCGAGATGACAC
CL100108416L2C012R031_497785/1_1167250_444	TCTTCTTCTTCT	TCT	46	12	CAGTAGTGGGAGGAAATTCGGGATCAATTACGGCACGGTGAGTAG[TCTTCTTCTTCT]CACGTGCGATGACGTTGCCGGTGTCAACAAGGTTATC
CL100108416L2C007R082_307071/1_698294_445	TATATATATATATATATA	TA	45	18	TTGCTCCCAAATCTAAAGGGTCCTAATCTTATTGATTATGGCTG[TATATATATATATATATA]CACCTTCCACTGAAAATTTATGCGCC
CL100108416L2C003R039_169128/1_251150_446	AGGGCAGGGCAGGGCAGGGC	AGGGC	33	20	GCAGAACAGGGAAGGACAGGGCAGGGCAGGGT[AGGGCAGGGCAGGGCAGGGC]AGGGGAGGACAGGGCAGGACAAGGCAAG
CL100108416L2C011R060_336654/1_1093553_447	TATATATATATA	TA	26	12	GCATTACTTCCTACATTAGCCAGCC[TATATATATATA]TCTTTTTATTTTATCATTCTACTGTACAAGTAAAATCTTGCCATTGTTTGTAAGCA
CL100108416L2C015R020_339493/1_1469168_448	ACACACACACACAC	AC	27	14	TCACAAACACATAAAGGCACACACAA[ACACACACACACAC]TCACCCACATACAAACAAACACACACATACAGACAAACACACA
CL100108416L2C011R034_482943/1_1066323_449	AATAATAATAAT	AAT	39	12	CCGGGGAGTAATTATATGTGGTTGTTGTTGCATTGTAG[AATAATAATAAT]GCACTTGTGGTGTTAGAAGGCCTCGGCTGCGCATCAATCCATCTAACACC
CL100108416L2C003R051_246785/1_262066_450	ATATATATATAT	AT	37	12	AGCAAAGCAATGACCAGAATCCTGGCAAGATAAGGG[ATATATATATAT]CCCCACCATAGTCATGGACCGTCTGGTCACTCTAGACTAGCT
CL100108416L2C015R068_234947/1_1521712_451	AGCAGCAGCAGC	AGC	25	12	AATCCTCGAGTGGCCCAATGTGTG[AGCAGCAGCAGC]ATGGTGACAACTGTTAGAGCATATTCCCTTTAAAAGACCTCTGTTAAGTGGA
CL100108416L2C003R024_275299/1_236338_452	ATATATATATATAT	AT	28	14	ACTTAAGTGTATCTGTGCTGCCTTTAA[ATATATATATATAT]GATTGATTGATTTACAGATCAAAGCTGATAAGGGCTATGCTCT
CL100108416L2C007R044_144956/1_658387_453	ATATATATATAT	AT	29	12	ATCAACCTATACAGATACATTGCTACCA[ATATATATATAT]AATGATAATGATGGAAATGAGGATGTAAAGGATCTAGCAT
CL100108416L2C011R091_61101/1_1125044_454	CACCACCACCACCAC	CAC	42	15	GCAGTAAATCCTGTTCGCATCAGCAACGACGCCACCACCAA[CACCACCACCACCAC]TCGAGGCAAAGTTATGCAGTGATACTGGCTAGGCACAACG
CL100108416L2C010R081_89500/1_1010368_455	GTGTGTGTGTGTGTGTGTGTGT	GT	24	22	TTGGGGGAAGGGTGTGGGTATGG[GTGTGTGTGTGTGTGTGTGTGT]ACATGATTATGTGGGAAATGTAAGTATCACCACCA
CL100108416L2C002R017_453221/1_123790_456	ATGTATGTATGTATGT	ATGT	27	16	AGTGGAAAAAGGTATTAGGTGTACGA[ATGTATGTATGTATGT]ATGGTATACATTTTTTCAATCTTTAAGGACTCATAATTTGGATTCCACTGGGC
CL100108416L2C014R089_76622/1_1436945_457	ATATATATATATAT	AT	56	14	TGGGCTAATCATCTTCAAATTTGACCTTATATGAAAAATAAAGATATACATATAA[ATATATATATATAT]CAGTAATTACCGGAGGCCAATTTAAGTCG
CL100108416L2C012R050_212097/1_1187090_458	ATATATATATAT	AT	28	12	ACTGTGCTTTGTAGGCATATAGCTTTG[ATATATATATAT]TTTCAAATTTAGAAAAGGTTCTCTGGATTAAGTGGTATTTCT
CL100108416L2C015R091_145274/1_1546241_459	TGATGATGATGATGATGA	TGA	29	18	GGCTCAGTACAGGTCACGCTAGTAATAC[TGATGATGATGATGATGA]TAATGATGAAAACAATTGAATTGGGCACGTTTCTACCGT
CL100108416L2C007R035_542688/1_649515_460	ATATATATATATATAT	AT	21	16	GGGACGTTTGATGCGCCCTA[ATATATATATATATAT]GTATATACCGTAGAATGCCCTAAGTGCGCCCTCTGGCCATAAGTGCACCCGCCTTATAA
CL100108416L2C004R064_552303/1_366244_461	ATATATATATATATATATAT	AT	36	20	TTTTTGGTCTCTCCTGTGGCCTTGCCAGGCCACTA[ATATATATATATATATATAT]AGAGAGAGAGAGAGATCTAACCTTCTGGAACACCCT
CL100108416L2C004R064_552303/1_366244_462	AGAGAGAGAGAGAG	AG	56	14	TTTTTGGTCTCTCCTGTGGCCTTGCCAGGCCACTAATATATATATATATATATAT[AGAGAGAGAGAGAG]ATCTAACCTTCTGGAACACCCT
CL100108416L2C007R025_401023/1_637855_463	GAGAGAGAGAGAGAGAGA	GA	29	18	ACAGACATAAGGTTTGTGAAATCGGAAT[GAGAGAGAGAGAGAGAGA]GTAGTGTACAGACATAAGGTTTGTGAAATCGGAATGAGAGA
CL100108416L2C002R008_520179/1_112867_464	ATATATATATATATATATAT	AT	43	20	TAAACTGTTTCCCCGCTGTTACACTTTTAAAAATTATTTGTC[ATATATATATATATATATAT]TTTTTTTTTTTTTGGAACAGGACCAAAACATACAGG
CL100108416L2C014R042_390331/1_1386199_465	TATATATATATATATATATATA	TA	28	22	ATGTTCGGATCCTATTGGCACTGGTTG[TATATATATATATATATATATA]TGAATAGTGAAAAGACTAGCGAAACACCATGT
CL100108416L2C011R034_102507/1_1065541_466	TGGTGGTGGTGG	TGG	31	12	TTATCTGGTGTTTTCCGGTGGTGGTGGCGT[TGGTGGTGGTGG]GGGGGGGGGGGGGGGGGGGGGGGGGGGGACTCTTCCCCAATAGTTTCCCTG
CL100108416L2C012R057_175102/1_1194434_467	CACACACACACACA	CA	33	14	CACATGCAGAAATACACATGCAGATATACAAC[CACACACACACACA]AAACATAAGATATCTCAGTCCTCACATCGCTGTAATC
CL100108416L2C011R096_207642/1_1130839_468	GCCCTGCCCTGCCCTGCCCT	GCCCT	28	20	CATGCCCTGCCCTTTAATGCCTGCATG[GCCCTGCCCTGCCCTGCCCT]GCCTTGCCCTGCCCTGTACTGCCCTGCCCTGTCCTG
CL100108416L2C009R035_145189/1_857971_469	TATATATATATATA	TA	26	14	TGAGAGCAACTGCATTAGAATGATG[TATATATATATATA]TTTTTTTTTGTGAAACCTAAATCCTCCAAAATAGGTGCCGGATTTT
CL100108416L2C013R054_50375/1_1293845_470	TATATATATATATATATATATATATATATA	TA	26	30	AAACTTTGTTCATTTTCACCCGACT[TATATATATATATATATATATATATATATA]TCTGTGTGTGTCTGTATGTGGATGCAT
CL100108416L2C012R021_66260/1_1155112_471	GTGTGTGTGTGTGTGT	GT	40	16	GCCCTTGGTGAAAACCTAACCATTACTTGGTAGACTTAA[GTGTGTGTGTGTGTGT]GGGGGGGGGGGGCAAGTAGGTTTATTTTGGA
CL100108416L2C011R046_4560/1_1078124_472	ATATATATATAT	AT	38	12	TCTGTTCAGCAAACTTCTGAAAAGGATATTTAAAAAA[ATATATATATAT]TTAGTGTGACCTTCGGGACTGTTTACATACAACATTGCT
CL100108416L2C003R040_27982/1_251810_473	AGAGAGAGAGAGAGAGAG	AG	47	18	TGTCGTATATTGCATGGCAGCCATTTCCTTAGTTCTGTCAGAGTGA[AGAGAGAGAGAGAGAGAG]ACAAACAGAGACAGGACCTCTGCTCGG
CL100108416L2C010R045_38268/1_973719_474	ATAATAATAATAATA	ATA	36	15	ACTTACAATAGCGTGAATGTGAGCATCTCCTGAGT[ATAATAATAATAATA]CCAGACCCACCTGGATTACAACAGAACAGA
CL100108416L2C011R008_354767/1_1036326_475	TTATTATTATTA	TTA	25	12	TGTTTTAATTGTGCACAATGGGGG[TTATTATTATTA]CCATTTATTTAAAGGGACACTTTTTTCAAGGCTCCCTAATGTTACAACTTGCA
CL100108416L2C002R003_16121/1_105645_476	TATATATATATA	TA	35	12	TCTAAACCCCATTTTGACCATGGTTAAAAAAACT[TATATATATATA]CAAGATTGTGTTATTCTAAATTATCTCTTTTCAGGCTAGGTGTCAAC
CL100108416L2C017R035_16549/1_1696002_477	CCACCACCACCA	CCA	30	12	CCACAAATGAGGCCCTCTTAGTCGTCCAT[CCACCACCACCA]TCATCATCATCATAAANCATCAGAATCAAAGACGGCGCG
CL100108416L2C017R035_16549/1_1696002_478	CATCATCATCATCAT	CAT	40	15	CCACAAATGAGGCCCTCTTAGTCGTCCATCCACCACCAC[CATCATCATCATCAT]AAANCATCAGAATCAAAGACGGCGCG
CL100108416L2C013R089_153389/1_1329518_479	TATATATATATA	TA	33	12	GCCATGACTATTACTTGGGTGGCCTTATTAAT[TATATATATATA]GCCGTCTGCGAACGTAAGGGTAGTGTAGCACCTTTTTGCAGTTGTTGGGTGA
CL100108416L2C016R059_518492/1_1617230_480	ACACACACACACACACACACACAC	AC	27	24	TGGTCCGTTATTCACCATGCTACCCT[ACACACACACACACACACACACAC]ATATATATATATACAGTCTTGGCCATTGCAGCT
CL100108416L2C016R059_518492/1_1617230_481	ATATATATATAT	AT	51	12	TGGTCCGTTATTCACCATGCTACCCTACACACACACACACACACACACAC[ATATATATATAT]ACAGTCTTGGCCATTGCAGCT
CL100108416L2C001R001_383080/1_868_482	TGTGTGTGTGTG	TG	45	12	TGTGTGTATGTGGTTAATTGTGTGTGTCTGAGTGTTTGTGTGTC[TGTGTGTGTGTG]CTGTGGGCTAGTAAGGTCACACTG
CL100108416L2C015R041_372692/1_1493024_483	CACACACACACACACA	CA	29	16	TAATATGAGTTAAACATGAATTGCCCCC[CACACACACACACACA]GACACATACACACACACACTCACACAAACACAGTGT
CL100108416L2C015R041_372692/1_1493024_484	ACACACACACAC	AC	52	12	TAATATGAGTTAAACATGAATTGCCCCCCACACACACACACACAGACACAT[ACACACACACAC]TCACACAAACACAGTGT
CL100108416L2C011R079_253597/1_1113098_485	TATATATATATA	TA	28	12	AGCTCCTATGATATCATGGTTTTCAAG[TATATATATATA]TCACATTTAGGCAAAGTCTACCCACAACGTCAAGCACACCCATAAAACT
CL100108416L2C009R045_319679/1_868936_486	TCATCATCATCA	TCA	33	12	CCATTGTCTGGCGCTATGATGTATAATCACAT[TCATCATCATCA]ACTGTCAACAATAATGCTGGAGCATAACTGACATAATTAAGGT
CL100108416L2C012R083_100128/1_1220286_487	AAACAAACAAACAAAC	AAAC	30	16	GTGGGACCTTTTGAATAATGGAAAGTATA[AAACAAACAAACAAAC]AGACAAACAAACATATATTTTCAGGACATTACAATTACGGATGTT
CL100108416L2C013R026_295829/1_1264702_488	AATAATAATAAT	AAT	43	12	CCACCAACCCCACTAACATGTTATTTGGACAAAGACATTAAA[AATAATAATAAT]AAGACTATTTTAAACCTGATCCTGAGTTCAGAAGATT
CL100108416L2C016R057_213508/1_1614467_489	ACGACGACGACGACG	ACG	45	15	ATTAAACACCCCAGGGCTAAGCTCATTGATTTTAGGACAACACA[ACGACGACGACGACG]CCTGAAGTCACAAAGACACTTGCAGAT
CL100108416L2C017R008_333993/1_1665446_490	TAATAATAATAA	TAA	33	12	AGAGGCATTTTCATCCAATAAAGGAAAAATAT[TAATAATAATAA]GCTTTGATACTTAATTGCTGCACAGAAATATGGATGGCCTTT
CL100108416L2C008R016_225841/1_732433_491	TATATATATATA	TA	38	12	ACCGAATTGAGAATTGAAATTTCCTGTATCAGTGTGC[TATATATATATA]TGAAATTAAAAAAAACAAAACATTGGAAGCAAAGGTT
CL100108416L2C008R001_78453/1_714192_492	CTGCTGCTGCTGCTGCTG	CTG	19	18	TTTCTGTAGCCAACTCAC[CTGCTGCTGCTGCTGCTG]TTGTTGCTGCTGCTGCTGCTGTTGCTGCTGCTGCTGTTGTTGCTGTTGCTGTTGTTGCT
CL100108416L2C008R001_78453/1_714192_493	TGCTGCTGCTGCTGC	TGC	41	15	TTTCTGTAGCCAACTCACCTGCTGCTGCTGCTGCTGTTGT[TGCTGCTGCTGCTGC]TGTTGCTGCTGCTGCTGTTGTTGCTGTTGCTGTTGTTGCT
CL100108416L2C008R001_78453/1_714192_494	TGCTGCTGCTGC	TGC	59	12	TTTCTGTAGCCAACTCACCTGCTGCTGCTGCTGCTGTTGTTGCTGCTGCTGCTGCTGT[TGCTGCTGCTGC]TGTTGTTGCTGTTGCTGTTGTTGCT
CL100108416L2C009R057_296711/1_881669_495	TGTGTGTGTGTG	TG	43	12	GCCATCATTGGTAGATGCATAATTTTGGATATCAGTGTGTCA[TGTGTGTGTGTG]ATACAAAATTAATAGAGAAGGAGAGGAAGAGTGAAAGAGACA
CL100108416L2C010R044_451769/1_973458_496	AACAACAACAAC	AAC	28	12	CATTGTAAACGCACATCCGAACAATAT[AACAACAACAAC]AGTCTAAGCATCGCATCGCGTGGTCAAGGATGATAAATGTG
CL100108416L2C010R001_379982/1_923933_497	TGTGTGTGTGTG	TG	40	12	CCTCAAGTGTTGTATGGCATTTGTAAATGGACTGTCAGA[TGTGTGTGTGTG]TTGTTGGCCAGGTACATAAATGTGTGAGT
CL100108416L2C001R026_108151/1_28655_498	ATATATATATAT	AT	31	12	GGTACAACCCCAAGCCAATCCATCCAATAA[ATATATATATAT]GTATCATACCTTGAAAAATCCCCCTTTTGGATGCCTGG
CL100108416L2C012R080_296496/1_1217539_499	TGTGTGTGTGTG	TG	36	12	GAATTGTTTCAGCTCTTGACGGGCATGTCACAAAA[TGTGTGTGTGTG]GGGGGAGGGGGGGGGGGGGTTTATTTGACCACTTATAGCGC
CL100108416L2C011R015_300117/1_1044256_500	TATATATATATATA	TA	26	14	TGAAAGACATTTTGAGTTACCAGGG[TATATATATATATA]ACATTTTAAGCTATGATGTGCACAAAATGGTATAAAGGTATTGA
CL100108416L2C008R003_201440/1_716863_501	CTACTACTACTACTACTACTA	CTA	30	21	TTCCCATTCGTGGCTCTATCATTGCCCCT[CTACTACTACTACTACTACTA]ATACTACTACTACAGTAGGTAGTTCACACCAGTAGT
CL100108416L2C008R003_201440/1_716863_502	TACTACTACTAC	TAC	52	12	TTCCCATTCGTGGCTCTATCATTGCCCCTCTACTACTACTACTACTACTAA[TACTACTACTAC]AGTAGGTAGTTCACACCAGTAGT
CL100108416L2C004R019_179709/1_318428_503	ATATATATATAT	AT	40	12	AGGCCCTCAATAATGCCTTTCTGAAGATGGAAAAAATAA[ATATATATATAT]GTTTAGGGGTGGAATCAATTAAGCCTGCCGATGGAATCAATTTG
CL100108416L2C006R041_198697/1_550050_504	CAGCAGCAGCAGCAG	CAG	32	15	ACCATCACATCAGCAGTAGCAACAACAACAT[CAGCAGCAGCAGCAG]CATCAGTAACAGTGAGTGGTCCCCGGGACAATGATTAATGCAT
CL100108416L2C004R077_180354/1_378750_505	GCAGCAGCAGCA	GCA	56	12	TGCAGCAGGAGTAGAAACAACAGAACCAGGAACAGAAAGAAGTAGAATTAGCAGC[GCAGCAGCAGCA]TCACCGGTATCAGCAGCATCTCGGGTGAAA
CL100108416L2C011R061_430785/1_1094759_506	TATATATATATATATATATA	TA	45	20	GCACATCTTTATTTCTAGCCTAACATCAAAAAAACTTTTATTCT[TATATATATATATATATATA]AACAGTATCCATCTCACCACTATTGGAAACCA
CL100108416L2C014R075_217273/1_1421890_507	ACACAAACACAAACACAAACACAA	ACACAA	37	24	GCAGCTTAATGATGTCCCAATGCTGTACAAACACAC[ACACAAACACAAACACAAACACAA]ACACATATACAGACACCCACCCACACACA
CL100108416L2C014R031_203144/1_1373855_508	CACACACACACACACACA	CA	23	18	ACAATAGTGACGGACAGACATG[CACACACACACACACACA]GACAGACAGACAAGAAAAATAGTGCCATGTCACGATTGGG
CL100108416L2C011R074_175169/1_1107710_509	CGACGACGACGACGACGA	CGA	48	18	AGAAGGGTGAAGCATTTAGTTGTTGTTATTGAGTAGAGAGCTAGCGG[CGACGACGACGACGACGA]CGCTAGTATCATGGTGCACGCAAC
CL100108416L2C009R009_530253/1_829031_510	TCTTCTTCTTCT	TCT	29	12	GTACTGGCAACTCACACGCGTAGTCTCC[TCTTCTTCTTCT]CCGTTAGTTAGTGAGCATGAACTAGGGTTGCCAGGTAATGG
CL100108416L2C007R095_207206/1_712189_511	ATATATATATATATATATATATATAT	AT	23	26	CCTTAGGGAATCGTCTACCAGC[ATATATATATATATATATATATATAT]TTATATACATTAGGGTGTATCTGTTGCCCCGTTTTT
CL100108416L2C016R091_308355/1_1651260_512	ATATATATATATATATATAT	AT	24	20	GGTGAGGAGCGTCTGATGGGCCC[ATATATATATATATATATAT]ACATACCCAGGTAACACAAAACGTTCTCATAACAAATGCA
CL100108416L2C012R021_371862/1_1155710_513	ACACACACACAC	AC	31	12	ACAAACACATACATACACAGACACAGATAA[ACACACACACAC]AATCACACACACACAAACACATACACACATACACACACATATGCC
CL100108416L2C012R021_371862/1_1155710_514	CACACACACACA	CA	46	12	ACAAACACATACATACACAGACACAGATAAACACACACACACAAT[CACACACACACA]AACACATACACACATACACACACATATGCC
CL100108416L2C004R022_84496/1_321676_515	ACGACGACGACG	ACG	35	12	TCACGTTAGGAGACAACCCATTGGTGGATCTCTC[ACGACGACGACG]GGTCACTGGGGGAGTTTGTGACAGCAGAAGAGGAACTGGAG
CL100108416L2C009R014_442582/1_834163_516	TCATCATCATCATCA	TCA	33	15	TCAACAACATCATGTCAATACCATCAGTATTG[TCATCATCATCATCA]TCGTCATATCAATACCATCATCACCATCATAAGCACCA
CL100108416L2C013R021_120664/1_1258394_517	CACACACACACA	CA	31	12	ACGAACATACAGACACACATGGCAGATATG[CACACACACACA]GAAAACACAAATAAACACATCATTATAGCATACACGCAGC
CL100108416L2C004R042_11290/1_342930_518	TCTCTCTCTCTCTC	TC	34	14	ACATATCTCTTTCTCTTTCTCTCTCCCACTCTT[TCTCTCTCTCTCTC]TATCTCTCTCTCCGTCTTCCTTTTTCTCTCTTT
CL100108416L2C017R068_150418/1_1730683_519	CACCACCACCAC	CAC	41	12	CACATAACCAAACTAGCACCATAACATNCAACCAAACCAT[CACCACCACCAC]ATAANGATACACTACCACACACCCACAGTA
CL100108416L2C002R079_241358/1_190569_520	CGTCGTCGTCGT	CGT	46	12	ATAAACGACGAGGGTCACAATGCGAGAGACGCCCAAAGAAGTGCA[CGTCGTCGTCGT]TGTTGTGGTCGTCTGTGATGTGCC
CL100108416L2C016R026_456130/1_1581496_521	ATATATATATAT	AT	36	12	AGACCTTTTAGAATAGCACCATAAACCTAGACATG[ATATATATATAT]CAAGTGGTTTGACATCCCCAGGTGTGCAAACTTTATGGTGAGCCTCAT
CL100108416L2C014R054_248698/1_1398905_522	ATATATATATATAT	AT	23	14	AGGGAGGTCTCTGGGCCTACAA[ATATATATATATAT]ACCAGTGTTTTGCCCTGAAATTTTAGCTTTAAAGTTACACAAACCAGAGAGT
CL100108416L2C016R074_470465/1_1632232_523	ACCTAACCTAACCTAACCTAACCTA	ACCTA	38	25	GCAGACCTGAGCACTGTCTATTTCAGACCATCCATAT[ACCTAACCTAACCTAACCTAACCTA]GTCTTTATAGGATGCAAATATAGTGTTAAGGTCAAGG
CL100108416L2C007R088_117172/1_704299_524	CAGCAGCAGCAG	CAG	27	12	TTGGAAAACAGCACTGACAGCAACAT[CAGCAGCAGCAG]TAACAGTAACAGTAGCAGCAGCAGCCGCAGCAACATCAGCAGCGGCAGAAGAATCTA
CL100108416L2C007R088_117172/1_704299_525	AGCAGCAGCAGC	AGC	52	12	TTGGAAAACAGCACTGACAGCAACATCAGCAGCAGCAGTAACAGTAACAGT[AGCAGCAGCAGC]CGCAGCAACATCAGCAGCGGCAGAAGAATCTA
CL100108416L2C007R070_129354/1_685791_526	GTTGGTTGGTTGGTTG	GTTG	42	16	CCACCCTCACACAGCTTACTTGTTTAGAACTCTTATAGATT[GTTGGTTGGTTGGTTG]GCTGGCCGGCTGGATATCTGGCTGGATACCT
CL100108416L2C004R006_224195/1_303113_527	ACACACACACACACACACACACACACACAC	AC	32	30	AGTCATCAAATCGACAACAGTAACAGAAGTA[ACACACACACACACACACACACACACACAC]ATAGAAACTCAAACGCATACCATTACATATGC
CL100108416L2C004R013_328067/1_311704_528	ACAACAACAACA	ACA	57	12	CTTCAAATCACATGCTGCGATGGGTTACCAGCATCATGACTACAACCACTACTACT[ACAACAACAACA]ACGTCAACGACGACCATATGACAACAGGG
CL100108416L2C008R014_148148/1_729878_529	TGGTGGTGGTGG	TGG	51	12	GAACATCATTGCCCACCACTCTCGGCGGACGACGGCGGATCCGCAGGGGC[TGGTGGTGGTGG]TAATGGGAGGGTGTCACCGTCTGCAAGGATG
CL100108416L2C001R055_393291/1_59948_530	TATATATATATA	TA	43	12	ACAACACAAATCTTTAAGATTAAGGGGGGGGGGGTAACCGGG[TATATATATATA]TTTTTTAAAGTGTCAAGATGATAATTGACCGTAGACGT
CL100108416L2C012R079_308051/1_1216563_531	TATATATATATATATA	TA	20	16	GTGGGCGCCGCTGTATATG[TATATATATATATATA]CAGTGTTTGAAGCGCAACTTTCTCACGCTACTTTGCATGAAGTGGCCTA
CL100108416L2C007R012_156174/1_622087_532	ATATATATATAT	AT	58	12	TTTTACATCTCTTCTGCTGTTGACAGTAAATATGTATATATATATGCATATATATTA[ATATATATATAT]ACAGTCCCGGCCAATGAAGAAAG
CL100108416L2C015R014_70348/1_1461308_533	GCTGCTGCTGCTGCTGCTGCT	GCT	47	21	ACCACCAGTCTCTACAGAGTTATCAGTAGTACTAGTATTTCAACGA[GCTGCTGCTGCTGCTGCTGCT]ACTGCCACTGCCTGTCTCACAGATG
CL100108416L2C011R018_348386/1_1047833_534	CACACACACACACA	CA	32	14	CACACACGTGCCAGCATTCCCCCGACCCGCC[CACACACACACACA]TACATAAGTATCTCCCCGCAAACCACCTGTTTTGCAATAGCTTCTGC
CL100108416L2C001R031_62648/1_33980_535	GTGTGTGTGTGTGTGTGT	GT	25	18	TTGTATGTGGGTATGTGTTTGTGG[GTGTGTGTGTGTGTGTGT]AGGAGGGGGGGGGGGGGGTTGTCAATGTGTAATTGTGT
CL100108416L2C012R057_517822/1_1195023_536	TCGGAGTCGGAGTCGGAGTCGGAGTCGGAG	TCGGAG	32	30	GGCCTAGTCTGTTACCTATTTCAACTCGTAA[TCGGAGTCGGAGTCGGAGTCGGAGTCGGAG]TTGGAGTAGGTGTGGAAGTCGGTCAGA
CL100108416L2C010R013_61914/1_937629_537	ACACACACACACACACAC	AC	29	18	TGCAGCATTTTACAAACGCAAACAACAA[ACACACACACACACACAC]ATACGTACACATACACATACACACACAGGCACACA
CL100108416L2C012R034_72286/1_1169661_538	TATATATATATATATA	TA	44	16	TTGGCTTTTCCGGACGTTCTTTTTAAGTAGATAAAAAAAAAAG[TATATATATATATATA]TTAGTGGCCTGGCAAGGCCACAGGGGAGACCAAAAA
CL100108416L2C008R041_255373/1_760943_539	CTGCTGCTGCTG	CTG	41	12	TACATTCCCTGCAGTGTTTTCTGAGCTAATAAAATCTCTC[CTGCTGCTGCTG]ACACAGGGCGGGAAATATGCCTGGTTGG
CL100108416L2C010R043_101300/1_971825_540	ATATATATATAT	AT	31	12	TGAATAACGATATCAGGTCAGTCGATGTAA[ATATATATATAT]GGACACCTGCTACCATCATCGACACCTGCAATCATTAGGATGT
CL100108416L2C010R064_307225/1_993139_541	AACAACAACAAC	AAC	44	12	CGCCCAATGATACGTTTACTGGACCAACATTATAAGAGTTATT[AACAACAACAAC]AAACGTTTCTCACCATTTTAGTTTGGACA
CL100108416L2C006R015_227533/1_520267_542	AAGAAGAAGAAGAAGAAG	AAG	24	18	TGTGGACCAGAAGCCTTCTCCAT[AAGAAGAAGAAGAAGAAG]AAAGAAGAAGATTTATTTACCATTTCTGCCTAACGAGGATAGAGT
CL100108416L2C002R060_510476/1_172403_543	TTATTATTATTA	TTA	36	12	CGTTGTGTAGAGCCCAAGTTTGTGATTCTAGCATT[TTATTATTATTA]TTTTTTATTTTTTTAATTGTCTGGAAATAAATGTCCCGGGC
CL100108416L2C011R027_502258/1_1058363_544	ATATATATATATAT	AT	36	14	AAGGCACCGTTAAGAATTTTTCAACTCATATATAC[ATATATATATATAT]ACATATTGGCGCCATTATTGCGCGAACCAAATA
CL100108416L2C016R057_126715/1_1614295_545	TATATATATATATA	TA	48	14	GCCCATTTTAACTGTTTTGGAAGGGGATATACAAATATATGTATGTG[TATATATATATATA]TTTGGTGGCCGAAAATCTTAATTTTTAAGA
CL100108416L2C002R067_262663/1_179098_546	AGAGAGAGAGAGAG	AG	28	14	AACAAAGTCTCCAGAGAAGAAGAGATC[AGAGAGAGAGAGAG]AAAGAGAGCCGGGTGGTAAGTGTGGGGAAAGAAGGCAAG
CL100108416L2C016R003_408566/1_1555029_547	TCATCATCATCATCA	TCA	41	15	TGCAACATCATCCTCATCACAATCATCATTATCATCATCT[TCATCATCATCATCA]TTATTTTCTTATTCACCCTCATCATTACCATCATCCCC
CL100108416L2C016R057_145596/1_1614336_548	TCATCATCATCA	TCA	41	12	GATCATGTTCACTCAACTGGCCCATGCACTGTCACAACAC[TCATCATCATCA]ACGATCAACGACAACACCACCTGTCAAT
CL100108416L2C011R082_38288/1_1115731_549	AATAATAATAAT	AAT	31	12	AGAACATTGGCGTCATATCTACAAATTGAA[AATAATAATAAT]GCGCTAGTTTAATTATTAAGGTAACTATGACTAGCTTTAGGTGAGC
CL100108416L2C014R023_455778/1_1365314_550	TATATATATATATA	TA	52	14	TACGTAGCACTGCGGAGTAATCAACATTATACCTTAATTTTGGGATATCAG[TATATATATATATA]TTAAAAAACTGATTTGAAGTAGACTGGGCA
CL100108416L2C003R095_124891/1_294460_551	ACATACATACATACAT	ACAT	28	16	TGCAAAGCATAACAAGGAAGGGAACGC[ACATACATACATACAT]AAAAATACATAAACACACACAAACACACAAACAGACA
CL100108416L2C011R024_571469/1_1055070_552	CTTCTTCTTCTT	CTT	44	12	CAGGCTTCTTTGCTGCCTTCTTGGCAGCAGACTTCTTGGCTAC[CTTCTTCTTCTT]AACAACTTTCTTTTCTGGCTTCTTGGCAACCT
CL100108416L2C005R006_206045/1_406818_553	ATTATTATTATT	ATT	30	12	ACATATATGTTTAAACGTTAGCTCGCTCA[ATTATTATTATT]TTCATGGTGGAATGAGAATCTACCTATATTATAGCACCCCTGGTCAAAGAAAAA
CL100108416L2C017R001_58934/1_1656232_554	ACACACACACAC	AC	47	12	ACATACCCTTACACATACACATACACATATACACACACAAACACAA[ACACACACACAC]AGGCACACATACACACATATATATTGACC
CL100108416L2C008R009_529850/1_724670_555	TCATCATCATCA	TCA	57	12	TATTCTCTCCAACCATCATGTGCAGTACTGCCAACAGTTCTTCTCGAGAGATGCAG[TCATCATCATCA]AGGTCGTACATCTTGAATGCAACTAAA
CL100108416L2C001R011_245315/1_13245_556	ATATATATATATAT	AT	28	14	TGAACCGATTTGAACAAACTTTGCAGA[ATATATATATATAT]TTTTTTTTTACACACTTGAAGATACACGACTATTCTCAT
CL100108416L2C007R080_196032/1_696128_557	CGCCGCCGCCGC	CGC	45	12	GCTCTGTATGGAGTCTAACGATGCACTGGGGTTAGCTTTGAATT[CGCCGCCGCCGC]CAACCTAACTCCACGCTCGCCCTG
CL100108416L2C008R084_240985/1_806140_558	ATATATATATATATAT	AT	43	16	TTTTGCTTTTGACTGGCTGTGCAATCCATCAATGGAATTTGC[ATATATATATATATAT]ACTTTTGTTGGGGGTTGGGGGT
CL100108416L2C008R031_178788/1_749816_559	ACTACTACTACT	ACT	31	12	ACGACATCTACAACTTCCACAACTACCTCA[ACTACTACTACT]TCTTCTACATCTACAACTTCTACAACTGTTACAACTACCT
CL100108416L2C014R073_284344/1_1419873_560	ATATATATATAT	AT	27	12	TGGACAGGGTCAGCAACATAGTATGA[ATATATATATAT]AACACATTATGAGTGTATATATGACTATGCTGGACAGGGTCAG
CL100108416L2C009R040_449429/1_863706_561	CATCATCATCAT	CAT	26	12	TTGATCACGTTGACTTCACATATGC[CATCATCATCAT]CAGTGCTAGTATCAGGCTGAGTGGTAATATAAGGGTGTTAGGCGACGATTGAC
CL100108416L2C003R050_515064/1_261577_562	TGTGTGTGTGTG	TG	51	12	TTGGCCTCCAAGGAATATAACGCGCAATATAAGGCTAAGCAGCTATACTA[TGTGTGTGTGTG]TCACAGTGTCAGAACCAGCGATCG
CL100108416L2C001R082_390806/1_88309_563	ACACACACACACACAC	AC	27	16	ACACACACAAACACATACATCCACAA[ACACACACACACACAC]GCACATACACGCATACAGACAATCACACTTACACACATACGCACACAC
CL100108416L2C014R078_6054/1_1424762_564	ATATATATATAT	AT	28	12	ACTCCCTTGACCACATGTATCAATGTG[ATATATATATAT]TTGACCTTAAGGGTCTTCTGAGGTCACTTGAGATCATTGGAGGT
CL100108416L2C002R014_115181/1_119351_565	TATATATATATATA	TA	28	14	CGCACTTAGGGGTTTTTACGGTATATT[TATATATATATATA]TGTATATATATATATATGGAAAATATCTTAAGCGATAAGTACCGTTTTCTCA
CL100108416L2C002R014_115181/1_119351_566	TATATATATATATA	TA	44	14	CGCACTTAGGGGTTTTTACGGTATATTTATATATATATATATG[TATATATATATATA]TGGAAAATATCTTAAGCGATAAGTACCGTTTTCTCA
CL100108416L2C014R087_349466/1_1435342_567	TACTACTACTAC	TAC	36	12	ACTATTGCTCTTACAACTGATGCTACTACTGATCT[TACTACTACTAC]TAATACTACTGCTGCTGTTACTACTATTGTTCT
CL100108416L2C013R038_539595/1_1278220_568	CGTCGTCGTCGT	CGT	46	12	AATGATGAGGGTCACAAAGCGAGAGACGCCCAAATATGTGCACGA[CGTCGTCGTCGT]TGTTGTGGTCTTCTGTGATGTGTCAT
CL100108416L2C005R078_283667/1_483954_569	TCCTCCTCCTCCTCC	TCC	11	15	CTCCTCATCT[TCCTCCTCCTCCTCC]TACTACTACTACTACTACTATTTTTTACTACTACTACTACTACTTCATCAAATTGCAATTCCCAGGCCAC
CL100108416L2C005R078_283667/1_483954_570	CTACTACTACTACTACTACTA	CTA	25	21	CTCCTCATCTTCCTCCTCCTCCTC[CTACTACTACTACTACTACTA]TTTTTTACTACTACTACTACTACTTCATCAAATTGCAATTCCCAGGCCAC
CL100108416L2C005R078_283667/1_483954_571	TACTACTACTACTACTAC	TAC	51	18	CTCCTCATCTTCCTCCTCCTCCTCCTACTACTACTACTACTACTATTTTT[TACTACTACTACTACTAC]TTCATCAAATTGCAATTCCCAGGCCAC
CL100108416L2C006R022_111726/1_528352_572	ATATATATATAT	AT	43	12	CGGGACAGGTTTAACACTTGCTTAGGGTCATATCTAGCTAGA[ATATATATATAT]TTTTTTATATTTCGGAAAAAATTGGGGAATGTACCGGAGA
CL100108416L2C002R066_273338/1_178146_573	ACACACACACAC	AC	26	12	TCTTGTATACAGTGGTGCTTTAAGG[ACACACACACAC]AAGAGAAAACATACATGCATCCTTAATTACACACACAACAGAG
CL100108416L2C011R082_9376/1_1115689_574	ATAATAATAATA	ATA	26	12	ACACAGCAGTCACACACATACACAT[ATAATAATAATA]CACAGAATTGTCTTACACATGCAATTACAACTACCCTGGAGCAGCATG
CL100108416L2C013R076_446052/1_1317004_575	ATATATATATAT	AT	30	12	TTTTGGTAAGGGGTGTTCGATGCACCTTA[ATATATATATAT]AGGGTAAACCAGGGCAATATGAACCCTCATGGTAAAACGATTCCCCC
CL100108416L2C008R032_498187/1_751630_576	TATATATATATATATATA	TA	42	18	AAACGCTCAAATTTCGCACCCCCCCCACCTTAAAAAAAAAG[TATATATATATATATATA]TCTTGTTATATTTTTTAACTAGCCGCCAGCGTTTG
CL100108416L2C011R057_378823/1_1090492_577	AGACAGACAGACAGACAGAC	AGAC	28	20	ACTTTGGCGGGAATTTTGTTCACAGAT[AGACAGACAGACAGACAGAC]GTCACCAAAAATAATACCTCCACCAAAACTTTGTTGTGTGTCACAGG
CL100108416L2C016R091_137868/1_1650876_578	TCTGTCTGTCTGTCTG	TCTG	21	16	GGCCTCGGATACTGCAGGAT[TCTGTCTGTCTGTCTG]TATGTCTGCCTATATGTATTGGATAAGCTAAGAGAAGGCAGACCGG
CL100108416L2C005R039_140704/1_443575_579	TGGTGGTGGTGG	TGG	42	12	CCGTGTTAGAACCAAGTGACCTCAGGAGCAGGCTGTGATAA[TGGTGGTGGTGG]AGGTTGGTGGTTGGGATGAGGTTTTACA
CL100108416L2C005R048_557134/1_453666_580	TATTATTATTATTAT	TAT	25	15	TCCGAGACTATCATGTAGCTCCCA[TATTATTATTATTAT]TTCACTAAGCAATATTTAAAAACATTTGCAGGGATGTTTTCATGCA
CL100108416L2C012R084_234275/1_1221618_581	TATATATATATATATA	TA	40	16	GGAGAGAGTTCAAACAATTGTACCGGATATTTTAAGATT[TATATATATATATATA]CAATGTGGATGTCATATGAAACCAAGCTGT
CL100108416L2C009R085_165458/1_910256_582	ATATATATATAT	AT	44	12	CCAAAATTTCTCATAGTTTCGGGGCAATAAATTTTCTCTGTAA[ATATATATATAT]TTTTGGGGTATAGATTTACCACAAGAACAGA
CL100108416L2C004R064_224609/1_365693_583	AGAAGAAGAAGA	AGA	41	12	TTTCAGGCACGTTTTAGAAATGGCATAAAAGTATTTATTT[AGAAGAAGAAGA]AAAATATTTCAACGTCATTAGAGTTGCTGAGA
CL100108416L2C013R014_225365/1_1250461_584	ACACACACACACACAC	AC	27	16	ACACACATAAACACACGCAAACACAA[ACACACACACACACAC]AAACACACACAAACACACGCACACTCAAACACACAAACA
CL100108416L2C004R031_25591/1_331844_585	ATATATATATATATATATATAT	AT	24	22	ATGGCATCACATTTCCGTATCCC[ATATATATATATATATATATAT]GTATAATATTTGGGTAAAATCTGAACCTTAAAAATTAGAATCCACGGT
CL100108416L2C003R005_517421/1_214552_586	TATATATATATATATATA	TA	32	18	GCCGTTGAATATTTTTAGTTTGGCCACCGTG[TATATATATATATATATA]GTAATAGTAATCCCACCTCTTTGGCCTATATTACA
CL100108416L2C011R068_4409/1_1101405_587	CTACTACTACTACTA	CTA	11	15	ACCCCTGCTG[CTACTACTACTACTA]CTTCTACTACTACTATTACTACTGCCACTACTGCTGCTACTAAAAATACTCCTCCT
CL100108416L2C011R068_4409/1_1101405_588	CTACTACTACTA	CTA	29	12	ACCCCTGCTGCTACTACTACTACTACTT[CTACTACTACTA]TTACTACTGCCACTACTGCTGCTACTAAAAATACTCCTCCT
CL100108416L2C007R031_532686/1_645175_589	TGTGTGTGTGTGTG	TG	48	14	ATTTAAGAGGGGTGTGGGTGTTTGTGTGTGTGTTTGTGTGGGGTGTC[TGTGTGTGTGTGTG]GGGGGGGGGGGGGGGGGGGGGGATATTGCCTGCCTAAG
CL100108416L2C012R054_121419/1_1191122_590	TCCTCCTCCTCC	TCC	38	12	TCAAGCACTTTGACATGGTTGTTGTACAAATGACATT[TCCTCCTCCTCC]ATATACCAAAATAAGCCCCCTTGCCAAAGCAAGATTTTCAAAGAAGGC
CL100108416L2C011R065_16764/1_1098199_591	GTGTGTGTGTGT	GT	24	12	TTAAATCCTGAACCACAGCCATG[GTGTGTGTGTGT]GGGGGGGGGGGGGGGAGGAGGAAGGAGTGGGAAAGGGAAGAGAGGAAA
CL100108416L2C013R023_375605/1_1261270_592	CATCATCATCATCAT	CAT	24	15	ACCATCATCATCACGATCACCAC[CATCATCATCATCAT]AATCACCACATCAACACCATCATCATCACAATCACCACCATCAACACCA
CL100108416L2C004R095_100905/1_398059_593	ATATATATATAT	AT	60	12	AAACAAGAGACTCATCAACGCGATAATCTTTCATCTATAATGGACTTAATAGACTTAAA[ATATATATATAT]TACACCTTCTATTTGTTCAAACCACCC
CL100108416L2C007R045_355872/1_659856_594	ATATATATATAT	AT	56	12	CCTCACAGAACCTTGAAAAACATTACCTGAACTAAAAATATCACACAATAAAAAA[ATATATATATAT]TTTTTTTTGGGGGTTTCCAGTCCTG
CL100108416L2C010R017_254696/1_942728_595	TGTGTGTGTGTGTGTG	TG	52	16	GTGCATGTGTTCGTGAGAGAGTGAGTGTATGTTTGTGAGTGTGTGTGAGTA[TGTGTGTGTGTGTGTG]GATGGGGGAGGGGGTGTGAATTAA
CL100108416L2C013R057_165036/1_1297262_596	TATATATATATA	TA	22	12	GTGGGTAAACCGCCAAAAATG[TATATATATATA]ACTTTGAACCATGTTTATTCACATCATATTACACCAAACAAATTGTAGCCCTCA
CL100108416L2C013R070_76557/1_1310074_597	ATATATATATAT	AT	47	12	ACTCACCCAATCAGAATAAACTTTCTCATAATTTGTATAATTAAAA[ATATATATATAT]TTAGCCCCTTCCATTCATTTTAGTTTTGC
CL100108416L2C009R053_268326/1_877345_598	TTATTATTATTA	TTA	39	12	GGTGGCATCGTGACGCATTATTGCACGTAACTCAAATG[TTATTATTATTA]GCTTATTGGCAATTTGAAACTGGGAAGAGTG
CL100108416L2C011R051_309331/1_1084073_599	TGTGTGTGTGTGTG	TG	23	14	GTAGTGGGTGGTTGGAGCGGGA[TGTGTGTGTGTGTG]AGGGGGGGGGGGGGGGGGGGGGGGGGGTTTGCGGGTTGACAGGGTGGGTTATATAG
CL100108416L2C001R031_553270/1_34970_600	TGTGTGTGTGTGTGTGTG	TG	35	18	TGCATGTACTTGTGTATTTGTGTGTGTATATATT[TGTGTGTGTGTGTGTGTG]ATTGTGTGTGTGCTTGTGTGGTGGGTTTGGTATGTG
CL100108416L2C005R089_183565/1_494545_601	CCTGCCCTGCCCTGCCCTGCCCTGCCCTGC	CCTGC	20	30	CAGCCCTGCCTTGTCCTGT[CCTGCCCTGCCCTGCCCTGCCCTGCCCTGC]TCCGCCCCGTCCGCTCCACCCTATCCTTCCCTGCC
CL100108416L2C003R020_453529/1_232366_602	GATGATGATGATGAT	GAT	38	15	ATAACACTTGAGCCGGATCTCTCTACAACAACGCCGA[GATGATGATGATGAT]GACGATGAGAGTTCCTAAATACTAACCAC
CL100108416L2C012R066_512785/1_1203394_603	TATATATATATA	TA	33	12	TGTGTGCATATATGTATGTGTGTGTAGCTGTG[TATATATATATA]ATTACCAATCATTAATATTTTGGAGCATATTGGGACTGGGAAAC
CL100108416L2C015R019_253209/1_1467724_604	TATTATTATTATTAT	TAT	27	15	GACAAAATCAGAGGACCTAAACACAA[TATTATTATTATTAT]TAAATCTAGATTTGGTAAAATCAGGTGCTGTACACATGAAGT
CL100108416L2C009R078_375652/1_903844_605	ATATATATATATATAT	AT	35	16	GCAGGTTTAGCATCCCTCACAACTCATAATGGGG[ATATATATATATATAT]AGACAGTGTGAAGATCTTTTGGCAGGTGTG
CL100108416L2C015R045_237794/1_1497283_606	AGAAGAAGAAGA	AGA	33	12	CATTTTTGTCACTGGCTGCGTCACCGCACGTC[AGAAGAAGAAGA]GTCCTCTCCATGTCTTAATTGGTTCCGCCTTTCCGC
CL100108416L2C008R011_305534/1_726682_607	TATATATATATA	TA	20	12	GAGGCAAGGTTGAGGGCAT[TATATATATATA]TTTTTTTGGCTTCTTGTTCTGCAAAGAAGGCTCATAAAGTTTAAATGTGGT
CL100108416L2C016R039_131154/1_1595684_608	ATTCTGATTCTGATTCTGATTCTGATTCTG	ATTCTG	29	30	ACTCGGTAATGTTTTTGTACACATACAA[ATTCTGATTCTGATTCTGATTCTGATTCTG]ATAGAGGATATCTTGTATGCAGCATGG
CL100108416L2C016R094_425939/1_1654867_609	TAATAATAATAA	TAA	37	12	AACAGGAAAACTTACGTTATCTGTCCATATATCCTT[TAATAATAATAA]AAAATTTACGTTTTTTAGTAGACGCGAGCGTTATGGCCAAAATATA
CL100108416L2C013R058_464838/1_1298714_610	ATTATTATTATT	ATT	27	12	CTCGAGCCATCTAACACCAGTCGTGC[ATTATTATTATT]ATATTACTATTTGTCATGTTTCTATAAAAAAAACAACGACAGTATATCAATATCCTTGGA
CL100108416L2C014R070_427628/1_1416807_611	CACCACCACCAC	CAC	30	12	AGTCTCACCTTTTTAACCAGATATACCAT[CACCACCACCAC]ACACAGGTGGGATAAAACTAGGGCTCCCATGGAGAGGGGACAGATCAGACCAAG
CL100108416L2C012R033_394760/1_1169232_612	ATATATATATAT	AT	36	12	ACCAAATGTTAGCCCTTCCCAAATAGCAACCAACA[ATATATATATAT]ACCTTACATAAAGTTGCCATTTTCCCTTTTCCA
CL100108416L2C009R032_171111/1_854801_613	GTGGTGGTGGTG	GTG	36	12	TGGGTGTGATAGGGGTCATTAATAAGGAAGCAGTT[GTGGTGGTGGTG]TGGTATCCTGTGGCAGTGGTTGGTATAGGTGTGGCAG
CL100108416L2C011R059_235400/1_1092316_614	TATATATATATATATATATATATATATATATATATATATA	TA	28	40	ACTAGGCTCCCTTTCAATAAGTAGGGT[TATATATATATATATATATATATATATATATATATATATA]AATTGGCCCCCATTGTAAGAGTCCCAATC
CL100108416L2C002R041_481896/1_151412_615	TATATATATATATA	TA	45	14	AATGTGAGTGTGTGTGGCCTCAAAGCCAGACAAATCAATTGATT[TATATATATATATA]GCCCCTTAAGTATCAGTGTGCTGTAGGTCTCACAAATGT
CL100108416L2C002R040_101125/1_149475_616	ATTATTATTATT	ATT	47	12	AGATCTTAAAAGGCGTGATGATTGTTCTAAGATATTGTTTTTAATA[ATTATTATTATT]GTGAATTTGGACCGCATGGAGTCGTATCATACAG
CL100108416L2C002R018_88745/1_124197_617	AATAATAATAAT	AAT	38	12	TGAGGGCTAAAGTCCCAAACTATATTCTAACTTTAGA[AATAATAATAAT]CAAGACTGGCTGCAAATTTGGATGAATTATT
CL100108416L2C001R013_242030/1_15621_618	ATATATATATATATATATATAT	AT	45	22	TTTTGCAAAAGGACACATCGAAGGACTTATTTAAGCTAAAAAAA[ATATATATATATATATATATAT]TAATGACATGTATGGTTCAGCATTATTTGG
CL100108416L2C011R009_499107/1_1037729_619	GGAGGAGGAGGA	GGA	39	12	AGTTCTTGTTACAGCGCTCCCTTGCAGACAAGCTAAAG[GGAGGAGGAGGA]TTTGCCTTGAAGCTTTATCTCTTTCCGAGTTCCAATCAGTTCTTG
CL100108416L2C005R080_66104/1_485595_620	ACAACAACAACA	ACA	25	12	TGCTGTTGTTTAGGTTCACCAACG[ACAACAACAACA]GATTGGCTACTGGATTGACTACCAAAACGATCTGGATAGCAGCCAAGT
CL100108416L2C010R047_390225/1_976512_621	AGCAGCAGCAGCAGCAGCAGCAGC	AGC	41	24	ACGCTTCCCATAGCATGTCATCAATAGTAGATACATCAGA[AGCAGCAGCAGCAGCAGCAGCAGC]AGTAACAGCAGCAACAACATAATCAGCAGCA
CL100108416L2C011R076_80860/1_1109620_622	ATATATATATATATATAT	AT	39	18	AGGGTGACTATTGGTGTCACTCCTTAATTTTGAAAAAA[ATATATATATATATATAT]TTGGCAACTTCTTCAAAACTCAAAGACA
CL100108416L2C015R088_156732/1_1542846_623	ATATATATATAT	AT	55	12	GCTAGAGGGCCCAAACCTGTTTTTGGCTTCTGGTCTAAACATTTGCAAAGTCTC[ATATATATATAT]AGCTCGCAGCCCTAGGAAGCCA
CL100108416L2C014R026_308930/1_1368397_624	ATATATATATATATAT	AT	28	16	TCAAGTCTAGTGGTTTTCGAAGGCTAA[ATATATATATATATAT]TTTTAATTGTATCCTATGAAGCATACTGCTCCATATGGGACTGTTCTTCGG
CL100108416L2C016R013_495711/1_1567183_625	ATATATATATATAT	AT	49	14	TTCACAAAAATGGGCAGGTGGGTACCTTTACATATGCAGATTCTAAAA[ATATATATATATAT]TTTTTTTATACCCAGAGCTCCCCGC
CL100108416L2C014R047_94691/1_1391013_626	CTACTACTACTA	CTA	32	12	AAGCTTAATCCCATAACTTCCAATCTCATTT[CTACTACTACTA]ATAGGCAATAGTTTGCGCTTCATGCATGGTCATGGATACA
CL100108416L2C013R088_330339/1_1328802_627	ACTACTACTACTACTACTACTACT	ACT	40	24	TCAATCAATGACATCCCTGCTGCTGCCTCTGTTACCATC[ACTACTACTACTACTACTACTACT]GGTGCCAGGGTCCCATGCTACTGTCCATGTG
CL100108416L2C006R053_151346/1_562595_628	CGCCGCCGCCGCCGCCGC	CGC	29	18	CACCGCAACCGATCATCCGAACCGCGCG[CGCCGCCGCCGCCGCCGC]AAAATAAATATTGCTACATCACTGAAAACCAACAATTAGCCC
CL100108416L2C013R041_145622/1_1280634_629	ATATATATATAT	AT	54	12	TTCAAGCCATGTTTCGAGTTTAGCGGACATTTTTAGCTTTTTTTATAATTGCA[ATATATATATAT]AATCTCCTCTTTCTGAAAAGGGTATAGTTT
CL100108416L2C016R035_498036/1_1591945_630	CTCTCTCTCTCTCTCT	CT	27	16	GCTATGGCCATTGATCCTTAAGACCA[CTCTCTCTCTCTCTCT]ACTTCAATNTGTATTGTTGTCTAGGGGATTAGACTGCTATGGCCTT
CL100108416L2C014R012_339496/1_1352163_631	CAGCAGCAGCAG	CAG	35	12	TGCACAATGAACCTACTTCTGGCATCATTAATGC[CAGCAGCAGCAG]GTCGTTACCTATATAACTGTGGTTAAGGTGCGCAATG
CL100108416L2C008R024_145316/1_741683_632	TATATATATATATATATATA	TA	28	20	CTCGGCCCCTAATTGAGCTGAAGGGCG[TATATATATATATATATATA]TCAAATGAAAGCTAATAGCCAACTTATATGGGACGGATCTTGT
CL100108416L2C015R096_417631/1_1551480_633	TCTTCTTCTTCT	TCT	45	12	AAAGCTTATTATATTGGCGCGACCAATTACGACACGGAGAGTAA[TCTTCTTCTTCT]GACGTGCGATGACGTGGCTAGTGATAGAAG
CL100108416L2C007R015_371969/1_626019_634	TAATAATAATAA	TAA	28	12	CCTGGTAATTATAATGCTGAACGCTCC[TAATAATAATAA]CTAACTGCTCTTATAGATCGGTAATTACCTGGCTCCTGTATTATCTACCTGG
CL100108416L2C017R042_149791/1_1704299_635	TATATATATATA	TA	31	12	CGCATAACGCAGATCTGGTTCAAATGTTTT[TATATATATATA]TTCAAGAATCCGTNTTCCAATATTCACGCTTGCATCGCAA
CL100108416L2C008R059_389538/1_780253_636	TTCTTCTTCTTC	TTC	33	12	ATGTTGTGCAGACTGACACATTCTCTTTCTTT[TTCTTCTTCTTC]TTTTTCTTCTTCAACATTATCCTCGTCATTGATATTATCAGCTACAA
CL100108416L2C007R032_483251/1_646206_637	TCTTCTTCTTCT	TCT	48	12	CGTCACCCATGGATAAATCGAGGTTGCAATTTGGACACGCATAGCAC[TCTTCTTCTTCT]AAAGTGCGATGACGTAGGGTGTGACAGAAA
CL100108416L2C014R094_395475/1_1443185_638	TATATATATATATA	TA	43	14	TGGTCCCAAACTTTAAAGGGGTCGTATTGCCCCTGGTTACTC[TATATATATATATA]GCTTCCACTGAACATGTATGCGTCTTG
CL100108416L2C005R014_11333/1_415368_639	TATATATATATA	TA	32	12	CTCATAGTGGAGCGTGAGAGATGCTACACTT[TATATATATATA]TTAATTTCACATCTTCAGTTAATTCAATTGGTTGGAGCCGC
CL100108416L2C015R054_139508/1_1505838_640	TGATGATGATGA	TGA	25	12	TGATGATGATGGTGGTAGTGATGG[TGATGATGATGA]TTATTATGTTGATGATGAAGGTGGTGATGATAGTGATGATGAAGA
CL100108416L2C003R006_91226/1_214865_641	TATATATATATATATATATATA	TA	28	22	ACTTAGAGGTAAACTATACGCCAAAAG[TATATATATATATATATATATA]TTTTTTTTTGAATTGGTACAATTAGCTTCAGAATGC
CL100108416L2C001R056_106375/1_60449_642	ATATATATATATAT	AT	40	14	ACAAGTGCACTTCCCAAAAGGTAAATTAATTTTATCAAA[ATATATATATATAT]AACAACACTTTTTTATCCATCTCCACATAAAAATACGGAACGCCA
CL100108416L2C005R058_295395/1_463495_643	GCAGCAGCAGCA	GCA	33	12	TCTCTTGAGCAGCAGCAGTAACAATGAACACT[GCAGCAGCAGCA]GCGAATGCACCAGCAGTAACTGCATCAGTAGTGGTGACTGCAA
CL100108416L2C015R088_139179/1_1542802_644	TATTATTATTAT	TAT	32	12	TGCTAGGTTTAATAATACGGCACACAACTTG[TATTATTATTAT]TAATTTAGATTTATAGATCGGTACTCTCGAAGTGGGAA
CL100108416L2C008R047_145848/1_767029_645	TAATAATAATAA	TAA	45	12	CGCTTCAGGCCTTAAAAATATACCTTGGGTAATATTTCTACATT[TAATAATAATAA]GCCTTTCTGCATGATAAAAGCCATGTTGTAAAAGTTTGGTGGC
CL100108416L2C001R047_150912/1_50935_646	TTATTATTATTATTA	TTA	30	15	TCGACACTTCAGTAGCTTGAATATGTAAT[TTATTATTATTATTA]TTGCTCCTAAAGTTCACACCCATCACTAAAATGCCCAAA
CL100108416L2C011R051_73045/1_1083585_647	ATATATATATATATATATAT	AT	43	20	AACTCCAAAACTACTAAACCCTATGTCATTAGAAGAAGAAAA[ATATATATATATATATATAT]TGTGAGGACTATTGGACGCAGTAAGT
CL100108416L2C006R028_253024/1_535587_648	TATATATATATATA	TA	29	14	TGCAAGCACAATAATGGCTTTAGCAGGT[TATATATATATATA]CACTAGGAAAATAAAAGCTCAGCCATCCTTTTATATGGATAGCA
CL100108416L2C002R001_495800/1_104138_649	GATGATGATGAT	GAT	30	12	CCAATGCTCTACTCCACTCTTCCGCCCAA[GATGATGATGAT]AATGATGATGAGGCTGCTTAAATCAAATTCCCCCGCTTTACTCCACTC
CL100108416L2C010R082_254759/1_1011741_650	ACGACGACGACG	ACG	1	12	[ACGACGACGACG]ACAAATACAATGACGACGATGACGATGATGATGATGATGCCAATAGCGATAACAATGACGATGACGATGA
CL100108416L2C010R082_254759/1_1011741_651	GATGATGATGATGAT	GAT	36	15	ACGACGACGACGACAAATACAATGACGACGATGAC[GATGATGATGATGAT]GCCAATAGCGATAACAATGACGATGACGATGA
CL100108416L2C010R061_9082/1_989423_652	GGACACGGACACGGACACGGACAC	GGACAC	24	24	GACAGACACACGCACACAGACAT[GGACACGGACACGGACACGGACAC]TGACACGAACACGGACAGACACACAGACCCGGACAG
CL100108416L2C007R008_3164/1_616822_653	ACACACACACAC	AC	49	12	ACACACAAAATCACACACAAACGTAAACACAAACATGTACATACATAA[ACACACACACAC]AAGACACACACATACACATGGACACAC
CL100108416L2C016R083_374492/1_1642191_654	TTGTTGTTGTTG	TTG	45	12	TATTGGCAGTTTAAGGGGACTGTCTGTTATAAAACAGCAACAAT[TTGTTGTTGTTG]ATATGAGCTCGTCAGAGCAAAGAGAACAAAAA
CL100108416L2C003R019_146052/1_230614_655	TATATATATATA	TA	33	12	TGAGTGGGTGCTGGCATAGAGATAGGGGATAT[TATATATATATA]AGTATAAATATGGGTATAAGATTGTGTCTTGCAAGGATCGTGA
CL100108416L2C014R094_128423/1_1442636_656	AATAAATAAATAAATA	AATA	28	16	AAACCAGAGGAAGAAGGACAGCACGTC[AATAAATAAATAAATA]ATTTCTCATGTCACAGGCATCCTCTCAAATGGAAACGA
CL100108416L2C012R031_39294/1_1166334_657	CAGCAGCAGCAGCAGCAG	CAG	23	18	TCATCATAATCAGCAGCATCAT[CAGCAGCAGCAGCAGCAG]CATCATCATCATCATCCGACAGTGTCACTCCGCCTTAAAA
CL100108416L2C012R031_39294/1_1166334_658	CATCATCATCATCAT	CAT	41	15	TCATCATAATCAGCAGCATCATCAGCAGCAGCAGCAGCAG[CATCATCATCATCAT]CCGACAGTGTCACTCCGCCTTAAAA
CL100108416L2C012R021_428882/1_1155825_659	ATATATATATATATAT	AT	34	16	CGCCAAAATAATGACCCAAACATGGGGAGTAGA[ATATATATATATATAT]TTTTTTCGTTTTTAAATTTCGAGAGACCCGT
CL100108416L2C010R058_435682/1_987089_660	GCGGCGGCGGCG	GCG	22	12	AGCATTACCGTTGCACGTGCA[GCGGCGGCGGCG]GGTGCGGCACCCCGGCCTTATTGCAACTTGGGCCGGGTGCAAAGGTGCAAGCTCCAGATTCAC
CL100108416L2C001R031_239963/1_34363_661	AGAGAGAGAGAG	AG	38	12	GAGAGAGTGTGTGAGAGAGAGGTATAGAAAGATAGTT[AGAGAGAGAGAG]AAACAAAATGAGTTAGTGTAAGAGAGTATCTGCC
CL100108416L2C015R087_394324/1_1542181_662	AATAATAATAAT	AAT	30	12	ACACACTTCTTAGATGCAGGAAGCGATAA[AATAATAATAAT]ACATTTACAGAATTCATTAGTAGTTGTAGTACAATCTCTGCAGAAGTT
CL100108416L2C017R078_57827/1_1739958_663	ACTGACTGACTGACTG	ACTG	30	16	TGTTAAATATCTCCTTTCATTACCGGCAT[ACTGACTGACTGACTG]ATTAATTCCAGGCCCAGATGGGAGCAGTCGGACTAG
CL100108416L2C008R027_471344/1_745758_664	AGCAGCAGCAGCAGCAGC	AGC	36	18	GCCACAGAGATAGTAGCATCAGCATCAGCATCAGT[AGCAGCAGCAGCAGCAGC]ACTGCCGCGGTGCGCTGGTGGGTGGTAACTGCACGAAGTCCATA
CL100108416L2C007R056_192501/1_671202_665	ATGATGATGATG	ATG	27	12	GCTCGACATCAACAGCATAATTTCCT[ATGATGATGATG]TCGTCGACCATGCCTCCAGCACCATTCACGATGGTCCCGCCT
CL100108416L2C011R028_227082/1_1058962_666	ATATATATATAT	AT	42	12	TCATGGACAGGAGTAGCTGAGTAGTAACTCCATATTAAAAA[ATATATATATAT]AGTGAGATCCAACTTATGGACAGGAGTAGTTGAGTAGTAACT
CL100108416L2C016R038_116967/1_1594592_667	ACACACACACACAC	AC	31	14	GCAGGATCCCACTTTATGCAGCTATGATCT[ACACACACACACAC]ATACAGGCATATGCAGTATTATATAAACACAAACACACAATCACACCCTC
CL100108416L2C013R070_344734/1_1310613_668	CACACACACACA	CA	47	12	TGAACAGGCATCCAATACAACCTGAAAAGTACCTATTTCATAATCC[CACACACACACA]AATAGTATGAACCTAAAATCTGCCTCTGAAAAAGC
CL100108416L2C010R032_125975/1_959846_669	CTGCTGCTGCTG	CTG	36	12	ACATGATTGTATTGCAGTTGCTTCTGCTGCTGCTA[CTGCTGCTGCTG]TAGGTGCTACTACTGTTGATGTAGCTGCCTCATCCCAT
CL100108416L2C010R019_470828/1_945485_670	GATGATGATGATGAT	GAT	46	15	AGTTATTCCTACGCCTGCTACATCTCCATGCTCCGATTGGATTGG[GATGATGATGATGAT]GTTGGGAGGTGTGGAGGCACG
CL100108416L2C016R074_540106/1_1632359_671	ATATATATATAT	AT	47	12	TGTTGCATAATATTTCCCATGTCTCGTAAAAGGGACACATCTAAAA[ATATATATATAT]CTCCTGCTTCATTTCGATAGGGAGGGGAT
CL100108416L2C013R083_450906/1_1323943_672	CAAACAAACAAACAAA	CAAA	29	16	ACACAAACAAGTCCAGACAGGTCTGGCC[CAAACAAACAAACAAA]CTATGTCCAACCAACGCCTAGTTTTGCGCAAAGAACTAACA
CL100108416L2C016R084_307434/1_1643229_673	TATATATATATA	TA	36	12	ACATGACTGGATTTTGTTTTTGTTGCTGATATTTG[TATATATATATA]AGATACATCTGCCAAGCAAAGAACATGATGATTGGT
CL100108416L2C013R004_370761/1_1239441_674	TGTCTGTCTGTCTGTC	TGTC	24	16	ACCTGTCTCTGTCTGTCTCTTCG[TGTCTGTCTGTCTGTC]TAATGCTGTCTGTCTGTATGTCTGTCTGTATGTCTGTCTGT
CL100108416L2C007R008_96700/1_617064_675	ATATATATATAT	AT	28	12	AGATGAGAACAAATGCAATGATAAAGC[ATATATATATAT]TTTGATTTAGTGATCACTAGATTGTTGAAAATTGATGCAGG
CL100108416L2C006R055_501021/1_565365_676	CTGCTGCTGCTG	CTG	2	12	A[CTGCTGCTGCTG]CTATTGGTATTGTTATTGATGTTGCTACTACTGCTGCTGCTGATACTGATATTGCTGATCCTGATGCTGCTACTG
CL100108416L2C006R055_501021/1_565365_677	CTGCTGCTGCTG	CTG	44	12	ACTGCTGCTGCTGCTATTGGTATTGTTATTGATGTTGCTACTA[CTGCTGCTGCTG]ATACTGATATTGCTGATCCTGATGCTGCTACTG
CL100108416L2C010R065_102460/1_993803_678	TGTGTGTGTGTG	TG	25	12	AGTGTATGTGTTTGCGTTTGTGTT[TGTGTGTGTGTG]CGTGTTTTTGTGTTTGTGTGTGTGGGTGTGGGTGGGTGTATGTGTAGGT
CL100108416L2C002R046_197136/1_156507_679	ATATATATATATATAT	AT	30	16	AAGGTACAATTTACAGGAGGCAGTATACA[ATATATATATATATAT]TTAAATATAGATATTAAACCTCCCTCCAATGAAAGA
CL100108416L2C008R030_41765/1_748379_680	ATATATATATAT	AT	34	12	GGTCTAAAACCCCCTGTGCTATTTTATTAGTGA[ATATATATATAT]TTTTAATTGCATAGTGTGATTAAACCAGATTAAAGCTCAAATGGTACTTTTGCA
CL100108416L2C015R018_116111/1_1466245_681	TGTGTGTGTGTGTGTGTGTG	TG	26	20	AAGATTCAGTGGAGGAGCTTTGCAT[TGTGTGTGTGTGTGTGTGTG]GGGGGGGGGGGGGGGGGGGGCACAGTGGGAGATAATG
CL100108416L2C010R094_516991/1_1024652_682	ATATATATATATATATATATAT	AT	24	22	AAGGCACATCTGCAAGGTAAGGA[ATATATATATATATATATATAT]AAAAATTGGAATACGGTCTAACATGGTAAATTGGCTCA
CL100108416L2C007R092_235091/1_708974_683	TATATATATATATA	TA	40	14	AAATGTGTGAAAAACCCGTGACTTATTTTTTTTTAAACC[TATATATATATATA]TGATTTTTTTCTCCAAAATACTTCATCCTAGGCTCA
CL100108416L2C002R021_90324/1_127647_684	TGTATGTATGTATGTATGTATGTATGTA	TGTA	29	28	TGTCTGTATGTCTGTATGTCTGTATGAC[TGTATGTATGTATGTATGTATGTATGTA]TGTCAACATGTCTGTATGCATGTGTGT
CL100108416L2C012R001_240212/1_1132054_685	TATATATATATA	TA	35	12	CCTACGGGAATTTATTAACGGAAATTGGTATTTT[TATATATATATA]TCTTTGGATTAGGGTTTAAAAATTCAGTTTAGTGTGCATTGGACAAAAGA
CL100108416L2C005R049_355645/1_454402_686	ACACACACACAC	AC	51	12	TCGGCTTGGTGAAAATAGTGCACAATTCACTCACAAGCACTCACATACAT[ACACACACACAC]AAATTCATGTAGACATGGTCACACACATGTTCA
CL100108416L2C015R056_569597/1_1508925_687	ATATATATATATATATATATATATATAT	AT	37	28	GGATCTTTTTCTTAGATACACTTGCCCTAAAATGAA[ATATATATATATATATATATATATATAT]GAAAATGACTGAAAAGTCACTTAAGGGCACA
CL100108416L2C006R045_73590/1_553927_688	ATATATATATAT	AT	26	12	ATTTAACCAATGCTAAGAACTGGCC[ATATATATATAT]GGGCTCGATGCATTTCCGGCCGGGATATAACCCGCACTACGTAACCCG
CL100108416L2C004R081_168354/1_382827_689	ATAATAATAATA	ATA	40	12	CATCCTCACTTTTGCACCAATTTCAAAATAAAGAGATAT[ATAATAATAATA]TTTATTATTCCACCACTGTGAGTTTAATGTAGT
CL100108416L2C017R081_441656/1_1744024_690	AGCAGCAGCAGCAGCAGCAGCAGCAGCAGC	AGC	14	30	AATGACACATAGG[AGCAGCAGCAGCAGCAGCAGCAGCAGCAGC]AGTAGCAGCAGCAGCAGCATCAGCAACAGCAATTTGTGCGCTGACAGAACTCT
CL100108416L2C017R081_441656/1_1744024_691	AGCAGCAGCAGCAGC	AGC	47	15	AATGACACATAGGAGCAGCAGCAGCAGCAGCAGCAGCAGCAGCAGT[AGCAGCAGCAGCAGC]ATCAGCAACAGCAATTTGTGCGCTGACAGAACTCT
CL100108416L2C017R082_365739/1_1744943_692	ACTACTACTACT	ACT	51	12	ACAGTCTCTGCATTAGGACTTCCTTGTACTTAGTGATTATGTAAAATAAA[ACTACTACTACT]AACCTCAATATATCACAATAAATGACCTATTGCAGCC
CL100108416L2C014R064_255681/1_1409815_693	ACAGACAGACAGACAG	ACAG	49	16	GGGTACGTACAGACATACATACAGACATACAGACATACAGACAAACAT[ACAGACAGACAGACAG]ACATACAGACATACCGACATGCATAGATACA
CL100108416L2C003R041_433872/1_253502_694	CAGCAGCAGCAGCAG	CAG	28	15	GCACATGCAGATTACTAAAAGCAGTAA[CAGCAGCAGCAGCAG]TAGCAGCAGTAGCAATGAGTGGTTAAGGTCAGGTGATA
CL100108416L2C015R090_138564/1_1545085_695	GCTGCTGCTGCT	GCT	38	12	ACAAGTATCTTAAATACGACTGGGTCCTGTTGCTGTG[GCTGCTGCTGCT]GGTATTGCTGGTGCTGCTAGTATTGCTGATAC
CL100108416L2C007R034_242354/1_647876_696	GCAGCAGCAGCAGCA	GCA	29	15	CCTGTCCCACTGTGCAGTAGCAACAGTT[GCAGCAGCAGCAGCA]GTAGCGAGACATATAGGTTAATCCATGAGCGACATAGAGGG
CL100108416L2C017R011_527044/1_1669403_697	TTATTATTATTA	TTA	24	12	TTTAGTAAGGCCCTTAGCAGCCC[TTATTATTATTA]ATTTTGTTCAACTTGAACATTGGTAACCGGGACATTGGTTATCTAGGGCCTGGCTATCTTGGG
CL100108416L2C014R077_499593/1_1424639_698	ATATATATATAT	AT	34	12	TGCAACTGGCTGTTTATCAACCCTAGAATGCCA[ATATATATATAT]GTTTATAAAGGTCATAGACCATCAATGTCTCCCTAGTCCATGTCGT
CL100108416L2C012R019_495163/1_1153707_699	CTTCTTCTTCTTCTT	CTT	33	15	TGTATGTTTGCTCGCATAACAGGATCCAGTTG[CTTCTTCTTCTTCTT]TTTCTTCTTCTTATTGAGCAGATATAACCCAGACTGATT
CL100108416L2C010R058_295463/1_986847_700	ATATATATATAT	AT	43	12	TCCAAGAGTAGTTTTATTTGGTGCGAAATATCATTTCAAGCA[ATATATATATAT]TTTTTTGATAAAAAAACGAAAAATCATCGGGGAGTCC
CL100108416L2C011R078_564783/1_1112593_701	TTATTATTATTA	TTA	45	12	AGCCATTGGTTAAGCTTATGTGACAGCATTTCTCTTGATTATGT[TTATTATTATTA]GAAATATCCGCAAGTAAAATAGTTTACCAGGT
CL100108416L2C012R013_371264/1_1146422_702	AGCAGCAGCAGC	AGC	54	12	TATGCTAACGCCGATGTTCTGAGGTCAGTAGAAGCAGTAGCAGTATCAGTATG[AGCAGCAGCAGC]CTTTATCAGTTGAATCAGTGGTGTCCATGGG
CL100108416L2C001R032_54432/1_35110_703	CCTCCTCCTCCT	CCT	25	12	ATGAAGATCCGTTCTTGGTCCTGC[CCTCCTCCTCCT]CCGCCTGTCAATCAAGATCCGTCCTTGGTCCTGCCCTCCTCCTCCTAC
CL100108416L2C001R032_54432/1_35110_704	CCTCCTCCTCCT	CCT	71	12	ATGAAGATCCGTTCTTGGTCCTGCCCTCCTCCTCCTCCGCCTGTCAATCAAGATCCGTCCTTGGTCCTGC[CCTCCTCCTCCT]AC
CL100108416L2C014R047_168887/1_1391172_705	CACACACACACA	CA	37	12	TGTACCCCTCAAATAAAACACTGACACATGCACAAG[CACACACACACA]TACATGCTGACACACACAAGCACAGATATGGT
CL100108416L2C005R042_269264/1_446925_706	ACACACACACAC	AC	26	12	CACATCACCATTGTTGAACCAGGCA[ACACACACACAC]GAATCACCCTTGTTGAACCAGGCAACACTGACATCACCACTGT
CL100108416L2C002R036_355289/1_145389_707	ATATATATATAT	AT	28	12	AGTGATTAATCCCTCTACCCCCGTTAA[ATATATATATAT]GATGTTAGTTTCCTGCTATGTAAGATGCGGTGCAAAGGTTGAATG
CL100108416L2C014R094_429628/1_1443249_708	CTGCTGCTGCTGCTG	CTG	34	15	CAGCTGCTACTGTTGCTGATGTAGCTACTAATA[CTGCTGCTGCTGCTG]CGATGCTGCTGTTGTTGATACTGCCAATGAACATTTGAGGAGCTCC
CL100108416L2C017R055_344171/1_1717846_709	TATATATATATA	TA	38	12	TCTTGTTTGGGCATTTCTGTTGCAAACCGACCATATG[TATATATATATA]CAAAATTGGCTAATTCCAGTAGCGATAGAACTCG
CL100108416L2C006R044_155465/1_553090_710	CACACACACACACA	CA	33	14	TCACCAGGATATTTGCAGCAACCGCACACACG[CACACACACACACA]GCCACCGCACTCACCAGGATATTTGCAGCAACCGCACACACGCATACAC
CL100108416L2C009R091_409757/1_917256_711	TGATGATGATGATGA	TGA	46	15	TGACGGTGATGATGTTGATGATGATGTTGATGATGGTGATGATGG[TGATGATGATGATGA]TAATGATGATATGATGACAATGATGGTGATGGTGA
CL100108416L2C017R006_172764/1_1662552_712	CACACACACACACACA	CA	26	16	CATTTGGCGAGGGAGGACAAACAAC[CACACACACACACACA]CCTTTAAATGCTTTATAGTCATCTAATGCATGTTAAGTGGCAGCATGC
CL100108416L2C008R032_170131/1_750958_713	TATTATTATTAT	TAT	26	12	GCTGCTTCCAACAACCCAAACTCCC[TATTATTATTAT]TTTTTGAGGTTGCTCATTTAAATACAACTTTTGCTCTTGGGCTATGGTGT
CL100108416L2C003R025_330240/1_237567_714	TATATATATATA	TA	35	12	TGACTGTTGAAATCACTTAAAGGGGGGAGCCGGG[TATATATATATA]TTTTAAATTAGTTTCCGAGATGACTGATGAGCTCCAATGGTTTCCA
CL100108416L2C007R085_354005/1_701509_715	GAGAGAGAGAGAGA	GA	30	14	AGAGAGAGGGACAGAGAAAGAGACAAAGT[GAGAGAGAGAGAGA]TGGATTTTTTTGTTGAGCAGGGGTTGGCAATTAAGAG
CL100108416L2C014R024_33346/1_1365640_716	GTGTGTGTGTGT	GT	23	12	GGAGGAGTGTGTATGTATGTGC[GTGTGTGTGTGT]TTTGTGTGTATGTGTGTGTGTGTATGTGTGCGTGTGTCTTTGGGGTGAATAT
CL100108416L2C014R024_33346/1_1365640_717	TGTGTGTGTGTG	TG	45	12	GGAGGAGTGTGTATGTATGTGCGTGTGTGTGTGTTTTGTGTGTA[TGTGTGTGTGTG]TATGTGTGCGTGTGTCTTTGGGGTGAATAT
CL100108416L2C005R040_158416/1_444632_718	ATTATTATTATT	ATT	41	12	AGTTGTTATTCTACAAGGCAACACCAAAAATATAAATTTC[ATTATTATTATT]ACAGGTACCTTAGCCTGGGGGACACTTTATA
CL100108416L2C004R068_112171/1_369498_719	ATATATATATATATATATATATATATATATAT	AT	35	32	TATTGACCTCTGACTCCCTTCCCCCCTTCAAATC[ATATATATATATATATATATATATATATATAT]GATGGATAACATGTCCAATCTAAGGGGAA
CL100108416L2C016R030_454448/1_1586151_720	TATATATATATA	TA	41	12	AAGGTTCCCAATAACAGAGGTGCTAAGTCTTTTTTTGTTG[TATATATATATA]TGTATGTGCGTGTGCGTGTGTATGTGTTT
CL100108416L2C015R065_293335/1_1518509_721	TATATATATATA	TA	30	12	ACCGCGTCTAATTTTATGTCAGCTACCCC[TATATATATATA]TGGAGTTTCAAATTACGTTCTCCTGCGTATCACAGAAAACGACTTGG
CL100108416L2C015R086_183127/1_1540662_722	TGTGTGTGTGTG	TG	31	12	TGTATGTGTGTGTATGTGTACATGTGTGTA[TGTGTGTGTGTG]CGTGTATGTGTGTATGCATGTGTGTATCTTTGTGTGTGT
CL100108416L2C002R027_301178/1_134607_723	TGCTGCTGCTGC	TGC	27	12	TGTGTAAACAGAACACCACACACCAA[TGCTGCTGCTGC]CTCTGTAGTAAACAACAAACCACAGGTTACAGCGATCGTGGTGTCAGGTTGATCAG
CL100108416L2C017R006_335148/1_1662969_724	ATTGATTGATTGATTG	ATTG	48	16	TGTACGTGTATCTGTGCTGCCTTTTCGCGAATAACACATGATTGATA[ATTGATTGATTGATTG]CAATCCTTTACAGATGCCGACACCATG
CL100108416L2C002R069_272308/1_180995_725	TGATGATGATGA	TGA	27	12	ATGAGGTCGTGGTATTAAACATGAAG[TGATGATGATGA]TTTTAGTAGGATGGTTTCCCTTTGTTGTTATATTCAGGGGCGT
CL100108416L2C003R026_262289/1_238521_726	ATATATATATAT	AT	33	12	ACAGTTTTCATCCTGACGCGCTAATTTCAAAA[ATATATATATAT]AGGAAAGCTGCACTGTGCCTCCCTAGTCACTTTCCAGAT
CL100108416L2C015R003_349762/1_1448881_727	AGCAGCAGCAGC	AGC	20	12	CCAGCTGGGATGCCACAGG[AGCAGCAGCAGC]AGGAGGAGCAGTAGCAGCAGCAGCAGCCACCACCACCACCGTCGGGAGACCAATGTGACTTTGACC
CL100108416L2C015R003_349762/1_1448881_728	AGCAGCAGCAGCAGC	AGC	44	15	CCAGCTGGGATGCCACAGGAGCAGCAGCAGCAGGAGGAGCAGT[AGCAGCAGCAGCAGC]CACCACCACCACCGTCGGGAGACCAATGTGACTTTGACC
CL100108416L2C015R003_349762/1_1448881_729	CCACCACCACCA	CCA	58	12	CCAGCTGGGATGCCACAGGAGCAGCAGCAGCAGGAGGAGCAGTAGCAGCAGCAGCAG[CCACCACCACCA]CCGTCGGGAGACCAATGTGACTTTGACC
CL100108416L2C007R028_138675/1_640819_730	GGTGGTGGTGGTGGTGGT	GGT	25	18	AGTGATGGTGGTAATGGTGGTGAC[GGTGGTGGTGGTGGTGGT]GACGGTGGTGGATGTGGAGGGGGTAGTGGTGACGGTGGTGTAAGTG
CL100108416L2C010R057_454758/1_986065_731	TATATATATATA	TA	25	12	TACTGGGGGTTTTATAAGCAGGCC[TATATATATATA]CTGGGAGCGTGTTAGATCACCTACCTAAACTACCGATAACTGAGCA
CL100108416L2C009R033_528855/1_856693_732	TATATATATATA	TA	33	12	TCCCAATTTTGTACAGTGACGCTTTTGTAGCT[TATATATATATA]TCAATTAAATAGGCTATTTACTTACTAAAGTGATGCTAAGAACTGAATCTGTCC
CL100108416L2C014R026_465748/1_1368702_733	ATAATAATAATA	ATA	47	12	AAGTACCCATCCCTGGAAATAGGCAAACTCATCTTATATATGATAC[ATAATAATAATA]TCACATATCATCATAAACATCAATCCCTCCCATG
CL100108416L2C017R095_320854/1_1757833_734	TATATATATATATATATATATA	TA	25	22	TGGCAAAATCAAAGCGTTTCTGCG[TATATATATATATATATATATA]TCAAGAGGGGATATTACCAGACTCTCCTACAACCCGTG
CL100108416L2C010R085_172939/1_1014605_735	ATATATATATATATATATATAT	AT	30	22	GTACGATTTGTGTTTTACAGCGACCATAA[ATATATATATATATATATATAT]TTTGTTTAATCTTCTCAAGGGTCTCGTGT
CL100108416L2C005R040_398820/1_445074_736	CACCACCACCACCAC	CAC	29	15	CCATCACCATCATCACCACAACCAACAT[CACCACCACCACCAC]CATCATCATCATCATCATCATTATCGTCATCATCAGTAGCAGCTGCAGT
CL100108416L2C005R040_398820/1_445074_737	CATCATCATCATCATCATCAT	CAT	44	21	CCATCACCATCATCACCACAACCAACATCACCACCACCACCAC[CATCATCATCATCATCATCAT]TATCGTCATCATCAGTAGCAGCTGCAGT
CL100108416L2C006R043_174607/1_552090_738	TATATATATATA	TA	32	12	GTCAAAGAGCTGGTGGAAGGTTTAATCACAG[TATATATATATA]AATATATATATATTTGGTTTTGAACAATTCCGGTTAATAGT
CL100108416L2C006R043_174607/1_552090_739	ATATATATATAT	AT	45	12	GTCAAAGAGCTGGTGGAAGGTTTAATCACAGTATATATATATAA[ATATATATATAT]TTGGTTTTGAACAATTCCGGTTAATAGT
CL100108416L2C015R030_395393/1_1480176_740	AGTAGTAGTAGT	AGT	36	12	TTTGGCTCGTTGAGGAAACAGGAGGCAGTCGGTCA[AGTAGTAGTAGT]GTGCGTGAAGTTGACGAGATTTGCTTTGCTGTATGACCC
CL100108416L2C005R006_82710/1_406527_741	AGCAGCAGCAGCAGC	AGC	30	15	ACATCCACAGCAGCATTAGCAGAAGCAGT[AGCAGCAGCAGCAGC]AGTAGTAGCAGCAGTTAGGTATCGTGTTTATGGTTGC
CL100108416L2C016R033_216804/1_1589048_742	AGCAGCAGCAGC	AGC	24	12	TGCATCAGGGTAGCAGTAGCAGT[AGCAGCAGCAGC]AGTAACAGCAGCAGCAACAGCAGTAGCAGCAGCAGCAGCAGGAATAGGCTT
CL100108416L2C016R033_216804/1_1589048_743	AGCAGCAGCAGCAGC	AGC	60	15	TGCATCAGGGTAGCAGTAGCAGTAGCAGCAGCAGCAGTAACAGCAGCAGCAACAGCAGT[AGCAGCAGCAGCAGC]AGGAATAGGCTT
CL100108416L2C015R028_232136/1_1477438_744	ACACACACACAC	AC	41	12	ACATGCATGTACAACAACACTCACATACTAACACACACAA[ACACACACACAC]TTTTCATGAAACAAGGGAAATTATTTGCTGCCTGACG
CL100108416L2C014R052_324007/1_1396923_745	TGTGTGTGTGTGTG	TG	34	14	TATTGGGCCAGGTGGGAATGAGTATTGTGCATA[TGTGTGTGTGTGTG]CGTGTGCGTATGGGATTCCTTTCTTAGAGTTGA
CL100108416L2C012R025_427755/1_1160456_746	ATATATATATAT	AT	30	12	ATTCCAGATGATCCGTTTTGGCGAGGGGC[ATATATATATAT]TTGACTTTTCAGAGAGCAGTCCAGCTTATTCTGTTCATCT
CL100108416L2C002R044_293067/1_154439_747	TAATAATAATAA	TAA	57	12	GCCTCAGGCCAAAGTTTAAATTGAATATAACTTAAATTATTACCCCTTCAGAAATG[TAATAATAATAA]CTATTCCGTTCAGCTTGCCTCAG
CL100108416L2C007R078_365059/1_694390_748	TCTCTCTCTCTC	TC	38	12	CCCTTTCTCCCCCTCACCTTATCTCCCTCTCTCTATT[TCTCTCTCTCTC]TTTCTCTCCCTCTCTCTATATCTCCCTCTCT
CL100108416L2C001R086_25992/1_91788_749	TATATATATATATA	TA	42	14	ACATTGAGACCCAAATCACGCTGTATTCATGATATGAAATG[TATATATATATATA]TTTTTGTTCTAGAAGCCAATAATTTACTCGAGCGT
CL100108416L2C015R008_412654/1_1454933_750	ATATATATATATAT	AT	55	14	GTGTTTCTATACAGATACTAAGGTGGCAAAAAATAAAATAATGGACCATCACCC[ATATATATATATAT]GGGGTATGTAGGCTGCCCTATCTATGACAA
CL100108416L2C002R013_503555/1_118973_751	CACACACACACACA	CA	28	14	ACACACATACACACAAACACACACCCT[CACACACACACACA]CGTAAACACACACACACACATACCCGTCTGCACACACAC
CL100108416L2C002R013_503555/1_118973_752	ACACACACACACAC	AC	47	14	ACACACATACACACAAACACACACCCTCACACACACACACACGTAA[ACACACACACACAC]ATACCCGTCTGCACACACAC
CL100108416L2C009R064_203818/1_888436_753	AGCAGCAGCAGC	AGC	27	12	ACCATAACACAATAGCTCAACCCAGG[AGCAGCAGCAGC]AGTAGCATCAGCAGTAGCATCATCAGTAGCAGCAGCAATAGCAGTAGCAG
CL100108416L2C015R010_99304/1_1456672_754	ACACACACACACAC	AC	26	14	CAGACAACTTGTTGGGGGTACACAA[ACACACACACACAC]AACCCCCCGCCCCCCCAATCCGTCCGTGTACTAAACCTCAAACGT
CL100108416L2C006R057_524594/1_567612_755	GAGGAGGAGGAG	GAG	50	12	CTTTCGTCATGCAGGCTTCATGCATCCTGGTGTCACTGTACCTCCTCCT[GAGGAGGAGGAG]GAAGAGGATCTTCCTTTGGTGCAACTTGC
CL100108416L2C012R026_220290/1_1161203_756	ATCATCATCATC	ATC	30	12	TCATCGTCATTATCATCATCTTCCCCATA[ATCATCATCATC]AACATCATCATCCTCATCATCCCCATCTTCACCATCTTCA
CL100108416L2C015R064_292836/1_1517488_757	TATATATATATATA	TA	48	14	ACCTAGAAAACCCAGAAAAATGTTTGTAATCGAAGATTTTAGATATG[TATATATATATATA]TGGCCAGTTCTCAAGAAATCCGGACAA
CL100108416L2C009R010_193612/1_829513_758	TTATTATTATTATTA	TTA	28	15	TGTGTGACTGATGTCTGAAATACGAAG[TTATTATTATTATTA]CTCAAATCAATATTTTACATAAGTCTCCGGTAAGGTCACA
CL100108416L2C004R068_16228/1_369342_759	CTGCTGCTGCTGCTG	CTG	23	15	GAGTGTGATGCTGCTGATGCTA[CTGCTGCTGCTGCTG]TTGCTGCTGCTGCTGCTGATGATGCTGCTGGTGCTGCTGATGCT
CL100108416L2C004R068_16228/1_369342_760	TGCTGCTGCTGCTGC	TGC	39	15	GAGTGTGATGCTGCTGATGCTACTGCTGCTGCTGCTGT[TGCTGCTGCTGCTGC]TGATGATGCTGCTGGTGCTGCTGATGCT
CL100108416L2C011R051_250774/1_1083950_761	CCAACCAACCAACCAA	CCAA	28	16	GACCAAATAACCGAACCAATCAACCAT[CCAACCAACCAACCAA]CAACTAACTGACCAAAAAAAAAGCAAATCACCCAACCAACCAAC
CL100108416L2C017R081_66304/1_1743330_762	GACGACGACGAC	GAC	1	12	[GACGACGACGAC]GAATATGATGGTGATGATGATGATGATGATGCTGATGATGATGACGGTGACGATGACGATGGCGGTGGAGATG
CL100108416L2C017R081_66304/1_1743330_763	TGATGATGATGATGATGA	TGA	24	18	GACGACGACGACGAATATGATGG[TGATGATGATGATGATGA]TGCTGATGATGATGACGGTGACGATGACGATGGCGGTGGAGATG
CL100108416L2C017R081_66304/1_1743330_764	TGATGATGATGA	TGA	45	12	GACGACGACGACGAATATGATGGTGATGATGATGATGATGATGC[TGATGATGATGA]CGGTGACGATGACGATGGCGGTGGAGATG
CL100108416L2C016R080_145679/1_1638221_765	CTCTCTCTCTCT	CT	33	12	GCAGATGGGCTAAGAATAACTAAGACGACATC[CTCTCTCTCTCT]TCTATGTCATATAATGGTCTTATAGTAGGCCTCATTGC
CL100108416L2C004R026_190195/1_326580_766	GCGGCGGCGGCG	GCG	54	12	CCGAAGCTAAATCATTATGGGTGCGAATCGATGAAAAGTCACCACTGTGCGGC[GCGGCGGCGGCG]TGGGAGAGTGATGGGGCCCAAAAA
CL100108416L2C001R049_94497/1_52884_767	ACAACAACAACA	ACA	25	12	GTCACCATCCATTTGCCATTGTCC[ACAACAACAACA]TATTACTGAATTAATATGCAGCCTCTACTAATAGCTACTGTTGCCA
CL100108416L2C014R085_108716/1_1432595_768	ACTACTACTACTACT	ACT	47	15	GGCCGTTGACTTGGTTACTCTACTTTACTACCATACAACTACTACG[ACTACTACTACTACT]ATACTGCTATTGGGACTCACTGATATTACCACGTGG
CL100108416L2C010R035_216145/1_963354_769	ATATATATATATAT	AT	52	14	TGGCAGAAAATTGCATAATTGTTTTTCATAAATAGGCAATATATGGTACTA[ATATATATATATAT]GAATATTATTTTTCTGGCCCTGCTTCCA
CL100108416L2C006R046_194058/1_555214_770	GCAGCAGCAGCA	GCA	35	12	ACCTGCTTATTAGTCCAGTACGTATCCAACACGT[GCAGCAGCAGCA]GTTCAGACGACATCCAGCATTGCAATATACACGC
CL100108416L2C011R051_429199/1_1084278_771	AAGAAGAAGAAG	AAG	50	12	ACGTCTGATGTAATTTTGGTCAGTCATTGAGCAAGTTTTAAAACTTACA[AAGAAGAAGAAG]TAGTCTCGATTCATTTCAATATAGTGTCCGT
CL100108416L2C007R036_492591/1_650467_772	TGTTGTTGTTGT	TGT	41	12	CTACTGCTGCTGTTGCTGGTGATACTGCGACTACTGCATC[TGTTGTTGTTGT]CGCTACTGATATTACTACTGCTAGTCCTACTGTTAATGCTGC
CL100108416L2C008R040_178735/1_759745_773	ATATATATATATAT	AT	38	14	AGACCATCAAAAGAACCTTTCAGAGTATATACATGAA[ATATATATATATAT]TAGGGGTGGGATCGATTAAGTCTGATGTT
CL100108416L2C001R031_13230/1_33857_774	CACACACACACACA	CA	31	14	AGAAATCCAAACACAACCCACCCACCCATC[CACACACACACACA]GTTCAATACCAGGTATAGCCGTGCAGGGGTAGCTTGAGTGAGTAGA
CL100108416L2C005R054_549876/1_459797_775	GCAGCAGCAGCAGCAGCA	GCA	37	18	ACATCAGTGTCTCGTTGGGTGTTCCTGGGTGACGCC[GCAGCAGCAGCAGCAGCA]GTAGCAGCAAGAGCAGTAGCAGCAGC
CL100108416L2C016R040_130695/1_1596800_776	ATATATATATAT	AT	42	12	CCAAAATGTGCACTGCCCCTTTAATTAGTTTTGCTATTTTG[ATATATATATAT]TTCAATAACAGCTGCTTTTGTCCTGCTATTGTGC
CL100108416L2C009R014_414296/1_834105_777	TACATGTACATGTACATGTACATG	TACATG	30	24	TGACCAGCCCTAAATTGTATATGTACATT[TACATGTACATGTACATGTACATG]TACATATACATGTACATGTACATGTACATGGTTAGAGCCCA
CL100108416L2C009R014_414296/1_834105_778	TACATGTACATGTACATGTACATG	TACATG	60	24	TGACCAGCCCTAAATTGTATATGTACATTTACATGTACATGTACATGTACATGTACATA[TACATGTACATGTACATGTACATG]GTTAGAGCCCA
CL100108416L2C013R003_545681/1_1238570_779	AGAGAGAGAGAG	AG	38	12	AGCCTACATAACATTGGCTTTGTTGGAGATCAAAGAA[AGAGAGAGAGAG]ATATCTGAAAGGATCATGGGACAATTATGTA
CL100108416L2C009R045_12405/1_868307_780	AGCAGCAGCAGCAGCAGC	AGC	48	18	GGAGAGCTCACTTTTGGGAACTCTAAATAAGCCGCAGTATCAGCAGT[AGCAGCAGCAGCAGCAGC]CATAGCAGCAGCAGCATCAGC
CL100108416L2C009R045_12405/1_868307_781	AGCAGCAGCAGC	AGC	69	12	GGAGAGCTCACTTTTGGGAACTCTAAATAAGCCGCAGTATCAGCAGTAGCAGCAGCAGCAGCAGCCAT[AGCAGCAGCAGC]ATCAGC
CL100108416L2C002R007_165143/1_110886_782	ATATATATATAT	AT	38	12	TGGGTCACCATAAAATATCCCCGCCTTGGGGCGGAAC[ATATATATATAT]TTACTATATCCTGGGCCAATAAAATGCCTAGA
CL100108416L2C006R058_235468/1_568123_783	ATATATATATAT	AT	57	12	TCAAACCTTAAAGGGGTCATATTGGACCATGTTACCCTATATATATTTTGGCATTC[ATATATATATAT]ACACCATGAAAATCAGAATGATGCAGA
CL100108416L2C014R088_23060/1_1435786_784	TATATATATATATA	TA	20	14	TGTCCAGTCCAGAGGGCTC[TATATATATATATA]CCCGGTACATGATGGATCTGGATGCTAGGGGATGGTAATGGTTGCCTAC
CL100108416L2C007R010_376833/1_620186_785	ATATATATATATATATATATAT	AT	31	22	AAAACTACGAGGGACAGACGATGCACCCTA[ATATATATATATATATATATAT]TAGGGTGTTGCAGCCGCCAGGGAATGAT
CL100108416L2C009R095_434083/1_921615_786	CTCTCTCTCTCT	CT	47	12	ACCAAAATTTACAAGCAAACATACATGCTAGATCGAAGTGGCACTG[CTCTCTCTCTCT]AGTACTATTTTAAGGTGCATATGCTAACCTG
CL100108416L2C009R038_356436/1_861373_787	AATAATAATAATAAT	AAT	53	15	AGGGTTTTCTGTAGCACTGCTGTCAAAATAGCAAATAGCTAGAAAACTCTGA[AATAATAATAATAAT]CACTGAACATACAGAAGTCGGAGGCC
CL100108416L2C009R006_520326/1_825406_788	GCAGCAGCAGCA	GCA	7	12	ATATAC[GCAGCAGCAGCA]TCAGCCGCAGCAGGGGCCGCAGCAGCAGCAGCATGGACCACAGCAGCAGTAGCAGGAGCCACATCAGCAGCAG
CL100108416L2C009R006_520326/1_825406_789	GCAGCAGCAGCAGCA	GCA	37	15	ATATACGCAGCAGCAGCATCAGCCGCAGCAGGGGCC[GCAGCAGCAGCAGCA]TGGACCACAGCAGCAGTAGCAGGAGCCACATCAGCAGCAG
CL100108416L2C006R018_464792/1_524325_790	TACTACTACTACTACTAC	TAC	32	18	TTACTTCTACCACAACCGCTACTGATACTAT[TACTACTACTACTACTAC]TTCTTCTTCTTTTTCTTCTTCTTCTCCCACT
CL100108416L2C006R018_464792/1_524325_791	CTTCTTCTTCTT	CTT	49	12	TTACTTCTACCACAACCGCTACTGATACTATTACTACTACTACTACTA[CTTCTTCTTCTT]TTTCTTCTTCTTCTCCCACT
CL100108416L2C006R018_464792/1_524325_792	TTCTTCTTCTTC	TTC	62	12	TTACTTCTACCACAACCGCTACTGATACTATTACTACTACTACTACTACTTCTTCTTCTTT[TTCTTCTTCTTC]TCCCACT
CL100108416L2C003R028_33959/1_240238_793	TGTTGTTGTTGT	TGT	34	12	GACACAGGTGGCAGCTGTTGTTGCTGTTGTTGC[TGTTGTTGTTGT]GGTGGTGGCTGTGGTGTGGAAACAGGTATGACGGGGGTGTTC
CL100108416L2C005R077_216132/1_482789_794	ACGACGACGACG	ACG	29	12	AGCATCCAAAGAATCAACGTGGGACACC[ACGACGACGACG]TAGTCAACAACCTCATCCCTTTGAAGAACACCAACCATGTTGACTCCGAA
CL100108416L2C002R094_117273/1_205609_795	TATATATATATA	TA	37	12	GCCTGATTCCAGTACTTAAACTAGAACAATAAATTG[TATATATATATA]AAGTTAATAACCCTTTGGATGCACTTTAAAATATGACTGGTGA
CL100108416L2C008R063_1853/1_783598_796	ATATATATATATATATATATATATAT	AT	25	26	TGAAATGTACGGCCTTTAGATCGC[ATATATATATATATATATATATATAT]AGATATGTGCGACCTCGTAGGACAAATCCTG
CL100108416L2C006R084_363097/1_595027_797	CCTCCTCCTCCT	CCT	32	12	TCTGTCAATCCAGAACTGTCCGTGGCCCTGC[CCTCCTCCTCCT]CCGCCTGTCCAGGAGGCAATGATATAGTGGACCGGTCA
CL100108416L2C001R019_259248/1_21639_798	ATATATATATAT	AT	28	12	AGCACAGCCCATTCAATCTTACCTAAA[ATATATATATAT]TGAAGGTCTCGATAGCTCTTTTAGTGAGATACGGAAGTCGCAAGT
CL100108416L2C015R026_371265/1_1475315_799	AGTTCAGTTCAGTTCAGTTC	AGTTC	28	20	AGAAAGTTATTCCACCCTCTTCGCCTG[AGTTCAGTTCAGTTCAGTTC]AGATGGCACATTCAAGTGGTATAATTACAGCCT
CL100108416L2C014R039_334262/1_1382915_800	CACACACACACA	CA	39	12	CAAGTTCATATCTTGGACAATGACGTCCAGGCATGGTT[CACACACACACA]CCAGTTGATAATGTCCATTATTACCAGGGCAATCATGAGAATCCT
CL100108416L2C014R026_412890/1_1368575_801	TTATTTATTTATTTAT	TTAT	30	16	AGGCAAACTGACGTTGATAACTGTAATTC[TTATTTATTTATTTAT]GGTTGACATTGTCAACATGCAGCTAGCTTGACTGCTGTGTTGATGT
CL100108416L2C011R001_426552/1_1027900_802	TGTGTGTGTGTGTG	TG	29	14	TGTGTGTATGTAAGTGTATGCGTGTGTT[TGTGTGTGTGTGTG]GATGTTTTTGTATATAGCCCCAATTTATTCACAGATTATCGGC
CL100108416L2C009R055_332645/1_879533_803	ATATATATATATATATATATAT	AT	45	22	ACTCGTAATTACTCGTTGGAGCGCCATGGCACCGCTCCTTTTAA[ATATATATATATATATATATAT]AAGGATATGGATAATCACCTCGGGGC
CL100108416L2C003R024_473516/1_236698_804	TTTATTTATTTATTTA	TTTA	27	16	CAATGGAAGATTTTGTGGTGTTTGTG[TTTATTTATTTATTTA]ATCTTTTAACCTGGGTTTTGAAAAGTGTCCATTACCAG
CL100108416L2C010R025_502285/1_952452_805	ATATATATATAT	AT	40	12	TGTTGCATTTGTCACAACTTTTGTCTAGTATAAATATTA[ATATATATATAT]TTGTCATATGCAGTGTATTTGAATCTTTTGGTCA
CL100108416L2C004R073_34104/1_374324_806	CACACACACACA	CA	42	12	GTCAACCCTTCCACACACCCTTACAGTATGGTCACCCCTTC[CACACACACACA]AAACATGACGACCCTTCCACACACCTTAACAG
CL100108416L2C010R042_443124/1_971375_807	TATGTATGTATGTATGTATG	TATG	24	20	GCTGCAGTGGCCAAGACTGTATA[TATGTATGTATGTATGTATG]TATAGATAAACCAAAAAAACTAAGGGGGATCGAGGGGTA
CL100108416L2C004R056_86383/1_357124_808	ATATATATATAT	AT	28	12	CCGGTCACATATGAATACAATTGACCA[ATATATATATAT]TTCTCTTTATACTTTTTTTGTATTAATTAATGCTTTCTAAGTTGTGAGAAAGCATGA
CL100108416L2C015R089_10067/1_1543708_809	TATATATATATATATATA	TA	31	18	AAAAGTTGCATATAATCACAGCACGCATTG[TATATATATATATATATA]TGTTAGGGTGATCTACCCGCCCTTTATTTTTG
CL100108416L2C005R015_82241/1_416607_810	AACAACAACAACAAC	AAC	36	15	TCCCATCATTCAAAGCTACCACGGACCAGAACAAA[AACAACAACAACAAC]AGCATCAACAACAGTGGGACCTTAAACTCC
CL100108416L2C001R036_570299/1_40486_811	TATATATATATA	TA	49	12	ACAGCCCAAAACCCTTAAAATCCTAAGTATTTTCAGCCACCAGTTTAG[TATATATATATA]TGGGGCTTTTGGACTACTTTTATTTTCA
CL100108416L2C005R029_102445/1_432783_812	CATCATCATCAT	CAT	25	12	GACCACATGACAGACAATGTACAG[CATCATCATCAT]AACCATTGCTTAAACAAGTGGACTATCAGTAGACAACATGACAGACAATCCGCA
CL100108416L2C012R039_137215/1_1175330_813	TTATTATTATTATTA	TTA	38	15	TCATGAAATCAAAACTTTGCTAGCTTGAATATGTAAT[TTATTATTATTATTA]TTGTTCCTAAAGGGCATACCCATCACAGAAACACCCAAAAA
CL100108416L2C007R035_552434/1_649533_814	TGTGTGTGTGTG	TG	41	12	GCTCTTATGTAGTCTAGATTCCTTGCGTAGCGTGCCTACT[TGTGTGTGTGTG]AGAGCATGTGTGCACACCGTAAGAAGAAACCCTGA
CL100108416L2C014R043_84020/1_1386714_815	TATTTATTTATTTATTTATT	TATT	38	20	AGGAAGCTAACATGTGTATTTGGAATGAATTAAGTTA[TATTTATTTATTTATTTATT]TATAAAAATATATATGCGGGCACGGGTG
CL100108416L2C009R075_359090/1_900659_816	ATATATATATATATAT	AT	47	16	GCATAGCAGTGTCTAAATCGGGATACCTGATCCTCTGCTTGCTTGC[ATATATATATATATAT]TATTTTTTTTTGGAGGTTAGGTAGTTTCATGATACA
CL100108416L2C003R057_194284/1_266662_817	TATATATATATATATA	TA	36	16	ACACACTCACATACACACACATGCATGCACACACT[TATATATATATATATA]TTATCGCAACCCTGACGCGACTCCCACTTAC
CL100108416L2C017R004_433795/1_1660579_818	TATATATATATATATATATATATA	TA	29	24	GGTGTGTCTAATAGCTGAGAACGCAGTG[TATATATATATATATATATATATA]TTAGAGGTGTCGGAAATTACCCTAAAATAGG
CL100108416L2C015R087_494130/1_1542394_819	ACACACACACACACACACACACAC	AC	27	24	CACAATTTACTCACCAGCACACGCAT[ACACACACACACACACACACACAC]ATGCATATACACATGGTCACACACATGCTCAT
CL100108416L2C006R087_129883/1_597794_820	GTAGTAGTAGTAGTAGTAGTAGTAGTAGTAGTAGTAGTA	GTA	21	39	AGCAGCAGTATTGGCAGGTG[GTAGTAGTAGTAGTAGTAGTAGTAGTAGTAGTAGTAGTA]GCAGCAGCAAAATTGGCAGGTGGTAGTTGT
CL100108416L2C016R041_67561/1_1597761_821	TTATTATTATTA	TTA	51	12	GGGTTAAACGAGCACATTCGAATCATTAAGGTGCCACACACCAGAGTTCT[TTATTATTATTA]GTTTTAACGCTATGACGATTTGAAAATTCG
CL100108416L2C006R005_282537/1_508456_822	ATATATATATATATATATATATATAT	AT	45	26	TAAAAGTTCAATGGCGGGTTCGTCACTCTGGTTCCCTGGTCCTC[ATATATATATATATATATATATATAT]ACCCAGGAAACGACAAATGTTTTCA
CL100108416L2C001R056_289611/1_60801_823	TATATATATATATA	TA	33	14	AAGCTATTGACATAATTTTTGGCGTAGATATG[TATATATATATATA]GTGTGGCATTACCCAACTCAAAGAAAAAGAAACATCT
CL100108416L2C003R036_137919/1_248267_824	GCCGCCGCCGCC	GCC	41	12	TGGCCGGAATCATTTTTGGTGATTTCCCCCCCCCCCCCTG[GCCGCCGCCGCC]ACCCGTGCGCGATCGCCTGCATCCTCCTTCCGTCTG
CL100108416L2C014R080_139438/1_1427193_825	TATATATATATA	TA	39	12	CCAAAAAGCATTGGCCTATAAATTTACGGTGGAGACTG[TATATATATATA]CACTGTGTTCTCACTTATTAGACACACCCT
CL100108416L2C004R052_335190/1_353360_826	TTCTTCTTCTTC	TTC	40	12	TGGCTTATACTGATTATGAAAATGGCCATATATATTTTT[TTCTTCTTCTTC]TTTTCATTAATTCCAGGACGGACGTCAAGCTATAAT
CL100108416L2C010R081_313577/1_1010843_827	CATCATCATCAT	CAT	42	12	GTGATACCTGTGTGCGTAGACTCGTCCACAACCTTGATGTG[CATCATCATCAT]CAGCATGTGATTGTAATGCTTGTTGTCA
CL100108416L2C016R082_194492/1_1640628_828	GCCGCCGCCGCC	GCC	24	12	CGTAGCCGCCGAAATTCAAGATG[GCCGCCGCCGCC]ATCTTGGAAAAACACTAAAATCATTAATATATTGCGTGATACCTCATTTCCCAT
CL100108416L2C017R084_160555/1_1746655_829	CGACGACGACGACGA	CGA	40	15	GCATTCCAGAGTGACCTGCCATTTTGTCATGGCTCTCAG[CGACGACGACGACGA]CCTGGCAGCAGGAACAGTTAGACAGCTT
CL100108416L2C002R078_181936/1_189478_830	ATAATAATAATA	ATA	35	12	GTCATTCCTTTTCAGATACAATCGCATCAGACCT[ATAATAATAATA]AGATAATACGTAGATTACTTCTATGGTCTCACGC
CL100108416L2C014R061_38995/1_1405943_831	TGCTGCTGCTGCTGCTGC	TGC	34	18	GAAGCTGATGGTTCAAAGACGTATTGCTACTGT[TGCTGCTGCTGCTGCTGC]ACACTGATGCAAATGGATGCCAGATAGGT
CL100108416L2C005R010_428547/1_411962_832	TGTGTGTGTGTGTGTGTGTGTG	TG	26	22	GTTTGTGTGTGTCTGTGTGTGCATT[TGTGTGTGTGTGTGTGTGTGTG]AATTTGTGTGTGAGAGAGAGTGTGAGAGAGGGT
CL100108416L2C006R078_138875/1_588660_833	ACACACACACAC	AC	31	12	ACACTAACACATACACATACACAGTCAGAG[ACACACACACAC]CTAGTGGTAGCACAGGTAGTATAGCACCGGACTGTTGGT
CL100108416L2C008R060_74685/1_780676_834	ATATATATATAT	AT	29	12	GGATGCCCAAAATTGACAAAAGCTATGC[ATATATATATAT]ACATAAACACAAATGTGTCATTTGACCCCAAACTTTGAATG
CL100108416L2C004R003_477798/1_300041_835	TATATATATATATATA	TA	38	16	TGGATCTCGTTAGGACATCTAGGCAGAAGGATGGGTT[TATATATATATATATA]TTGTGGTAATAGGTTGCACTGCAGTGAGGG
CL100108416L2C008R052_370506/1_772848_836	TACTACTACTAC	TAC	59	12	TGGTAATACTAATGGCTACGAAATACGAAAGTGAAGAGTTATTAAGAGTAGGCACATT[TACTACTACTAC]GGAATGTCTCCTGGTAATGCTAATGGC
CL100108416L2C002R039_370378/1_148895_837	ATATATATATATATATATATAT	AT	31	22	GTTTTGGTGAGGGGCGTTTGATTTGCCCTA[ATATATATATATATATATATAT]TTATTTATACCGCCATTGGAAACAGCCTC
CL100108416L2C009R061_225837/1_885287_838	ATATATATATAT	AT	36	12	AATAAGAAAATCTTGGCTTTGGCATCAAAGTTAAA[ATATATATATAT]ACCCGGCTTTGCCTCATTATTTATTTGTCTCAC
CL100108416L2C016R092_423729/1_1652566_839	TATATATATATATATATATA	TA	30	20	TATTTGTATAGCCCCTACGCCACCAAATG[TATATATATATATATATATA]ATGTTCTAAGGGATCGTTCACATATTACGTAATCAC
CL100108416L2C013R039_536316/1_1279231_840	TGTGTGTGTGTGTGTGTGTGTGTGTGTGTG	TG	26	30	GTGTATGTGTGTGTAGGTGTGTGTT[TGTGTGTGTGTGTGTGTGTGTGTGTGTGTG]TTTGATTTTATGGGCGGGAGTAATGAAATCC
CL100108416L2C015R089_314745/1_1544318_841	ATATATATATATATAT	AT	26	16	AACAACAGCTACCACAGATGATGTA[ATATATATATATATAT]TGTCATGTAATATAATTATTCAAGACGCAAATATACATGCCATT
CL100108416L2C014R080_426722/1_1427774_842	AGAAGAAGAAGA	AGA	38	12	CGTTTCCCTTCTATCACCGGCAATGTCATTGCACGTT[AGAAGAAGAAGA]CTGCTCTCCGTGCCGTAATTGGTCACGGGTTTCTGCCC
CL100108416L2C012R018_199273/1_1151962_843	CACACACACACACACA	CA	27	16	TGAAAAATAATTGTGTCCCAATGCTG[CACACACACACACACA]TACCCGTTTATTTGACCCTAATACAGGGTTTTTGGCTTTAGTGCAT
CL100108416L2C008R082_396219/1_804418_844	ATACATACATACATAC	ATAC	47	16	GGCAGTAGACACGTGTTAGAGAACTACGAATATCATACTAACTAAT[ATACATACATACATAC]AAACATATACACGCCCAGGTAAACAAAAACTT
CL100108416L2C010R011_253394/1_935769_845	GCTGCTGCTGCTGCT	GCT	24	15	ATGTTGTTACTGTGGCTACTGTG[GCTGCTGCTGCTGCT]CTCACCGCTGTTATTGTTGCCACTGCTATAATAACAAAATCACT
CL100108416L2C008R068_445750/1_789637_846	TATATATATATATA	TA	27	14	TGCGGAAAATATAACAGGGTGAAATG[TATATATATATATA]TTCTCTATTTTGAAAAGATACTAACAAAGAATATTACCGCCCAATTTGAAC
CL100108416L2C016R024_30884/1_1578237_847	ATATATATATAT	AT	29	12	TTAGCTAAACCTAGTAAAGAGGCCGCAC[ATATATATATAT]AAGTAGTGTGACCATATTGTCCCGGTTTTGTGACTTTTAAAG
CL100108416L2C007R019_488565/1_630960_848	CACACACACACACACACACA	CA	27	20	AACACACATACATATACACACCCACC[CACACACACACACACACACA]TATATACACACAAGCACGCAAACACAAACATACA
CL100108416L2C004R003_269370/1_299559_849	TGTGTGTGTGTGTGTGTG	TG	30	18	TGTAGTGAGAAGTCGCATGGGAGTAATGA[TGTGTGTGTGTGTGTGTG]GCAGCAGCCGTGAAGGAGACGGAGTGAGAGTGGTGGGAGTGAGAG
CL100108416L2C009R023_428562/1_844735_850	CAACAACAACAA	CAA	24	12	ACTATTGATAGTACCACGGCGTT[CAACAACAACAA]ACGCTTAAGGAGAAACAGCAGCAGCGGGAAGTGATCCTTAATCTAA
CL100108416L2C004R049_166924/1_349915_851	CCACCACCACCA	CCA	48	12	CTCTTCCACCACCTCCTCTTCCACCCCCACCCCAGCGGTTCCGGCTG[CCACCACCACCA]CTGAATCGTGCTGATTCTGCCAGTTCAT
CL100108416L2C012R040_259255/1_1176571_852	GATGATGATGATGAT	GAT	25	15	GCTTGTAGAGGAAGGTCACCATCG[GATGATGATGATGAT]CTAGAGATTATCGAAAACCCTAAAAGCGCCCCAGAACAGAATTTAACAC
CL100108416L2C016R073_95691/1_1630396_853	TATATATATATA	TA	41	12	ATCCTACCCCTGCAGTCTCTTAGACAAAAATGTTGACAAG[TATATATATATA]TCCTGAGATAGTTCATGGTACATCCTAC
CL100108416L2C005R089_254985/1_494715_854	CGTCGTCGTCGT	CGT	42	12	GTGCCCTGCATATACAATGACTGCAGTTCGGCGTGTAGTGG[CGTCGTCGTCGT]CATAACGTTATGTTCCCACGACTGCAG
CL100108416L2C005R045_29569/1_449639_855	ATATATATATAT	AT	28	12	TCATACGTTACCTACAAATCTCTTCGA[ATATATATATAT]TTTATTTTTAAATTTAAATTTCGAAAACACTAAATGACCTTGAATAACGCA
CL100108416L2C004R092_536737/1_395497_856	ATATATATATAT	AT	34	12	TGATTTCCATGTGAAGTCAAAGCAACTTTATAA[ATATATATATAT]CATTAGAAATGACGAGAATAATTTTTGGTGGAGATTT
CL100108416L2C010R013_487563/1_938538_857	ATATATATATATATATATAT	AT	28	20	TTAGTTTATAAACTTGGCAAACAGAGC[ATATATATATATATATATAT]CTTTTGTAACTGTGCTTCGGAGTTTATATTGCA
CL100108416L2C009R090_268316/1_915889_858	ATATATATATATATATATAT	AT	29	20	ATGCAAAACGGGGATTTCTCAAAGTATG[ATATATATATATATATATAT]ACACTCTCCACTGAAAATGTATGCGCCACTGCTCTTTGGCCTATAGCACAC
CL100108416L2C007R091_5094/1_707314_859	ATATATATATATAT	AT	35	14	TTTAAATGTGGCTTTATTATACGGGGGTCGCCCC[ATATATATATATAT]TTGTGCGGCCTTTATTACGCACATTTCTTTAT
CL100108416L2C003R003_301284/1_211581_860	AACAACAACAAC	AAC	53	12	TATCGCCTCGACCTCAAAATGTCGGATGAAGCGCCAGTCACTGCCTGACAAT[AACAACAACAAC]AAGCGCTCCCGTCAACATGAAGACTTGA
CL100108416L2C016R091_25302/1_1650648_861	TCTTCTTCTTCT	TCT	27	12	GGATCCAATTAAAACACGCATAGCAC[TCTTCTTCTTCT]AAAGTGCGATGACGTAGGGTGTGACAGAAATTAATTTCCTATATTCGAGGCTCTTTCCGC
CL100108416L2C013R016_15494/1_1252322_862	TGTGTGTGTGTGTGTGTGTGTG	TG	26	22	GTGTATTCCTCTTCTGCTGTGTGTT[TGTGTGTGTGTGTGTGTGTGTG]GTGACCCACTGTGTAATTTTCAGGCGCATTTTT
CL100108416L2C012R033_515415/1_1169443_863	ATAATAATAATA	ATA	54	12	CGGATCAAACCAACATGCTATCTGGTTATCATGTTTGGCTTAAAGGCTGCATC[ATAATAATAATA]TGTAAGATACTGAAGGCTGTACAAATATCGGATCA
CL100108416L2C001R065_9049/1_69882_864	CACACACACACACA	CA	26	14	ATCTAAGAATGTGCGACCTAAAGGC[CACACACACACACA]TTGATGATCTTTTGGCCCATTACGAACCTAGATACAAACTT
CL100108416L2C016R035_54872/1_1591130_865	GCAAGGCAAGGCAAGGCAAG	GCAAG	25	20	AAATGTGAGGAGAGGCGAGGCTAA[GCAAGGCAAGGCAAGGCAAG]GCATGACAAGGAGATNCGAGAGAATGCCAGGTATGGTGAGACAAGAGGAGTTGA
CL100108416L2C013R052_371312/1_1292326_866	TATATATATATATATATATATATA	TA	34	24	TGGTTTGTCCCGAAAATCACCAAAAGAATTGCT[TATATATATATATATATATATATA]TTAGACCGGTGGCTAGCTAGGGTGCTCAC
CL100108416L2C016R070_171648/1_1628351_867	GCAGCAGCAGCA	GCA	34	12	AGCAGACAACAACATCAACCTGGTCACCCTAAG[GCAGCAGCAGCA]GAACAACCAGACCATCATTGCGGGAGAATTAGGAGCC
CL100108416L2C005R016_132614/1_417857_868	CAGCAGCAGCAG	CAG	38	12	TGATATATGGGCAACAGATGAGGAGCTACGGGAGGTA[CAGCAGCAGCAG]AAGCACCTACTGCAGCCCCTGTTGCAGCACTG
CL100108416L2C008R025_348837/1_743282_869	ATATATATATAT	AT	43	12	TGTCCGTGCATCATATCTTAATTTCACAAATAGCTAGAAAAA[ATATATATATAT]ACTACACGCGGGCTAAATGACCTACGTTATT
CL100108416L2C009R054_347006/1_878539_870	ATATATATATATAT	AT	37	14	TGTAATGCAAATGGAGAGATTTGGGTATGGTGTGAA[ATATATATATATAT]GTGAATAACAGATGCACAAGTTAAGGGTTAGA
CL100108416L2C004R023_122148/1_322887_871	ACACACACACAC	AC	27	12	GCACACACATGCACACATACACATTT[ACACACACACAC]AATCACTCACAAATGCACACAGTCACTCATATACACTGGCAAACACACTCTCACAGA
CL100108416L2C016R088_123050/1_1647409_872	CAACAACAACAA	CAA	26	12	TTCACACAAGCACAACACACATGCG[CAACAACAACAA]CACAGATATGCAACAACACAACACACATTAACACAAGCACAACACA
CL100108416L2C013R095_153887/1_1336027_873	GTGTGTGTGTGT	GT	37	12	ACGGTTTTCATTTTAAACAAGAATCGGTTTGGTTCA[GTGTGTGTGTGT]TTGGAGGGGGGGATGGGGCTCGTTAATTTTTGGA
CL100108416L2C003R035_154646/1_247402_874	GAGGAGGAGGAG	GAG	21	12	TACCAGGTGTCCCCGTCACT[GAGGAGGAGGAG]AGGGGGAGTGGCATCGTGTGCACCGACATAGACGGCGATTGGTTGGGGGTTGTTGGGAAG
CL100108416L2C016R063_167099/1_1620967_875	GTCGTCGTCGTC	GTC	47	12	TACCTGCAGCCTTGTCACTTTACCTCCATTAGCACCATCTTAGGTT[GTCGTCGTCGTC]ATGGGGTGGGTGGGGCCAATCATCCAATGTTTT
CL100108416L2C007R039_565005/1_653698_876	CGCGCGCGCGCG	CG	52	12	GGACACATTCCGAGGGCTTTTTTTTTCTTCGAATCTTAAGTCGTGAATTTT[CGCGCGCGCGCG]AGCACCAAAGGAAAAACACCCCA
CL100108416L2C012R001_480472/1_1132557_877	TATATATATATA	TA	44	12	TGGATGCCAGAATGAGATATTCAGTGGCAAGGTTATTTCAATC[TATATATATATA]TCACTTGTCCCACCCAGCTGCATAATA
CL100108416L2C008R011_274998/1_726627_878	TATATATATATATATA	TA	24	16	CCCGTTCTTTTTGCACGTGATTG[TATATATATATATATA]GAGAGAGAGAGAGATAGGTGCAGAAAAGTGAAGTGTACCTACCA
CL100108416L2C008R011_274998/1_726627_879	AGAGAGAGAGAGAG	AG	39	14	CCCGTTCTTTTTGCACGTGATTGTATATATATATATAT[AGAGAGAGAGAGAG]ATAGGTGCAGAAAAGTGAAGTGTACCTACCA
CL100108416L2C004R055_517827/1_356855_880	AAGAAGAAGAAGAAG	AAG	37	15	TGACCAACTGTGATCAACTTGACCAACTAGTTGGTC[AAGAAGAAGAAGAAG]ATGCAGCAGCAGCAGTCCACGTGGCTATATT
CL100108416L2C004R055_517827/1_356855_881	GCAGCAGCAGCA	GCA	54	12	TGACCAACTGTGATCAACTTGACCAACTAGTTGGTCAAGAAGAAGAAGAAGAT[GCAGCAGCAGCA]GTCCACGTGGCTATATT
CL100108416L2C008R070_427134/1_791729_882	CACACACACACA	CA	43	12	ATGACATCAACATGGTCACGCGAAGGAAGGATTACATGATCG[CACACACACACA]ATACAAGTAATTACTACGATGACCCTACTGGA
CL100108416L2C010R003_377873/1_926354_883	ACACACACACACAC	AC	49	14	TATTTGGGCAAATTGTGACGTCACTGCCCTGACGGAGATATTGAGGCA[ACACACACACACAC]TGGGTAACCTGCAGGGTGAAGTGAATCA
CL100108416L2C016R051_242744/1_1607948_884	TATATATATATATATA	TA	35	16	GGGAACAATGAAATCTCTATATGGGGATTGCCTG[TATATATATATATATA]TGAAAAATACTTTAAAACATCCATCAAGAGCTGAAG
CL100108416L2C001R058_314120/1_63006_885	ATATATATATATAT	AT	37	14	ACCCAAAAACCTTTTTCAAAACAATACGAAGTCTAA[ATATATATATATAT]GATTTGTTGTGCCTCTAATAGTCCTAGAAA
CL100108416L2C014R011_300035/1_1350929_886	CACCACCACCACCAC	CAC	37	15	AAGTTTCACAACATGACACCGAGGAGGCGGTGGCGG[CACCACCACCACCAC]GCCGCACATGCCATATTTATACACACACC
CL100108416L2C004R056_225720/1_357392_887	TGTGTGTGTGTGTGTGTGTGTGTGTGTGTGTG	TG	21	32	CCGTCAGTGCCTACCTACTC[TGTGTGTGTGTGTGTGTGTGTGTGTGTGTGTG]GGTGTGTGTGTTGGGGGGGGGGGGGCTTATAAGTTAAAATAGAACGTG
CL100108416L2C012R004_73189/1_1135437_888	AACAACAACAAC	AAC	40	12	CGAGCAATCGAGCATTGACATCACCATCCAAGCGGCAAT[AACAACAACAAC]CATCGTACGTCTGGAAGTCCAACACATCATCATCATAGC
CL100108416L2C012R004_73189/1_1135437_889	CATCATCATCAT	CAT	76	12	CGAGCAATCGAGCATTGACATCACCATCCAAGCGGCAATAACAACAACAACCATCGTACGTCTGGAAGTCCAACA[CATCATCATCAT]AGC
CL100108416L2C014R083_260247/1_1430740_890	TATCTATCTATCTATCTATC	TATC	36	20	ACCCATTTACCAATATATCCGTCTGTTCATCTATT[TATCTATCTATCTATCTATC]CACAGTGGGACAACCAGGGAATGGGCAAATG
CL100108416L2C008R019_165356/1_735851_891	CACACACACACA	CA	24	12	CACACGCAATACACACAGGCAAT[CACACACACACA]ATCACATACACCTACAATCACATATGCACACTCCCACACATACAAACGCACACCAGCAAA
CL100108416L2C005R008_194171/1_409081_892	CACACCACACCACACCACAC	CACAC	21	20	CACACCACCTCACACCACCT[CACACCACACCACACCACAC]CACCTCACTTAGCTTATGATAGGAACTCCAAATGACCCGCAAG
CL100108416L2C008R028_177703/1_746320_893	ATATATATATAT	AT	26	12	ACACATGGAACTGTATTAAACGGGC[ATATATATATAT]TTTTAACTAATAATATTAGACGTCTCTGATTCGAGGCATTATG
CL100108416L2C007R025_219755/1_637486_894	GTGTGTGTGTGTGT	GT	24	14	ATTGATTTAGGAGGTTCCATGGG[GTGTGTGTGTGTGT]GGGGTGTGGGGGGGGGGGGGGGGGGATTTCGCAGGTACGGTTCAGTAGAATGAC
CL100108416L2C006R073_3105/1_583070_895	TATATATATATA	TA	48	12	ACATGACCACCCTTTTTAGAGCTTAATATACCATATTTGTAAAGCTT[TATATATATATA]CATTATCCCATGGTCAATTTTTCACAGCCTG
CL100108416L2C005R055_304771/1_460470_896	TATATATATATATATATATA	TA	33	20	TGGAAAGGTAGCTTAACTTTGAACCAATTTTC[TATATATATATATATATATA]TCCTGACTGATTATTTACTAGCTTGCACT
CL100108416L2C005R081_184695/1_486810_897	ATATATATATATATAT	AT	43	16	AGCTGGCCATTTCTCATTTGCAAAAATAGTATACATATCTAA[ATATATATATATATAT]TTTAGCACTCGATCCGGCAACC
CL100108416L2C001R034_473424/1_38188_898	CAACAACAACAA	CAA	49	12	ACACACTCTTATTGACTTTCCCTGGATATGTCTCTGCTCCAATATCAT[CAACAACAACAA]CACTTTGATATGGAGATTTGCCATGCA
CL100108416L2C001R036_351335/1_40078_899	ATATATATATAT	AT	52	12	ACCAAATCCCGATAACTATAAAGTTTGCAAAATATGCTGAAAATCGGTAAA[ATATATATATAT]TTTGGTCTAAAGGGCGATGGTTCTAAATGGAC
CL100108416L2C014R081_382419/1_1428819_900	CAGCAGCAGCAG	CAG	35	12	TAGCTTACAACATCAGCAGCAGCACCAACAGCAA[CAGCAGCAGCAG]ATGTCATACTGTGTTGAAGGACTGTAAGTAACACA
CL100108416L2C010R075_534385/1_1005038_901	ACACACACACACACACAC	AC	32	18	ACACACACAAAACATACGCAAACACAAGCAT[ACACACACACACACACAC]AGACACTCAAAAACACACACAAAACACACACCCATACGC
CL100108416L2C009R017_565369/1_837979_902	ATATATATATATATATAT	AT	48	18	GCCTTGTTGAATGTTGCTCGCTTTTAGACATAAATAGGTTAGAAAAA[ATATATATATATATATAT]TTTGCAAAATGCCAGACCAAAGTTTATGCAAAGC
CL100108416L2C012R079_363185/1_1216649_903	CAGCAGCAGCAG	CAG	33	12	ACTTCTTCTAGCTTTAGCAACAACATCAGCAT[CAGCAGCAGCAG]TTAATCTTCAGCTGAGCAGATCTGGTGGTCGGAAAG
CL100108416L2C014R063_131415/1_1408433_904	ACTTGTACTTGTACTTGTACTTGT	ACTTGT	32	24	TAAATGGGGCTGGGTGACAACTACCCCTGTC[ACTTGTACTTGTACTTGTACTTGT]ACATCACAACACATGTTCAAACACAATAACCCT
CL100108416L2C007R066_67382/1_681368_905	TACTATACTATACTATACTA	TACTA	26	20	ACCATCCATGAGGCTAATTACCCCT[TACTATACTATACTATACTA]TACTCGCCCCGTGGACAAATCGCCAATAAGCGAAAAGATGTATCTAAACTGGTCC
CL100108416L2C010R067_343579/1_996273_906	GTGTGTGTGTGTGT	GT	24	14	TATTATGCCCCAAGAGTGTGTGC[GTGTGTGTGTGTGT]GGAGGGGGGGGGGGGGGGGGGTCAGCCATGGGCGCAAGAAAGGATTG
CL100108416L2C010R092_171470/1_1021840_907	ATATATATATAT	AT	34	12	ACTCTAGCGATCTTAATGGGCTGATCTATTCTC[ATATATATATAT]TTGGGTGGCCCTTACGCCACACATCCTTCATTTGT
CL100108416L2C012R063_279518/1_1199837_908	ATATATATATAT	AT	42	12	AACAAAGGTAGTGTATTGGTTGCTAGATTATGGTAGCTTTC[ATATATATATAT]TTATTTTTTTTGCACAGATACAGGGGAATGTG
CL100108416L2C001R031_357917/1_34628_909	TCTCTCTCTCTCTC	TC	25	14	CCAATCTGCCAGTGACAACCAATA[TCTCTCTCTCTCTC]ACTCTCTCTCCCTTTCTCTCTCTCTCTCTCATCTGGTCATATAACCCATAACCCTGA
CL100108416L2C001R031_357917/1_34628_910	TCTCTCTCTCTCTCTC	TC	53	16	CCAATCTGCCAGTGACAACCAATATCTCTCTCTCTCTCACTCTCTCTCCCTT[TCTCTCTCTCTCTCTC]ATCTGGTCATATAACCCATAACCCTGA
CL100108416L2C006R082_549541/1_593328_911	AGGGCAGGGCAGGGCAGGGCAGGGC	AGGGC	22	25	CCGCTTAAGGCAGGACAGGGT[AGGGCAGGGCAGGGCAGGGCAGGGC]AGGGTGGGGCAGGGCATGGCATGGCAGTGCACGG
CL100108416L2C013R041_77895/1_1280493_912	ATATATATATAT	AT	39	12	AGTCACTTGGGTTTCTTGGTAGCCCTTACGGGCCACTC[ATATATATATAT]GTGCAGCCTTTATGCCTCAATCATTTGTTGA
CL100108416L2C003R095_439721/1_295131_913	TATATATATATATA	TA	42	14	CTATCCACAGGGTTGAGCCTCCTGGACGGCAGAGCGTGAAC[TATATATATATATA]TTTGAGGACTTACCAGATCTATGATTTGGACCCGGA
CL100108416L2C016R028_3612/1_1582842_914	CTGCTGCTGCTG	CTG	38	12	GACTACTGCTGCTGAGAACTGGTGTGGTAACTAGTGA[CTGCTGCTGCTG]AGGACTGGTGTGGTAACTAGTGGATACTGCTGGGGACTG
CL100108416L2C002R072_334944/1_184175_915	CAGCAGCAGCAGCAG	CAG	25	15	CAGGTACCTCAGGTCCCCCAGCAA[CAGCAGCAGCAGCAG]CAACAACAACAACTGCAGCAGCAGGCGAAGGTGCCCCGCCCACAACAAGTCCACTACCC
CL100108416L2C002R072_334944/1_184175_916	CAACAACAACAA	CAA	40	12	CAGGTACCTCAGGTCCCCCAGCAACAGCAGCAGCAGCAG[CAACAACAACAA]CTGCAGCAGCAGGCGAAGGTGCCCCGCCCACAACAAGTCCACTACCC
CL100108416L2C001R075_169151/1_80842_917	TATATATATATA	TA	31	12	TCATTTCATCATCCAGCGCTTAAAAAGAGC[TATATATATATA]AAAAGACAAATATTTGATATCAATAGGTAAGGAGCTAAAAGACGCGTAGGG
CL100108416L2C016R037_421788/1_1594099_918	ATATATATATAT	AT	45	12	TTCCCACGGGAGCTTTACAATCAATTATCTATTACCAACCTAAA[ATATATATATAT]AGAAGTTACTAATTTGACCTTTTCGTACCACCTCACTC
CL100108416L2C004R071_111258/1_372462_919	GTGTGTGTGTGTGTGTGTGT	GT	32	20	TGTGTGTGTATCTTAGTGTGTGCGTGTGTAA[GTGTGTGTGTGTGTGTGTGT]TTGTTGGGCGAAACCTTAAGTAGGAAACA
CL100108416L2C017R025_176571/1_1684570_920	ATATATATATATATAT	AT	34	16	TTAACGGTGAAACATTTTTACATCAGGTAAAAA[ATATATATATATATAT]TTTGCAACCTTTTGGGGGTGCAGAAATTTAG
CL100108416L2C006R002_6654/1_504203_921	ATATATATATAT	AT	53	12	ACTCCTTACAACTCCTGTTTCTACCAAACTAAAAAAGCTACAGAGACGTTTG[ATATATATATAT]TTTTAGCTGAGATCAGATGGGTCGTGCTGACATTT
CL100108416L2C013R037_108150/1_1276410_922	CACACACACACACACA	CA	27	16	AATCACCCCTCTCCCCCTCCCCCCTC[CACACACACACACACA]CGAACACACACACACACACATACACACTCACTCTCTATAACATAAGCTCCTCCCCT
CL100108416L2C013R037_108150/1_1276410_923	ACACACACACACACAC	AC	46	16	AATCACCCCTCTCCCCCTCCCCCCTCCACACACACACACACACGA[ACACACACACACACAC]ATACACACTCACTCTCTATAACATAAGCTCCTCCCCT
CL100108416L2C005R089_36300/1_494253_924	CACACACACACACA	CA	24	14	AAACCACCACACAGACAATCCAT[CACACACACACACA]AACAACCTTCACATACACACAATTCAACACACACAACATCCAACATGCA
CL100108416L2C001R024_477599/1_27158_925	CACACACACACACACACACACA	CA	26	22	AAGCGCACACATATACACCCACTAC[CACACACACACACACACACACA]AACACATAACCACGCACATACCAGCGCACACATATA
CL100108416L2C014R024_199443/1_1365980_926	TATATATATATA	TA	26	12	TCAAAACCTTCTGAAGAGGTGTAGG[TATATATATATA]TGTAATACTGTGATATATGTTTGCTTGTGTTAGTGTATGTACATGTGT
CL100108416L2C011R014_60696/1_1042594_927	ATATATATATATAT	AT	47	14	CCGTTTTAAGTGGTGCAGCTGTTCACGCTTAAAGTTAATCATAGAG[ATATATATATATAT]CTAATGTGGACTCTTCCCTTGGAGGAAATTAACGGGG
CL100108416L2C006R005_440256/1_508773_928	ATATATATATAT	AT	42	12	TGGCATCTAAGGTACCTGAAAACTCTTTTAAAAATGAAAAA[ATATATATATAT]ACTGTCAAAAATGGCATCCAATTTAAGCAAGGGA
CL100108416L2C015R021_193436/1_1470091_929	ATATATATATATATATAT	AT	34	18	TTCTTGCAACTCCCTTTGTTTCAAATTTGGGCA[ATATATATATATATATAT]TTTTGGCAAAAAGTTTAAAACCCCTTAAAC
CL100108416L2C014R019_137818/1_1360074_930	ACAACAACAACA	ACA	54	12	ACACAGTCCTATTTGCACCACCAGCACCAACAACCACAACCACAACCACAACC[ACAACAACAACA]CAACCATCACAACCAACACCCACAGACA
CL100108416L2C014R019_137818/1_1360074_931	ACAACCACAACCACAACCACAACC	ACAACC	30	24	ACACAGTCCTATTTGCACCACCAGCACCA[ACAACCACAACCACAACCACAACC]ACAACAACAACACAACCATCACAACCAACACCCACAGACA
CL100108416L2C013R034_149921/1_1273713_932	ATTATTATTATT	ATT	40	12	AGAGTCAAACAAAACATATTATGCTGCAAGTAAAATAAG[ATTATTATTATT]TTATTCTTTCTCCCGAAATGTACTATTGGTCTATAGGC
CL100108416L2C001R078_150394/1_83807_933	AGCAGCAGCAGC	AGC	46	12	GCAACTCAACCACATACCTCGAGTGGCAACACCACGCTCCAGAGT[AGCAGCAGCAGC]AGTCCAAAGATTTTGCCTCCTACAACC
CL100108416L2C012R093_375952/1_1231262_934	ATATATATATAT	AT	29	12	ACCAATACATCCATCTAAAGCCCCAAAA[ATATATATATAT]TGCTCGCTCACTATGACGTGGACAATGGTAAAGCAAAAGA
CL100108416L2C001R065_39550/1_69939_935	ATATATATATAT	AT	31	12	TTATGTTATGATCTCCCCTCTCCCAGTGAA[ATATATATATAT]TGATTTTAAAAGCCACTAATTAACACAAAGTCAATTGA
CL100108416L2C017R025_286699/1_1684833_936	CCTCCTCCTCCTCCT	CCT	19	15	CTTGATGACTCAGTCCCA[CCTCCTCCTCCTCCT]CCACCACCTCCACCTCCACCACCACCACCACCACCAGTTCCCACAACCATCTACCCCC
CL100108416L2C017R025_286699/1_1684833_937	CCACCACCACCACCACCACCA	CCA	49	21	CTTGATGACTCAGTCCCACCTCCTCCTCCTCCTCCACCACCTCCACCT[CCACCACCACCACCACCACCA]GTTCCCACAACCATCTACCCCC
CL100108416L2C010R075_354158/1_1004718_938	TATATATATATATATATA	TA	25	18	TGCTGCGTATGTGTAGTTGTATAC[TATATATATATATATATA]TTGTTTACTAGTAATTATCATTACAAAATTCAAGACGGCAGCC
CL100108416L2C007R076_275070/1_692189_939	ATATATATATAT	AT	44	12	GCATTTGATGACAAAATATTGACGGCATTTGAAAAAAAATCCA[ATATATATATAT]TTTTAATAGAAACTGCAAATATTGACAATGTGGCA
CL100108416L2C014R024_66028/1_1365707_940	AACAACAACAAC	AAC	29	12	GACAAAGAGTCCTACCATCACTAACAAT[AACAACAACAAC]ACTATCAAGAGGAAGTCACTAGGTAAGTGCAATCAACCAGTTCG
CL100108416L2C011R059_232905/1_1092309_941	CTGAACTGAACTGAACTGAACTGAACTGAA	CTGAA	29	30	TATGAGCAATGTCAGGAGAGCATGTCCC[CTGAACTGAACTGAACTGAACTGAACTGAA]CTAAACTGAACTGAGCTGTGCTGTA
CL100108416L2C010R032_185872/1_959971_942	AGAGAGAGAGAGAG	AG	46	14	CGCAACAGATAAAACATTTCGGAGCATGGAAGCTGCAGTAGAAAA[AGAGAGAGAGAGAG]GCAGGGAGTGGGTATGTGTTAATGGA
CL100108416L2C010R024_570889/1_951518_943	ATATATATATATATATATATATATAT	AT	29	26	TCTCATGGTTTTCTCAAACATGGGTCAA[ATATATATATATATATATATATATAT]ACATAATGGAAGCATTAAAGCAAATTTCCAGCA
CL100108416L2C003R045_477517/1_257209_944	TGATGATGATGATGA	TGA	28	15	TGATGAAAATAGTGATGGTGATGATGC[TGATGATGATGATGA]TAGTTATGATAAATTTATGATGATGGCGATGGTAATGATGATGATGGT
CL100108416L2C003R045_477517/1_257209_945	ATGATGATGATG	ATG	77	12	TGATGAAAATAGTGATGGTGATGATGCTGATGATGATGATGATAGTTATGATAAATTTATGATGATGGCGATGGTA[ATGATGATGATG]GT
CL100108416L2C008R037_182276/1_756669_946	CATCATCATCATCAT	CAT	37	15	TCAGCTTCATCATCACTATCATCACATCTTCATCAA[CATCATCATCATCAT]CACATCAACATCGTGGTCATTATCATTGTCA
CL100108416L2C008R004_214756/1_718092_947	CTGCTGCTGCTG	CTG	25	12	ATCACAACCTGACACTACTCCACC[CTGCTGCTGCTG]ATGCTGCTGCTGCTGCTGCTGGTAGTAGTGGAGGTAGTGTTGTGTTAAGACCA
CL100108416L2C008R004_214756/1_718092_948	TGCTGCTGCTGCTGCTGC	TGC	38	18	ATCACAACCTGACACTACTCCACCCTGCTGCTGCTGA[TGCTGCTGCTGCTGCTGC]TGGTAGTAGTGGAGGTAGTGTTGTGTTAAGACCA
CL100108416L2C005R064_363054/1_469451_949	TGTGTGTGTGTGTG	TG	31	14	ACCGGAGAGTTAAATTTAATATTGCCCGAA[TGTGTGTGTGTGTG]TTTCTGTGTTTGTGTGTTTGTGTGTTTTGAGGCATT
CL100108416L2C017R010_498551/1_1668055_950	ATATATATATAT	AT	36	12	GCAACAATCAACACTGTTAGCAGCAACTAAATACA[ATATATATATAT]TATAGTCTAAATTATAGAGTGCAGCGGAGTCACCAT
CL100108416L2C011R078_513643/1_1112529_951	TGATGATGATGA	TGA	28	12	CAATGCTAATATAAGTGGAAATGCACG[TGATGATGATGA]AACCACCACAATGAAAATGGCAAACTGCAAAAGGCCTATAA
CL100108416L2C016R061_159821/1_1618717_952	TATTATTATTAT	TAT	27	12	AAACAAGTATTACTAGTAGGTTGCCC[TATTATTATTAT]TGATGCAAATATTTTAAAGATATAGAATTTGCAATTGAGCGTTCAAACC
CL100108416L2C006R031_66582/1_538721_953	TATATATATATA	TA	36	12	GGAAAGAACATTGAACAGCTTAAAATGGTCCTAAC[TATATATATATA]TCAGCATTCCTTGTATTAGCGCAAGTTCAAGAA
CL100108416L2C003R093_102397/1_292214_954	ATATATATATATATAT	AT	37	16	AGGACATATGTTGTTATAAAACACGCCATTGTATGG[ATATATATATATATAT]TTGTTATCTTGTCAAGTAGGCCAACATGGATCCT
CL100108416L2C013R004_297278/1_1239268_955	ATATATATATATAT	AT	30	14	TACACTGCGTTCAGGGATTACATGAAAAG[ATATATATATATAT]TTTTAATTTAATCTGATTGAGGAGCCGCACAATTTTT
CL100108416L2C004R005_359938/1_302216_956	AGCAGCAGCAGC	AGC	34	12	ACACTTATTAGTCCACTGCTAACGAGCCAACTA[AGCAGCAGCAGC]ATATAAACATCGCAGCACAAAGATGGACAAACCAA
CL100108416L2C004R028_21232/1_328468_957	TGATGATGATGA	TGA	22	12	CACACTTAGCCAACAGGACGC[TGATGATGATGA]TATATACAGGGATGGCCCGAGGCTTCCGTGGCTTGAGGGGGGAGGCGGTACTTCCCATACTTA
CL100108416L2C007R027_97359/1_639559_958	CAGCAGCAGCAG	CAG	21	12	CGCAGCAATACTAGCAGCGA[CAGCAGCAGCAG]CACCACCTGTACCAGCGGCCTCGTCCCGTCCTGCCTCCTCACCCAGGGATGCCAACCGTAATAACCT
CL100108416L2C005R040_22170/1_444378_959	AGCAGCAGCAGCAGCAGC	AGC	18	18	CAACCTGACTACAGTGA[AGCAGCAGCAGCAGCAGC]AGTAGCAGCAGCAGCAGCAATAGCAGCAGCACCAGCAGCATCAGCAG
CL100108416L2C005R040_22170/1_444378_960	AGCAGCAGCAGCAGC	AGC	39	15	CAACCTGACTACAGTGAAGCAGCAGCAGCAGCAGCAGT[AGCAGCAGCAGCAGC]AATAGCAGCAGCACCAGCAGCATCAGCAG
CL100108416L2C014R066_404356/1_1412313_961	CACACACACACA	CA	26	12	ACATGCAATACATAGGGACTTGCCT[CACACACACACA]ATTTCTAGGGGCTTGCCTCTCACACATGAAATCACTAGTGGCTTGCCTCTCAC
CL100108416L2C008R071_105244/1_792185_962	GCCGCCGCCGCC	GCC	30	12	CTTCATCATGGCCGCTGTAATCCACGATG[GCCGCCGCCGCC]ATCTTGAGTGATACCTCATTTCCCGTAAGTTTTGCTCTGC
CL100108416L2C013R033_95003/1_1272410_963	TGTGTGTGTGTGTG	TG	41	14	AGTGTCTACTTGTGTGTGTATGTGTGTCTATGTTAGTGTT[TGTGTGTGTGTGTG]TTTGTTGGGCGAAACCTTAAGTAGGA
CL100108416L2C011R013_240965/1_1041849_964	TATATATATATA	TA	38	12	ACGAGCTCTATTAGTGCTAGAGAGTTGTGTTTTTTTC[TATATATATATA]TTTTTAATTGAAACATTTTGAAGAAGTCGGAGGCCA
CL100108416L2C016R036_490364/1_1593079_965	TAGTAGTAGTAG	TAG	50	12	TCAGGGAAAACAGAGACAATAACTTGTAATAGCTTGAGATTTTTACTAT[TAGTAGTAGTAG]GCTATAGAGCAAGACATTTTGTGATTTGGTTGG
CL100108416L2C011R015_550857/1_1044755_966	ATATATATATATAT	AT	48	14	CCAGATGTGACCTGAAATGCCCAAATTTTGAGAGAAAAAAATGAGGA[ATATATATATATAT]TTTTTTTTTGGTTTAGCGGGCCATTGTATATCTCTGTGT
CL100108416L2C005R031_516421/1_435916_967	CAGCAGCAGCAG	CAG	29	12	CACAATAACATCTTACAGACACGTGTCC[CAGCAGCAGCAG]GGCAATAATATGAAGCCCTCAGACACTGGATGCAACCAAT
CL100108416L2C008R049_138251/1_769135_968	CACACACACACACACA	CA	22	16	CTCCCTCACTCCCTCCCTCCG[CACACACACACACACA]GTGTCACACACACACATACACACACAGGAACAGAGAACCAAGA
CL100108416L2C008R049_138251/1_769135_969	CACACACACACA	CA	42	12	CTCCCTCACTCCCTCCCTCCGCACACACACACACACAGTGT[CACACACACACA]TACACACACAGGAACAGAGAACCAAGA
CL100108416L2C008R058_502883/1_779438_970	TGTGTGTGTGTGTG	TG	40	14	GGCATTATGTTTATTTTTGAAACACGGTGTACATACATT[TGTGTGTGTGTGTG]TATGTGTGTATGCATCCTATTATACATGGA
CL100108416L2C002R094_565730/1_206379_971	CAGCAGCAGCAG	CAG	49	12	CATCGAGACCTGCTGTGCTCATTTGCACTACACGGGCGGGTGGCGGGT[CAGCAGCAGCAG]TACTAGCAGTAACAAACACAACACCCC
CL100108416L2C006R015_473786/1_520777_972	ATATATATATAT	AT	32	12	TTGACGACAAAATTAAGGGGTTCCTCCTTGA[ATATATATATAT]TTTTTGGATTTTTTGGGATTTTCATGCTCTAAAGTGT
CL100108416L2C006R088_57365/1_598686_973	ATATATATATATATAT	AT	37	16	CACCAACAACCTTGCTGTAACACTTTTAGTACAAAA[ATATATATATATATAT]AATGTCACATTTCATGTGATATCCCCACTTTCCCT
CL100108416L2C012R015_306461/1_1148667_974	CGTCGTCGTCGT	CGT	15	12	GTCGTAGTCAATGA[CGTCGTCGTCGT]TGTCGTCGTCGCCGTTGTAGTCGTCGTCGTCGTTGTTGTCGTCGTCGTTGTCGTC
CL100108416L2C012R015_306461/1_1148667_975	GTCGTCGTCGTC	GTC	46	12	GTCGTAGTCAATGACGTCGTCGTCGTTGTCGTCGTCGCCGTTGTA[GTCGTCGTCGTC]GTTGTTGTCGTCGTCGTTGTCGTC
CL100108416L2C011R073_68430/1_1106740_976	TATATATATATATA	TA	26	14	TCGAGGTTTTTAACACAGTACCAAC[TATATATATATATA]TGCTGTCAAACCATTCTGTGATCAATTTGCATTACCTCCTTAGCAATGCC
CL100108416L2C009R058_478077/1_883055_977	AATAATAATAATAATAAT	AAT	51	18	TGAAGAACACAACTTATCTTTGGCCTAAGGCAACATATTTTTGTGATATA[AATAATAATAATAATAAT]AAACCGGGATTCATCTTAAAATTCTGTCC
CL100108416L2C014R059_557825/1_1404753_978	ACACACACACACACACAC	AC	30	18	AACACATGCAGATATAAAGACACACAATA[ACACACACACACACACAC]GCACGCACACACACAAACATGCACATACACACACATACAGGTC
CL100108416L2C009R082_148341/1_907506_979	TCTTCTTCTTCT	TCT	29	12	GCGGAACCAATTACGACACAAAGAGGAC[TCTTCTTCTTCT]GAAGTGCGATGACGCGGCCACCTAAAGATCCACGAAGCCC
CL100108416L2C001R030_284223/1_33277_980	ATATATATATATAT	AT	32	14	CATTTAGGTATAAATGCATGGTGTGCTGAAA[ATATATATATATAT]TTTTAAAAAATCAGAGTCAACCTGTATTGCTCAAT
CL100108416L2C010R030_480251/1_958299_981	CAACAACAACAA	CAA	45	12	GCCCGTTTGGACCATTTAATACAACTGTAAGTACATCATTTAAC[CAACAACAACAA]CTTGTGATCCAGTCGGCAGCCCGTTT
CL100108416L2C008R054_224576/1_774629_982	ATATATATATAT	AT	32	12	TGAGGGGGATGTCTACCTGAACTATAAAAAA[ATATATATATAT]ACATTTCCTACTTGCATTATATGGGTTTAGAACAAAGTGGAAATTTTTGGACAAGT
CL100108416L2C007R089_241786/1_705619_983	AGCAGCAGCAGCAGCAGCAGC	AGC	38	21	CTTCCGGTAGCATTCCAGCAACAGTAGAAAAAGCAGA[AGCAGCAGCAGCAGCAGCAGC]ACAAAAGCAGAGCTGTGCAAGC
CL100108416L2C001R094_198056/1_101217_984	ACAGACAGACAGACAGACAGACAGACAGACAGACAG	ACAG	24	36	CAGGCACACAGACAGACAGACAT[ACAGACAGACAGACAGACAGACAGACAGACAGACAG]ACATACAGACATACAGGGAGACAGGGAG
CL100108416L2C010R071_320098/1_1000366_985	TGTCTGTCTGTCTGTC	TGTC	30	16	GACAATGCCCGGGATTTGGTTACTGCAGG[TGTCTGTCTGTCTGTC]TGGATGTCTGCCTTTAGGTATTGGATAAGGCAAGAAAAGGTGGACTG
CL100108416L2C005R052_563454/1_457819_986	ATGATGATGATG	ATG	43	12	GACACAATGATGTCTATGACCATCATGGTAATAACAATGATC[ATGATGATGATG]GGGGGATGATGGTAATGTTGAGGAGG
CL100108416L2C010R061_226489/1_989816_987	ATATATATATAT	AT	27	12	AGACTGAATGTGATCATTTGTTGACC[ATATATATATAT]TTATTTGTGAATCATGCATCCACCGCTCGAACATTAGTATGT
CL100108416L2C005R085_66576/1_490229_988	AATAATAATAAT	AAT	31	12	GGATAAACTTAAAGTTACCGGACATTCCTA[AATAATAATAAT]GTCTAATTGTGCAGCACTTAAGAGCCATTGCCTGTAAGAACC
CL100108416L2C017R008_64862/1_1664825_989	TATATATATATA	TA	45	12	GGAATAAATGGCTGATAAACCCGTGAAATATATATTTATAAAGC[TATATATATATA]TGACATTTTTTAATTTGTCCGATAGCCTTCATGTTAAGCT
CL100108416L2C014R068_172505/1_1414001_990	CAGCAGCAGCAGCAGCAGCAG	CAG	34	21	AGATACCGTAAACAGCAGCAGCAACACAAATAA[CAGCAGCAGCAGCAGCAGCAG]AAATAGCATCAATATCAGTAGCAGTAGCAGCAGTAGCAC
CL100108416L2C005R050_227991/1_455174_991	CACACACACACA	CA	29	12	ACCATAAAGAAATTTGCGGCCCAAAGGC[CACACACACACA]ATTCATTATAATTTAGGTTCAATAAGCAACATTTGGTCACG
CL100108416L2C003R020_198877/1_231883_992	TTGTTGTTGTTG	TTG	43	12	GCTGGTAAATCCTAACAACTAGGTCCAACTGACAGCCCTGTT[TTGTTGTTGTTG]TCAGTCCGCTATTCGTTCTGTATTATTCT
CL100108416L2C016R038_33122/1_1594433_993	ATGATGATGATG	ATG	29	12	CTGGCCTAATTCCTTCCATCATATGATT[ATGATGATGATG]ATATTAGGATGATAGGTAGAAGGAAAATTATGAAGGCCATGAAAGATGACTATACCTAGC
CL100108416L2C012R009_97010/1_1141226_994	TTATTATTATTA	TTA	32	12	ATGTTTTCTGACATGGTTGACAATCATATTC[TTATTATTATTA]AGTTTTCTCATTGAAGGGATGCACACACAATGGCTCATG
CL100108416L2C001R022_258564/1_24714_995	AGCAGCAGCAGCAGC	AGC	13	15	CATTGCAGGAGG[AGCAGCAGCAGCAGC]CCGAGCCGCCACCACCACCACCGACGGGAAACACATATGATCTTGACCATGAA
CL100108416L2C001R022_258564/1_24714_996	CCACCACCACCA	CCA	36	12	CATTGCAGGAGGAGCAGCAGCAGCAGCCCGAGCCG[CCACCACCACCA]CCGACGGGAAACACATATGATCTTGACCATGAA
CL100108416L2C013R012_147180/1_1247809_997	ATATATATATATAT	AT	26	14	GGAGCACCTACAAGAGATAATTACC[ATATATATATATAT]AAATATATATATATATATATATACAATCACGTGCAAAAAGAACGTGC
CL100108416L2C013R012_147180/1_1247809_998	ATATATATATATATATATAT	AT	42	20	GGAGCACCTACAAGAGATAATTACCATATATATATATATAA[ATATATATATATATATATAT]ACAATCACGTGCAAAAAGAACGTGC
CL100108416L2C005R089_506172/1_495138_999	TGCTGCTGCTGC	TGC	35	12	GGCGGTGGTGTGTAAACAGAACACCACACACCAA[TGCTGCTGCTGC]CTCTGTAGTAAGCTATGGTTGGTTGTCAGATTACAGT
CL100108416L2C004R075_496444/1_377288_1000	TATATATATATATA	TA	40	14	GATGAGCACTGCCCTTGTAAAGAACTGTGCACGTCCCTG[TATATATATATATA]CACTGCGTGCTGTGATTATATGCAAAA
CL100108416L2C013R047_368468/1_1287311_1001	TGTGTGTGTGTG	TG	43	12	AATTGCTTGTTCATATGTGATCCGCACAGATGTGTACATGTA[TGTGTGTGTGTG]AGAGGATGTTGCTTGTTCATGTGTGA
CL100108416L2C004R047_8723/1_347632_1002	CGGCGGCGGCGG	CGG	57	12	TGTCCTCCTTCTCATCCTACTGCAGTAGTATTTCCCCGTCCCTTTGACAGCGTCGT[CGGCGGCGGCGG]CGATAGGGCTTCTCCGCACGTCAAATTA
CL100108416L2C003R038_379458/1_250548_1003	TATTATTATTAT	TAT	31	12	GGGGGAGGACGATGACATCAGCATCCATGA[TATTATTATTAT]TAAAATAGAGTCAATAGGGGACCTAAGTTAAACTGAAA
CL100108416L2C010R094_230133/1_1024114_1004	ATATATATATATAT	AT	36	14	AGGTCAGACAACAAGTTAAGCTCACACTTGACATA[ATATATATATATAT]AATGCTACAATAGCCTCCCTAATACCAGATACCTT
CL100108416L2C002R064_184532/1_175929_1005	TGTGTGTGTGTG	TG	27	12	CATGGTTTGGATACCTTGCGTTTTTT[TGTGTGTGTGTG]GGGGGGGGGGGGGGGGGGGGGGTGGGGAGGGCACCGTTTTTCAGAAAAA
CL100108416L2C003R015_225306/1_226076_1006	CGCGCGCGCGCG	CG	29	12	TGGATTCGAATCTTAAGTCGTGAATTTT[CGCGCGCGCGCG]AGCGCAAAAAAAAAAACACCTCAAAAAGGGGTGTTTTAGTCACTCACT
CL100108416L2C014R068_344270/1_1414414_1007	TATATATATATA	TA	49	12	CAGCCCGAAAACCCCTAAAATCATAAGTATTTTCAGCCCCCAAATTTG[TATATATATATA]TGAGGCTTTTGGACTTCATTTTTGTCA
CL100108416L2C009R048_459249/1_872438_1008	ATATATATATAT	AT	38	12	GGGGAGGTCAGGTCTAAGATAAGCAAGCTATTCAAAA[ATATATATATAT]GAGTAGAACGTTGACAAAATTATGCTAGCTCT
CL100108416L2C014R037_297438/1_1380740_1009	TATATATATATATA	TA	36	14	GCGTTTTGCAGACATAGATTATATGGTTATATGTG[TATATATATATATA]TTTTTTTAATGAAAATTATGGTCACCAAAGTTCTGCCTAGTA
CL100108416L2C008R084_471516/1_806545_1010	TATATATATATATA	TA	27	14	ACGAGCTTTGGTTTATGGACACACTG[TATATATATATATA]TGTATCTGATGGCTTAGGTTTTAGCTCTAAAAAGTGCAGTTTAATTTGACCATACCAGA
CL100108416L2C012R093_409879/1_1231323_1011	ATGATGATGATG	ATG	48	12	ATCACGCCAGGGAAACAACATACCAACATCCCTGAGTGAACAATGAT[ATGATGATGATG]CTACTGTTATCAGCCGAGGACTTATACAACAGCCAT
CL100108416L2C001R081_183665/1_86894_1012	AATAATAATAAT	AAT	37	12	GGCCTCTGGACACAAAATAGAGCTGACNGTACTTGA[AATAATAATAAT]CAGTACATATTATAGTTATGGCCTACGGACACAAAATAGAGCTGACA
CL100108416L2C015R070_56135/1_1523567_1013	ACAACAACAACA	ACA	38	12	GCTTGACCTTCTGTGGATGCGATAACTACCTCGGCTT[ACAACAACAACA]GAAGGGCTACTTCACCGCGGCACAACTAGAATACATT
CL100108416L2C003R020_57994/1_231548_1014	ACTCGGACTCGGACTCGGACTCGG	ACTCGG	22	24	CCGACGCCAACTCAAATTCGA[ACTCGGACTCGGACTCGGACTCGG]AATCGGACTCGGACTCGGACTCGGACTCGGACTCGGACTCAGACTTGAACTC
CL100108416L2C003R020_57994/1_231548_1015	TCGGACTCGGACTCGGACTCGGACTCGGACTCGGAC	TCGGAC	48	36	CCGACGCCAACTCAAATTCGAACTCGGACTCGGACTCGGACTCGGAA[TCGGACTCGGACTCGGACTCGGACTCGGACTCGGAC]TCAGACTTGAACTC
CL100108416L2C002R093_33820/1_204328_1016	TTCTTCTTCTTC	TTC	42	12	TGGGCAATATCATATTTGACATTCAGGACAAACCATACAAA[TTCTTCTTCTTC]TGAACTCCTAGCACCCACAATGGAAAT
CL100108416L2C013R079_338707/1_1319955_1017	CACACACACACA	CA	23	12	GTGTGTCACACATACACACACG[CACACACACACA]TACACACTTACTATTTCCATCTGGTTCTTGCAAGTTCCTTTATCATGAGCAGCTCCACCC
CL100108416L2C011R066_249684/1_1099713_1018	TATATATATATATA	TA	26	14	AAGAGGCTTTTGTTGGAAATTAGGC[TATATATATATATA]TTTATAAATTGGATGCACTTGGCTTTTCCTCGGGCCATCAAAG
CL100108416L2C006R049_417526/1_558891_1019	CTACTACTACTA	CTA	30	12	TGCTGTTACTGCTGAATCCGCTAGAGCTT[CTACTACTACTA]GCTATAACTATCTGATAACTGTCACTTCTGCCATCGATGACGA
CL100108416L2C001R031_25095/1_33887_1020	TATATATATATA	TA	28	12	CAAGGTGTGTTTATGTCTTGAAATGGG[TATATATATATA]TGCTTCAATATATATCACCCAAGGGATAACTTCTGGTCTGA
CL100108416L2C008R015_536318/1_731890_1021	ATATATATATATAT	AT	30	14	TCCACTGTTGAAAGGCTAAAGTGAAATTG[ATATATATATATAT]AGTCTCTTGCCACATAAAAACATGTGTCCTTTTGGCCGA
CL100108416L2C004R051_269881/1_352198_1022	GGTGGTGGTGGTGGT	GGT	23	15	CAGTAGATTATGCAGGTCTGGG[GGTGGTGGTGGTGGT]GTGTGTGTGGGGGGGGGGGGTACTATGGTGAACAAATAGAATATTTACGCGAATCCCCTGT
CL100108416L2C006R065_133584/1_575020_1023	GTGTGTGTGTGT	GT	34	12	GTGCTGTGTCCCATTAGGTGTACTGTCAGCAGG[GTGTGTGTGTGT]AATGTGTCCACTGGGGTGGATGGAGCTGGTCCCATTAGGTGTA
CL100108416L2C003R071_267859/1_276235_1024	TGTGTGTGTGTG	TG	43	12	GGGGAATACATGTAGGGGTGTGTTTGTGTTTGTGTGTATGTA[TGTGTGTGTGTG]TTTGTGTGTATGTATGTGTGTGGCGGTT
CL100108416L2C017R080_8229/1_1742115_1025	TATATATATATA	TA	24	12	ACCAAAATGGGTACAACTCTTGC[TATATATATATA]AGATAAAAGCTTCATTACAAAGGTCTGAGAAATACATTTTCAATGAGCA
CL100108416L2C015R059_18974/1_1511281_1026	TGTGTGTGTGTG	TG	48	12	TGTGCGCCTTTGTGTATGTGTTTCTTTGTTGTTTGTGTGTGTGTTTA[TGTGTGTGTGTG]TATATATGTGTGTGTATGTGTGTTTTTGTGAGA
CL100108416L2C015R062_255876/1_1515069_1027	ACACACACACAC	AC	43	12	AGCAGTGGAAGGCTTTGGAATTCACAAATAACGCAAATATTG[ACACACACACAC]CACAGATATAATGTTGCCAGACATTAATGTTGCCC
CL100108416L2C011R008_266544/1_1036099_1028	TGTGTGTGTGTGTGTGTGTG	TG	26	20	TGCGTGATTACTGTATGAGTGTGTA[TGTGTGTGTGTGTGTGTGTG]CATGTGCATGTGTTTAAAAGCATGCTTTTGTATATGTATGTGATTGC
CL100108416L2C016R094_537033/1_1655065_1029	ATATATATATATATATATATATAT	AT	38	24	AGGTTCTTGCATCTCTGACAGATTTCTAATTTTTTAA[ATATATATATATATATATATATAT]TTTTAAACTGTTTCGGTACTTGTTCTTGGT
CL100108416L2C016R069_465933/1_1627811_1030	AATAATAATAAT	AAT	34	12	TCGTTAATTTGAAAACAGTACGAGCTTTCTAAC[AATAATAATAAT]ATTTGTGCTATGATCCAAAACATAAAGAGATCTCTCTGAAATGGAGGGGA
CL100108416L2C011R012_214381/1_1040641_1031	ATATATATATAT	AT	45	12	GCGGCCGAGGGAATTAAAGAGGGCATGCACAATTACAATCCTTA[ATATATATATAT]ACCCCCTAACCCGTACCTTGTTGG
CL100108416L2C004R050_366568/1_351351_1032	ATATATATATATATATATAT	AT	43	20	AGACATGAATGCAAAGGGTGGTNTCATGTATATGTCCATATA[ATATATATATATATATATAT]TTTTTGTACAGGAGCTTTAATATGTGCAT
CL100108416L2C002R020_155109/1_126745_1033	ACACACACACAC	AC	41	12	GCACATACACACACATACACACATACACACATACACACAT[ACACACACACAC]ATACACACACATACCCACACATGCATACACAAACAC
CL100108416L2C015R059_98852/1_1511455_1034	ACAAACAAACAAACAAACAA	ACAA	33	20	AACGTCTATGGACTACAAAACGTCTATGGACT[ACAAACAAACAAACAAACAA]ATAAGTTTATTTCAGGCATCAGATATACAGAGTATACAAGGT
CL100108416L2C004R088_472660/1_390961_1035	TATATATATATATA	TA	39	14	GGAGACAATGATTCAGTTTTCAACTTGTTATATATATT[TATATATATATATA]TGCATAGTCACCGTGATCAATATTAGTTG
CL100108416L2C010R083_422777/1_1013011_1036	TATATATATATATATATA	TA	47	18	GCCCAAAAACCTCGCAAATGATAAGTACTTTTAGCCACCAGTTTAG[TATATATATATATATATA]TGGGGTTGCTGATCTCGACTAAAA
CL100108416L2C002R009_10938/1_112991_1037	GTGGTGGTGGTGGTGGTGGTG	GTG	24	21	ATTGTTTTGAACGGTTACTCGTC[GTGGTGGTGGTGGTGGTGGTG]CGGCTGCTGCTGCTGCTGCTGCGTTTGACTGGTGGGGGATTTTAGT
CL100108416L2C002R009_10938/1_112991_1038	GCTGCTGCTGCTGCTGCT	GCT	47	18	ATTGTTTTGAACGGTTACTCGTCGTGGTGGTGGTGGTGGTGGTGCG[GCTGCTGCTGCTGCTGCT]GCGTTTGACTGGTGGGGGATTTTAGT
CL100108416L2C011R072_113093/1_1105854_1039	TTGTTGTTGTTGTTG	TTG	36	15	TGTTTCTTGTAATCCTATTGTTCCCAGGATTGTTA[TTGTTGTTGTTGTTG]CTGAAACCCTATTGGTCAGTCTAGGACAGGGC
CL100108416L2C011R085_185621/1_1118966_1040	TAATAATAATAATAATAA	TAA	52	18	GGGACCCTGCCCTTAAGCTGTATATTTGGAATCGACTATATATATGACAAT[TAATAATAATAATAATAA]TTCTTAATGCTTAGGCCTCAGGGGT
CL100108416L2C001R076_160298/1_81827_1041	ATTATTATTATTATT	ATT	29	15	TACACTGGAGTATGGCTTAGGCGTATGC[ATTATTATTATTATT]AGTATTATTCCGTGCTCAGGAGAACAATGGGATGTCC
CL100108416L2C003R024_138364/1_236046_1042	ATATATATATAT	AT	43	12	AGTATCCCTGATTTAACTTTCTCTCACAATATTCTCGTTGCA[ATATATATATAT]CCTCCTCGTCAACCAAAGTTTAACTAACC
CL100108416L2C009R024_225783/1_845483_1043	TGTTGTTGTTGT	TGT	52	12	TTCTGCTGTTGTCGCTGTATTCGTCTGTGTTATGGTGCAGTCAGCTGTGGC[TGTTGTTGTTGT]ATCTGTTGGCCGTATAGATGGCAC
CL100108416L2C008R038_410797/1_758178_1044	ACACACACACAC	AC	36	12	CACTCTCACAAGCACACATAAACACACACATACAT[ACACACACACAC]CTCTGTACACATGGGACTGTTCATACATTACGT
CL100108416L2C017R043_307993/1_1705783_1045	GTGGTGGTGGTGGTG	GTG	44	15	CCCGCATCTACTTTAACCTTAATATCGTTACCATCTTGCCTAT[GTGGTGGTGGTGGTG]GGGGTAGGTTTCCATGTTCATTGAATGA
CL100108416L2C011R094_333695/1_1128906_1046	TATATATATATATATATATATATATA	TA	31	26	ATGATACTTTAAAGGCCCCAAAGGACCACT[TATATATATATATATATATATATATA]TGTGCAACCTTTATGCCTCACATTT
CL100108416L2C017R030_307140/1_1690665_1047	TGTGTGTGTGTGTGTG	TG	36	16	TTATTTGTTCCTGTGTGTGCGTGTGTCTGGATGTA[TGTGTGTGTGTGTGTG]TTTCGGTGTATGTTTGTGATTTTATGTGTG
CL100108416L2C015R066_316125/1_1519686_1048	CAGCAGCAGCAG	CAG	26	12	GCAGGAGTAACAACATAAGCAGCAA[CAGCAGCAGCAG]CATTAGTAGCACCAACTCATATTATAAGGTTCACACTGTTATTTTCACGCT
CL100108416L2C016R065_518066/1_1623833_1049	ATGATGATGATGATG	ATG	18	15	TGACGGTGGTGATGGTT[ATGATGATGATGATG]ATTATGATGATGATGACAAAGATGATGATGATGACATTGCTGACAATGGTGGTGATGTTGTT
CL100108416L2C016R065_518066/1_1623833_1050	ATGATGATGATG	ATG	36	12	TGACGGTGGTGATGGTTATGATGATGATGATGATT[ATGATGATGATG]ACAAAGATGATGATGATGACATTGCTGACAATGGTGGTGATGTTGTT
CL100108416L2C016R065_518066/1_1623833_1051	GATGATGATGAT	GAT	53	12	TGACGGTGGTGATGGTTATGATGATGATGATGATTATGATGATGATGACAAA[GATGATGATGAT]GACATTGCTGACAATGGTGGTGATGTTGTT
CL100108416L2C007R006_172748/1_614823_1052	TATATATATATATA	TA	29	14	CAAACCGCCTCTAAAGTATCCGTGTACT[TATATATATATATA]AACTAGGATTTTGGACACCCACCCCAAACAATACCAAA
CL100108416L2C011R063_268296/1_1096596_1053	ATATATATATAT	AT	30	12	TTTATGTTACTGTGTGGCCCAGGCCAAAA[ATATATATATAT]ACTAAATGGCTTTTCCGAAAACCCCTCTTTCTACCCAAA
CL100108416L2C002R061_273770/1_173015_1054	TAATAATAATAA	TAA	37	12	TCGGGTTAAGTGGTCATATACAACACAAAAAATAAG[TAATAATAATAA]GGCATAGTCATATTTTGCGCATTGCAGGACAGTGATTGATG
CL100108416L2C011R095_206425/1_1129720_1055	CCACCACCACCA	CCA	36	12	CTGCTGAACTCTGCTAGCTACCACTTGCACTGGTT[CCACCACCACCA]CACATCGGTAGTGCCTACTACCATCACCCAATACAGCACACACT
CL100108416L2C008R035_257379/1_754597_1056	ATTATTATTATT	ATT	31	12	ATTGTATTCCCGTGGGATGCGGATGTTTAA[ATTATTATTATT]TTACTGAATTGTATACTGTATAACATACTCTTTCTTTTAGTGTTGTTATCGCAA
CL100108416L2C014R029_403559/1_1371964_1057	GTGGTGGTGGTG	GTG	24	12	AGATGGTGAAGGTGGAGGAGGTA[GTGGTGGTGGTG]GCTACTGCTCCCGTTACTTTAAAGGTCACTTTAATCTTGGAGTGGTGGAGATGGTGA
CL100108416L2C009R033_184126/1_856024_1058	TGTGTGTGTGTGTGTGTG	TG	24	18	GAGAGAAAGAGAGAGTGTGCGCT[TGTGTGTGTGTGTGTGTG]AATGTTAGTGTATGTGTGTGTGGGTGTTTGTGTGTGTTTGTTGG
CL100108416L2C013R049_181396/1_1289022_1059	ATTATTATTATTATT	ATT	43	15	ACGTCTCCTTAAAAATATTTCTGCCATTTCTTCAACAATGTC[ATTATTATTATTATT]CTGGACTGTGGAAGATGAAGCTACTG
CL100108416L2C008R096_125348/1_818510_1060	TATATATATATA	TA	44	12	ATAGTGCCAGACAAGGAACAATTCTCTATCCGTTCTTATTCAG[TATATATATATA]TGGACGAGCTACTGGTAACATTGAA
CL100108416L2C004R006_114566/1_302848_1061	TATATATATATA	TA	39	12	ATTGTTTACAACTCGCGCTTTGGCTGCTGGACACACTG[TATATATATATA]TGACCAGTTCTTTGCTAAGGATTTCATTTTGGCCA
CL100108416L2C013R016_429379/1_1253253_1062	ATATATATATAT	AT	42	12	CTGGTTTAGGGCATGCACAAGATAAATTGAATATATATATC[ATATATATATAT]AAGCTAGAATTGTCATCAATAAAAACGTTTTACCTGGTAGTGG
CL100108416L2C009R031_148962/1_853628_1063	TTATTATTATTA	TTA	33	12	TGCAGCATCCTTACAGTATTTAATTTGGTGAG[TTATTATTATTA]AATAGTGTATATGTTAAAAGGTTCAGGGAGCAGTCC
CL100108416L2C008R079_92143/1_800686_1064	ATATATATATATATAT	AT	43	16	ACGGAATAAAATAAGAGGGTGTGACCTGATTTTCCTAAACAA[ATATATATATATATAT]TCCCCATAGGAGTGAACCACCTTGC
CL100108416L2C007R014_92691/1_624252_1065	ACTGAACTGAACTGAACTGA	ACTGA	25	20	TGGCGGACATGTTTATATAAGGAC[ACTGAACTGAACTGAACTGA]AGAGAGCGATGATAGTCTACATATAGCTAATCATATCATGCAAGCACTTGT
CL100108416L2C006R068_488534/1_578826_1066	TAGTAGTAGTAGTAG	TAG	33	15	AGCAGAAACAGCAGTTGTGGTAGTATAATTTC[TAGTAGTAGTAGTAG]GAGGAGCAGTAGAAGTATTAGTTGCCGCAGTAACATCAGTTGTG
CL100108416L2C013R089_221392/1_1329648_1067	CCTCCTCCTCCT	CCT	24	12	TCTCTGTGCCAAGTGAAACCATA[CCTCCTCCTCCT]GGATTAACACCTGAGGAAACTATACATAAGTGTAACTGTGATTAGTGTGTGATCTGTGTGT
CL100108416L2C007R028_362330/1_641294_1068	ATATATATATATATATAT	AT	56	18	AGGTCAAGTCTTGAGTTTGTTGAAAAAAGGCTAGGGTCAAAGTTTTGCTCACTAA[ATATATATATATATATAT]AGTTATTTGCTGCCTGAGACCGT
CL100108416L2C016R056_448783/1_1613830_1069	ACACACACACACACAC	AC	41	16	ACACACACATACACCCTAACACACATATAAACCCACACAT[ACACACACACACACAC]ATATACACATACACATATATACACATACACTCCTCCCC
CL100108416L2C002R012_111309/1_116942_1070	TATATATATATA	TA	27	12	AGGAAAATGCTATGTTGTGTATTGGC[TATATATATATA]CTATATATACCTCTCATATGATCACCATTTGTTCATTGGCTATACATCCT
CL100108416L2C009R060_238969/1_884250_1071	ACACACACACACAC	AC	42	14	GGGCAAGCAAACAACTCACACATAGATTTGCTTGCAAACAT[ACACACACACACAC]CTGTGAAGCAAGCAAACAACACGCACATAGACTTGCTTGCAAAC
CL100108416L2C009R066_474997/1_891108_1072	ATATATATATAT	AT	29	12	ATGCTGGAAGTTGATGTAATGCTTTTAA[ATATATATATAT]TAAAAANAACATGGAAGGACCCATGAAAGAATTGAGGTCA
CL100108416L2C016R059_267095/1_1616780_1073	TATATATATATATA	TA	37	14	CCTCCACCTCACCCTACATACATTCATAAATACATT[TATATATATATATA]CGTCTACAGACACTTTTATGCAATCTTGTGC
CL100108416L2C011R052_535238/1_1085576_1074	GGCGGCGGCGGC	GGC	46	12	TTTCGTGCCACGTAAAATAGTCGTGTTGTTGTAGTGATCTGGGGT[GGCGGCGGCGGC]GGGTCTTGCATAGTGTGACCATCTATGTGACT
CL100108416L2C005R095_302324/1_501318_1075	ATAATAATAATA	ATA	48	12	AAAGTGCAAGAAATGTCACACCGATACAACTTTTGGGGATGTAGAAT[ATAATAATAATA]CTGCCATCTCTTTCTGATTTAAACCAGA
CL100108416L2C015R034_445070/1_1485082_1076	TGCTGCTGCTGCTGCTGC	TGC	34	18	CCGTATAGATGGCACTACGTCGGGGTTTAATGT[TGCTGCTGCTGCTGCTGC]TATTGTGGTCGGACGCTTATAGTAGTAAT
CL100108416L2C010R051_97036/1_980163_1077	TGGTGGTGGTGG	TGG	55	12	GGGTCATGAGGGCGTCATTATGGGCTGTGTGGGGCAGTGACACAGGTGGACTGT[TGGTGGTGGTGG]TTTATGCGGGTCATGTGTAGTCATGAGGGCGTTA
CL100108416L2C005R077_146077/1_482655_1078	ACACACACACACACAC	AC	27	16	ACACACATATAGGCACAAACACATAG[ACACACACACACACAC]ATACTTATCATTACTATGGTGACCATTTCAGTGACTACAAAGAGTTGTGGCCTTTGG
CL100108416L2C016R006_105149/1_1557646_1079	ACACACACACAC	AC	29	12	ACATATCCGCAAGCATAAACTCACACAA[ACACACACACAC]AACCACACTCACACATATACACACAGACGCAAATGGACACA
CL100108416L2C011R014_135972/1_1042755_1080	GCTGCTGCTGCT	GCT	35	12	TGATATGCCAATAATGCTTTCAGCTTTAATATCG[GCTGCTGCTGCT]GTGGTCATTTGTAAATAACCATCAACAGCTAGATCTCCA
CL100108416L2C008R072_232840/1_793454_1081	AGGAGGAGGAGGAGGAGGAGGAGG	AGG	34	24	ACATTGCATATTAGGGCTCAGCTGAATATCCAC[AGGAGGAGGAGGAGGAGGAGGAGG]AGACCTGTGTCACTCGACCGTTGCTTCATGA
CL100108416L2C001R031_300473/1_34497_1082	CTGCTGCTGCTG	CTG	38	12	AGTAGGGACATAATCTGACGAGTGGATACAACTAGTT[CTGCTGCTGCTG]GAACCTGGAATATAGTAGGGACAAATCTGACGGGTGGAT
CL100108416L2C014R059_35515/1_1403786_1083	TGTTGTTGTTGT	TGT	26	12	TGCCCATAGTAGGTAAGATCACAGC[TGTTGTTGTTGT]TGCAGGGAATGTGATAGACACCACCAAGGCATACCTCAAAGGGTCTGGATG
CL100108416L2C016R035_101086/1_1591221_1084	AGAGAGAGAGAGAG	AG	47	14	GCAGCATCAGTCAAATTGTTTTTATACCTCAGAACCTCAAGANGGA[AGAGAGAGAGAGAG]TGATGGAGCGTTGGTGGATCA
CL100108416L2C013R041_379021/1_1281035_1085	GTGTGTGTGTGTGTGTGT	GT	34	18	GCCTGAAGCCTCCATGATATATATAGTGTGTGA[GTGTGTGTGTGTGTGTGT]GGGGGGGGGGGGGGGGAGGTAAGGTAGGGCAAGGGTAAA
CL100108416L2C010R068_331353/1_997245_1086	GTGTGTGTGTGT	GT	30	12	TGCTATCATCTTTCTCTTGAAGTACAGTA[GTGTGTGTGTGT]ATGTGTGTGTGTTGGTGTATGTGTGTGTTTGTTTTGAAA
CL100108416L2C012R067_448132/1_1204300_1087	CATCATCATCAT	CAT	64	12	GGTCTACTCTAGCTAACCACAGCAGTTTAGTCAACAATATCACGGGTAATCAATTATTGGTAG[CATCATCATCAT]ATAAGTGGTGCGGAATGGGTTACAA
CL100108416L2C010R062_116243/1_990663_1088	TTGTTGTTGTTG	TTG	37	12	ACCTCCCCGTGGGTATTCATATCTAGTTTGTTGTGT[TTGTTGTTGTTG]GAACAAAGCCTTTCACATGTTAGAGCTGCTCCATCTGG
CL100108416L2C008R002_440634/1_716204_1089	ATATATATATAT	AT	24	12	GGGCAATTTGGAGAGAATCAGAC[ATATATATATAT]ACATAGGGTAACATGGTACATAACGGACCACTTAACTTTGACATAGG
CL100108416L2C005R068_71817/1_473205_1090	ATATATATATATATATATATAT	AT	28	22	TGCCAATGTAAAACATAATGTCATCTG[ATATATATATATATATATATAT]TGATTGTGTATCTGTAACTAAAACAGCTACCAAGAATGT
CL100108416L2C012R053_545207/1_1190847_1091	TAAGTAAGTAAGTAAG	TAAG	37	16	TGCCTAGGCTTACATTCACGACTTCAGAATCAACCC[TAAGTAAGTAAGTAAG]TAAATTTTATTTGTCCAAATCCATTTTTACAAAGGTGGT
CL100108416L2C005R070_353683/1_475782_1092	GCAGCAGCAGCA	GCA	13	12	CAATTGTCAGAC[GCAGCAGCAGCA]AGGAGCAAAAGTAGCAGCAGCAGCAATGGGCAGAAGCAGCAGCAGCAATAATGTGTAGAAGCAGCAGCAGCA
CL100108416L2C005R070_353683/1_475782_1093	AGCAGCAGCAGC	AGC	37	12	CAATTGTCAGACGCAGCAGCAGCAAGGAGCAAAAGT[AGCAGCAGCAGC]AATGGGCAGAAGCAGCAGCAGCAATAATGTGTAGAAGCAGCAGCAGCA
CL100108416L2C005R070_353683/1_475782_1094	AGCAGCAGCAGC	AGC	59	12	CAATTGTCAGACGCAGCAGCAGCAAGGAGCAAAAGTAGCAGCAGCAGCAATGGGCAGA[AGCAGCAGCAGC]AATAATGTGTAGAAGCAGCAGCAGCA
CL100108416L2C005R070_353683/1_475782_1095	AGCAGCAGCAGC	AGC	84	12	CAATTGTCAGACGCAGCAGCAGCAAGGAGCAAAAGTAGCAGCAGCAGCAATGGGCAGAAGCAGCAGCAGCAATAATGTGTAGA[AGCAGCAGCAGC]A
CL100108416L2C008R073_378049/1_794849_1096	ATATATATATATATAT	AT	30	16	TCAAACAGGTCGCCCAACTCTTTTTTAAA[ATATATATATATATAT]TCGTTGACCTGGCTTGCCCTAGCCATTTGAATTTGA
CL100108416L2C004R075_218929/1_376786_1097	AGAGAGAGAGAG	AG	33	12	CACCATCTAGCATCTCCCACCATGTTCTAAAC[AGAGAGAGAGAG]ACGCCTTAGCAGAGCATCATACCCAGGTGTTGGTAGTTCAGCACCATCTAGC
CL100108416L2C016R055_64408/1_1611865_1098	ATCTATCTATCTATCTATCTATCTATCT	ATCT	26	28	TCCAGATAGGAAAACAACAACTGAG[ATCTATCTATCTATCTATCTATCTATCT]CTGCTGTTTTACGATAATAGGGACTATCC
CL100108416L2C013R067_471069/1_1307688_1099	AGGAGGAGGAGG	AGG	35	12	ACCTTACGGAAAAATATGGTCTGCGAAAATTCCT[AGGAGGAGGAGG]AAATGGTCAGCCTACTGGCCCGTGGTCTATATCA
CL100108416L2C015R067_266855/1_1520664_1100	CGACGACGACGACGACGACGA	CGA	33	21	GACAACGACAACGACGACGACAACGCCGACAG[CGACGACGACGACGACGACGA]CGGTGACGATGACAACGGGGACAACAGTGG
CL100108416L2C006R008_333686/1_512135_1101	TATATATATATATATA	TA	37	16	AATTAAAAACCACTGGCTAGTCTGTCCCCCATCTCC[TATATATATATATATA]ATGCCTTGCAGCCCATTGGTCGCAAAAA
CL100108416L2C009R076_232757/1_901418_1102	CAGCAGCAGCAG	CAG	29	12	CGACACCTCATTACAACAGGACCACCAT[CAGCAGCAGCAG]AAACACGAGCAGCTGCAGCAACATCAACACCTTAGTACAACAGGACCACC
CL100108416L2C017R014_142447/1_1671762_1103	ATATATATATATATATAT	AT	34	18	TCCCACAACACTAGTCAATGAATGCTNCATACA[ATATATATATATATATAT]ACTTAGGAAGATTAGGGAGTGGTGTACCA
CL100108416L2C015R079_341286/1_1533190_1104	CAACAACAACAA	CAA	40	12	CACCACGCTGTTTGTGTTGTAATAATTAATTAACCTTAT[CAACAACAACAA]CGTGTTATATACTAAATAGGGGTCGACTCGGC
CL100108416L2C011R023_237267/1_1053272_1105	TAATAATAATAA	TAA	34	12	GTACTTCATAAGTTTCCATTAGTTGCCATACTC[TAATAATAATAA]ATAATAATAATATAAAATGTATTGGTCAAAATGTAGCACGGATACA
CL100108416L2C011R023_237267/1_1053272_1106	AATAATAATAAT	AAT	45	12	GTACTTCATAAGTTTCCATTAGTTGCCATACTCTAATAATAATA[AATAATAATAAT]ATAAAATGTATTGGTCAAAATGTAGCACGGATACA
CL100108416L2C004R083_378613/1_385392_1107	CTGCTGCTGCTGCTGCTG	CTG	42	18	TTTCCTATCTTCGTCAATGTGAGATAGTATTTCAAATTGTT[CTGCTGCTGCTGCTGCTG]TTGCTCACTGTCGACCAGATGAATCCTGAATC
CL100108416L2C004R006_245670/1_303164_1108	TATATATATATATA	TA	27	14	ACCATGATTGAGTATGTTCGTCTTCT[TATATATATATATA]ACGAATCTATGTGTTGCCTGATGGATTAACATGATTGAGT
CL100108416L2C008R086_368140/1_808429_1109	TATTATTATTAT	TAT	25	12	CAAAGCCGCCAATTATGCCCAGGC[TATTATTATTAT]TTATCACCCAAGACCCCATTGTTAAACCAAACCAGTCATGAAACTGATCGAGCT
CL100108416L2C009R093_482940/1_919562_1110	ATAATAATAATA	ATA	27	12	ATTGTTGACCACTCGTGAAGCTCCCC[ATAATAATAATA]TATAAGTAGAATCTGAATTGTGAAACTTATAGATGTACATGCCCCGATTGTTAACA
CL100108416L2C004R011_199486/1_309050_1111	CTCTCTCTCTCT	CT	35	12	GGACAGGAGAGCATGCTAGATCGAAGTGGTACTG[CTCTCTCTCTCT]AGTACTATTTTAAGGGGCATATGCTAACCTGAGGTCAG
CL100108416L2C007R003_128628/1_611258_1112	TAATAATAATAA	TAA	49	12	AGTGTGTAGGCGGTAATTTAGGGCAGCCACAGAATCATTGAATGAAAG[TAATAATAATAA]TAGAGGCCACGCAAGTGTGTA
CL100108416L2C003R094_506912/1_294094_1113	GGTGGTGGTGGT	GGT	47	12	TGATTTTGTAGCTCGGAGTCAACGTAAGTATTGGGTACTAAGTTTG[GGTGGTGGTGGT]AGGGTGGAGTAGAGGCGTACCATGCTACTAGTGGAA
CL100108416L2C015R014_273128/1_1461758_1114	TATATATATATATA	TA	48	14	GTGCACACTCTACTGGCCCTATTGTTTCATCAATTACGACACCAATC[TATATATATATATA]CAAATCATTTACTGTCTTGCATGCCATACCCC
CL100108416L2C003R026_327679/1_238650_1115	TGTGTGTGTGTG	TG	38	12	GTCTGTGTGTGTTTGGGTTTGTTTGTGTGCGTGTGTT[TGTGTGTGTGTG]TCAGGCACAGTGCTTGTAGTAATGTACGTTT
CL100108416L2C015R078_191994/1_1531740_1116	TATATATATATA	TA	44	12	TCCGGATTTTAAAGGTTCCTGATTTGAAAAATTTAACTGTATT[TATATATATATA]AGCGGACATTAAAAGTGACATTACTTGA
CL100108416L2C007R091_337976/1_708025_1117	ATGATGATGATGATGATGATG	ATG	26	21	AAGGGTGATGGTGATGATGTTGAAT[ATGATGATGATGATGATGATG]GAACCAATAATTATACTGTTTCTGACGGTATTGGCG
CL100108416L2C005R040_358601/1_444999_1118	ATATATATATATAT	AT	26	14	AATGTGGAGCCAAATGATAGCACAC[ATATATATATATAT]TGAAGGGCCTTTAGGGCGACCCATATATATTTGTATGGCCT
CL100108416L2C005R036_178139/1_440399_1119	ATATATATATAT	AT	61	12	AGTTTCAGTGGAATTTCTGCCAGGTAGGAAATAGCTTGATGCTTTTTTTCATTGGGCAAA[ATATATATATAT]TGTATGGTTTTCATGCTGCACAGG
CL100108416L2C002R012_60705/1_116845_1120	TGGTGGTGGTGG	TGG	5	12	GATA[TGGTGGTGGTGG]TCAGATGTTGCGGCACTTTCCGTGTCTGTTACTTGATATGGTGGTGGTGGTTAGATGTTGCGGCACTTTCCG
CL100108416L2C002R012_60705/1_116845_1121	TGGTGGTGGTGG	TGG	55	12	GATATGGTGGTGGTGGTCAGATGTTGCGGCACTTTCCGTGTCTGTTACTTGATA[TGGTGGTGGTGG]TTAGATGTTGCGGCACTTTCCG
CL100108416L2C008R060_150504/1_780818_1122	TATATATATATA	TA	37	12	ATGTCGCTAATGTACTTTGGTGACCATCAAGGGCCT[TATATATATATA]TTGGTACGGCTATTGGGCCGCACATCTTGTAT
CL100108416L2C004R091_352919/1_394096_1123	AATAATAATAAT	AAT	40	12	GTAGCTCGGCAACCAATAGAGCTAGAACAAATACAAAAA[AATAATAATAAT]CCATGGGAAAAATAAATTCAGGCGGAAAT
CL100108416L2C006R042_25638/1_550773_1124	CTGCTGCTGCTG	CTG	25	12	CCTACGCTGATGTTACTGTTGCGT[CTGCTGCTGCTG]TTGTCGTTACTGCTGTTGTTGTCGCTGCTGCTGCTGCTAAATTGACGTC
CL100108416L2C006R042_25638/1_550773_1125	GCTGCTGCTGCTGCT	GCT	60	15	CCTACGCTGATGTTACTGTTGCGTCTGCTGCTGCTGTTGTCGTTACTGCTGTTGTTGTC[GCTGCTGCTGCTGCT]AAATTGACGTC
CL100108416L2C015R036_277438/1_1487046_1126	ATATATATATAT	AT	51	12	ACGCTTACACTGTTTTTGACATGGAAAATGTTCACTTTGATATTTCCCTG[ATATATATATAT]TGTCATCGGGGAGCGAGATAGC
CL100108416L2C010R043_83131/1_971772_1127	TGATTGATTGATTGATTGATTGAT	TGAT	43	24	CCAATTTATGTGTATCTGTGCTGCCTTTTGGCGAATAAAACA[TGATTGATTGATTGATTGATTGAT]TACCAGATATGGGAGGGGAAGAA
CL100108416L2C006R003_268957/1_506006_1128	AAACAAACAAACAAAC	AAAC	58	16	GTCTGATCCCAAGGGTACAATTGTACCTATAAAATCCATGAGCTTGTAATAAATATA[AAACAAACAAACAAAC]TATCTGTACACTAGATAGACCAAGGGC
CL100108416L2C002R055_338890/1_166633_1129	ATATATATATAT	AT	27	12	ACCAAAAAGTGTAGATGGTCCCCTTG[ATATATATATAT]TTTTCTTAATTTATTTGTATTTATTTTTTCTGTGATCCGGGTTTACTGGAAAGG
CL100108416L2C011R048_87431/1_1080359_1130	TGGTGGTGGTGG	TGG	60	12	AGTGTTTGATTATCCCCTCCCCCTCCTCCCCGAGTACACTTCACTGGTAATAGTGGTAT[TGGTGGTGGTGG]CGATGGAGGCATCAAGGAAACAATGCA
CL100108416L2C007R025_396232/1_637842_1131	TGTGTGTGTGTG	TG	42	12	GTGAGTGTGTAGGTGTGTGTGGATGTATGTAGGTGTTTGTA[TGTGTGTGTGTG]TTAGTGAATGTGTAGGTGTGTGTGGATGTATGTAGGTGT
CL100108416L2C016R083_118673/1_1641623_1132	ATATATATATAT	AT	36	12	TGTACAGAAAACGTCCAATAGTTTACCAAATATGG[ATATATATATAT]TGAATGCAAGGGACCCCTTTGAAGTCGGAGAGTTGTTCTACCC
CL100108416L2C007R046_254771/1_660748_1133	GTGTGTGTGTGT	GT	25	12	GTGTGCGCGATTATGTGTGTGTAA[GTGTGTGTGTGT]GCAATCGTGTGTATTTTTTGTGTGTGCAATTGTGTGTATTTGACCA
CL100108416L2C004R014_522202/1_313291_1134	TCGTCGTCGTCG	TCG	55	12	CCACCATCACCCTTGCTATGATATAATGGCCTTTCTTAGACTGGGGTCGGGTGC[TCGTCGTCGTCG]ACGTCTACCATCACCCTTTCTATGATAT
CL100108416L2C001R081_114023/1_86753_1135	GGAGGAGGAGGAGGA	GGA	11	15	AACTTCTGAC[GGAGGAGGAGGAGGA]AGCATTGNAGCAATAAAAATCTTCCGGGGGAGGAGGAGGAGTAAGCACTGGAGTAACACAAAATTCCCGAGGG
CL100108416L2C001R081_114023/1_86753_1136	GGAGGAGGAGGA	GGA	54	12	AACTTCTGACGGAGGAGGAGGAGGAAGCATTGNAGCAATAAAAATCTTCCGGG[GGAGGAGGAGGA]GTAAGCACTGGAGTAACACAAAATTCCCGAGGG
CL100108416L2C002R001_180069/1_103424_1137	GAAGAAGAAGAA	GAA	46	12	GCCGCCTATATGGATAAAAAGGAAGCCGAAGAAGAGGGTGAAGGG[GAAGAAGAAGAA]GAGGGAGAGGAGGAAGGTGAGGAAGATGAGG
CL100108416L2C007R007_360872/1_616395_1138	ATATATATATATATATATATATAT	AT	29	24	GCCTAATTTAGTAAAAATCGGCTAGCCA[ATATATATATATATATATATATAT]TGCAATGTTTTATCTCGATGGTGACTCA
CL100108416L2C002R087_376417/1_198745_1139	ATATATATATAT	AT	28	12	TGGATCGTTTTAGGCTCTGTAAAAGAA[ATATATATATAT]TTTTAGATATGCTGTTACAATACTAATTTGTGCATTGCCAGACAAACTGAATC
CL100108416L2C008R009_233287/1_724111_1140	GCTGCTGCTGCT	GCT	26	12	ATGGTAGACATTGCATCGCAGACAC[GCTGCTGCTGCT]AAGGAATTATATAATAGGTTGTGGTGCGAGATTTAAATGGTAT
CL100108416L2C017R078_279686/1_1740406_1141	ATATATATATATATAT	AT	44	16	CCACTAAAGAGGCACCTGGAACAACTCTTGGGTTTTGTGACTG[ATATATATATATATAT]TAGGGTGATCCTGTTGCCCTCATATC
CL100108416L2C011R015_39069/1_1043714_1142	TGTGTGTGTGTGTGTGTG	TG	29	18	TGTGTGTGTTTCTGTGTTTGTATGTGTA[TGTGTGTGTGTGTGTGTG]GGGGGGGGGGGGGGGGGGGGTCCTATTCCACCCCATGAACTA
CL100108416L2C011R091_2913/1_1124913_1143	GCTGCTGCTGCT	GCT	39	12	ATACTGCCATGACACTACCGTGATCACGCAATGTCTCC[GCTGCTGCTGCT]GGACATACGCTCGGTACATAGGATAACACT
CL100108416L2C013R075_420770/1_1315899_1144	AAGAAGAAGAAG	AAG	42	12	ACCTGCTGAAAAGTTTTCTGAGAGGTTTTAAATCTCCCGAC[AAGAAGAAGAAG]TGAACACCGAGACCCACCTTATTTCTTCTGCCG
CL100108416L2C016R096_13257/1_1655140_1145	AGAGAGAGAGAGAGAGAG	AG	36	18	AACATTTAGGAGTCTGGAAGCTGCATTAGAGAATA[AGAGAGAGAGAGAGAGAG]TGTGCGTGTGTACATGTGTGTGTATGT
CL100108416L2C004R076_553360/1_378377_1146	ATATATATATAT	AT	32	12	CCAATTTACTGGGTTTTGGAGAAGAAAAAAA[ATATATATATAT]ACATATACAGACACTTTTATGCAATCTTGTGCAGCCAGGATCTC
CL100108416L2C003R036_515722/1_248920_1147	ATTATTATTATT	ATT	29	12	CCCACTGACATTTTGATTTGATTCGACC[ATTATTATTATT]TGTATCAAAAACCTTTCCTTGTATAGGGTACTGGGCTGTCAGCTC
CL100108416L2C006R088_512619/1_599539_1148	TCATCATCATCATCATCATCA	TCA	23	21	ACCTCCACCACTACCACCACCG[TCATCATCATCATCATCATCA]ACATCATCATCATCATCACCATCATCTTCATCACCTTCACCA
CL100108416L2C006R088_512619/1_599539_1149	CATCATCATCATCAT	CAT	45	15	ACCTCCACCACTACCACCACCGTCATCATCATCATCATCATCAA[CATCATCATCATCAT]CACCATCATCTTCATCACCTTCACCA
CL100108416L2C006R096_380891/1_608096_1150	TGCTGCTGCTGCTGCTGCTGCTGCTGCTGCTGC	TGC	22	33	TGCTGCTGATGCTGTTGCTGT[TGCTGCTGCTGCTGCTGCTGCTGCTGCTGCTGC]TACTGCTGCTACTACTGATGCTGCAGTT
CL100108416L2C002R046_278092/1_156672_1151	TGCTGCTGCTGCTGC	TGC	35	15	TGACGCCGGAATATTAATAACTAAGCCAAACCCA[TGCTGCTGCTGCTGC]TACTGCCGCACTTAAACCGGAGAGAGAAAAC
CL100108416L2C011R065_171638/1_1098510_1152	TGTGTGTGTGTGTG	TG	61	14	GCTTAAGTATGTACCGCCCTACTGTACAATATATAGACCCCCCACCCTATGTGTTGTTGT[TGTGTGTGTGTGTG]TCGATGTGTATGTGCACCTAAAAACC
CL100108416L2C011R065_171638/1_1098510_1153	TGTTGTTGTTGT	TGT	52	12	GCTTAAGTATGTACCGCCCTACTGTACAATATATAGACCCCCCACCCTATG[TGTTGTTGTTGT]GTGTGTGTGTGTCGATGTGTATGTGCACCTAAAAACC
CL100108416L2C010R092_135347/1_1021769_1154	GTGTGTGTGTGTGTGTGTGTGT	GT	40	22	TGGCATCTTTGAAAGCATCATCTTGCTCTCTGGGTACAC[GTGTGTGTGTGTGTGTGTGTGT]CGGGTGTGTTGTCCCCGATGC
CL100108416L2C003R048_413903/1_259773_1155	GTCATCGTCATCGTCATCGTCATCGTCATCGTCATCGTCATC	GTCATC	33	42	TCGTCATCTTCATCGTTATCGTCATCATCATT[GTCATCGTCATCGTCATCGTCATCGTCATCGTCATCGTCATC]ACCTTCGCCAGTGTCATTGTCATCG
CL100108416L2C014R034_484834/1_1377820_1156	TCTCTCTCTCTC	TC	23	12	GTAGCTGGTTGGAGCATGCAGA[TCTCTCTCTCTC]TACTACGTCCATCAATGTTAAACTAGCCCTTCCTGAGTATAGCCTAGACA
CL100108416L2C016R019_495257/1_1574471_1157	CACACACACACACA	CA	39	14	ATCTTCGCTCTCCCTTACCACCTCATCCCCACTTAACT[CACACACACACACA]AGCACACATATATACACATACACACAAGCAACCCACA
CL100108416L2C009R013_459669/1_833058_1158	ACAACAACAACA	ACA	31	12	TTCCCTAACAGAACTGCTACAATGACAACT[ACAACAACAACA]ACGACAATGATGACATCGCTGTGGAAATATCTTTTTCA
CL100108416L2C007R076_16231/1_691626_1159	ATATATATATAT	AT	30	12	AGCTGAATACTAATTTGGCCTACCGACCA[ATATATATATAT]GTCACAGCAAGTATTAACTGAGCATCAAAGGGTATGGTT
CL100108416L2C014R019_168441/1_1360154_1160	CTGCTGCTGCTG	CTG	44	12	ACGTGTGGTGATTCTGATGTTATTGCTTTGGCTAGTGTTACTA[CTGCTGCTGCTG]TTGTTGCTGGTGTTGCTGCTGCGTGAATGGATGCTGTTAC
CL100108416L2C013R056_18729/1_1295883_1161	CCACCACCACCA	CCA	25	12	CCATAGTCACCTGTTCCCCAATCC[CCACCACCACCA]CCTTGTCCCCATTCCCCACCTCCTTGTCCCCAGTTACCACCACC
CL100108416L2C001R001_141133/1_327_1162	TATATATATATA	TA	24	12	ATCCATTTATGCGATGCTAGCTG[TATATATATATA]CATAAAAGTTTCATTTAATACTGAGAGTATCGTTCAAATGATATTGCTCATACTCCT
CL100108416L2C017R088_540514/1_1751351_1163	TAATAATAATAA	TAA	41	12	ACACATACACACTTTATACCAACGTGCATAACTTTAAAGC[TAATAATAATAA]ACACCCCNAAAGTCTGACATCCTGAGCCCG
CL100108416L2C009R080_506395/1_906184_1164	ATATATATATAT	AT	29	12	ACAGGGTGTTCGGGACATGATATGCACA[ATATATATATAT]GTGATTAGCACAATAACTAGACACAAAAACAATAGTGGATTGGGT
CL100108416L2C009R064_159008/1_888342_1165	TATATATATATA	TA	46	12	TGAGAGACAACATTTTTAGACGGGTCTATTTGGGTCCGTTGCCCC[TATATATATATA]TGGGAAGTTTCTATTTACGCGGTCCA
CL100108416L2C002R076_58233/1_187385_1166	CACACACACACA	CA	15	12	AACACACTCCCAAC[CACACACACACA]CTAACACACACACACACACTCACAAACAGACACACAGAAACACACACAATCATACAC
CL100108416L2C002R076_58233/1_187385_1167	ACACACACACACACAC	AC	30	16	AACACACTCCCAACCACACACACACACTA[ACACACACACACACAC]TCACAAACAGACACACAGAAACACACACAATCATACAC
CL100108416L2C008R031_490815/1_750476_1168	TGTGTGTGTGTGTGTGTGTGTGTGTGTGTGTGTGTGTGTGTGTGTG	TG	24	46	GGGGTGGGTTGAGTGTTTGTGTT[TGTGTGTGTGTGTGTGTGTGTGTGTGTGTGTGTGTGTGTGTGTGTG]TATGTGTTTATTGGTGTGTTGAAGTCGGA
CL100108416L2C012R019_237342/1_1153178_1169	TATATATATATATA	TA	31	14	CGAGGGGCATTTAATGAGCCCTAATATATC[TATATATATATATA]AAGTCGGAGGCCAAGCGGTCTTAGGAAGACAACCGCTCAGTACA
CL100108416L2C010R087_176017/1_1016603_1170	ATATATATATATATATAT	AT	34	18	GCCACAGTGGGACCGCTAGATATAATGGCAACA[ATATATATATATATATAT]CTTATGGCAACAGCTTCAGCAACCATCAACC
CL100108416L2C010R029_181255/1_956553_1171	ACACACACACAC	AC	34	12	TACAGACCCATACACATACAAACACACACACAT[ACACACACACAC]ATACACACACAAACACACTAACATAGACACACAGC
CL100108416L2C010R028_271005/1_955560_1172	TATATATATATA	TA	33	12	AAACAAGTAGGGAAAAATTCAATGGGACACAG[TATATATATATA]CACCTTGTTGCAAGCTATTATGCTGACTCACATTCT
CL100108416L2C016R008_39049/1_1559989_1173	AATAATAATAAT	AAT	57	12	TGCAAAGGGATAAAGGCCAAAGGAATAGTTCTATGTTTTGTTTTTTTGCATTATAG[AATAATAATAAT]GTCCTCGTGGTGTTAGAAGCACTCAG
CL100108416L2C001R044_99032/1_47713_1174	CCACCACCACCA	CCA	25	12	CCATCTCCACTTCTACTGCCACTT[CCACCACCACCA]CTTCTACCCTCAATCACCGCCACTGCCACTGCTGCTTCCAACTATA
CL100108416L2C010R064_105562/1_992727_1175	ATTATTATTATT	ATT	33	12	ACACTATTTTCTAGTTTCGGGACAAATCTTAA[ATTATTATTATT]TTTTTAAATCAGTAATTTTTGTCTCCAACAGTCAAATGTTCAGT
CL100108416L2C010R024_384009/1_951123_1176	CTGCTGCTGCTG	CTG	37	12	TTGGATCCCTCAACACTGATGCTGCTGATGCTGCCA[CTGCTGCTGCTG]TTGCTGTTATAGCTTCTGCTGCCTCTGCGTGTTGTAAGTAA
CL100108416L2C015R076_545892/1_1530134_1177	ATATATATATAT	AT	27	12	TGTGTATTCAGTAGGGTACAGTTTCC[ATATATATATAT]AGGTAGGATCATTGAAAGAAAACGCGGACATGGAGCAAAAGTTCTTA
CL100108416L2C015R062_451253/1_1515451_1178	CACACACACACACACACACA	CA	22	20	ACGCATTCCCTCCCTCTCTCT[CACACACACACACACACACA]AACCCACACACACATACACTCATACACACAGACACACTCAC
CL100108416L2C008R020_325349/1_737353_1179	ACACACACACACAC	AC	44	14	ACATGACCATCCAAGTACCACCACACTTAATGGTTATGCCTCA[ACACACACACACAC]ATGACCACCACCCAATTACCACCC
CL100108416L2C017R011_275396/1_1668816_1180	TGCTGCTGCTGC	TGC	22	12	TGCTGTTGCTACTGCTGCTGT[TGCTGCTGCTGC]TGTGAGAAACTTAATAGGTATACATTTGTATAGTTACCATGATTCTGCTATTTCTGGCCA
CL100108416L2C012R074_49176/1_1210838_1181	TGTGTGTGTGTGTGTGTGTGTGTGTG	TG	28	26	GTTTGTGTATGTTGGTGTATGTGTGGA[TGTGTGTGTGTGTGTGTGTGTGTGTG]TATGTGTGTGTGTTTGTGTGCGATGTGCGTGTATGTTTGCGTGTTT
CL100108416L2C012R093_34603/1_1230642_1182	TCATCATCATCA	TCA	32	12	AGAAACAGCATCAACATCAGCAGTATCTTTC[TCATCATCATCA]ATATCATCACCAATATTTCCTTGTGTGGTTGTTAGCCTATCA
CL100108416L2C011R032_126179/1_1063386_1183	ATGATGATGATGATGATGATG	ATG	22	21	ACGACGGTGAAAATGGCGATA[ATGATGATGATGATGATGATG]TTGGTAGTGGTGACGGCAACGACGACGACGGTGAAAAT
CL100108416L2C011R032_126179/1_1063386_1184	ACGACGACGACG	ACG	61	12	ACGACGGTGAAAATGGCGATAATGATGATGATGATGATGATGTTGGTAGTGGTGACGGCA[ACGACGACGACG]GTGAAAAT
CL100108416L2C010R092_231221/1_1021959_1185	TGCCCTGCCCTGCCCTGCCC	TGCCC	38	20	CCCTGCTCTGTCCTGCCCTGCCCGGCCCGCCTTGATA[TGCCCTGCCCTGCCCTGCCC]CACCCGCCTTGCCAGTTCCACTCTG
CL100108416L2C005R060_174945/1_464896_1186	ATGATGATGATG	ATG	30	12	TGATGTTCATCTTGATGAAGAGGGTGATT[ATGATGATGATG]AGCATGATAATGATAACGGCGATGATGAAGATGATGATA
CL100108416L2C017R033_286313/1_1694167_1187	ATTTTATTTTATTTTATTTT	ATTTT	41	20	CAAGAATTCAGCCGTCTCAAACTCATTTACAGTCTCTATA[ATTTTATTTTATTTTATTTT]CATCTATGGGAATGGAAATGTAGTATCTGGCT
CL100108416L2C016R001_423735/1_1552654_1188	TATGTATGTATGTATG	TATG	54	16	GGTCCATATCCCCCATTAATGGTTTGTCCTAAACGGCATGTTTGGCTTAGCCC[TATGTATGTATGTATG]TACATGTGTATGTCAGTGGCGGATCCAGATG
CL100108416L2C008R001_62251/1_714147_1189	TCATCATCATCATCA	TCA	41	15	GTGCAAGATGTCTTCACCTTTGCCAAGCTGCTCGCCCTCT[TCATCATCATCATCA]CAGGATTTGTGCAGCTTGGATATGGT
CL100108416L2C011R081_300575/1_1115226_1190	TTGTTGTTGTTG	TTG	33	12	TGATATTGCTGCTATTATTGCGGCTGTTCTTA[TTGTTGTTGTTG]TTCTTATCATTATCGGTGTTGGAGTTGTCGTTGTTA
CL100108416L2C005R009_190357/1_410309_1191	GCTGCTGCTGCT	GCT	27	12	CAGCATCCATAAAAATGGGGTCTGTA[GCTGCTGCTGCT]TCTGCTACACAATCTATATATCATAACACGATATGCACATTTTCATTTTCACA
CL100108416L2C013R049_289072/1_1289220_1192	GAAGAAGAAGAA	GAA	21	12	AGTCAAAAGGGCCCCATTCC[GAAGAAGAAGAA]AAAATACGACGAAGTTCCCGAAATTTCTTGTTTAGGGCCCTTTTTGACCT
CL100108416L2C017R036_456209/1_1698068_1193	TCGTCGTCGTCG	TCG	40	12	GCTGGCCCCTGTACTATGTAGTTAACACGTTGTTGTTCA[TCGTCGTCGTCG]CGGCTGATCANGACGACCGCGCGCCCCCAGGTTTATGGTGCAAAGGAA
CL100108416L2C008R022_198414/1_739348_1194	ATATATATATATATATATAT	AT	38	20	GGCATCATCTTGTTTTCACAAAATTGGAGAATTTAAA[ATATATATATATATATATAT]AGATTCCTAGCTACAATTTTCTCATGTGTGTCTATGGGAGA
CL100108416L2C003R038_393146/1_250562_1195	TATATATATATA	TA	24	12	GAGGTCCTTCCACTGTAGAGGTT[TATATATATATA]CAATCACAATCAATAGGATTAATACTTTTTGGTTTTGGGGAAGATACATTCCT
CL100108416L2C008R077_195938/1_798715_1196	TCTTCTTCTTCT	TCT	31	12	GCTATATTGTTTGCCATGATATCAGCGTGG[TCTTCTTCTTCT]TGTTCTTTTAGATGTATTGGAGGGAAGGTCAATATTGA
CL100108416L2C014R080_439392/1_1427799_1197	TGTATGTATGTATGTA	TGTA	57	16	TGTCTGTCTATCTGTCTGCCTGTATGTTTAGATGTATGTATGTCTATCTGTATGTC[TGTATGTATGTATGTA]TGGATGTCTGTCTTCCCATCTGTCTGT
CL100108416L2C002R023_272700/1_130081_1198	ACTACTACTACTACTACTACT	ACT	25	21	CAGACACTGCCACAGCTCCTTGCC[ACTACTACTACTACTACTACT]ACCGCCACCACCAGTTTGTGGCAGTGGTCGGTGATG
CL100108416L2C005R089_518204/1_495155_1199	GTGTGTGTGTGT	GT	45	12	CCATCACTGGCTCTAGGTAATGATCTATGACTAGATTTACCTTG[GTGTGTGTGTGT]GATGTGGGGATTGGCATTAGACAGCC
CL100108416L2C009R060_178623/1_884127_1200	ATATATATATAT	AT	26	12	GGCGGTTGATTTGAAATAGATGGAG[ATATATATATAT]ACATTTTTTTTAGGGTGGGGGGGTGGGACATTTTATCGTTTATGACACAGGGGCCCTATTGAG
CL100108416L2C001R089_47628/1_95181_1201	ACACACACACAC	AC	25	12	CCCAATGCTGTACACACACAAAGG[ACACACACACAC]ATACACACACACACAAACACACATAACCACACACATAATACCCAATTCGCCACAGAGTTCAC
CL100108416L2C001R089_47628/1_95181_1202	ACACACACACAC	AC	39	12	CCCAATGCTGTACACACACAAAGGACACACACACACAT[ACACACACACAC]AAACACACATAACCACACACATAATACCCAATTCGCCACAGAGTTCAC
CL100108416L2C008R037_55184/1_756445_1203	AGAGAGAGAGAGAG	AG	24	14	GGATTTGGACTACAGATGGTGCC[AGAGAGAGAGAGAG]TGAGAGACATAGATCGACGCAATTAGGGGGAGTGTCTGCTTGCGGTTAGTACA
CL100108416L2C006R047_149976/1_556225_1204	ATATATATATATAT	AT	44	14	TGCTTTGTCACTTGTAAACCTCTGACTTATCCTGTAAAAAAAA[ATATATATATATAT]TAGATGGTTTGGGGGGATCTACCCCCTCCTTCCCC
CL100108416L2C011R013_168260/1_1041701_1205	TATATATATATA	TA	25	12	TGCATACATTTTCCGTGGAAGTTG[TATATATATATA]CATACATATATATATATATATTTATATGCAGCTACTACCATTGATTTATGCGCCACTGT
CL100108416L2C011R013_168260/1_1041701_1206	ATATATATATATATAT	AT	42	16	TGCATACATTTTCCGTGGAAGTTGTATATATATATACATAC[ATATATATATATATAT]TTATATGCAGCTACTACCATTGATTTATGCGCCACTGT
CL100108416L2C002R081_390189/1_192749_1207	ATATATATATAT	AT	50	12	TGACATATGCTTCTCCACTATTCGAATTTAAAACTTCAATTTAGGCATG[ATATATATATAT]AAATATCTCTGCAACTATTGGTTTTTGGT
CL100108416L2C012R034_81058/1_1169681_1208	TATATATATATA	TA	49	12	ATATTTGGTCTCACGGATGCCTGGTACCTTACATTCACTTATGGTCCC[TATATATATATA]CCTCGACTACAGCTCCAGACATACCTGCA
CL100108416L2C002R008_527071/1_112877_1209	TATATATATATATATATA	TA	35	18	GAGGAGACCCGGCTTGAAATGGACCTGGCATTAT[TATATATATATATATATA]CTGGTCTGGAAACGTTGAACAATTTTTCT
CL100108416L2C001R068_224826/1_73438_1210	CTGCTGCTGCTG	CTG	14	12	ACTAATACTAATA[CTGCTGCTGCTG]CTACTACTACTACTACTACTACTACTTATACTGCTACTGCTGCTACTACTTCTACT
CL100108416L2C001R068_224826/1_73438_1211	CTACTACTACTACTACTACTACTA	CTA	26	24	ACTAATACTAATACTGCTGCTGCTG[CTACTACTACTACTACTACTACTA]CTTATACTGCTACTGCTGCTACTACTTCTACT
CL100108416L2C016R026_22099/1_1580650_1212	TGTTGTTGTTGT	TGT	41	12	GAGTCCATTCCAGTAACTGCTCCAATTAGTGCTTCAATGA[TGTTGTTGTTGT]ATCATTTGGATCCGATGAACAATTAAATGACAAAGCCCA
CL100108416L2C008R088_267600/1_810291_1213	TGTGTGTGTGTGTG	TG	39	14	TGCCTATGACTCCTATTGTTAAAGTCAATAAATGTGAT[TGTGTGTGTGTGTG]TATAGTATTGGGATTTTATAATTCTGAAAATCCTGGTTTGAGGCA
CL100108416L2C006R020_145708/1_526032_1214	CTCTCTCTCTCT	CT	39	12	ATCAAATTAAGGGGCAAAACACTCTCTATATATACATA[CTCTCTCTCTCT]TTATATATATATGGCTCTAGGTTTAATTGGTTCATTTTAGCCC
CL100108416L2C017R081_20495/1_1743230_1215	GGTGGTGGTGGT	GGT	24	12	AGTACACGATATCACTAAGTGGC[GGTGGTGGTGGT]CCTATTTGAAGGTATCGTACATCTCACTTAGTAAACATACTGTCGTGCACCTG
CL100108416L2C002R036_348368/1_145373_1216	ATAATAATAATA	ATA	43	12	GTGTCTGGATGTGTATGTCTGCATATGTATGTGTATGTATAC[ATAATAATAATA]GAGATGGGTAAACGTTTCCTGATTGT
CL100108416L2C017R094_95699/1_1756217_1217	AGGGCAGGGCAGGGCAGGGC	AGGGC	34	20	GACAGGACAGGACATGACAGGGCAGGACAGGGT[AGGGCAGGGCAGGGCAGGGC]ACGGCGGGACAAGGCAGGGTAGGACATGGGTTAT
CL100108416L2C012R070_358327/1_1207261_1218	GCTGCTGCTGCT	GCT	46	12	GGCCCTTTTCCTATTATCCAACCCACCGTATGATATTGCGGTCAA[GCTGCTGCTGCT]ATTAATACTGATGCTGCTGCTATTTCTGCT
CL100108416L2C007R049_83863/1_663604_1219	TGATGATGATGA	TGA	38	12	CAACCCTATTTTAACTAATGCCCCCTGGTTAATTGAT[TGATGATGATGA]TGCTGTAAGAAATAGATGAGCTCTGTTACCA
CL100108416L2C017R017_40507/1_1675339_1220	TTTGTTTGTTTGTTTGTTTG	TTTG	45	20	TGGACCTTGTATACCCTGTATATCTGATGTCTGAAATAAACTTA[TTTGTTTGTTTGTTTGTTTG]TATCAGCAATGAGCGTATGTACTACAA
CL100108416L2C014R032_235613/1_1375124_1221	ATATATATATAT	AT	35	12	AGGCACTGTTTTGCTATTGTTTAGTTTCTAGTGG[ATATATATATAT]ACCCTATTAAGCGGCATAATTATCAAGTTTATCATGT
CL100108416L2C010R087_494586/1_1017182_1222	AATAATAATAATAAT	AAT	30	15	ACAATGAAAAGAACAAGAAAAGGAAGGAG[AATAATAATAATAAT]AAGAAGAAAATGATGACGAATAAGTAAGAAAGTGCAAAAAGGG
CL100108416L2C005R030_18124/1_433793_1223	CACACACACACACA	CA	57	14	TTGGTCACATTTCCCCTTGTCTCCCCCCCAATCGTAAATGCCTCGGGGAATCCCTG[CACACACACACACA]CCCCTCCCCAGGGCTGCATATCATTTTC
CL100108416L2C013R072_260823/1_1312505_1224	ATATATATATAT	AT	28	12	AGTGTTGGTCTACAGTTTTAACTCACA[ATATATATATAT]AACTTAGCAATCTACACACCACCAACACACAGTGCACAGTGTAGCCGTTA
CL100108416L2C003R011_172611/1_221114_1225	GTACGTACGTACGTAC	GTAC	52	16	CTCCCAGAGAGCAAAATCCGTTGCTAATGGTGTATCTATGGTAATCAATAT[GTACGTACGTACGTAC]GATCCATTTTCCTGATACGCGGTGGTCA
CL100108416L2C017R094_350997/1_1756782_1226	TGTGTGTGTGTG	TG	39	12	TGGATTCGCCACATTCGTTCATTCCCTGAGGAACTTGC[TGTGTGTGTGTG]TAAGTCGGAGGCCAAGCGGTCTTAGGAAGA
CL100108416L2C008R068_293102/1_789387_1227	TACTACTACTAC	TAC	29	12	GTCCACAAGCTGCTACTAGCTCAATTAA[TACTACTACTAC]TTCTTGTAGTAATGTTACACTTACCATCAACCCTGAGACGAATGAC
CL100108416L2C015R082_115278/1_1536103_1228	AGAGAGAGAGAGAGAG	AG	38	16	ATGTGGGTAGATGGGTGACAAACACTTATTACACATA[AGAGAGAGAGAGAGAG]ATAGAGAGAGATATGAGCACAGCCCCACAGTATG
CL100108416L2C001R012_333154/1_14647_1229	ATATATATATATAT	AT	35	14	AGTAATGTCTTTTCCAGGGGGTTGCCAAGTAACA[ATATATATATATAT]TTTTTCAACTTTTTTTTCACATTCAAGGGGTGCCCAAAACAGACATCTAGGT
CL100108416L2C010R042_456260/1_971400_1230	TATATATATATA	TA	61	12	CCGTCCCGTAAAATCCCTAGTGGAGGAGAGAGGTATGTATACTGGCTCCCGGTCGATATG[TATATATATATA]CAAAGTCCACTCCCTCAAAACCAGA
CL100108416L2C004R047_520787/1_348545_1231	GGGTGGGTGGGTGGGT	GGGT	42	16	GAGGATATCTCTAAGTACCCGGATACTTTGAGGCGGTTTGA[GGGTGGGTGGGTGGGT]CATTTGCAATCCGCCAGCCTGAATT
CL100108416L2C004R031_531967/1_332799_1232	ATATATATATATATATATAT	AT	29	20	TTTCTCTCACTCCTTCAGGGGAACGTTG[ATATATATATATATATATAT]ACATAGACAGACACTTTTATGTAATCTTGTGCAGCCA
CL100108416L2C013R080_294436/1_1320898_1233	GTAGTAGTAGTAGTAGTAGTAGTAGTAGTA	GTA	25	30	ACATTAGTTTGTCAAGCGATCCTC[GTAGTAGTAGTAGTAGTAGTAGTAGTAGTA]GTGGTAGTAGTAGCAGCAGCATGTCT
CL100108416L2C012R016_50207/1_1149319_1234	ATAATAATAATA	ATA	22	12	GGCATAAGGCGGATAATGGGG[ATAATAATAATA]CTCGGGCGTTATCTCCCGAGGCGATCTCGGGGATTATCCCCTTGTTCTACAATGCT
CL100108416L2C011R037_440669/1_1069592_1235	ATATATATATATATATAT	AT	37	18	TCCGTGTGTATATTCTGCATGTTTTGTAATTGTTAA[ATATATATATATATATAT]TCCTGGATTACTTCCGAACAGCCCTGGAT
CL100108416L2C015R053_438974/1_1505310_1236	TATATATATATA	TA	47	12	GCTTCTTCCCAAATCTAAATTGTTCGGTTCTTTTGGCAACTGGTTG[TATATATATATA]CTTATATGTACGTGACCGCAGACATTTTT
CL100108416L2C001R083_99541/1_88740_1237	TATATATATATA	TA	27	12	AGTACCCCTATTTTGACCTATCACAG[TATATATATATA]ATTAAAACCTTAGATTTGTTAAGAAAATGCTGAATTTTCACCTCGGATTTTTGAGG
CL100108416L2C005R064_203057/1_469119_1238	ATATATATATATATATATAT	AT	28	20	ACTAGTTTGGCTTAACAATTGTCACCC[ATATATATATATATATATAT]TTAGAACACCTCACTATGACCCCATAAAGTTTT
CL100108416L2C015R014_311699/1_1461837_1239	TATATATATATA	TA	28	12	TTAGCCATTTTTGCACTCAACCCTAGG[TATATATATATA]AATAGCAGTGGGCTATACGAAGTGGATTTGAACTTTTTCGTT
CL100108416L2C008R021_30576/1_737916_1240	CATCATCATCATCATCAT	CAT	23	18	TGGCACCAGGCATCATTATTAC[CATCATCATCATCATCAT]TACTATCATCACCATCATCATTACCATCATCATCATCCCCGGAACAGTAG
CL100108416L2C008R021_30576/1_737916_1241	CATCATCATCAT	CAT	65	12	TGGCACCAGGCATCATTATTACCATCATCATCATCATCATTACTATCATCACCATCATCATTAC[CATCATCATCAT]CCCCGGAACAGTAG
CL100108416L2C008R094_302310/1_816636_1242	CGCCGCCGCCGCCGC	CGC	45	15	ACAAAATTATAAATGGAAGACGTGGCACACCAGCAACCGCGACA[CGCCGCCGCCGCCGC]CTGTGCGGGCGTGATCCCCATCTTATTAAC
CL100108416L2C006R074_107772/1_584352_1243	ACACACACACACACACACACACAC	AC	34	24	CACATATACCCAAACCCCCACCCCTACACACAA[ACACACACACACACACACACACAC]TCACACACACACACTCACACACACTCACACACATACA
CL100108416L2C006R074_107772/1_584352_1244	CACACACACACA	CA	59	12	CACATATACCCAAACCCCCACCCCTACACACAAACACACACACACACACACACACACT[CACACACACACA]CTCACACACACTCACACACATACA
CL100108416L2C004R068_262205/1_369808_1245	TGCTGCTGCTGC	TGC	34	12	TGCTTTAATGGTAAAGACGTTCCTGCTTAGTCA[TGCTGCTGCTGC]AGGAATACCCAAATGGCGACTGATACAAAGATTGAGACA
CL100108416L2C016R024_154412/1_1578474_1246	CTGATGCTGATGCTGATGCTGATGCTGATGCTGATG	CTGATG	39	36	TGTCGATGCCTTTGCTAAAGCTGATATTGATGATGCTA[CTGATGCTGATGCTGATGCTGATGCTGATGCTGATG]CTGATTCTGATGCTGATGAGGGTGC
CL100108416L2C015R040_240402/1_1491580_1247	TGTGTGTGTGTGTGTG	TG	26	16	AAAAAGTCCTACCAACCTACCCTTT[TGTGTGTGTGTGTGTG]TATGTGTGTTTACGGGTGGGGATGTAACAGTAACCACACT
CL100108416L2C013R027_440742/1_1266133_1248	CACACACACACA	CA	31	12	ACACACACAAAATACACACAAACACACACT[CACACACACACA]TACAAAACACACACACACATAGAACACATACATACACTTCTACACCGCAACCA
CL100108416L2C013R027_440742/1_1266133_1249	ACACACACACAC	AC	49	12	ACACACACAAAATACACACAAACACACACTCACACACACACATACAAA[ACACACACACAC]ATAGAACACATACATACACTTCTACACCGCAACCA
CL100108416L2C015R029_270338/1_1478673_1250	GTGTGTGTGTGT	GT	28	12	TTGTACGTGTGGACATATTGTTCCCAA[GTGTGTGTGTGT]CTAATACAGATTCCTGCTCAGGGAAACGTGTAATTTGACAT
CL100108416L2C015R030_141211/1_1479613_1251	TATATATATATA	TA	42	12	AGCTTTGGTCAGGTAGTTGCAGAATTAAATGAAAAAGTTAC[TATATATATATA]TCAATTTGATCTGTGGCTCATGTTGTTTGCACAG
CL100108416L2C004R003_233038/1_299484_1252	CAGTCAGTCAGTCAGT	CAGT	24	16	ACCTCTAAGTGAATGACTGATGC[CAGTCAGTCAGTCAGT]GTTCATGGGATCAGTAATGTTAATATATTTCTCCTTCCCCACTTAGTGAATGACTGACGTC
CL100108416L2C009R010_375357/1_829921_1253	CTGCTGCTGCTGCTG	CTG	25	15	CCAAGAGTCAGCACAACACCCATA[CTGCTGCTGCTGCTG]ACAGGGGCATAACTTCACGTGCCTCAGATACCACTGCCAAGAGTCAGC
CL100108416L2C004R025_40214/1_325038_1254	TATATATATATA	TA	53	12	AGGTCTATCGGGCATTTTATGATACAAGTGTTAAATGTGGTATATGGATACT[TATATATATATA]GAAAAAGTTTTTACCGGATCCACGTCA
CL100108416L2C006R095_418050/1_606961_1255	ATATATATATAT	AT	25	12	TCTTGTAAATGTCCCCCAAGAATC[ATATATATATAT]AATAAAATGAAAAAATGATATGGCTGTGTTTCATATATTAGAGCATTGT
CL100108416L2C012R073_101463/1_1209898_1256	TGTGTGTGTGTGTG	TG	45	14	AGATCAGAACCAGGTATCTTGTGAAAAAAATGGATATTACAGTA[TGTGTGTGTGTGTG]TATGTGTGTGTTCCCTCCCTCACTTTATT
CL100108416L2C015R066_421694/1_1519862_1257	ATATATATATATATATAT	AT	30	18	GCAGGGCTTGATACCACTTACATTTGAAG[ATATATATATATATATAT]AATATAGCATAATTATAAAAGGAAATACGGACGCTTTCC
CL100108416L2C010R053_421883/1_981809_1258	TATATATATATA	TA	29	12	TGTGGCATAGGGACTTTTGTTCATTTAT[TATATATATATA]TTTATATATGGACGTATTTTCACAAACGAAGGCTCAAAATGATAGCT
CL100108416L2C004R083_518158/1_385675_1259	GTGTGTGTGTGT	GT	39	12	AAATCAGGGTGTCTCATCCGTTGCTAGATTATTTGGTG[GTGTGTGTGTGT]TCAATATTCCGCATGTAGCATATCATGGGG
CL100108416L2C017R019_191438/1_1678160_1260	ATATATATATAT	AT	34	12	ACATCGAGGAGTAAGTAATCTCAGTGCTATATA[ATATATATATAT]TTTTAAATATTATCATATAGGGTCACCCGGGGTAATTTGGGTCAGG
CL100108416L2C006R046_306085/1_555458_1261	GGTTAGGTTAGGTTAGGTTA	GGTTA	43	20	TCCACCCATAGTTAACATAGGTCCAAAATGGCCATAATAAGG[GGTTAGGTTAGGTTAGGTTA]GGTATATGGATGGTCTGAAATAGACAGTGCTCAGGTC
CL100108416L2C011R081_144701/1_1114917_1262	AACAACAACAAC	AAC	30	12	TTTAGAAGAGGCCCGGATGATTCGGATTG[AACAACAACAAC]TGTATGATCACGTTGCTCATGAAAAAGGCAGCAGTGTTCTGTTCAAG
CL100108416L2C008R094_266755/1_816572_1263	CTGCTGCTGCTG	CTG	1	12	[CTGCTGCTGCTG]TTGTAGATGGTTTTGATAATGATGATGATGATGATATCAACTAGGATGAGGCAATAGGAGAGCGCATG
CL100108416L2C008R094_266755/1_816572_1264	ATGATGATGATGATG	ATG	31	15	CTGCTGCTGCTGTTGTAGATGGTTTTGATA[ATGATGATGATGATG]ATATCAACTAGGATGAGGCAATAGGAGAGCGCATG
CL100108416L2C017R045_248205/1_1707813_1265	ACAACAACAACAACA	ACA	33	15	TGAGGGGGAGTTTAACATCCCTCCCTTCACTC[ACAACAACAACAACA]TCTCTGTGTATGGCCCTCCTTGGTAATATCAGTGGC
CL100108416L2C001R061_212881/1_66023_1266	TGCTGCTGCTGC	TGC	23	12	CTGCTGATGCTGCTGCTGATGA[TGCTGCTGCTGC]TAATCTAGCTACTGTTGCTCATGCTGCTGCGGCTATTGCTGCTTAG
CL100108416L2C016R081_309524/1_1639744_1267	ATATATATATAT	AT	30	12	GTTTTAAGCATGGCTCCCAAGTGTATTAC[ATATATATATAT]GGCACAACAAGATATAATCCTGCGACAGAGATATTATCTGCGGC
CL100108416L2C016R036_153774/1_1592357_1268	CACACACACACACACACA	CA	23	18	AAAAACCACACACACGCACGTC[CACACACACACACACACA]TAGACATAAACAAGCACACACACACACAAACACAATAACTTGACCCCC
CL100108416L2C016R036_153774/1_1592357_1269	CACACACACACACA	CA	55	14	AAAAACCACACACACGCACGTCCACACACACACACACACATAGACATAAACAAG[CACACACACACACA]AACACAATAACTTGACCCCC
CL100108416L2C001R013_333149/1_15855_1270	AGCAGCAGCAGC	AGC	31	12	TGTTTTCTTTCCGAAGATGACTCCATCAGT[AGCAGCAGCAGC]AGTAGCGGCAGCTCATGTTCTGTCTCTATTAAGAACCAGAGCAAGGCA
CL100108416L2C016R090_459983/1_1650392_1271	ATATATATATAT	AT	38	12	GAAGATGCCTCGAACTTGGATAACATTTAGGGTCTTC[ATATATATATAT]TTTTAGTGACATGATGGACGCCATATTTTGTTGTGGTC
CL100108416L2C014R021_439971/1_1362969_1272	ATATATATATATAT	AT	31	14	TGCAAAAACCATCTAGGGTGACAAAAAAAA[ATATATATATATAT]TTTTAGACTGAACAACAAATCTTTCCCGTGCCCTGAAGGTTTAAGGTTAC
CL100108416L2C007R010_266776/1_619999_1273	ATTATTATTATT	ATT	37	12	AGCAATTGACAATTTTCACATATGCAAATATAATCC[ATTATTATTATT]ATATTACATTGTTTGGTCACTTTACCCTATTTG
CL100108416L2C013R009_154879/1_1244777_1274	TGTTGTTGTTGT	TGT	28	12	AGGAGAAGTAATTTTTGTTGATGTTGC[TGTTGTTGTTGT]TATTATTATTGTTGTTTTTGTTGTTGTTGTTGTTGTTGCTCTTGTGGTT
CL100108416L2C013R009_154879/1_1244777_1275	TTGTTGTTGTTGTTGTTGTTG	TTG	57	21	AGGAGAAGTAATTTTTGTTGATGTTGCTGTTGTTGTTGTTATTATTATTGTTGTTT[TTGTTGTTGTTGTTGTTGTTG]CTCTTGTGGTT
CL100108416L2C006R003_167756/1_505780_1276	CAACAACAACAACAACAACAACAA	CAA	40	24	TTCGCCTTAATGTCTTGCACGACTATAGGCGTAATGCAT[CAACAACAACAACAACAACAACAA]CGGATTCGGGTCAGCACTATGATGGAGAT
CL100108416L2C007R061_191077/1_676421_1277	ATATATATATAT	AT	34	12	CCGACATGTTATCATTAACGGTTTAGGTCAAAA[ATATATATATAT]GTGTAATATTTCGAAATCTAACTCTGATCCTAATTGAGCTACATAGC
CL100108416L2C003R022_195597/1_234006_1278	TATATATATATA	TA	49	12	CAAACAATGCAAATCCGGCTCTGGTCAAGCGGTGATGTATGCTTGTGC[TATATATATATA]TGCATGTTGTTTTGTCACTACAGATTGTTTGGTCTGCT
CL100108416L2C001R026_429015/1_29321_1279	ATGATGATGATGATG	ATG	48	15	GGATACTAATGGTGATGAGGATGATGATAATGATAATGATGATGATA[ATGATGATGATGATG]AGGAAGGGGAGGACAAAGGGTAGTAG
CL100108416L2C010R051_441428/1_980779_1280	GCTGCTGCTGCTGCTGCT	GCT	22	18	CCCTCATCATTATCATTCCAA[GCTGCTGCTGCTGCTGCT]ACTGCTGCTGCTGCTTATGATGATGATGTAGGTGGACGCAGAC
CL100108416L2C010R051_441428/1_980779_1281	CTGCTGCTGCTG	CTG	41	12	CCCTCATCATTATCATTCCAAGCTGCTGCTGCTGCTGCTA[CTGCTGCTGCTG]CTTATGATGATGATGTAGGTGGACGCAGAC
CL100108416L2C010R051_441428/1_980779_1282	ATGATGATGATG	ATG	56	12	CCCTCATCATTATCATTCCAAGCTGCTGCTGCTGCTGCTACTGCTGCTGCTGCTT[ATGATGATGATG]TAGGTGGACGCAGAC
CL100108416L2C011R056_258668/1_1089205_1283	TCTCTCTCTCTCTCTCTCTCTC	TC	40	22	AGGCAACACAAATATATGTACAGCCCTATGCCAAATATT[TCTCTCTCTCTCTCTCTCTCTC]AAGTCGGACAAGCGGTCTTAGGAAG
CL100108416L2C011R096_53028/1_1130513_1284	CATCATCATCAT	CAT	48	12	TCCTGAATCGTATATTAGCAGGCGCTTACAGGCACCTTCCTCAGAGG[CATCATCATCAT]TGGATTCAGTAAAGCAGTCAGTCAATCATGTGCACCAC
CL100108416L2C010R003_565190/1_926781_1285	ATATATATATATATATATATATAT	AT	42	24	TGGCGTAGTAGATTAATGACTCTAGGGAAAAGGGGTATTCA[ATATATATATATATATATATATAT]TGATGAAATCACAGCATGTCGGACG
CL100108416L2C005R016_344827/1_418285_1286	CTCTCTCTCTCTCT	CT	24	14	CCATACACATACACACTCCCTGC[CTCTCTCTCTCTCT]TTTTCTACTGCAGCCTCCATGCTCCGAAGTGTTTTATCTGGTGC
CL100108416L2C012R003_158637/1_1134366_1287	TATATATATATA	TA	38	12	GAAACTGTTTTCATCCTGACGCGCTAATTTCAAAAAT[TATATATATATA]GGAAAGCTGCACTGTGTATAAGTAATGGTGA
CL100108416L2C006R078_503536/1_589326_1288	GTGTGTGTGTGT	GT	24	12	TCTGGGACTCGATAGGGCTTTCA[GTGTGTGTGTGT]GCCTTGGGTTTTGGTTGGCGGTGAGTGTGAGTATGGTTCCCTGATGTGGTTTTGGGTATTGC
CL100108416L2C009R066_283900/1_890723_1289	TGATGCTGATGCTGATGCTGATGCTGATGC	TGATGC	33	30	GCTGATGATGATGCTGATACTGATGCTAATGG[TGATGCTGATGCTGATGCTGATGCTGATGC]TGATATTAATGCTGATGCTGATGTCGATGC
CL100108416L2C002R074_307400/1_185957_1290	AATAATAATAAT	AAT	40	12	TACTGGGAAACGGGTTGAGAAAGCTTTGAACATTTACAA[AATAATAATAAT]ATTACATTTAGGTTCAAAGTCGGAGGCCAA
CL100108416L2C014R046_544537/1_1390798_1291	TATATATATATATATATATATA	TA	33	22	AAATGGTGAAGAGTGCCGCTATTTTCAAATAT[TATATATATATATATATATATA]CCGTAAGATGTCCTAAGCGCGCCATC
CL100108416L2C007R081_369165/1_697475_1292	GTGGTGGTGGTG	GTG	40	12	TCCATACCTGGTAATGCAGCAACAGTTGTAGGCATAGCA[GTGGTGGTGGTG]GGTGGAGGACTAGATACAAGATGTGAGCTCCC
CL100108416L2C001R084_322915/1_90215_1293	TGCTGCTGCTGC	TGC	58	12	GCTGTCTGTGTATCATGTTGAGGCTTGAATTTGGTTTGGTGCGCTGAATCGCCGCCA[TGCTGCTGCTGC]TGTTGCTGCTGCTGTTGTTGC
CL100108416L2C015R048_415062/1_1499757_1294	CTTCTTCTTCTTCTTCTTCTTCTT	CTT	14	24	TGATGGATTTCTC[CTTCTTCTTCTTCTTCTTCTTCTT]ATTTCCCTTCTTCTTCTTTACTTCTCCGTATCCTACTTCTTCTTCTTGT
CL100108416L2C015R048_415062/1_1499757_1295	CTTCTTCTTCTT	CTT	44	12	TGATGGATTTCTCCTTCTTCTTCTTCTTCTTCTTCTTATTTCC[CTTCTTCTTCTT]TACTTCTCCGTATCCTACTTCTTCTTCTTGT
CL100108416L2C015R048_415062/1_1499757_1296	CTTCTTCTTCTT	CTT	73	12	TGATGGATTTCTCCTTCTTCTTCTTCTTCTTCTTCTTATTTCCCTTCTTCTTCTTTACTTCTCCGTATCCTA[CTTCTTCTTCTT]GT
CL100108416L2C003R034_325604/1_246758_1297	TATATATATATATATA	TA	48	16	CCACATTGAGATTACCAGATCCGTTTCCTATATACAATCAAAAACCT[TATATATATATATATA]TTTTACGATCACTGCTTGTAATACCCAA
CL100108416L2C006R077_185168/1_587700_1298	ACTACTACTACT	ACT	26	12	ACCCAAATACGTCTATGCTTCTAGC[ACTACTACTACT]GCTACTATTACTACTACTACTACTAGTAGTCCGACTACTTCTACCCAAAGA
CL100108416L2C006R077_185168/1_587700_1299	TACTACTACTACTAC	TAC	46	15	ACCCAAATACGTCTATGCTTCTAGCACTACTACTACTGCTACTAT[TACTACTACTACTAC]TAGTAGTCCGACTACTTCTACCCAAAGA
CL100108416L2C001R062_55331/1_66822_1300	AGCAGCAGCAGCAGCAGCAGC	AGC	47	21	CGTCAAACATTGGCAGAAAGAGCTTGACATTAACTACTAAAATTTG[AGCAGCAGCAGCAGCAGCAGC]AAGCAGCAGGCGAATTTCCTTC
CL100108416L2C016R028_258799/1_1583438_1301	TATATATATATA	TA	30	12	ATGGCTTGTTTCCTTCCACAATGGTTAGT[TATATATATATA]AATGATTTAGATATCGCCCTTTATTTTTGAGTTGTGGTA
CL100108416L2C009R076_324093/1_901599_1302	CACCACCACCAC	CAC	35	12	ACACACCCAGTCACCAACATCTACAAACAAACTT[CACCACCACCAC]CCCACACACCACACACCACACACATACACACGAA
CL100108416L2C014R095_351698/1_1444223_1303	ATATATATATATATATATATATATAT	AT	27	26	TGTCAAAGTTATTTTCTTGCCCATCC[ATATATATATATATATATATATATAT]GATGATACTATGTGGGATGGCTTCCCACATTCCACGTAACTA
CL100108416L2C015R013_246911/1_1460563_1304	CAACCAACCAACCAAC	CAAC	30	16	CCGTTGCAAAGGCTAGACTGCCGACCATA[CAACCAACCAACCAAC]TGTTAATTTTGTTAGGTGCCTTGTTGAATGTCACTCA
[truncated: 73,357 more rows]
