# Supplementary material for: The First Genome Survey of the Antarctic Krill (Euphausia superba) Provides a Valuable Genetic Resource for Polar Biomedical Research
Source: Mar Drugs. 2020 Mar 31;18(4):185. doi: 10.3390/md18040185 (PMC7230668; doi:10.3390/md18040185)
Supplement: Supplementary file 1 [file marinedrugs-18-00185-s001.zip › Supplementary materials/Table S5.xlsx]

## Sheet: E. superba
#Query_id	originalLength	predict_bg	predict_ed	Strand	chr	chr_bg	chr_ed	alignRate	Score	Identity
APD1555	83	2	83	+	CL57.Contig5_ES	466	711	0.35	55	67.07
APD1555	83	2	83	+	CL57.Contig2_ES	385	630	0.39	54	65.85
APD1555	83	2	83	+	CL57.Contig4_ES	293	538	0.46	52	63.41
APD2012	32	2	32	-	CL461.Contig1_ES	986	1075	0.08	25	80.64
APD2012	32	2	32	-	Unigene1309_ES	160	249	0.36	24	77.42
APD2012	32	2	32	+	CL461.Contig4_ES	88	177	0.51	22	70.97
APD2017	31	4	25	-	CL461.Contig1_ES	1010	1075	0.06	17	77.27
APD2017	31	4	25	-	Unigene1309_ES	184	249	0.27	16	72.73
APD2030	74	1	74	+	Unigene3829_ES	30	251	0.88	73	98.65
APD2030	74	1	74	+	CL183.Contig2_ES	30	251	0.88	72	97.3
APD2030	74	1	74	+	CL307.Contig1_ES	316	537	0.35	72	97.3
APD2030	74	1	74	+	CL307.Contig1_ES	88	309	0.35	72	97.3
APD2030	74	1	74	+	CL307.Contig2_ES	84	305	0.23	72	97.3
APD2030	74	1	74	+	CL307.Contig2_ES	312	533	0.23	72	97.3
APD2030	74	1	74	+	CL307.Contig2_ES	540	761	0.23	72	97.3
APD2030	74	1	74	-	Unigene1693_ES	142	363	0.08	72	97.3
APD2030	74	1	74	-	Unigene1693_ES	2422	2643	0.08	72	97.3
APD2030	74	1	74	-	Unigene1693_ES	2194	2415	0.08	72	97.3
APD2030	74	1	74	-	Unigene1693_ES	1510	1731	0.08	72	97.3
APD2030	74	1	74	-	Unigene1693_ES	1738	1959	0.08	72	97.3
APD2030	74	1	74	-	Unigene1693_ES	1966	2187	0.08	72	97.3
APD2030	74	1	74	-	Unigene1693_ES	1282	1503	0.08	72	97.3
APD2030	74	1	74	-	Unigene1693_ES	1054	1275	0.08	72	97.3
APD2030	74	1	74	-	Unigene1693_ES	826	1047	0.08	72	97.3
APD2030	74	1	74	-	Unigene1693_ES	598	819	0.08	72	97.3
APD2030	74	1	74	-	Unigene1693_ES	370	591	0.08	72	97.3
APD2030	74	1	60	+	CL307.Contig2_ES	768	947	0.19	58	96.67
APD2030	74	1	74	-	Unigene3238_ES	570	791	0.28	43	58.11
APD2030	74	34	74	-	Unigene1693_ES	2650	2772	0.04	41	100
APD208	32	3	27	+	Unigene9165_ES	281	355	0.21	21	84
APD2096	59	1	59	+	Unigene298_ES	263	439	0.4	50	84.75
APD2171	92	11	92	-	CL747.Contig2_ES	48	293	0.84	50	60.98
APD2171	92	11	92	-	CL747.Contig1_ES	48	293	0.84	50	60.98
APD2171	92	12	87	+	CL57.Contig5_ES	466	696	0.33	49	63.64
APD2171	92	11	87	-	CL133.Contig2_ES	243	473	0.49	44	57.14
APD2171	92	11	87	-	CL133.Contig3_ES	377	607	0.38	44	57.14
APD2171	92	11	87	-	CL133.Contig1_ES	243	473	0.49	44	57.14
APD2171	92	11	87	-	CL133.Contig4_ES	420	650	0.36	44	57.14
APD2171	92	12	87	+	CL57.Contig2_ES	385	615	0.38	41	53.25
APD2171	92	11	73	-	CL133.Contig5_ES	2	190	0.99	36	57.14
APD2171	92	32	92	-	Unigene12903_ES	27	209	0.88	32	52.46
APD2171	92	10	65	+	Unigene356_ES	90	260	0.66	31	54.39
APD2442	98	4	96	+	CL766.Contig1_ES	173	451	0.62	47	50.54
APD2442	98	4	95	+	CL766.Contig2_ES	173	448	0.62	46	50
APD2453	48	1	48	-	Unigene10539_ES	237	380	0.38	36	75
APD2453	48	1	48	+	Unigene4887_ES	7	150	0.96	35	72.92
APD2453	48	1	48	-	Unigene14784_ES	2493	2657	0.06	32	58.18
APD2453	48	1	48	+	Unigene6252_ES	256	396	0.36	26	54.17
APD2453	48	1	48	+	Unigene4098_ES	191	334	0.43	24	50
APD2533	40	7	40	+	Unigene31_ES	553	654	0.16	22	64.71
APD2595	17	1	17	+	Unigene4250_ES	613	663	0.08	16	94.12
APD2680	32	2	32	-	CL461.Contig1_ES	986	1075	0.08	24	77.42
APD2680	32	2	32	-	Unigene1309_ES	160	249	0.36	23	74.19
APD2680	32	2	32	+	CL461.Contig4_ES	88	177	0.51	21	67.74
APD2752	128	42	124	-	CL747.Contig1_ES	51	293	0.83	44	53.01
APD2752	128	42	124	-	CL747.Contig2_ES	51	293	0.83	43	51.81
APD2752	128	42	121	-	CL133.Contig1_ES	240	473	0.49	43	53.75
APD2752	128	42	121	-	CL133.Contig2_ES	240	473	0.49	43	53.75
APD2752	128	42	121	-	CL133.Contig4_ES	417	650	0.36	43	53.75
APD2752	128	42	121	-	CL133.Contig3_ES	374	607	0.39	43	53.75
APD2752	128	41	121	+	CL57.Contig4_ES	287	526	0.46	41	50
APD2791	22	1	22	-	Unigene8617_ES	912	977	0.07	22	100
APD2797	29	1	21	+	Unigene4468_ES	146	208	0.3	13	61.91
APD2804	123	21	123	-	CL356.Contig1_ES	26	334	0.93	102	99.03
APD2804	123	21	123	-	CL356.Contig2_ES	131	439	0.7	98	95.15
APD2804	123	21	116	+	Unigene13033_ES	77	364	0.79	62	63.92
APD2804	123	45	123	+	Unigene5433_ES	3	236	0.99	50	63.29
APD2808	126	36	126	-	Unigene7736_ES	26	298	0.92	84	92.31
APD2809	136	1	136	-	Unigene8617_ES	573	980	0.42	131	96.32
APD2809	136	4	133	+	Unigene3922_ES	66	440	0.85	81	61.83
APD2809	136	40	134	-	Unigene1565_ES	564	854	0.34	59	60.83
APD2811	50	23	50	-	CL356.Contig1_ES	245	328	0.26	26	92.86
APD2811	50	23	50	-	CL356.Contig2_ES	350	433	0.19	26	92.86
APD2813	24	1	24	-	CL356.Contig1_ES	140	211	0.34	23	95.83
APD2813	24	1	24	-	CL356.Contig2_ES	245	316	0.23	22	91.67
APD2813	24	1	24	+	Unigene5433_ES	54	125	0.58	17	70.83
APD2813	24	1	24	+	Unigene13033_ES	203	274	0.26	17	70.83
APD3038	63	19	63	+	Unigene1356_ES	895	1026	0.13	23	51.11
APD307	39	16	39	-	CL356.Contig1_ES	278	349	0.21	23	95.83
APD307	39	17	39	-	CL356.Contig2_ES	383	451	0.15	22	95.65
APD307	39	4	35	+	Unigene13033_ES	23	121	0.82	21	63.64
APD308	21	1	21	-	CL356.Contig1_ES	287	349	0.18	20	95.24
APD308	21	2	21	-	CL356.Contig2_ES	392	451	0.13	19	95
APD489	51	23	51	-	CL356.Contig1_ES	242	328	0.27	27	93.1
APD489	51	23	51	-	CL356.Contig2_ES	347	433	0.2	27	93.1

## Sheet: P. vannmei
#GeneID	originalLength	predict_bg	predict_ed	Strand	chr	chr_bg	chr_ed	alignRate	Score	Identity
APD1555	83	2	83	-	CL131.Contig2_All	164	400	0.59	53	64.63
APD1555	83	1	78	+	CL131.Contig1_All	58	282	0.8	51	65.39
APD1555	83	2	83	-	Unigene1230_All	73	312	0.77	47	54.65
APD1555	83	1	77	+	Unigene1499_All	363	590	0.39	45	58.44
APD1555	83	2	71	+	Unigene2649_All	132	338	0.61	42	60
APD1555	83	1	78	-	Unigene1631_All	51	281	0.82	41	52.56
APD1589	50	18	50	+	Unigene1411_All	495	593	0.17	17	51.52
APD2012	32	2	32	+	Unigene1370_All	73	162	0.56	23	74.19
APD2017	31	4	25	+	Unigene1370_All	73	138	0.48	16	72.73
APD2030	74	1	74	-	CL105.Contig1_All	204	425	0.18	74	100
APD2030	74	1	74	-	CL105.Contig1_All	432	653	0.18	74	100
APD2030	74	1	74	-	CL105.Contig1_All	660	881	0.18	74	100
APD2030	74	1	74	-	CL105.Contig1_All	888	1109	0.18	74	100
APD2030	74	1	74	-	CL105.Contig2_All	711	932	0.16	74	100
APD2030	74	1	74	-	CL105.Contig2_All	939	1160	0.16	74	100
APD2030	74	1	74	-	CL105.Contig2_All	483	704	0.16	74	100
APD2030	74	1	74	-	CL105.Contig2_All	255	476	0.16	74	100
APD2030	74	1	74	-	CL105.Contig3_All	1632	1853	0.07	74	100
APD2030	74	1	74	-	CL105.Contig3_All	2544	2765	0.07	74	100
APD2030	74	1	74	-	CL105.Contig3_All	2316	2537	0.07	74	100
APD2030	74	1	74	-	CL105.Contig3_All	2088	2309	0.07	74	100
APD2030	74	1	74	-	CL105.Contig3_All	1860	2081	0.07	74	100
APD2030	74	1	74	-	CL105.Contig3_All	2772	2993	0.07	74	100
APD2030	74	1	74	-	CL105.Contig3_All	1176	1397	0.07	74	100
APD2030	74	1	74	-	CL105.Contig3_All	948	1169	0.07	74	100
APD2030	74	1	74	-	CL105.Contig3_All	720	941	0.07	74	100
APD2030	74	1	74	-	CL105.Contig3_All	492	713	0.07	74	100
APD2030	74	1	74	-	CL105.Contig3_All	264	485	0.07	74	100
APD2030	74	1	74	-	CL105.Contig3_All	1404	1625	0.07	74	100
APD2030	74	5	74	-	CL105.Contig2_All	1167	1376	0.15	70	100
APD2030	74	1	65	-	CL105.Contig1_All	3	197	0.16	65	100
APD2096	59	1	59	+	Unigene238_All	241	417	0.42	48	81.36
APD2144	95	2	92	+	Unigene1481_All	91	363	0.75	48	52.75
APD2145	95	2	90	+	Unigene1481_All	91	357	0.75	46	51.69
APD2146	98	2	98	-	Unigene1341_All	100	390	0.75	60	61.86
APD2146	98	24	97	+	Unigene724_All	2	223	1	54	72.97
APD2150	65	2	60	+	Unigene1481_All	91	267	0.66	30	50.85
APD2151	95	2	92	+	Unigene1481_All	91	363	0.75	49	53.85
APD2152	95	2	92	+	Unigene1481_All	91	363	0.75	49	53.85
APD2155	81	1	77	-	Unigene1341_All	115	345	0.67	41	53.25
APD2171	92	5	92	-	Unigene1631_All	36	299	0.88	55	62.5
APD2171	92	5	92	+	CL131.Contig1_All	40	297	0.87	51	57.95
APD2171	92	10	92	-	Unigene1230_All	73	318	0.77	50	60.24
APD2171	92	10	92	-	CL131.Contig2_All	164	406	0.6	49	59.04
APD2171	92	7	86	+	Unigene1499_All	351	590	0.41	44	55
APD2171	92	10	87	+	Unigene2527_All	127	324	0.61	44	56.41
APD2171	92	12	80	+	Unigene2649_All	132	338	0.61	42	60.87
APD2259	97	3	91	+	Unigene1481_All	91	357	0.75	46	51.69
APD2442	98	4	97	-	Unigene1341_All	103	384	0.73	64	68.08
APD2442	98	24	97	+	Unigene724_All	2	223	1	47	63.51
APD2533	40	9	40	+	CL110.Contig3_All	282	377	0.25	22	68.75
APD2533	40	9	40	-	CL110.Contig1_All	505	600	0.16	22	68.75
APD2625	91	10	88	+	Unigene2050_All	84	329	0.75	42	50.6
APD2645	23	1	22	+	CL29.Contig1_All	1949	2014	0.03	22	100
APD2645	23	1	22	+	CL29.Contig6_All	1937	2002	0.03	22	100
APD2645	23	1	22	-	CL29.Contig4_All	98	163	0.4	21	95.45
APD2645	23	1	22	-	Unigene198_All	97	162	0.41	21	95.45
APD2647	68	16	67	+	Unigene1634_All	142	297	0.53	42	80.77
APD2648	66	17	66	+	Unigene1634_All	142	291	0.52	38	76
APD2680	32	2	32	+	Unigene1370_All	73	162	0.56	22	70.97
APD2752	128	35	128	-	Unigene1631_All	27	302	0.91	72	76.6
APD2752	128	35	124	+	CL131.Contig1_All	37	294	0.88	66	73.33
APD2752	128	41	124	-	CL131.Contig2_All	167	406	0.59	58	69.05
APD2752	128	41	128	-	Unigene1230_All	64	318	0.8	52	59.09
APD2752	128	36	113	+	Unigene2649_All	111	338	0.67	49	62.02
APD2752	128	37	121	+	Unigene1499_All	348	596	0.42	46	53.49
APD2753	119	45	110	-	CL77.Contig1_All	50	247	0.8	47	71.21
APD2753	119	45	110	-	CL77.Contig3_All	43	240	0.82	47	71.21
APD2753	119	45	110	-	CL77.Contig2_All	51	248	0.8	47	71.21
APD2753	119	47	106	+	Unigene2527_All	145	333	0.57	35	55.56
APD2791	22	1	22	+	Unigene990_All	53	118	0.56	22	100
APD2797	29	2	27	-	Unigene1183_All	71	148	0.53	13	50
APD2809	136	1	136	+	Unigene990_All	50	457	0.89	131	96.32
APD3038	63	23	57	+	Unigene1628_All	327	431	0.24	18	51.43
APD394	62	26	62	-	Unigene1388_All	394	504	0.22	37	100
APD421	47	1	46	-	Unigene1388_All	412	573	0.28	28	50
APD422	55	4	55	-	Unigene1388_All	394	570	0.31	38	64.41
APD423	55	1	55	-	Unigene1388_All	394	579	0.32	39	62.9
