# Supplementary material for: The First Genome Survey of the Antarctic Krill (Euphausia superba) Provides a Valuable Genetic Resource for Polar Biomedical Research
Source: Mar Drugs. 2020 Mar 31;18(4):185. doi: 10.3390/md18040185 (PMC7230668; doi:10.3390/md18040185)
Supplement: Supplementary file 1 [file marinedrugs-18-00185-s001.zip › Supplementary materials/Table S7.xlsx]

## Sheet: E. superba
Protein ID	Protein start	Protein end	AHTP sequences	AHTP start	AHTP end	FPKM	Annotation
Gene.307::CL100.Contig2_ES::g.307::m.307 Gene.307::CL100.Contig2_ES::g.307 ORF type:5prime_partial len:604 (+) CL100.Contig2_ES:3-1814(+)	1	605	VSV	33	35	49.81	PREDICTED: neurogenic locus notch homolog protein 3-like [Hyalella azteca]
Gene.307::CL100.Contig2_ES::g.307::m.307 Gene.307::CL100.Contig2_ES::g.307 ORF type:5prime_partial len:604 (+) CL100.Contig2_ES:3-1814(+)	1	605	VSV	33	35	49.81	Neurogenic locus notch protein 3 [Orchesella cincta]
Gene.307::CL100.Contig2_ES::g.307::m.307 Gene.307::CL100.Contig2_ES::g.307 ORF type:5prime_partial len:604 (+) CL100.Contig2_ES:3-1814(+)	1	605	VSV	33	35	49.81	adhesive plaque matrix protein 2-like [Folsomia candida]
Gene.307::CL100.Contig2_ES::g.307::m.307 Gene.307::CL100.Contig2_ES::g.307 ORF type:5prime_partial len:604 (+) CL100.Contig2_ES:3-1814(+)	1	605	VSV	33	35	49.81	Sushi, nidogen and EGF-like domain-containing protein 1 [Folsomia candida]
Gene.307::CL100.Contig2_ES::g.307::m.307 Gene.307::CL100.Contig2_ES::g.307 ORF type:5prime_partial len:604 (+) CL100.Contig2_ES:3-1814(+)	1	605	VSV	33	35	49.81	PREDICTED: neurogenic locus notch homolog protein 1-like [Hyalella azteca]
Gene.316::CL100.Contig5_ES::g.316::m.316 Gene.316::CL100.Contig5_ES::g.316 ORF type:5prime_partial len:605 (+) CL100.Contig5_ES:3-1817(+)	1	606	VSV	33	35	81.42	Sushi, nidogen and EGF-like domain-containing protein 1 [Folsomia candida]
Gene.316::CL100.Contig5_ES::g.316::m.316 Gene.316::CL100.Contig5_ES::g.316 ORF type:5prime_partial len:605 (+) CL100.Contig5_ES:3-1817(+)	1	606	VSV	33	35	81.42	Neurogenic locus notch protein 3 [Orchesella cincta]
Gene.316::CL100.Contig5_ES::g.316::m.316 Gene.316::CL100.Contig5_ES::g.316 ORF type:5prime_partial len:605 (+) CL100.Contig5_ES:3-1817(+)	1	606	VSV	33	35	81.42	PREDICTED: neurogenic locus notch homolog protein 3-like [Hyalella azteca]
Gene.316::CL100.Contig5_ES::g.316::m.316 Gene.316::CL100.Contig5_ES::g.316 ORF type:5prime_partial len:605 (+) CL100.Contig5_ES:3-1817(+)	1	606	VSV	33	35	81.42	PREDICTED: neurogenic locus notch homolog protein 1-like [Hyalella azteca]
Gene.316::CL100.Contig5_ES::g.316::m.316 Gene.316::CL100.Contig5_ES::g.316 ORF type:5prime_partial len:605 (+) CL100.Contig5_ES:3-1817(+)	1	606	VSV	33	35	81.42	adhesive plaque matrix protein 2-like [Folsomia candida]
Gene.319::CL100.Contig6_ES::g.319::m.319 Gene.319::CL100.Contig6_ES::g.319 ORF type:internal len:100 (+) CL100.Contig6_ES:3-299(+)	1	100	VSV	33	35	2.74
Gene.323::CL102.Contig1_ES::g.323::m.323 Gene.323::CL102.Contig1_ES::g.323 ORF type:complete len:569 (+) CL102.Contig1_ES:68-1774(+)	1	570	VRF	30	32	105.36	heat shock protein 60 [Macrobrachium rosenbergii]
Gene.323::CL102.Contig1_ES::g.323::m.323 Gene.323::CL102.Contig1_ES::g.323 ORF type:complete len:569 (+) CL102.Contig1_ES:68-1774(+)	1	570	VRF	30	32	105.36	HSP60 [Macrobrachium nipponense]
Gene.323::CL102.Contig1_ES::g.323::m.323 Gene.323::CL102.Contig1_ES::g.323 ORF type:complete len:569 (+) CL102.Contig1_ES:68-1774(+)	1	570	VRF	30	32	105.36	heat shock protein 60 [Marsupenaeus japonicus]
Gene.323::CL102.Contig1_ES::g.323::m.323 Gene.323::CL102.Contig1_ES::g.323 ORF type:complete len:569 (+) CL102.Contig1_ES:68-1774(+)	1	570	VRF	30	32	105.36	heat shock protein 60 [Litopenaeus vannamei]
Gene.323::CL102.Contig1_ES::g.323::m.323 Gene.323::CL102.Contig1_ES::g.323 ORF type:complete len:569 (+) CL102.Contig1_ES:68-1774(+)	1	570	VRF	30	32	105.36	heat shock protein 60 [Penaeus monodon]
Gene.325::CL102.Contig2_ES::g.325::m.325 Gene.325::CL102.Contig2_ES::g.325 ORF type:complete len:578 (+) CL102.Contig2_ES:68-1801(+)	1	579	VRF	30	32	412.53	HSP60 [Macrobrachium nipponense]
Gene.325::CL102.Contig2_ES::g.325::m.325 Gene.325::CL102.Contig2_ES::g.325 ORF type:complete len:578 (+) CL102.Contig2_ES:68-1801(+)	1	579	VRF	30	32	412.53	heat shock protein 60 [Penaeus monodon]
Gene.325::CL102.Contig2_ES::g.325::m.325 Gene.325::CL102.Contig2_ES::g.325 ORF type:complete len:578 (+) CL102.Contig2_ES:68-1801(+)	1	579	VRF	30	32	412.53	heat shock protein 60 [Litopenaeus vannamei]
Gene.325::CL102.Contig2_ES::g.325::m.325 Gene.325::CL102.Contig2_ES::g.325 ORF type:complete len:578 (+) CL102.Contig2_ES:68-1801(+)	1	579	VRF	30	32	412.53	heat shock protein 60 [Marsupenaeus japonicus]
Gene.325::CL102.Contig2_ES::g.325::m.325 Gene.325::CL102.Contig2_ES::g.325 ORF type:complete len:578 (+) CL102.Contig2_ES:68-1801(+)	1	579	VRF	30	32	412.53	heat shock protein 60 [Macrobrachium rosenbergii]
Gene.329::CL104.Contig1_ES::g.329::m.329 Gene.329::CL104.Contig1_ES::g.329 ORF type:5prime_partial len:198 (+) CL104.Contig1_ES:1-594(+)	1	199	VSV	8	10	101.63	Hsp90 [Penaeus monodon]
Gene.329::CL104.Contig1_ES::g.329::m.329 Gene.329::CL104.Contig1_ES::g.329 ORF type:5prime_partial len:198 (+) CL104.Contig1_ES:1-594(+)	1	199	VSV	8	10	101.63	heat shock protein 90 [Fenneropenaeus chinensis]
Gene.329::CL104.Contig1_ES::g.329::m.329 Gene.329::CL104.Contig1_ES::g.329 ORF type:5prime_partial len:198 (+) CL104.Contig1_ES:1-594(+)	1	199	VSV	8	10	101.63	heat shock protein 90 [Marsupenaeus japonicus]
Gene.329::CL104.Contig1_ES::g.329::m.329 Gene.329::CL104.Contig1_ES::g.329 ORF type:5prime_partial len:198 (+) CL104.Contig1_ES:1-594(+)	1	199	VSV	8	10	101.63	heat shock protein 90 [Penaeus monodon]
Gene.329::CL104.Contig1_ES::g.329::m.329 Gene.329::CL104.Contig1_ES::g.329 ORF type:5prime_partial len:198 (+) CL104.Contig1_ES:1-594(+)	1	199	VSV	8	10	101.63	heat shock protein 90 [Metapenaeus ensis] >ABR66911.1 heat shock protein 90 [Metapenaeus ensis]
Gene.330::CL104.Contig2_ES::g.330::m.330 Gene.330::CL104.Contig2_ES::g.330 ORF type:complete len:725 (+) CL104.Contig2_ES:81-2255(+)	1	726	IRY	52	54	961.38	heat shock protein 90-1 [Portunus trituberculatus]
Gene.330::CL104.Contig2_ES::g.330::m.330 Gene.330::CL104.Contig2_ES::g.330 ORF type:complete len:725 (+) CL104.Contig2_ES:81-2255(+)	1	726	IRY	52	54	961.38	Hsp90 [Penaeus monodon]
Gene.330::CL104.Contig2_ES::g.330::m.330 Gene.330::CL104.Contig2_ES::g.330 ORF type:complete len:725 (+) CL104.Contig2_ES:81-2255(+)	1	726	IRY	52	54	961.38	heat shock protein 90 [Litopenaeus vannamei]
Gene.330::CL104.Contig2_ES::g.330::m.330 Gene.330::CL104.Contig2_ES::g.330 ORF type:complete len:725 (+) CL104.Contig2_ES:81-2255(+)	1	726	IRY	52	54	961.38	heat shock protein 90 [Metapenaeus ensis] >ABR66911.1 heat shock protein 90 [Metapenaeus ensis]
Gene.330::CL104.Contig2_ES::g.330::m.330 Gene.330::CL104.Contig2_ES::g.330 ORF type:complete len:725 (+) CL104.Contig2_ES:81-2255(+)	1	726	IRY	52	54	961.38	heat shock protein 90 [Marsupenaeus japonicus]
Gene.331::CL105.Contig1_ES::g.331::m.331 Gene.331::CL105.Contig1_ES::g.331 ORF type:5prime_partial len:201 (+) CL105.Contig1_ES:1-603(+)	1	202	IEP	96	98	5.4	PREDICTED: RRP12-like protein [Biomphalaria glabrata]
Gene.331::CL105.Contig1_ES::g.331::m.331 Gene.331::CL105.Contig1_ES::g.331 ORF type:5prime_partial len:201 (+) CL105.Contig1_ES:1-603(+)	1	202	IEP	96	98	5.4	PREDICTED: RRP12-like protein isoform X2 [Poecilia latipinna]
Gene.331::CL105.Contig1_ES::g.331::m.331 Gene.331::CL105.Contig1_ES::g.331 ORF type:5prime_partial len:201 (+) CL105.Contig1_ES:1-603(+)	1	202	IEP	96	98	5.4	PREDICTED: RRP12-like protein [Aplysia californica]
Gene.331::CL105.Contig1_ES::g.331::m.331 Gene.331::CL105.Contig1_ES::g.331 ORF type:5prime_partial len:201 (+) CL105.Contig1_ES:1-603(+)	1	202	IEP	96	98	5.4	hypothetical protein LOTGIDRAFT_128850 [Lottia gigantea] >ESO86543.1 hypothetical protein LOTGIDRAFT_128850 [Lottia gigantea]
Gene.331::CL105.Contig1_ES::g.331::m.331 Gene.331::CL105.Contig1_ES::g.331 ORF type:5prime_partial len:201 (+) CL105.Contig1_ES:1-603(+)	1	202	IEP	96	98	5.4	PREDICTED: RRP12-like protein [Hyalella azteca]
Gene.332::CL105.Contig2_ES::g.332::m.332 Gene.332::CL105.Contig2_ES::g.332 ORF type:5prime_partial len:201 (+) CL105.Contig2_ES:1-603(+)	1	202	IEP	96	98	9.4	PREDICTED: RRP12-like protein [Biomphalaria glabrata]
Gene.332::CL105.Contig2_ES::g.332::m.332 Gene.332::CL105.Contig2_ES::g.332 ORF type:5prime_partial len:201 (+) CL105.Contig2_ES:1-603(+)	1	202	IEP	96	98	9.4	PREDICTED: RRP12-like protein [Aplysia californica]
Gene.332::CL105.Contig2_ES::g.332::m.332 Gene.332::CL105.Contig2_ES::g.332 ORF type:5prime_partial len:201 (+) CL105.Contig2_ES:1-603(+)	1	202	IEP	96	98	9.4	PREDICTED: RRP12-like protein isoform X2 [Poecilia latipinna]
Gene.332::CL105.Contig2_ES::g.332::m.332 Gene.332::CL105.Contig2_ES::g.332 ORF type:5prime_partial len:201 (+) CL105.Contig2_ES:1-603(+)	1	202	IEP	96	98	9.4	hypothetical protein LOTGIDRAFT_128850 [Lottia gigantea] >ESO86543.1 hypothetical protein LOTGIDRAFT_128850 [Lottia gigantea]
Gene.332::CL105.Contig2_ES::g.332::m.332 Gene.332::CL105.Contig2_ES::g.332 ORF type:5prime_partial len:201 (+) CL105.Contig2_ES:1-603(+)	1	202	IEP	96	98	9.4	PREDICTED: RRP12-like protein [Hyalella azteca]
Gene.337::CL107.Contig1_ES::g.337::m.337 Gene.337::CL107.Contig1_ES::g.337 ORF type:3prime_partial len:637 (-) CL107.Contig1_ES:3-1910(-)	1	637	IEP	80	82	#N/A	PREDICTED: adhesive plaque matrix protein isoform X1 [Drosophila suzukii]
Gene.337::CL107.Contig1_ES::g.337::m.337 Gene.337::CL107.Contig1_ES::g.337 ORF type:3prime_partial len:637 (-) CL107.Contig1_ES:3-1910(-)	1	637	IEP	80	82	#N/A	PREDICTED: paternally-expressed gene 3 protein-like [Stomoxys calcitrans]
Gene.337::CL107.Contig1_ES::g.337::m.337 Gene.337::CL107.Contig1_ES::g.337 ORF type:3prime_partial len:637 (-) CL107.Contig1_ES:3-1910(-)	1	637	IEP	80	82	#N/A	PREDICTED: mucin-5AC [Drosophila suzukii]
Gene.337::CL107.Contig1_ES::g.337::m.337 Gene.337::CL107.Contig1_ES::g.337 ORF type:3prime_partial len:637 (-) CL107.Contig1_ES:3-1910(-)	1	637	IEP	80	82	#N/A	uncharacterized protein Dpse_GA22863 [Drosophila pseudoobscura pseudoobscura] >EDY72006.1 uncharacterized protein Dpse_GA22863 [Drosophila pseudoobscura pseudoobscura]
Gene.337::CL107.Contig1_ES::g.337::m.337 Gene.337::CL107.Contig1_ES::g.337 ORF type:3prime_partial len:637 (-) CL107.Contig1_ES:3-1910(-)	1	637	IEP	80	82	#N/A	uncharacterized protein Dpse_GA26301 [Drosophila pseudoobscura pseudoobscura] >EDY72818.2 uncharacterized protein Dpse_GA26301 [Drosophila pseudoobscura pseudoobscura]
Gene.338::CL107.Contig2_ES::g.338::m.338 Gene.338::CL107.Contig2_ES::g.338 ORF type:3prime_partial len:665 (-) CL107.Contig2_ES:3-1994(-)	1	665	IEP	80	82	16.13	PREDICTED: paternally-expressed gene 3 protein-like [Stomoxys calcitrans]
Gene.338::CL107.Contig2_ES::g.338::m.338 Gene.338::CL107.Contig2_ES::g.338 ORF type:3prime_partial len:665 (-) CL107.Contig2_ES:3-1994(-)	1	665	IEP	80	82	16.13	PREDICTED: adhesive plaque matrix protein isoform X1 [Drosophila suzukii]
Gene.338::CL107.Contig2_ES::g.338::m.338 Gene.338::CL107.Contig2_ES::g.338 ORF type:3prime_partial len:665 (-) CL107.Contig2_ES:3-1994(-)	1	665	IEP	80	82	16.13	uncharacterized protein Dpse_GA26301 [Drosophila pseudoobscura pseudoobscura] >EDY72818.2 uncharacterized protein Dpse_GA26301 [Drosophila pseudoobscura pseudoobscura]
Gene.338::CL107.Contig2_ES::g.338::m.338 Gene.338::CL107.Contig2_ES::g.338 ORF type:3prime_partial len:665 (-) CL107.Contig2_ES:3-1994(-)	1	665	IEP	80	82	16.13	PREDICTED: mucin-5AC [Drosophila suzukii]
Gene.338::CL107.Contig2_ES::g.338::m.338 Gene.338::CL107.Contig2_ES::g.338 ORF type:3prime_partial len:665 (-) CL107.Contig2_ES:3-1994(-)	1	665	IEP	80	82	16.13	PREDICTED: proline-rich protein 36 isoform X2 [Drosophila suzukii]
Gene.345::CL111.Contig1_ES::g.345::m.345 Gene.345::CL111.Contig1_ES::g.345 ORF type:complete len:480 (-) CL111.Contig1_ES:73-1512(-)	1	481	LIY	459	461	8.41	hypothetical protein DAPPUDRAFT_52567 [Daphnia pulex]
Gene.345::CL111.Contig1_ES::g.345::m.345 Gene.345::CL111.Contig1_ES::g.345 ORF type:complete len:480 (-) CL111.Contig1_ES:73-1512(-)	1	481	LIY	459	461	8.41	PREDICTED: sugar phosphate exchanger 2 isoform X4 [Neodiprion lecontei]
Gene.345::CL111.Contig1_ES::g.345::m.345 Gene.345::CL111.Contig1_ES::g.345 ORF type:complete len:480 (-) CL111.Contig1_ES:73-1512(-)	1	481	LIY	459	461	8.41	hypothetical protein LOTGIDRAFT_213082 [Lottia gigantea] >ESO99923.1 hypothetical protein LOTGIDRAFT_213082 [Lottia gigantea]
Gene.345::CL111.Contig1_ES::g.345::m.345 Gene.345::CL111.Contig1_ES::g.345 ORF type:complete len:480 (-) CL111.Contig1_ES:73-1512(-)	1	481	LIY	459	461	8.41	PREDICTED: glucose-6-phosphate exchanger SLC37A2 isoform X4 [Ooceraea biroi]
Gene.345::CL111.Contig1_ES::g.345::m.345 Gene.345::CL111.Contig1_ES::g.345 ORF type:complete len:480 (-) CL111.Contig1_ES:73-1512(-)	1	481	LIY	459	461	8.41	PREDICTED: glucose-6-phosphate exchanger SLC37A2 isoform X3 [Ooceraea biroi] >EZA62339.1 Sugar phosphate exchanger [Ooceraea biroi]
Gene.345::CL111.Contig1_ES::g.345::m.345 Gene.345::CL111.Contig1_ES::g.345 ORF type:complete len:480 (-) CL111.Contig1_ES:73-1512(-)	1	481	GLP	236	238	8.41	hypothetical protein DAPPUDRAFT_52567 [Daphnia pulex]
Gene.345::CL111.Contig1_ES::g.345::m.345 Gene.345::CL111.Contig1_ES::g.345 ORF type:complete len:480 (-) CL111.Contig1_ES:73-1512(-)	1	481	GLP	236	238	8.41	PREDICTED: sugar phosphate exchanger 2 isoform X4 [Neodiprion lecontei]
Gene.345::CL111.Contig1_ES::g.345::m.345 Gene.345::CL111.Contig1_ES::g.345 ORF type:complete len:480 (-) CL111.Contig1_ES:73-1512(-)	1	481	GLP	236	238	8.41	hypothetical protein LOTGIDRAFT_213082 [Lottia gigantea] >ESO99923.1 hypothetical protein LOTGIDRAFT_213082 [Lottia gigantea]
Gene.345::CL111.Contig1_ES::g.345::m.345 Gene.345::CL111.Contig1_ES::g.345 ORF type:complete len:480 (-) CL111.Contig1_ES:73-1512(-)	1	481	GLP	236	238	8.41	PREDICTED: glucose-6-phosphate exchanger SLC37A2 isoform X4 [Ooceraea biroi]
Gene.345::CL111.Contig1_ES::g.345::m.345 Gene.345::CL111.Contig1_ES::g.345 ORF type:complete len:480 (-) CL111.Contig1_ES:73-1512(-)	1	481	GLP	236	238	8.41	PREDICTED: glucose-6-phosphate exchanger SLC37A2 isoform X3 [Ooceraea biroi] >EZA62339.1 Sugar phosphate exchanger [Ooceraea biroi]
Gene.346::CL111.Contig2_ES::g.346::m.346 Gene.346::CL111.Contig2_ES::g.346 ORF type:5prime_partial len:257 (-) CL111.Contig2_ES:73-843(-)	1	258	LIY	236	238	2.27	PREDICTED: sugar phosphate exchanger 2 isoform X1 [Microplitis demolitor] >XP_008545245.1 PREDICTED: sugar phosphate exchanger 2 isoform X1 [Microplitis demolitor] >XP_008545246.1 PREDICTED: sugar phosphate exchanger 2 isoform X1 [Microplitis demolitor] >XP_008545247.1 PREDICTED: sugar phosphate exchanger 2 isoform X1 [Microplitis demolitor]
Gene.346::CL111.Contig2_ES::g.346::m.346 Gene.346::CL111.Contig2_ES::g.346 ORF type:5prime_partial len:257 (-) CL111.Contig2_ES:73-843(-)	1	258	LIY	236	238	2.27	PREDICTED: sugar phosphate exchanger 2 isoform X2 [Microplitis demolitor]
Gene.346::CL111.Contig2_ES::g.346::m.346 Gene.346::CL111.Contig2_ES::g.346 ORF type:5prime_partial len:257 (-) CL111.Contig2_ES:73-843(-)	1	258	LIY	236	238	2.27	Sugar phosphate exchanger 2 [Daphnia magna]
Gene.346::CL111.Contig2_ES::g.346::m.346 Gene.346::CL111.Contig2_ES::g.346 ORF type:5prime_partial len:257 (-) CL111.Contig2_ES:73-843(-)	1	258	LIY	236	238	2.27	PREDICTED: sugar phosphate exchanger 2 isoform X3 [Microplitis demolitor]
Gene.346::CL111.Contig2_ES::g.346::m.346 Gene.346::CL111.Contig2_ES::g.346 ORF type:5prime_partial len:257 (-) CL111.Contig2_ES:73-843(-)	1	258	LIY	236	238	2.27	hypothetical protein DAPPUDRAFT_52567 [Daphnia pulex]
Gene.347::CL112.Contig2_ES::g.347::m.347 Gene.347::CL112.Contig2_ES::g.347 ORF type:3prime_partial len:396 (-) CL112.Contig2_ES:2-1186(-)	1	396	VSV	100	102	173.79
Gene.347::CL112.Contig2_ES::g.347::m.347 Gene.347::CL112.Contig2_ES::g.347 ORF type:3prime_partial len:396 (-) CL112.Contig2_ES:2-1186(-)	1	396	GLP	65	67	173.79
Gene.347::CL112.Contig2_ES::g.347::m.347 Gene.347::CL112.Contig2_ES::g.347 ORF type:3prime_partial len:396 (-) CL112.Contig2_ES:2-1186(-)	1	396	GLP	175	177	173.79
Gene.347::CL112.Contig2_ES::g.347::m.347 Gene.347::CL112.Contig2_ES::g.347 ORF type:3prime_partial len:396 (-) CL112.Contig2_ES:2-1186(-)	1	396	GLP	187	189	173.79
Gene.347::CL112.Contig2_ES::g.347::m.347 Gene.347::CL112.Contig2_ES::g.347 ORF type:3prime_partial len:396 (-) CL112.Contig2_ES:2-1186(-)	1	396	GLP	199	201	173.79
Gene.347::CL112.Contig2_ES::g.347::m.347 Gene.347::CL112.Contig2_ES::g.347 ORF type:3prime_partial len:396 (-) CL112.Contig2_ES:2-1186(-)	1	396	GLP	211	213	173.79
Gene.347::CL112.Contig2_ES::g.347::m.347 Gene.347::CL112.Contig2_ES::g.347 ORF type:3prime_partial len:396 (-) CL112.Contig2_ES:2-1186(-)	1	396	GLP	330	332	173.79
Gene.347::CL112.Contig2_ES::g.347::m.347 Gene.347::CL112.Contig2_ES::g.347 ORF type:3prime_partial len:396 (-) CL112.Contig2_ES:2-1186(-)	1	396	GLP	342	344	173.79
Gene.347::CL112.Contig2_ES::g.347::m.347 Gene.347::CL112.Contig2_ES::g.347 ORF type:3prime_partial len:396 (-) CL112.Contig2_ES:2-1186(-)	1	396	GLP	354	356	173.79
Gene.347::CL112.Contig2_ES::g.347::m.347 Gene.347::CL112.Contig2_ES::g.347 ORF type:3prime_partial len:396 (-) CL112.Contig2_ES:2-1186(-)	1	396	GLP	366	368	173.79
Gene.348::CL113.Contig1_ES::g.348::m.348 Gene.348::CL113.Contig1_ES::g.348 ORF type:5prime_partial len:514 (+) CL113.Contig1_ES:3-1544(+)	1	515	VSV	15	17	19.68	dihydrolipoyl dehydrogenase, mitochondrial [Myzus persicae]
Gene.348::CL113.Contig1_ES::g.348::m.348 Gene.348::CL113.Contig1_ES::g.348 ORF type:5prime_partial len:514 (+) CL113.Contig1_ES:3-1544(+)	1	515	VSV	15	17	19.68	PREDICTED: dihydrolipoyl dehydrogenase, mitochondrial-like [Hyalella azteca]
Gene.348::CL113.Contig1_ES::g.348::m.348 Gene.348::CL113.Contig1_ES::g.348 ORF type:5prime_partial len:514 (+) CL113.Contig1_ES:3-1544(+)	1	515	VSV	15	17	19.68	Dihydrolipoyl dehydrogenase, mitochondrial [Orchesella cincta]
Gene.348::CL113.Contig1_ES::g.348::m.348 Gene.348::CL113.Contig1_ES::g.348 ORF type:5prime_partial len:514 (+) CL113.Contig1_ES:3-1544(+)	1	515	VSV	15	17	19.68	PREDICTED: dihydrolipoyl dehydrogenase, mitochondrial [Diuraphis noxia]
Gene.348::CL113.Contig1_ES::g.348::m.348 Gene.348::CL113.Contig1_ES::g.348 ORF type:5prime_partial len:514 (+) CL113.Contig1_ES:3-1544(+)	1	515	VSV	15	17	19.68	PREDICTED: dihydrolipoyl dehydrogenase, mitochondrial [Acyrthosiphon pisum]
Gene.348::CL113.Contig1_ES::g.348::m.348 Gene.348::CL113.Contig1_ES::g.348 ORF type:5prime_partial len:514 (+) CL113.Contig1_ES:3-1544(+)	1	515	VSV	166	168	19.68	dihydrolipoyl dehydrogenase, mitochondrial [Myzus persicae]
Gene.348::CL113.Contig1_ES::g.348::m.348 Gene.348::CL113.Contig1_ES::g.348 ORF type:5prime_partial len:514 (+) CL113.Contig1_ES:3-1544(+)	1	515	VSV	166	168	19.68	PREDICTED: dihydrolipoyl dehydrogenase, mitochondrial-like [Hyalella azteca]
Gene.348::CL113.Contig1_ES::g.348::m.348 Gene.348::CL113.Contig1_ES::g.348 ORF type:5prime_partial len:514 (+) CL113.Contig1_ES:3-1544(+)	1	515	VSV	166	168	19.68	Dihydrolipoyl dehydrogenase, mitochondrial [Orchesella cincta]
Gene.348::CL113.Contig1_ES::g.348::m.348 Gene.348::CL113.Contig1_ES::g.348 ORF type:5prime_partial len:514 (+) CL113.Contig1_ES:3-1544(+)	1	515	VSV	166	168	19.68	PREDICTED: dihydrolipoyl dehydrogenase, mitochondrial [Diuraphis noxia]
Gene.348::CL113.Contig1_ES::g.348::m.348 Gene.348::CL113.Contig1_ES::g.348 ORF type:5prime_partial len:514 (+) CL113.Contig1_ES:3-1544(+)	1	515	VSV	166	168	19.68	PREDICTED: dihydrolipoyl dehydrogenase, mitochondrial [Acyrthosiphon pisum]
Gene.348::CL113.Contig1_ES::g.348::m.348 Gene.348::CL113.Contig1_ES::g.348 ORF type:5prime_partial len:514 (+) CL113.Contig1_ES:3-1544(+)	1	515	VSV	293	295	19.68	dihydrolipoyl dehydrogenase, mitochondrial [Myzus persicae]
Gene.348::CL113.Contig1_ES::g.348::m.348 Gene.348::CL113.Contig1_ES::g.348 ORF type:5prime_partial len:514 (+) CL113.Contig1_ES:3-1544(+)	1	515	VSV	293	295	19.68	PREDICTED: dihydrolipoyl dehydrogenase, mitochondrial-like [Hyalella azteca]
Gene.348::CL113.Contig1_ES::g.348::m.348 Gene.348::CL113.Contig1_ES::g.348 ORF type:5prime_partial len:514 (+) CL113.Contig1_ES:3-1544(+)	1	515	VSV	293	295	19.68	Dihydrolipoyl dehydrogenase, mitochondrial [Orchesella cincta]
Gene.348::CL113.Contig1_ES::g.348::m.348 Gene.348::CL113.Contig1_ES::g.348 ORF type:5prime_partial len:514 (+) CL113.Contig1_ES:3-1544(+)	1	515	VSV	293	295	19.68	PREDICTED: dihydrolipoyl dehydrogenase, mitochondrial [Diuraphis noxia]
Gene.348::CL113.Contig1_ES::g.348::m.348 Gene.348::CL113.Contig1_ES::g.348 ORF type:5prime_partial len:514 (+) CL113.Contig1_ES:3-1544(+)	1	515	VSV	293	295	19.68	PREDICTED: dihydrolipoyl dehydrogenase, mitochondrial [Acyrthosiphon pisum]
Gene.348::CL113.Contig1_ES::g.348::m.348 Gene.348::CL113.Contig1_ES::g.348 ORF type:5prime_partial len:514 (+) CL113.Contig1_ES:3-1544(+)	1	515	VSV	295	297	19.68	dihydrolipoyl dehydrogenase, mitochondrial [Myzus persicae]
Gene.348::CL113.Contig1_ES::g.348::m.348 Gene.348::CL113.Contig1_ES::g.348 ORF type:5prime_partial len:514 (+) CL113.Contig1_ES:3-1544(+)	1	515	VSV	295	297	19.68	PREDICTED: dihydrolipoyl dehydrogenase, mitochondrial-like [Hyalella azteca]
Gene.348::CL113.Contig1_ES::g.348::m.348 Gene.348::CL113.Contig1_ES::g.348 ORF type:5prime_partial len:514 (+) CL113.Contig1_ES:3-1544(+)	1	515	VSV	295	297	19.68	Dihydrolipoyl dehydrogenase, mitochondrial [Orchesella cincta]
Gene.348::CL113.Contig1_ES::g.348::m.348 Gene.348::CL113.Contig1_ES::g.348 ORF type:5prime_partial len:514 (+) CL113.Contig1_ES:3-1544(+)	1	515	VSV	295	297	19.68	PREDICTED: dihydrolipoyl dehydrogenase, mitochondrial [Diuraphis noxia]
Gene.348::CL113.Contig1_ES::g.348::m.348 Gene.348::CL113.Contig1_ES::g.348 ORF type:5prime_partial len:514 (+) CL113.Contig1_ES:3-1544(+)	1	515	VSV	295	297	19.68	PREDICTED: dihydrolipoyl dehydrogenase, mitochondrial [Acyrthosiphon pisum]
Gene.348::CL113.Contig1_ES::g.348::m.348 Gene.348::CL113.Contig1_ES::g.348 ORF type:5prime_partial len:514 (+) CL113.Contig1_ES:3-1544(+)	1	515	VSV	376	378	19.68	dihydrolipoyl dehydrogenase, mitochondrial [Myzus persicae]
Gene.348::CL113.Contig1_ES::g.348::m.348 Gene.348::CL113.Contig1_ES::g.348 ORF type:5prime_partial len:514 (+) CL113.Contig1_ES:3-1544(+)	1	515	VSV	376	378	19.68	PREDICTED: dihydrolipoyl dehydrogenase, mitochondrial-like [Hyalella azteca]
Gene.348::CL113.Contig1_ES::g.348::m.348 Gene.348::CL113.Contig1_ES::g.348 ORF type:5prime_partial len:514 (+) CL113.Contig1_ES:3-1544(+)	1	515	VSV	376	378	19.68	Dihydrolipoyl dehydrogenase, mitochondrial [Orchesella cincta]
Gene.348::CL113.Contig1_ES::g.348::m.348 Gene.348::CL113.Contig1_ES::g.348 ORF type:5prime_partial len:514 (+) CL113.Contig1_ES:3-1544(+)	1	515	VSV	376	378	19.68	PREDICTED: dihydrolipoyl dehydrogenase, mitochondrial [Diuraphis noxia]
Gene.348::CL113.Contig1_ES::g.348::m.348 Gene.348::CL113.Contig1_ES::g.348 ORF type:5prime_partial len:514 (+) CL113.Contig1_ES:3-1544(+)	1	515	VSV	376	378	19.68	PREDICTED: dihydrolipoyl dehydrogenase, mitochondrial [Acyrthosiphon pisum]
Gene.348::CL113.Contig1_ES::g.348::m.348 Gene.348::CL113.Contig1_ES::g.348 ORF type:5prime_partial len:514 (+) CL113.Contig1_ES:3-1544(+)	1	515	GGY	56	58	19.68	dihydrolipoyl dehydrogenase, mitochondrial [Myzus persicae]
Gene.348::CL113.Contig1_ES::g.348::m.348 Gene.348::CL113.Contig1_ES::g.348 ORF type:5prime_partial len:514 (+) CL113.Contig1_ES:3-1544(+)	1	515	GGY	56	58	19.68	PREDICTED: dihydrolipoyl dehydrogenase, mitochondrial-like [Hyalella azteca]
Gene.348::CL113.Contig1_ES::g.348::m.348 Gene.348::CL113.Contig1_ES::g.348 ORF type:5prime_partial len:514 (+) CL113.Contig1_ES:3-1544(+)	1	515	GGY	56	58	19.68	Dihydrolipoyl dehydrogenase, mitochondrial [Orchesella cincta]
Gene.348::CL113.Contig1_ES::g.348::m.348 Gene.348::CL113.Contig1_ES::g.348 ORF type:5prime_partial len:514 (+) CL113.Contig1_ES:3-1544(+)	1	515	GGY	56	58	19.68	PREDICTED: dihydrolipoyl dehydrogenase, mitochondrial [Diuraphis noxia]
Gene.348::CL113.Contig1_ES::g.348::m.348 Gene.348::CL113.Contig1_ES::g.348 ORF type:5prime_partial len:514 (+) CL113.Contig1_ES:3-1544(+)	1	515	GGY	56	58	19.68	PREDICTED: dihydrolipoyl dehydrogenase, mitochondrial [Acyrthosiphon pisum]
Gene.350::CL113.Contig2_ES::g.350::m.350 Gene.350::CL113.Contig2_ES::g.350 ORF type:5prime_partial len:514 (+) CL113.Contig2_ES:3-1544(+)	1	515	VSV	15	17	20.65	PREDICTED: dihydrolipoyl dehydrogenase, mitochondrial [Diuraphis noxia]
Gene.350::CL113.Contig2_ES::g.350::m.350 Gene.350::CL113.Contig2_ES::g.350 ORF type:5prime_partial len:514 (+) CL113.Contig2_ES:3-1544(+)	1	515	VSV	15	17	20.65	PREDICTED: dihydrolipoyl dehydrogenase, mitochondrial [Acyrthosiphon pisum]
Gene.350::CL113.Contig2_ES::g.350::m.350 Gene.350::CL113.Contig2_ES::g.350 ORF type:5prime_partial len:514 (+) CL113.Contig2_ES:3-1544(+)	1	515	VSV	15	17	20.65	PREDICTED: dihydrolipoyl dehydrogenase, mitochondrial-like [Hyalella azteca]
Gene.350::CL113.Contig2_ES::g.350::m.350 Gene.350::CL113.Contig2_ES::g.350 ORF type:5prime_partial len:514 (+) CL113.Contig2_ES:3-1544(+)	1	515	VSV	15	17	20.65	Dihydrolipoyl dehydrogenase, mitochondrial [Orchesella cincta]
Gene.350::CL113.Contig2_ES::g.350::m.350 Gene.350::CL113.Contig2_ES::g.350 ORF type:5prime_partial len:514 (+) CL113.Contig2_ES:3-1544(+)	1	515	VSV	15	17	20.65	dihydrolipoyl dehydrogenase, mitochondrial [Myzus persicae]
Gene.350::CL113.Contig2_ES::g.350::m.350 Gene.350::CL113.Contig2_ES::g.350 ORF type:5prime_partial len:514 (+) CL113.Contig2_ES:3-1544(+)	1	515	VSV	166	168	20.65	PREDICTED: dihydrolipoyl dehydrogenase, mitochondrial [Diuraphis noxia]
Gene.350::CL113.Contig2_ES::g.350::m.350 Gene.350::CL113.Contig2_ES::g.350 ORF type:5prime_partial len:514 (+) CL113.Contig2_ES:3-1544(+)	1	515	VSV	166	168	20.65	PREDICTED: dihydrolipoyl dehydrogenase, mitochondrial [Acyrthosiphon pisum]
Gene.350::CL113.Contig2_ES::g.350::m.350 Gene.350::CL113.Contig2_ES::g.350 ORF type:5prime_partial len:514 (+) CL113.Contig2_ES:3-1544(+)	1	515	VSV	166	168	20.65	PREDICTED: dihydrolipoyl dehydrogenase, mitochondrial-like [Hyalella azteca]
Gene.350::CL113.Contig2_ES::g.350::m.350 Gene.350::CL113.Contig2_ES::g.350 ORF type:5prime_partial len:514 (+) CL113.Contig2_ES:3-1544(+)	1	515	VSV	166	168	20.65	Dihydrolipoyl dehydrogenase, mitochondrial [Orchesella cincta]
Gene.350::CL113.Contig2_ES::g.350::m.350 Gene.350::CL113.Contig2_ES::g.350 ORF type:5prime_partial len:514 (+) CL113.Contig2_ES:3-1544(+)	1	515	VSV	166	168	20.65	dihydrolipoyl dehydrogenase, mitochondrial [Myzus persicae]
Gene.350::CL113.Contig2_ES::g.350::m.350 Gene.350::CL113.Contig2_ES::g.350 ORF type:5prime_partial len:514 (+) CL113.Contig2_ES:3-1544(+)	1	515	VSV	293	295	20.65	PREDICTED: dihydrolipoyl dehydrogenase, mitochondrial [Diuraphis noxia]
Gene.350::CL113.Contig2_ES::g.350::m.350 Gene.350::CL113.Contig2_ES::g.350 ORF type:5prime_partial len:514 (+) CL113.Contig2_ES:3-1544(+)	1	515	VSV	293	295	20.65	PREDICTED: dihydrolipoyl dehydrogenase, mitochondrial [Acyrthosiphon pisum]
Gene.350::CL113.Contig2_ES::g.350::m.350 Gene.350::CL113.Contig2_ES::g.350 ORF type:5prime_partial len:514 (+) CL113.Contig2_ES:3-1544(+)	1	515	VSV	293	295	20.65	PREDICTED: dihydrolipoyl dehydrogenase, mitochondrial-like [Hyalella azteca]
Gene.350::CL113.Contig2_ES::g.350::m.350 Gene.350::CL113.Contig2_ES::g.350 ORF type:5prime_partial len:514 (+) CL113.Contig2_ES:3-1544(+)	1	515	VSV	293	295	20.65	Dihydrolipoyl dehydrogenase, mitochondrial [Orchesella cincta]
Gene.350::CL113.Contig2_ES::g.350::m.350 Gene.350::CL113.Contig2_ES::g.350 ORF type:5prime_partial len:514 (+) CL113.Contig2_ES:3-1544(+)	1	515	VSV	293	295	20.65	dihydrolipoyl dehydrogenase, mitochondrial [Myzus persicae]
Gene.350::CL113.Contig2_ES::g.350::m.350 Gene.350::CL113.Contig2_ES::g.350 ORF type:5prime_partial len:514 (+) CL113.Contig2_ES:3-1544(+)	1	515	VSV	295	297	20.65	PREDICTED: dihydrolipoyl dehydrogenase, mitochondrial [Diuraphis noxia]
Gene.350::CL113.Contig2_ES::g.350::m.350 Gene.350::CL113.Contig2_ES::g.350 ORF type:5prime_partial len:514 (+) CL113.Contig2_ES:3-1544(+)	1	515	VSV	295	297	20.65	PREDICTED: dihydrolipoyl dehydrogenase, mitochondrial [Acyrthosiphon pisum]
Gene.350::CL113.Contig2_ES::g.350::m.350 Gene.350::CL113.Contig2_ES::g.350 ORF type:5prime_partial len:514 (+) CL113.Contig2_ES:3-1544(+)	1	515	VSV	295	297	20.65	PREDICTED: dihydrolipoyl dehydrogenase, mitochondrial-like [Hyalella azteca]
Gene.350::CL113.Contig2_ES::g.350::m.350 Gene.350::CL113.Contig2_ES::g.350 ORF type:5prime_partial len:514 (+) CL113.Contig2_ES:3-1544(+)	1	515	VSV	295	297	20.65	Dihydrolipoyl dehydrogenase, mitochondrial [Orchesella cincta]
Gene.350::CL113.Contig2_ES::g.350::m.350 Gene.350::CL113.Contig2_ES::g.350 ORF type:5prime_partial len:514 (+) CL113.Contig2_ES:3-1544(+)	1	515	VSV	295	297	20.65	dihydrolipoyl dehydrogenase, mitochondrial [Myzus persicae]
Gene.350::CL113.Contig2_ES::g.350::m.350 Gene.350::CL113.Contig2_ES::g.350 ORF type:5prime_partial len:514 (+) CL113.Contig2_ES:3-1544(+)	1	515	VSV	376	378	20.65	PREDICTED: dihydrolipoyl dehydrogenase, mitochondrial [Diuraphis noxia]
Gene.350::CL113.Contig2_ES::g.350::m.350 Gene.350::CL113.Contig2_ES::g.350 ORF type:5prime_partial len:514 (+) CL113.Contig2_ES:3-1544(+)	1	515	VSV	376	378	20.65	PREDICTED: dihydrolipoyl dehydrogenase, mitochondrial [Acyrthosiphon pisum]
Gene.350::CL113.Contig2_ES::g.350::m.350 Gene.350::CL113.Contig2_ES::g.350 ORF type:5prime_partial len:514 (+) CL113.Contig2_ES:3-1544(+)	1	515	VSV	376	378	20.65	PREDICTED: dihydrolipoyl dehydrogenase, mitochondrial-like [Hyalella azteca]
Gene.350::CL113.Contig2_ES::g.350::m.350 Gene.350::CL113.Contig2_ES::g.350 ORF type:5prime_partial len:514 (+) CL113.Contig2_ES:3-1544(+)	1	515	VSV	376	378	20.65	Dihydrolipoyl dehydrogenase, mitochondrial [Orchesella cincta]
Gene.350::CL113.Contig2_ES::g.350::m.350 Gene.350::CL113.Contig2_ES::g.350 ORF type:5prime_partial len:514 (+) CL113.Contig2_ES:3-1544(+)	1	515	VSV	376	378	20.65	dihydrolipoyl dehydrogenase, mitochondrial [Myzus persicae]
Gene.350::CL113.Contig2_ES::g.350::m.350 Gene.350::CL113.Contig2_ES::g.350 ORF type:5prime_partial len:514 (+) CL113.Contig2_ES:3-1544(+)	1	515	GGY	56	58	20.65	PREDICTED: dihydrolipoyl dehydrogenase, mitochondrial [Diuraphis noxia]
Gene.350::CL113.Contig2_ES::g.350::m.350 Gene.350::CL113.Contig2_ES::g.350 ORF type:5prime_partial len:514 (+) CL113.Contig2_ES:3-1544(+)	1	515	GGY	56	58	20.65	PREDICTED: dihydrolipoyl dehydrogenase, mitochondrial [Acyrthosiphon pisum]
Gene.350::CL113.Contig2_ES::g.350::m.350 Gene.350::CL113.Contig2_ES::g.350 ORF type:5prime_partial len:514 (+) CL113.Contig2_ES:3-1544(+)	1	515	GGY	56	58	20.65	PREDICTED: dihydrolipoyl dehydrogenase, mitochondrial-like [Hyalella azteca]
Gene.350::CL113.Contig2_ES::g.350::m.350 Gene.350::CL113.Contig2_ES::g.350 ORF type:5prime_partial len:514 (+) CL113.Contig2_ES:3-1544(+)	1	515	GGY	56	58	20.65	Dihydrolipoyl dehydrogenase, mitochondrial [Orchesella cincta]
Gene.350::CL113.Contig2_ES::g.350::m.350 Gene.350::CL113.Contig2_ES::g.350 ORF type:5prime_partial len:514 (+) CL113.Contig2_ES:3-1544(+)	1	515	GGY	56	58	20.65	dihydrolipoyl dehydrogenase, mitochondrial [Myzus persicae]
Gene.368::CL118.Contig1_ES::g.368::m.368 Gene.368::CL118.Contig1_ES::g.368 ORF type:complete len:513 (+) CL118.Contig1_ES:158-1696(+)	1	514	LRP	427	429	855.91
Gene.368::CL118.Contig1_ES::g.368::m.368 Gene.368::CL118.Contig1_ES::g.368 ORF type:complete len:513 (+) CL118.Contig1_ES:158-1696(+)	1	514	GLP	89	91	855.91
Gene.376::CL124.Contig1_ES::g.376::m.376 Gene.376::CL124.Contig1_ES::g.376 ORF type:complete len:122 (-) CL124.Contig1_ES:152-517(-)	1	123	GGY	3	5	449.12
Gene.378::CL127.Contig1_ES::g.378::m.378 Gene.378::CL127.Contig1_ES::g.378 ORF type:5prime_partial len:139 (+) CL127.Contig1_ES:1-417(+)	1	140	LRW	81	83	#N/A
Gene.379::CL127.Contig2_ES::g.379::m.379 Gene.379::CL127.Contig2_ES::g.379 ORF type:5prime_partial len:143 (+) CL127.Contig2_ES:1-429(+)	1	144	LRW	81	83	5.15
Gene.380::CL128.Contig1_ES::g.380::m.380 Gene.380::CL128.Contig1_ES::g.380 ORF type:complete len:371 (+) CL128.Contig1_ES:185-1297(+)	1	372	LRP	209	211	44.78	PREDICTED: gastrula zinc finger protein XlCGF57.1-like [Lates calcarifer]
Gene.380::CL128.Contig1_ES::g.380::m.380 Gene.380::CL128.Contig1_ES::g.380 ORF type:complete len:371 (+) CL128.Contig1_ES:185-1297(+)	1	372	LRP	209	211	44.78	PREDICTED: zinc finger protein 709-like isoform X1 [Cimex lectularius]
Gene.380::CL128.Contig1_ES::g.380::m.380 Gene.380::CL128.Contig1_ES::g.380 ORF type:complete len:371 (+) CL128.Contig1_ES:185-1297(+)	1	372	LRP	209	211	44.78	PREDICTED: oocyte zinc finger protein XlCOF6.1-like [Cimex lectularius]
Gene.380::CL128.Contig1_ES::g.380::m.380 Gene.380::CL128.Contig1_ES::g.380 ORF type:complete len:371 (+) CL128.Contig1_ES:185-1297(+)	1	372	LRP	209	211	44.78	PREDICTED: gastrula zinc finger protein xLCGF3.1-like [Cimex lectularius]
Gene.380::CL128.Contig1_ES::g.380::m.380 Gene.380::CL128.Contig1_ES::g.380 ORF type:complete len:371 (+) CL128.Contig1_ES:185-1297(+)	1	372	LRP	209	211	44.78	hypothetical protein BRAFLDRAFT_71605 [Branchiostoma floridae] >EEN60117.1 hypothetical protein BRAFLDRAFT_71605 [Branchiostoma floridae]
Gene.381::CL128.Contig2_ES::g.381::m.381 Gene.381::CL128.Contig2_ES::g.381 ORF type:complete len:371 (+) CL128.Contig2_ES:139-1251(+)	1	372	LRP	209	211	95.76	PREDICTED: zinc finger protein 709-like isoform X1 [Cimex lectularius]
Gene.381::CL128.Contig2_ES::g.381::m.381 Gene.381::CL128.Contig2_ES::g.381 ORF type:complete len:371 (+) CL128.Contig2_ES:139-1251(+)	1	372	LRP	209	211	95.76	PREDICTED: gastrula zinc finger protein xLCGF3.1-like [Cimex lectularius]
Gene.381::CL128.Contig2_ES::g.381::m.381 Gene.381::CL128.Contig2_ES::g.381 ORF type:complete len:371 (+) CL128.Contig2_ES:139-1251(+)	1	372	LRP	209	211	95.76	hypothetical protein BRAFLDRAFT_71605 [Branchiostoma floridae] >EEN60117.1 hypothetical protein BRAFLDRAFT_71605 [Branchiostoma floridae]
Gene.381::CL128.Contig2_ES::g.381::m.381 Gene.381::CL128.Contig2_ES::g.381 ORF type:complete len:371 (+) CL128.Contig2_ES:139-1251(+)	1	372	LRP	209	211	95.76	PREDICTED: oocyte zinc finger protein XlCOF6.1-like [Cimex lectularius]
Gene.381::CL128.Contig2_ES::g.381::m.381 Gene.381::CL128.Contig2_ES::g.381 ORF type:complete len:371 (+) CL128.Contig2_ES:139-1251(+)	1	372	LRP	209	211	95.76	PREDICTED: gastrula zinc finger protein XlCGF57.1-like [Lates calcarifer]
Gene.46::CL13.Contig1_ES::g.46::m.46 Gene.46::CL13.Contig1_ES::g.46 ORF type:5prime_partial len:822 (-) CL13.Contig1_ES:886-3351(-)	1	823	LKP	201	203	5.24
Gene.46::CL13.Contig1_ES::g.46::m.46 Gene.46::CL13.Contig1_ES::g.46 ORF type:5prime_partial len:822 (-) CL13.Contig1_ES:886-3351(-)	1	823	IEP	776	778	5.24
Gene.47::CL13.Contig2_ES::g.47::m.47 Gene.47::CL13.Contig2_ES::g.47 ORF type:5prime_partial len:837 (-) CL13.Contig2_ES:888-3398(-)	1	838	LKP	201	203	7.03
Gene.47::CL13.Contig2_ES::g.47::m.47 Gene.47::CL13.Contig2_ES::g.47 ORF type:5prime_partial len:837 (-) CL13.Contig2_ES:888-3398(-)	1	838	IEP	791	793	7.03
Gene.399::CL136.Contig1_ES::g.399::m.399 Gene.399::CL136.Contig1_ES::g.399 ORF type:5prime_partial len:233 (+) CL136.Contig1_ES:2-700(+)	1	234	GLP	177	179	22.1	PREDICTED: uncharacterized protein LOC109469681 [Branchiostoma belcheri]
Gene.399::CL136.Contig1_ES::g.399::m.399 Gene.399::CL136.Contig1_ES::g.399 ORF type:5prime_partial len:233 (+) CL136.Contig1_ES:2-700(+)	1	234	GLP	177	179	22.1	hypothetical protein BRAFLDRAFT_81970 [Branchiostoma floridae] >EEN45914.1 hypothetical protein BRAFLDRAFT_81970 [Branchiostoma floridae]
Gene.399::CL136.Contig1_ES::g.399::m.399 Gene.399::CL136.Contig1_ES::g.399 ORF type:5prime_partial len:233 (+) CL136.Contig1_ES:2-700(+)	1	234	GLP	177	179	22.1	PREDICTED: low-density lipoprotein receptor-related protein 1B-like [Saccoglossus kowalevskii]
Gene.399::CL136.Contig1_ES::g.399::m.399 Gene.399::CL136.Contig1_ES::g.399 ORF type:5prime_partial len:233 (+) CL136.Contig1_ES:2-700(+)	1	234	GLP	177	179	22.1	hypothetical protein BRAFLDRAFT_105134 [Branchiostoma floridae] >EEN42923.1 hypothetical protein BRAFLDRAFT_105134 [Branchiostoma floridae]
Gene.399::CL136.Contig1_ES::g.399::m.399 Gene.399::CL136.Contig1_ES::g.399 ORF type:5prime_partial len:233 (+) CL136.Contig1_ES:2-700(+)	1	234	GLP	177	179	22.1	hypothetical protein BRAFLDRAFT_100180 [Branchiostoma floridae] >EEN44754.1 hypothetical protein BRAFLDRAFT_100180 [Branchiostoma floridae]
Gene.400::CL136.Contig2_ES::g.400::m.400 Gene.400::CL136.Contig2_ES::g.400 ORF type:5prime_partial len:155 (+) CL136.Contig2_ES:2-466(+)	1	156	IKW	50	52	37.43	PREDICTED: blastula protease 10-like isoform X2 [Saccoglossus kowalevskii]
Gene.400::CL136.Contig2_ES::g.400::m.400 Gene.400::CL136.Contig2_ES::g.400 ORF type:5prime_partial len:155 (+) CL136.Contig2_ES:2-466(+)	1	156	IKW	50	52	37.43	PREDICTED: uncharacterized protein LOC102809517 [Saccoglossus kowalevskii]
Gene.400::CL136.Contig2_ES::g.400::m.400 Gene.400::CL136.Contig2_ES::g.400 ORF type:5prime_partial len:155 (+) CL136.Contig2_ES:2-466(+)	1	156	IKW	50	52	37.43	hypothetical protein BRAFLDRAFT_105134 [Branchiostoma floridae] >EEN42923.1 hypothetical protein BRAFLDRAFT_105134 [Branchiostoma floridae]
Gene.400::CL136.Contig2_ES::g.400::m.400 Gene.400::CL136.Contig2_ES::g.400 ORF type:5prime_partial len:155 (+) CL136.Contig2_ES:2-466(+)	1	156	IKW	50	52	37.43	PREDICTED: blastula protease 10-like isoform X1 [Saccoglossus kowalevskii]
Gene.400::CL136.Contig2_ES::g.400::m.400 Gene.400::CL136.Contig2_ES::g.400 ORF type:5prime_partial len:155 (+) CL136.Contig2_ES:2-466(+)	1	156	IKW	50	52	37.43	PREDICTED: uncharacterized protein LOC109482960 [Branchiostoma belcheri]
Gene.401::CL136.Contig3_ES::g.401::m.401 Gene.401::CL136.Contig3_ES::g.401 ORF type:5prime_partial len:119 (+) CL136.Contig3_ES:1-357(+)	1	120	GLP	63	65	7.74	hypothetical protein BRAFLDRAFT_81970 [Branchiostoma floridae] >EEN45914.1 hypothetical protein BRAFLDRAFT_81970 [Branchiostoma floridae]
Gene.401::CL136.Contig3_ES::g.401::m.401 Gene.401::CL136.Contig3_ES::g.401 ORF type:5prime_partial len:119 (+) CL136.Contig3_ES:1-357(+)	1	120	GLP	63	65	7.74	PREDICTED: hemocytin-like isoform X1 [Branchiostoma belcheri]
Gene.401::CL136.Contig3_ES::g.401::m.401 Gene.401::CL136.Contig3_ES::g.401 ORF type:5prime_partial len:119 (+) CL136.Contig3_ES:1-357(+)	1	120	GLP	63	65	7.74	hypothetical protein BRAFLDRAFT_105134 [Branchiostoma floridae] >EEN42923.1 hypothetical protein BRAFLDRAFT_105134 [Branchiostoma floridae]
Gene.401::CL136.Contig3_ES::g.401::m.401 Gene.401::CL136.Contig3_ES::g.401 ORF type:5prime_partial len:119 (+) CL136.Contig3_ES:1-357(+)	1	120	GLP	63	65	7.74	hypothetical protein BRAFLDRAFT_100180 [Branchiostoma floridae] >EEN44754.1 hypothetical protein BRAFLDRAFT_100180 [Branchiostoma floridae]
Gene.401::CL136.Contig3_ES::g.401::m.401 Gene.401::CL136.Contig3_ES::g.401 ORF type:5prime_partial len:119 (+) CL136.Contig3_ES:1-357(+)	1	120	GLP	63	65	7.74	PREDICTED: hemocytin-like isoform X2 [Branchiostoma belcheri]
Gene.402::CL136.Contig4_ES::g.402::m.402 Gene.402::CL136.Contig4_ES::g.402 ORF type:complete len:226 (+) CL136.Contig4_ES:2-679(+)	1	227	GLP	173	175	6.97	PREDICTED: hemocytin-like isoform X2 [Branchiostoma belcheri]
Gene.402::CL136.Contig4_ES::g.402::m.402 Gene.402::CL136.Contig4_ES::g.402 ORF type:complete len:226 (+) CL136.Contig4_ES:2-679(+)	1	227	GLP	173	175	6.97	PREDICTED: hemocytin-like isoform X1 [Branchiostoma belcheri]
Gene.402::CL136.Contig4_ES::g.402::m.402 Gene.402::CL136.Contig4_ES::g.402 ORF type:complete len:226 (+) CL136.Contig4_ES:2-679(+)	1	227	GLP	173	175	6.97	hypothetical protein BRAFLDRAFT_81970 [Branchiostoma floridae] >EEN45914.1 hypothetical protein BRAFLDRAFT_81970 [Branchiostoma floridae]
Gene.402::CL136.Contig4_ES::g.402::m.402 Gene.402::CL136.Contig4_ES::g.402 ORF type:complete len:226 (+) CL136.Contig4_ES:2-679(+)	1	227	GLP	173	175	6.97	hypothetical protein BRAFLDRAFT_105134 [Branchiostoma floridae] >EEN42923.1 hypothetical protein BRAFLDRAFT_105134 [Branchiostoma floridae]
Gene.402::CL136.Contig4_ES::g.402::m.402 Gene.402::CL136.Contig4_ES::g.402 ORF type:complete len:226 (+) CL136.Contig4_ES:2-679(+)	1	227	GLP	173	175	6.97	hypothetical protein BRAFLDRAFT_100180 [Branchiostoma floridae] >EEN44754.1 hypothetical protein BRAFLDRAFT_100180 [Branchiostoma floridae]
Gene.48::CL14.Contig1_ES::g.48::m.48 Gene.48::CL14.Contig1_ES::g.48 ORF type:complete len:964 (+) CL14.Contig1_ES:211-3102(+)	1	965	VSV	597	599	6.89	PREDICTED: enhancer of polycomb homolog 1 isoform X1 [Ceratina calcarata]
Gene.48::CL14.Contig1_ES::g.48::m.48 Gene.48::CL14.Contig1_ES::g.48 ORF type:complete len:964 (+) CL14.Contig1_ES:211-3102(+)	1	965	VSV	597	599	6.89	PREDICTED: enhancer of polycomb homolog 1-like isoform X2 [Hyalella azteca]
Gene.48::CL14.Contig1_ES::g.48::m.48 Gene.48::CL14.Contig1_ES::g.48 ORF type:complete len:964 (+) CL14.Contig1_ES:211-3102(+)	1	965	VSV	597	599	6.89	enhancer of polycomb homolog 1-like isoform X1 [Limulus polyphemus] >XP_022241034.1 enhancer of polycomb homolog 1-like isoform X2 [Limulus polyphemus]
Gene.48::CL14.Contig1_ES::g.48::m.48 Gene.48::CL14.Contig1_ES::g.48 ORF type:complete len:964 (+) CL14.Contig1_ES:211-3102(+)	1	965	VSV	597	599	6.89	PREDICTED: enhancer of polycomb homolog 1 [Nasonia vitripennis]
Gene.48::CL14.Contig1_ES::g.48::m.48 Gene.48::CL14.Contig1_ES::g.48 ORF type:complete len:964 (+) CL14.Contig1_ES:211-3102(+)	1	965	VSV	597	599	6.89	enhancer of polycomb homolog 1 isoform X3 [Zootermopsis nevadensis]
Gene.48::CL14.Contig1_ES::g.48::m.48 Gene.48::CL14.Contig1_ES::g.48 ORF type:complete len:964 (+) CL14.Contig1_ES:211-3102(+)	1	965	LGP	492	494	6.89	PREDICTED: enhancer of polycomb homolog 1 isoform X1 [Ceratina calcarata]
Gene.48::CL14.Contig1_ES::g.48::m.48 Gene.48::CL14.Contig1_ES::g.48 ORF type:complete len:964 (+) CL14.Contig1_ES:211-3102(+)	1	965	LGP	492	494	6.89	PREDICTED: enhancer of polycomb homolog 1-like isoform X2 [Hyalella azteca]
Gene.48::CL14.Contig1_ES::g.48::m.48 Gene.48::CL14.Contig1_ES::g.48 ORF type:complete len:964 (+) CL14.Contig1_ES:211-3102(+)	1	965	LGP	492	494	6.89	enhancer of polycomb homolog 1-like isoform X1 [Limulus polyphemus] >XP_022241034.1 enhancer of polycomb homolog 1-like isoform X2 [Limulus polyphemus]
Gene.48::CL14.Contig1_ES::g.48::m.48 Gene.48::CL14.Contig1_ES::g.48 ORF type:complete len:964 (+) CL14.Contig1_ES:211-3102(+)	1	965	LGP	492	494	6.89	PREDICTED: enhancer of polycomb homolog 1 [Nasonia vitripennis]
Gene.48::CL14.Contig1_ES::g.48::m.48 Gene.48::CL14.Contig1_ES::g.48 ORF type:complete len:964 (+) CL14.Contig1_ES:211-3102(+)	1	965	LGP	492	494	6.89	enhancer of polycomb homolog 1 isoform X3 [Zootermopsis nevadensis]
Gene.51::CL14.Contig2_ES::g.51::m.51 Gene.51::CL14.Contig2_ES::g.51 ORF type:complete len:969 (+) CL14.Contig2_ES:211-3117(+)	1	970	VSV	602	604	46.52	PREDICTED: enhancer of polycomb homolog 1 [Atta colombica] >KYM87538.1 Enhancer of polycomb like protein 1 [Atta colombica]
Gene.51::CL14.Contig2_ES::g.51::m.51 Gene.51::CL14.Contig2_ES::g.51 ORF type:complete len:969 (+) CL14.Contig2_ES:211-3117(+)	1	970	VSV	602	604	46.52	enhancer of polycomb homolog 1-like isoform X1 [Limulus polyphemus] >XP_022241034.1 enhancer of polycomb homolog 1-like isoform X2 [Limulus polyphemus]
Gene.51::CL14.Contig2_ES::g.51::m.51 Gene.51::CL14.Contig2_ES::g.51 ORF type:complete len:969 (+) CL14.Contig2_ES:211-3117(+)	1	970	VSV	602	604	46.52	enhancer of polycomb homolog 1 isoform X3 [Zootermopsis nevadensis]
Gene.51::CL14.Contig2_ES::g.51::m.51 Gene.51::CL14.Contig2_ES::g.51 ORF type:complete len:969 (+) CL14.Contig2_ES:211-3117(+)	1	970	VSV	602	604	46.52	PREDICTED: enhancer of polycomb homolog 1 [Nasonia vitripennis]
Gene.51::CL14.Contig2_ES::g.51::m.51 Gene.51::CL14.Contig2_ES::g.51 ORF type:complete len:969 (+) CL14.Contig2_ES:211-3117(+)	1	970	VSV	602	604	46.52	PREDICTED: enhancer of polycomb homolog 1 [Cyphomyrmex costatus] >KYN02573.1 Enhancer of polycomb like protein 1 [Cyphomyrmex costatus]
Gene.51::CL14.Contig2_ES::g.51::m.51 Gene.51::CL14.Contig2_ES::g.51 ORF type:complete len:969 (+) CL14.Contig2_ES:211-3117(+)	1	970	LGP	497	499	46.52	PREDICTED: enhancer of polycomb homolog 1 [Atta colombica] >KYM87538.1 Enhancer of polycomb like protein 1 [Atta colombica]
Gene.51::CL14.Contig2_ES::g.51::m.51 Gene.51::CL14.Contig2_ES::g.51 ORF type:complete len:969 (+) CL14.Contig2_ES:211-3117(+)	1	970	LGP	497	499	46.52	enhancer of polycomb homolog 1-like isoform X1 [Limulus polyphemus] >XP_022241034.1 enhancer of polycomb homolog 1-like isoform X2 [Limulus polyphemus]
Gene.51::CL14.Contig2_ES::g.51::m.51 Gene.51::CL14.Contig2_ES::g.51 ORF type:complete len:969 (+) CL14.Contig2_ES:211-3117(+)	1	970	LGP	497	499	46.52	enhancer of polycomb homolog 1 isoform X3 [Zootermopsis nevadensis]
Gene.51::CL14.Contig2_ES::g.51::m.51 Gene.51::CL14.Contig2_ES::g.51 ORF type:complete len:969 (+) CL14.Contig2_ES:211-3117(+)	1	970	LGP	497	499	46.52	PREDICTED: enhancer of polycomb homolog 1 [Nasonia vitripennis]
Gene.51::CL14.Contig2_ES::g.51::m.51 Gene.51::CL14.Contig2_ES::g.51 ORF type:complete len:969 (+) CL14.Contig2_ES:211-3117(+)	1	970	LGP	497	499	46.52	PREDICTED: enhancer of polycomb homolog 1 [Cyphomyrmex costatus] >KYN02573.1 Enhancer of polycomb like protein 1 [Cyphomyrmex costatus]
Gene.408::CL142.Contig1_ES::g.408::m.408 Gene.408::CL142.Contig1_ES::g.408 ORF type:3prime_partial len:312 (+) CL142.Contig1_ES:154-1086(+)	1	312	VSV	58	60	8.17	INO80 complex subunit B [Athalia rosae]
Gene.408::CL142.Contig1_ES::g.408::m.408 Gene.408::CL142.Contig1_ES::g.408 ORF type:3prime_partial len:312 (+) CL142.Contig1_ES:154-1086(+)	1	312	VSV	58	60	8.17	PREDICTED: INO80 complex subunit B [Aedes albopictus]
Gene.408::CL142.Contig1_ES::g.408::m.408 Gene.408::CL142.Contig1_ES::g.408 ORF type:3prime_partial len:312 (+) CL142.Contig1_ES:154-1086(+)	1	312	VSV	58	60	8.17	PREDICTED: INO80 complex subunit B-like [Aedes albopictus]
Gene.408::CL142.Contig1_ES::g.408::m.408 Gene.408::CL142.Contig1_ES::g.408 ORF type:3prime_partial len:312 (+) CL142.Contig1_ES:154-1086(+)	1	312	VSV	58	60	8.17	hypothetical protein RP20_CCG006893 [Aedes albopictus]
Gene.408::CL142.Contig1_ES::g.408::m.408 Gene.408::CL142.Contig1_ES::g.408 ORF type:3prime_partial len:312 (+) CL142.Contig1_ES:154-1086(+)	1	312	VSV	58	60	8.17	INO80 complex subunit B [Aedes aegypti] >EAT33492.1 AAEL014237-PA [Aedes aegypti]
Gene.411::CL142.Contig2_ES::g.411::m.411 Gene.411::CL142.Contig2_ES::g.411 ORF type:3prime_partial len:329 (+) CL142.Contig2_ES:81-1064(+)	1	329	VSV	75	77	14.81	PREDICTED: INO80 complex subunit B [Aedes albopictus]
Gene.411::CL142.Contig2_ES::g.411::m.411 Gene.411::CL142.Contig2_ES::g.411 ORF type:3prime_partial len:329 (+) CL142.Contig2_ES:81-1064(+)	1	329	VSV	75	77	14.81	INO80 complex subunit B [Athalia rosae]
Gene.411::CL142.Contig2_ES::g.411::m.411 Gene.411::CL142.Contig2_ES::g.411 ORF type:3prime_partial len:329 (+) CL142.Contig2_ES:81-1064(+)	1	329	VSV	75	77	14.81	PREDICTED: INO80 complex subunit B-like [Aedes albopictus]
Gene.411::CL142.Contig2_ES::g.411::m.411 Gene.411::CL142.Contig2_ES::g.411 ORF type:3prime_partial len:329 (+) CL142.Contig2_ES:81-1064(+)	1	329	VSV	75	77	14.81	INO80 complex subunit B [Aedes aegypti] >EAT33492.1 AAEL014237-PA [Aedes aegypti]
Gene.411::CL142.Contig2_ES::g.411::m.411 Gene.411::CL142.Contig2_ES::g.411 ORF type:3prime_partial len:329 (+) CL142.Contig2_ES:81-1064(+)	1	329	VSV	75	77	14.81	hypothetical protein RP20_CCG006893 [Aedes albopictus]
Gene.417::CL144.Contig1_ES::g.417::m.417 Gene.417::CL144.Contig1_ES::g.417 ORF type:complete len:718 (+) CL144.Contig1_ES:53-2206(+)	1	719	LIY	93	95	31.04	PREDICTED: dipeptidyl peptidase 3-like isoform X2 [Hyalella azteca] >XP_018015074.1 PREDICTED: dipeptidyl peptidase 3-like isoform X2 [Hyalella azteca]
Gene.417::CL144.Contig1_ES::g.417::m.417 Gene.417::CL144.Contig1_ES::g.417 ORF type:complete len:718 (+) CL144.Contig1_ES:53-2206(+)	1	719	LIY	93	95	31.04	PREDICTED: dipeptidyl peptidase 3 isoform X1 [Cephus cinctus] >XP_015584963.1 PREDICTED: dipeptidyl peptidase 3 isoform X1 [Cephus cinctus]
Gene.417::CL144.Contig1_ES::g.417::m.417 Gene.417::CL144.Contig1_ES::g.417 ORF type:complete len:718 (+) CL144.Contig1_ES:53-2206(+)	1	719	LIY	93	95	31.04	PREDICTED: dipeptidyl peptidase 3 isoform X2 [Cephus cinctus]
Gene.417::CL144.Contig1_ES::g.417::m.417 Gene.417::CL144.Contig1_ES::g.417 ORF type:complete len:718 (+) CL144.Contig1_ES:53-2206(+)	1	719	LIY	93	95	31.04	PREDICTED: dipeptidyl peptidase 3-like isoform X1 [Hyalella azteca]
Gene.417::CL144.Contig1_ES::g.417::m.417 Gene.417::CL144.Contig1_ES::g.417 ORF type:complete len:718 (+) CL144.Contig1_ES:53-2206(+)	1	719	LIY	93	95	31.04	PREDICTED: dipeptidyl peptidase 3 isoform X1 [Diachasma alloeum]
Gene.417::CL144.Contig1_ES::g.417::m.417 Gene.417::CL144.Contig1_ES::g.417 ORF type:complete len:718 (+) CL144.Contig1_ES:53-2206(+)	1	719	GLP	380	382	31.04	PREDICTED: dipeptidyl peptidase 3-like isoform X2 [Hyalella azteca] >XP_018015074.1 PREDICTED: dipeptidyl peptidase 3-like isoform X2 [Hyalella azteca]
Gene.417::CL144.Contig1_ES::g.417::m.417 Gene.417::CL144.Contig1_ES::g.417 ORF type:complete len:718 (+) CL144.Contig1_ES:53-2206(+)	1	719	GLP	380	382	31.04	PREDICTED: dipeptidyl peptidase 3 isoform X1 [Cephus cinctus] >XP_015584963.1 PREDICTED: dipeptidyl peptidase 3 isoform X1 [Cephus cinctus]
Gene.417::CL144.Contig1_ES::g.417::m.417 Gene.417::CL144.Contig1_ES::g.417 ORF type:complete len:718 (+) CL144.Contig1_ES:53-2206(+)	1	719	GLP	380	382	31.04	PREDICTED: dipeptidyl peptidase 3 isoform X2 [Cephus cinctus]
Gene.417::CL144.Contig1_ES::g.417::m.417 Gene.417::CL144.Contig1_ES::g.417 ORF type:complete len:718 (+) CL144.Contig1_ES:53-2206(+)	1	719	GLP	380	382	31.04	PREDICTED: dipeptidyl peptidase 3-like isoform X1 [Hyalella azteca]
Gene.417::CL144.Contig1_ES::g.417::m.417 Gene.417::CL144.Contig1_ES::g.417 ORF type:complete len:718 (+) CL144.Contig1_ES:53-2206(+)	1	719	GLP	380	382	31.04	PREDICTED: dipeptidyl peptidase 3 isoform X1 [Diachasma alloeum]
Gene.418::CL144.Contig2_ES::g.418::m.418 Gene.418::CL144.Contig2_ES::g.418 ORF type:complete len:718 (+) CL144.Contig2_ES:53-2206(+)	1	719	LIY	93	95	72.98	PREDICTED: dipeptidyl peptidase 3 isoform X1 [Nasonia vitripennis]
Gene.418::CL144.Contig2_ES::g.418::m.418 Gene.418::CL144.Contig2_ES::g.418 ORF type:complete len:718 (+) CL144.Contig2_ES:53-2206(+)	1	719	LIY	93	95	72.98	PREDICTED: dipeptidyl peptidase 3-like isoform X2 [Hyalella azteca] >XP_018015074.1 PREDICTED: dipeptidyl peptidase 3-like isoform X2 [Hyalella azteca]
Gene.418::CL144.Contig2_ES::g.418::m.418 Gene.418::CL144.Contig2_ES::g.418 ORF type:complete len:718 (+) CL144.Contig2_ES:53-2206(+)	1	719	LIY	93	95	72.98	PREDICTED: dipeptidyl peptidase 3 isoform X2 [Nasonia vitripennis] >XP_008205905.1 PREDICTED: dipeptidyl peptidase 3 isoform X2 [Nasonia vitripennis]
Gene.418::CL144.Contig2_ES::g.418::m.418 Gene.418::CL144.Contig2_ES::g.418 ORF type:complete len:718 (+) CL144.Contig2_ES:53-2206(+)	1	719	LIY	93	95	72.98	hypothetical protein TSAR_002130 [Trichomalopsis sarcophagae]
Gene.418::CL144.Contig2_ES::g.418::m.418 Gene.418::CL144.Contig2_ES::g.418 ORF type:complete len:718 (+) CL144.Contig2_ES:53-2206(+)	1	719	LIY	93	95	72.98	PREDICTED: dipeptidyl peptidase 3-like isoform X1 [Hyalella azteca]
Gene.418::CL144.Contig2_ES::g.418::m.418 Gene.418::CL144.Contig2_ES::g.418 ORF type:complete len:718 (+) CL144.Contig2_ES:53-2206(+)	1	719	LRP	364	366	72.98	PREDICTED: dipeptidyl peptidase 3 isoform X1 [Nasonia vitripennis]
Gene.418::CL144.Contig2_ES::g.418::m.418 Gene.418::CL144.Contig2_ES::g.418 ORF type:complete len:718 (+) CL144.Contig2_ES:53-2206(+)	1	719	LRP	364	366	72.98	PREDICTED: dipeptidyl peptidase 3-like isoform X2 [Hyalella azteca] >XP_018015074.1 PREDICTED: dipeptidyl peptidase 3-like isoform X2 [Hyalella azteca]
Gene.418::CL144.Contig2_ES::g.418::m.418 Gene.418::CL144.Contig2_ES::g.418 ORF type:complete len:718 (+) CL144.Contig2_ES:53-2206(+)	1	719	LRP	364	366	72.98	PREDICTED: dipeptidyl peptidase 3 isoform X2 [Nasonia vitripennis] >XP_008205905.1 PREDICTED: dipeptidyl peptidase 3 isoform X2 [Nasonia vitripennis]
Gene.418::CL144.Contig2_ES::g.418::m.418 Gene.418::CL144.Contig2_ES::g.418 ORF type:complete len:718 (+) CL144.Contig2_ES:53-2206(+)	1	719	LRP	364	366	72.98	hypothetical protein TSAR_002130 [Trichomalopsis sarcophagae]
Gene.418::CL144.Contig2_ES::g.418::m.418 Gene.418::CL144.Contig2_ES::g.418 ORF type:complete len:718 (+) CL144.Contig2_ES:53-2206(+)	1	719	LRP	364	366	72.98	PREDICTED: dipeptidyl peptidase 3-like isoform X1 [Hyalella azteca]
Gene.418::CL144.Contig2_ES::g.418::m.418 Gene.418::CL144.Contig2_ES::g.418 ORF type:complete len:718 (+) CL144.Contig2_ES:53-2206(+)	1	719	GLP	380	382	72.98	PREDICTED: dipeptidyl peptidase 3 isoform X1 [Nasonia vitripennis]
Gene.418::CL144.Contig2_ES::g.418::m.418 Gene.418::CL144.Contig2_ES::g.418 ORF type:complete len:718 (+) CL144.Contig2_ES:53-2206(+)	1	719	GLP	380	382	72.98	PREDICTED: dipeptidyl peptidase 3-like isoform X2 [Hyalella azteca] >XP_018015074.1 PREDICTED: dipeptidyl peptidase 3-like isoform X2 [Hyalella azteca]
Gene.418::CL144.Contig2_ES::g.418::m.418 Gene.418::CL144.Contig2_ES::g.418 ORF type:complete len:718 (+) CL144.Contig2_ES:53-2206(+)	1	719	GLP	380	382	72.98	PREDICTED: dipeptidyl peptidase 3 isoform X2 [Nasonia vitripennis] >XP_008205905.1 PREDICTED: dipeptidyl peptidase 3 isoform X2 [Nasonia vitripennis]
Gene.418::CL144.Contig2_ES::g.418::m.418 Gene.418::CL144.Contig2_ES::g.418 ORF type:complete len:718 (+) CL144.Contig2_ES:53-2206(+)	1	719	GLP	380	382	72.98	hypothetical protein TSAR_002130 [Trichomalopsis sarcophagae]
Gene.418::CL144.Contig2_ES::g.418::m.418 Gene.418::CL144.Contig2_ES::g.418 ORF type:complete len:718 (+) CL144.Contig2_ES:53-2206(+)	1	719	GLP	380	382	72.98	PREDICTED: dipeptidyl peptidase 3-like isoform X1 [Hyalella azteca]
Gene.418::CL144.Contig2_ES::g.418::m.418 Gene.418::CL144.Contig2_ES::g.418 ORF type:complete len:718 (+) CL144.Contig2_ES:53-2206(+)	1	719	GLP	589	591	72.98	PREDICTED: dipeptidyl peptidase 3 isoform X1 [Nasonia vitripennis]
Gene.418::CL144.Contig2_ES::g.418::m.418 Gene.418::CL144.Contig2_ES::g.418 ORF type:complete len:718 (+) CL144.Contig2_ES:53-2206(+)	1	719	GLP	589	591	72.98	PREDICTED: dipeptidyl peptidase 3-like isoform X2 [Hyalella azteca] >XP_018015074.1 PREDICTED: dipeptidyl peptidase 3-like isoform X2 [Hyalella azteca]
Gene.418::CL144.Contig2_ES::g.418::m.418 Gene.418::CL144.Contig2_ES::g.418 ORF type:complete len:718 (+) CL144.Contig2_ES:53-2206(+)	1	719	GLP	589	591	72.98	PREDICTED: dipeptidyl peptidase 3 isoform X2 [Nasonia vitripennis] >XP_008205905.1 PREDICTED: dipeptidyl peptidase 3 isoform X2 [Nasonia vitripennis]
Gene.418::CL144.Contig2_ES::g.418::m.418 Gene.418::CL144.Contig2_ES::g.418 ORF type:complete len:718 (+) CL144.Contig2_ES:53-2206(+)	1	719	GLP	589	591	72.98	hypothetical protein TSAR_002130 [Trichomalopsis sarcophagae]
Gene.418::CL144.Contig2_ES::g.418::m.418 Gene.418::CL144.Contig2_ES::g.418 ORF type:complete len:718 (+) CL144.Contig2_ES:53-2206(+)	1	719	GLP	589	591	72.98	PREDICTED: dipeptidyl peptidase 3-like isoform X1 [Hyalella azteca]
Gene.425::CL147.Contig1_ES::g.425::m.425 Gene.425::CL147.Contig1_ES::g.425 ORF type:complete len:440 (+) CL147.Contig1_ES:367-1686(+)	1	441	GGY	19	21	12.32
Gene.426::CL147.Contig2_ES::g.426::m.426 Gene.426::CL147.Contig2_ES::g.426 ORF type:complete len:440 (+) CL147.Contig2_ES:669-1988(+)	1	441	GGY	19	21	4.59
Gene.427::CL147.Contig3_ES::g.427::m.427 Gene.427::CL147.Contig3_ES::g.427 ORF type:complete len:440 (+) CL147.Contig3_ES:446-1765(+)	1	441	GGY	19	21	21.5
Gene.428::CL147.Contig4_ES::g.428::m.428 Gene.428::CL147.Contig4_ES::g.428 ORF type:complete len:440 (+) CL147.Contig4_ES:715-2034(+)	1	441	GGY	19	21	10.19
Gene.429::CL147.Contig5_ES::g.429::m.429 Gene.429::CL147.Contig5_ES::g.429 ORF type:complete len:440 (+) CL147.Contig5_ES:443-1762(+)	1	441	GGY	19	21	4.07
Gene.439::CL152.Contig1_ES::g.439::m.439 Gene.439::CL152.Contig1_ES::g.439 ORF type:5prime_partial len:107 (-) CL152.Contig1_ES:175-495(-)	1	108	GLP	30	32	47.72
Gene.441::CL152.Contig2_ES::g.441::m.441 Gene.441::CL152.Contig2_ES::g.441 ORF type:internal len:160 (+) CL152.Contig2_ES:2-478(+)	1	160	GLP	29	31	26.31
Gene.445::CL153.Contig4_ES::g.445::m.445 Gene.445::CL153.Contig4_ES::g.445 ORF type:5prime_partial len:409 (-) CL153.Contig4_ES:118-1344(-)	1	410	LGP	5	7	417.58	cuticle proprotein proCP5.2 [Callinectes sapidus]
Gene.445::CL153.Contig4_ES::g.445::m.445 Gene.445::CL153.Contig4_ES::g.445 ORF type:5prime_partial len:409 (-) CL153.Contig4_ES:118-1344(-)	1	410	LGP	5	7	417.58	cuticle proprotein proCP6 [Callinectes sapidus]
Gene.445::CL153.Contig4_ES::g.445::m.445 Gene.445::CL153.Contig4_ES::g.445 ORF type:5prime_partial len:409 (-) CL153.Contig4_ES:118-1344(-)	1	410	LGP	5	7	417.58	cuticular protein 34 [Eriocheir sinensis]
Gene.445::CL153.Contig4_ES::g.445::m.445 Gene.445::CL153.Contig4_ES::g.445 ORF type:5prime_partial len:409 (-) CL153.Contig4_ES:118-1344(-)	1	410	LGP	5	7	417.58	cuticle protein CUT8 [Portunus pelagicus]
Gene.445::CL153.Contig4_ES::g.445::m.445 Gene.445::CL153.Contig4_ES::g.445 ORF type:5prime_partial len:409 (-) CL153.Contig4_ES:118-1344(-)	1	410	LGP	5	7	417.58	cuticle protein CUT5 [Portunus pelagicus]
Gene.446::CL154.Contig1_ES::g.446::m.446 Gene.446::CL154.Contig1_ES::g.446 ORF type:5prime_partial len:469 (-) CL154.Contig1_ES:93-1499(-)	1	470	LRP	8	10	65.69	cuticle proprotein proCP6 [Callinectes sapidus]
Gene.446::CL154.Contig1_ES::g.446::m.446 Gene.446::CL154.Contig1_ES::g.446 ORF type:5prime_partial len:469 (-) CL154.Contig1_ES:93-1499(-)	1	470	LRP	8	10	65.69	cuticle proprotein proCP5.2 [Callinectes sapidus]
Gene.446::CL154.Contig1_ES::g.446::m.446 Gene.446::CL154.Contig1_ES::g.446 ORF type:5prime_partial len:469 (-) CL154.Contig1_ES:93-1499(-)	1	470	LRP	8	10	65.69	cuticle protein CUT5 [Portunus pelagicus]
Gene.446::CL154.Contig1_ES::g.446::m.446 Gene.446::CL154.Contig1_ES::g.446 ORF type:5prime_partial len:469 (-) CL154.Contig1_ES:93-1499(-)	1	470	LRP	8	10	65.69	PREDICTED: cuticle protein CP1158-like [Hyalella azteca]
Gene.446::CL154.Contig1_ES::g.446::m.446 Gene.446::CL154.Contig1_ES::g.446 ORF type:5prime_partial len:469 (-) CL154.Contig1_ES:93-1499(-)	1	470	LRP	8	10	65.69	cuticular protein 34 [Eriocheir sinensis]
Gene.446::CL154.Contig1_ES::g.446::m.446 Gene.446::CL154.Contig1_ES::g.446 ORF type:5prime_partial len:469 (-) CL154.Contig1_ES:93-1499(-)	1	470	LKP	1	3	65.69	cuticle proprotein proCP6 [Callinectes sapidus]
Gene.446::CL154.Contig1_ES::g.446::m.446 Gene.446::CL154.Contig1_ES::g.446 ORF type:5prime_partial len:469 (-) CL154.Contig1_ES:93-1499(-)	1	470	LKP	1	3	65.69	cuticle proprotein proCP5.2 [Callinectes sapidus]
Gene.446::CL154.Contig1_ES::g.446::m.446 Gene.446::CL154.Contig1_ES::g.446 ORF type:5prime_partial len:469 (-) CL154.Contig1_ES:93-1499(-)	1	470	LKP	1	3	65.69	cuticle protein CUT5 [Portunus pelagicus]
Gene.446::CL154.Contig1_ES::g.446::m.446 Gene.446::CL154.Contig1_ES::g.446 ORF type:5prime_partial len:469 (-) CL154.Contig1_ES:93-1499(-)	1	470	LKP	1	3	65.69	PREDICTED: cuticle protein CP1158-like [Hyalella azteca]
Gene.446::CL154.Contig1_ES::g.446::m.446 Gene.446::CL154.Contig1_ES::g.446 ORF type:5prime_partial len:469 (-) CL154.Contig1_ES:93-1499(-)	1	470	LKP	1	3	65.69	cuticular protein 34 [Eriocheir sinensis]
Gene.450::CL154.Contig2_ES::g.450::m.450 Gene.450::CL154.Contig2_ES::g.450 ORF type:5prime_partial len:484 (-) CL154.Contig2_ES:93-1544(-)	1	485	LRP	8	10	33.91	cuticle protein CUT8 [Portunus pelagicus]
Gene.450::CL154.Contig2_ES::g.450::m.450 Gene.450::CL154.Contig2_ES::g.450 ORF type:5prime_partial len:484 (-) CL154.Contig2_ES:93-1544(-)	1	485	LRP	8	10	33.91	cuticle proprotein proCP5.2 [Callinectes sapidus]
Gene.450::CL154.Contig2_ES::g.450::m.450 Gene.450::CL154.Contig2_ES::g.450 ORF type:5prime_partial len:484 (-) CL154.Contig2_ES:93-1544(-)	1	485	LRP	8	10	33.91	cuticular protein 34 [Eriocheir sinensis]
Gene.450::CL154.Contig2_ES::g.450::m.450 Gene.450::CL154.Contig2_ES::g.450 ORF type:5prime_partial len:484 (-) CL154.Contig2_ES:93-1544(-)	1	485	LRP	8	10	33.91	cuticle protein CUT5 [Portunus pelagicus]
Gene.450::CL154.Contig2_ES::g.450::m.450 Gene.450::CL154.Contig2_ES::g.450 ORF type:5prime_partial len:484 (-) CL154.Contig2_ES:93-1544(-)	1	485	LRP	8	10	33.91	cuticle proprotein proCP6 [Callinectes sapidus]
Gene.450::CL154.Contig2_ES::g.450::m.450 Gene.450::CL154.Contig2_ES::g.450 ORF type:5prime_partial len:484 (-) CL154.Contig2_ES:93-1544(-)	1	485	LKP	1	3	33.91	cuticle protein CUT8 [Portunus pelagicus]
Gene.450::CL154.Contig2_ES::g.450::m.450 Gene.450::CL154.Contig2_ES::g.450 ORF type:5prime_partial len:484 (-) CL154.Contig2_ES:93-1544(-)	1	485	LKP	1	3	33.91	cuticle proprotein proCP5.2 [Callinectes sapidus]
Gene.450::CL154.Contig2_ES::g.450::m.450 Gene.450::CL154.Contig2_ES::g.450 ORF type:5prime_partial len:484 (-) CL154.Contig2_ES:93-1544(-)	1	485	LKP	1	3	33.91	cuticular protein 34 [Eriocheir sinensis]
Gene.450::CL154.Contig2_ES::g.450::m.450 Gene.450::CL154.Contig2_ES::g.450 ORF type:5prime_partial len:484 (-) CL154.Contig2_ES:93-1544(-)	1	485	LKP	1	3	33.91	cuticle protein CUT5 [Portunus pelagicus]
Gene.450::CL154.Contig2_ES::g.450::m.450 Gene.450::CL154.Contig2_ES::g.450 ORF type:5prime_partial len:484 (-) CL154.Contig2_ES:93-1544(-)	1	485	LKP	1	3	33.91	cuticle proprotein proCP6 [Callinectes sapidus]
Gene.464::CL161.Contig2_ES::g.464::m.464 Gene.464::CL161.Contig2_ES::g.464 ORF type:5prime_partial len:158 (-) CL161.Contig2_ES:625-1098(-)	1	159	GGY	49	51	148.58	gastrolith protein 10 [Cherax quadricarinatus]
Gene.464::CL161.Contig2_ES::g.464::m.464 Gene.464::CL161.Contig2_ES::g.464 ORF type:5prime_partial len:158 (-) CL161.Contig2_ES:625-1098(-)	1	159	GGY	49	51	148.58	PREDICTED: uncharacterized protein LOC108679613 [Hyalella azteca]
Gene.464::CL161.Contig2_ES::g.464::m.464 Gene.464::CL161.Contig2_ES::g.464 ORF type:5prime_partial len:158 (-) CL161.Contig2_ES:625-1098(-)	1	159	GGY	49	51	148.58	gastrolith protein 18.2 [Cherax quadricarinatus]
Gene.476::CL168.Contig1_ES::g.476::m.476 Gene.476::CL168.Contig1_ES::g.476 ORF type:5prime_partial len:217 (-) CL168.Contig1_ES:55-705(-)	1	218	GLP	199	201	7.64
Gene.479::CL168.Contig2_ES::g.479::m.479 Gene.479::CL168.Contig2_ES::g.479 ORF type:5prime_partial len:210 (-) CL168.Contig2_ES:55-684(-)	1	211	GLP	192	194	12.06
Gene.482::CL168.Contig3_ES::g.482::m.482 Gene.482::CL168.Contig3_ES::g.482 ORF type:5prime_partial len:201 (-) CL168.Contig3_ES:55-657(-)	1	202	GLP	183	185	#N/A
Gene.491::CL172.Contig2_ES::g.491::m.491 Gene.491::CL172.Contig2_ES::g.491 ORF type:complete len:349 (-) CL172.Contig2_ES:12-1058(-)	1	350	VSV	122	124	2.49
Gene.491::CL172.Contig2_ES::g.491::m.491 Gene.491::CL172.Contig2_ES::g.491 ORF type:complete len:349 (-) CL172.Contig2_ES:12-1058(-)	1	350	LKP	119	121	2.49
Gene.493::CL172.Contig3_ES::g.493::m.493 Gene.493::CL172.Contig3_ES::g.493 ORF type:complete len:366 (-) CL172.Contig3_ES:12-1109(-)	1	367	VSV	122	124	7.15
Gene.493::CL172.Contig3_ES::g.493::m.493 Gene.493::CL172.Contig3_ES::g.493 ORF type:complete len:366 (-) CL172.Contig3_ES:12-1109(-)	1	367	LKP	119	121	7.15
Gene.494::CL172.Contig4_ES::g.494::m.494 Gene.494::CL172.Contig4_ES::g.494 ORF type:complete len:361 (-) CL172.Contig4_ES:12-1094(-)	1	362	VSV	122	124	7.72
Gene.494::CL172.Contig4_ES::g.494::m.494 Gene.494::CL172.Contig4_ES::g.494 ORF type:complete len:361 (-) CL172.Contig4_ES:12-1094(-)	1	362	LKP	119	121	7.72
Gene.495::CL172.Contig5_ES::g.495::m.495 Gene.495::CL172.Contig5_ES::g.495 ORF type:complete len:354 (-) CL172.Contig5_ES:12-1073(-)	1	355	VSV	122	124	2.4
Gene.495::CL172.Contig5_ES::g.495::m.495 Gene.495::CL172.Contig5_ES::g.495 ORF type:complete len:354 (-) CL172.Contig5_ES:12-1073(-)	1	355	LKP	119	121	2.4
Gene.499::CL174.Contig1_ES::g.499::m.499 Gene.499::CL174.Contig1_ES::g.499 ORF type:complete len:149 (+) CL174.Contig1_ES:191-637(+)	1	150	VSV	5	7	960.31	cofilin/actin-depolymerizing factor homolog isoform X1 [Ceratitis capitata] >XP_002061081.2 uncharacterized protein Dwil_GK10641 [Drosophila willistoni] >XP_017462446.1 PREDICTED: cofilin/actin-depolymerizing factor homolog [Rhagoletis zephyria] >XP_020716765.1 cofilin/actin-depolymerizing factor homolog isoform X2 [Ceratitis capitata] >EDW72067.2 uncharacterized protein Dwil_GK10641 [Drosophila …
Gene.499::CL174.Contig1_ES::g.499::m.499 Gene.499::CL174.Contig1_ES::g.499 ORF type:complete len:149 (+) CL174.Contig1_ES:191-637(+)	1	150	VSV	5	7	960.31	PREDICTED: cofilin/actin-depolymerizing factor homolog isoform X2 [Habropoda laboriosa]
Gene.499::CL174.Contig1_ES::g.499::m.499 Gene.499::CL174.Contig1_ES::g.499 ORF type:complete len:149 (+) CL174.Contig1_ES:191-637(+)	1	150	VSV	5	7	960.31	Cofilin/actin-depolymerizing factor homolog [Lepeophtheirus salmonis] >ADD24071.1 Cofilin/actin-depolymerizing factor homolog [Lepeophtheirus salmonis] >ADD38422.1 Cofilin/actin-depolymerizing factor homolog [Lepeophtheirus salmonis]
Gene.499::CL174.Contig1_ES::g.499::m.499 Gene.499::CL174.Contig1_ES::g.499 ORF type:complete len:149 (+) CL174.Contig1_ES:191-637(+)	1	150	VSV	5	7	960.31	PREDICTED: cofilin/actin-depolymerizing factor homolog [Zeugodacus cucurbitae] >XP_011206161.1 PREDICTED: cofilin/actin-depolymerizing factor homolog [Bactrocera dorsalis] >XP_014090201.1 PREDICTED: cofilin/actin-depolymerizing factor homolog [Bactrocera oleae] >XP_018791617.1 PREDICTED: cofilin/actin-depolymerizing factor homolog [Bactrocera latifrons]
Gene.499::CL174.Contig1_ES::g.499::m.499 Gene.499::CL174.Contig1_ES::g.499 ORF type:complete len:149 (+) CL174.Contig1_ES:191-637(+)	1	150	VSV	5	7	960.31	Cofilin/actin-depolymerizing factor homolog [Caligus rogercresseyi]
Gene.500::CL176.Contig1_ES::g.500::m.500 Gene.500::CL176.Contig1_ES::g.500 ORF type:internal len:264 (+) CL176.Contig1_ES:3-791(+)	1	264	GGY	206	208	53.3
Gene.501::CL176.Contig2_ES::g.501::m.501 Gene.501::CL176.Contig2_ES::g.501 ORF type:5prime_partial len:164 (-) CL176.Contig2_ES:409-900(-)	1	165	IQW	26	28	15.31
Gene.503::CL176.Contig4_ES::g.503::m.503 Gene.503::CL176.Contig4_ES::g.503 ORF type:5prime_partial len:212 (-) CL176.Contig4_ES:243-878(-)	1	213	LRP	173	175	22.89
Gene.503::CL176.Contig4_ES::g.503::m.503 Gene.503::CL176.Contig4_ES::g.503 ORF type:5prime_partial len:212 (-) CL176.Contig4_ES:243-878(-)	1	213	IQW	71	73	22.89
Gene.504::CL176.Contig5_ES::g.504::m.504 Gene.504::CL176.Contig5_ES::g.504 ORF type:5prime_partial len:191 (+) CL176.Contig5_ES:3-575(+)	1	192	IQW	67	69	40.28
Gene.509::CL179.Contig2_ES::g.509::m.509 Gene.509::CL179.Contig2_ES::g.509 ORF type:5prime_partial len:432 (+) CL179.Contig2_ES:1-1296(+)	1	433	MKP	364	366	17.37	mitochondrial basic amino acids transporter-like [Limulus polyphemus]
Gene.509::CL179.Contig2_ES::g.509::m.509 Gene.509::CL179.Contig2_ES::g.509 ORF type:5prime_partial len:432 (+) CL179.Contig2_ES:1-1296(+)	1	433	MKP	364	366	17.37	PREDICTED: mitochondrial basic amino acids transporter-like [Hyalella azteca]
Gene.509::CL179.Contig2_ES::g.509::m.509 Gene.509::CL179.Contig2_ES::g.509 ORF type:5prime_partial len:432 (+) CL179.Contig2_ES:1-1296(+)	1	433	MKP	364	366	17.37	mitochondrial carrier protein ymc [Anopheles darlingi]
Gene.509::CL179.Contig2_ES::g.509::m.509 Gene.509::CL179.Contig2_ES::g.509 ORF type:5prime_partial len:432 (+) CL179.Contig2_ES:1-1296(+)	1	433	MKP	364	366	17.37	PREDICTED: mitochondrial basic amino acids transporter-like isoform X1 [Aedes albopictus] >XP_019565566.1 PREDICTED: mitochondrial basic amino acids transporter-like isoform X1 [Aedes albopictus]
Gene.509::CL179.Contig2_ES::g.509::m.509 Gene.509::CL179.Contig2_ES::g.509 ORF type:5prime_partial len:432 (+) CL179.Contig2_ES:1-1296(+)	1	433	MKP	364	366	17.37	PREDICTED: mitochondrial basic amino acids transporter-like isoform X1 [Aedes albopictus]
Gene.67::CL18.Contig1_ES::g.67::m.67 Gene.67::CL18.Contig1_ES::g.67 ORF type:complete len:473 (-) CL18.Contig1_ES:1307-2725(-)	1	474	LKP	117	119	399.39	G2/mitotic-specific cyclin-B3-like [Limulus polyphemus]
Gene.67::CL18.Contig1_ES::g.67::m.67 Gene.67::CL18.Contig1_ES::g.67 ORF type:complete len:473 (-) CL18.Contig1_ES:1307-2725(-)	1	474	LKP	117	119	399.39	PREDICTED: G2/mitotic-specific cyclin-B3-like isoform X1 [Hyalella azteca] >XP_018006503.1 PREDICTED: G2/mitotic-specific cyclin-B3-like isoform X1 [Hyalella azteca]
Gene.67::CL18.Contig1_ES::g.67::m.67 Gene.67::CL18.Contig1_ES::g.67 ORF type:complete len:473 (-) CL18.Contig1_ES:1307-2725(-)	1	474	LKP	117	119	399.39	PREDICTED: G2/mitotic-specific cyclin-B3-like isoform X2 [Hyalella azteca]
Gene.67::CL18.Contig1_ES::g.67::m.67 Gene.67::CL18.Contig1_ES::g.67 ORF type:complete len:473 (-) CL18.Contig1_ES:1307-2725(-)	1	474	LKP	117	119	399.39	G2/mitotic-specific cyclin-B3-like [Limulus polyphemus] >XP_022247973.1 G2/mitotic-specific cyclin-B3-like [Limulus polyphemus] >XP_022247977.1 G2/mitotic-specific cyclin-B3-like [Limulus polyphemus] >XP_022247981.1 G2/mitotic-specific cyclin-B3-like [Limulus polyphemus]
Gene.67::CL18.Contig1_ES::g.67::m.67 Gene.67::CL18.Contig1_ES::g.67 ORF type:complete len:473 (-) CL18.Contig1_ES:1307-2725(-)	1	474	LKP	117	119	399.39	PREDICTED: G2/mitotic-specific cyclin-B3 [Nicrophorus vespilloides]
Gene.510::CL181.Contig1_ES::g.510::m.510 Gene.510::CL181.Contig1_ES::g.510 ORF type:complete len:474 (+) CL181.Contig1_ES:63-1484(+)	1	475	GLP	448	450	590.65	AGAP012048-PA [Anopheles gambiae str. PEST] >EAA00454.5 AGAP012048-PA [Anopheles gambiae str. PEST]
Gene.510::CL181.Contig1_ES::g.510::m.510 Gene.510::CL181.Contig1_ES::g.510 ORF type:complete len:474 (+) CL181.Contig1_ES:63-1484(+)	1	475	GLP	448	450	590.65	PREDICTED: probable citrate synthase 2, mitochondrial [Aedes albopictus] >XP_019556636.1 PREDICTED: probable citrate synthase 2, mitochondrial [Aedes albopictus] >XP_019565067.1 PREDICTED: probable citrate synthase 2, mitochondrial [Aedes albopictus] >XP_019565075.1 PREDICTED: probable citrate synthase 2, mitochondrial [Aedes albopictus]
Gene.510::CL181.Contig1_ES::g.510::m.510 Gene.510::CL181.Contig1_ES::g.510 ORF type:complete len:474 (+) CL181.Contig1_ES:63-1484(+)	1	475	GLP	448	450	590.65	mitochondrial citrate synthase [Eulimnogammarus verrucosus]
Gene.510::CL181.Contig1_ES::g.510::m.510 Gene.510::CL181.Contig1_ES::g.510 ORF type:complete len:474 (+) CL181.Contig1_ES:63-1484(+)	1	475	GLP	448	450	590.65	hypothetical protein ZHAS_00018295 [Anopheles sinensis]
Gene.510::CL181.Contig1_ES::g.510::m.510 Gene.510::CL181.Contig1_ES::g.510 ORF type:complete len:474 (+) CL181.Contig1_ES:63-1484(+)	1	475	GLP	448	450	590.65	PREDICTED: probable citrate synthase 1, mitochondrial [Hyalella azteca]
Gene.517::CL188.Contig1_ES::g.517::m.517 Gene.517::CL188.Contig1_ES::g.517 ORF type:5prime_partial len:101 (+) CL188.Contig1_ES:3-305(+)	1	102	VSV	38	40	8.42
Gene.517::CL188.Contig1_ES::g.517::m.517 Gene.517::CL188.Contig1_ES::g.517 ORF type:5prime_partial len:101 (+) CL188.Contig1_ES:3-305(+)	1	102	GLP	80	82	8.42
Gene.518::CL188.Contig2_ES::g.518::m.518 Gene.518::CL188.Contig2_ES::g.518 ORF type:5prime_partial len:184 (+) CL188.Contig2_ES:3-554(+)	1	185	VSV	33	35	34.84
Gene.518::CL188.Contig2_ES::g.518::m.518 Gene.518::CL188.Contig2_ES::g.518 ORF type:5prime_partial len:184 (+) CL188.Contig2_ES:3-554(+)	1	185	GLP	75	77	34.84
Gene.522::CL191.Contig1_ES::g.522::m.522 Gene.522::CL191.Contig1_ES::g.522 ORF type:5prime_partial len:238 (-) CL191.Contig1_ES:442-1155(-)	1	239	LKP	67	69	32.84	RecName: Full=Lectin; AltName: Full=MytiLec
Gene.522::CL191.Contig1_ES::g.522::m.522 Gene.522::CL191.Contig1_ES::g.522 ORF type:5prime_partial len:238 (-) CL191.Contig1_ES:442-1155(-)	1	239	LKP	67	69	32.84	GalNAc/Gal-specific lectin [Crenomytilus grayanus]
Gene.522::CL191.Contig1_ES::g.522::m.522 Gene.522::CL191.Contig1_ES::g.522 ORF type:5prime_partial len:238 (-) CL191.Contig1_ES:442-1155(-)	1	239	LKP	67	69	32.84	alpha-galactose-binding lectin [Mytilus galloprovincialis]
Gene.522::CL191.Contig1_ES::g.522::m.522 Gene.522::CL191.Contig1_ES::g.522 ORF type:5prime_partial len:238 (-) CL191.Contig1_ES:442-1155(-)	1	239	LKP	67	69	32.84	MytiLec 3 [Mytilus galloprovincialis]
Gene.522::CL191.Contig1_ES::g.522::m.522 Gene.522::CL191.Contig1_ES::g.522 ORF type:5prime_partial len:238 (-) CL191.Contig1_ES:442-1155(-)	1	239	LKP	67	69	32.84	MytiLec 2 [Mytilus galloprovincialis]
Gene.523::CL191.Contig2_ES::g.523::m.523 Gene.523::CL191.Contig2_ES::g.523 ORF type:5prime_partial len:232 (-) CL191.Contig2_ES:90-785(-)	1	233	LKP	67	69	3.93	GalNAc/Gal-specific lectin [Crenomytilus grayanus]
Gene.523::CL191.Contig2_ES::g.523::m.523 Gene.523::CL191.Contig2_ES::g.523 ORF type:5prime_partial len:232 (-) CL191.Contig2_ES:90-785(-)	1	233	LKP	67	69	3.93	MytiLec 2 [Mytilus galloprovincialis]
Gene.523::CL191.Contig2_ES::g.523::m.523 Gene.523::CL191.Contig2_ES::g.523 ORF type:5prime_partial len:232 (-) CL191.Contig2_ES:90-785(-)	1	233	LKP	67	69	3.93	RecName: Full=Lectin; AltName: Full=MytiLec
Gene.523::CL191.Contig2_ES::g.523::m.523 Gene.523::CL191.Contig2_ES::g.523 ORF type:5prime_partial len:232 (-) CL191.Contig2_ES:90-785(-)	1	233	LKP	67	69	3.93	MytiLec 3 [Mytilus galloprovincialis]
Gene.523::CL191.Contig2_ES::g.523::m.523 Gene.523::CL191.Contig2_ES::g.523 ORF type:5prime_partial len:232 (-) CL191.Contig2_ES:90-785(-)	1	233	LKP	67	69	3.93	alpha-galactose-binding lectin [Mytilus galloprovincialis]
Gene.524::CL194.Contig1_ES::g.524::m.524 Gene.524::CL194.Contig1_ES::g.524 ORF type:complete len:328 (+) CL194.Contig1_ES:108-1091(+)	1	329	VSV	93	95	127.42	PREDICTED: double-stranded RNA-specific editase 1-like [Hyalella azteca]
Gene.524::CL194.Contig1_ES::g.524::m.524 Gene.524::CL194.Contig1_ES::g.524 ORF type:complete len:328 (+) CL194.Contig1_ES:108-1091(+)	1	329	VSV	93	95	127.42	PREDICTED: interleukin enhancer-binding factor 3 homolog isoform X1 [Microplitis demolitor]
Gene.524::CL194.Contig1_ES::g.524::m.524 Gene.524::CL194.Contig1_ES::g.524 ORF type:complete len:328 (+) CL194.Contig1_ES:108-1091(+)	1	329	VSV	93	95	127.42	PREDICTED: interleukin enhancer-binding factor 3 homolog isoform X4 [Microplitis demolitor]
Gene.524::CL194.Contig1_ES::g.524::m.524 Gene.524::CL194.Contig1_ES::g.524 ORF type:complete len:328 (+) CL194.Contig1_ES:108-1091(+)	1	329	VSV	93	95	127.42	PREDICTED: mediator of RNA polymerase II transcription subunit 15 isoform X2 [Microplitis demolitor]
Gene.524::CL194.Contig1_ES::g.524::m.524 Gene.524::CL194.Contig1_ES::g.524 ORF type:complete len:328 (+) CL194.Contig1_ES:108-1091(+)	1	329	VSV	93	95	127.42	PREDICTED: mediator of RNA polymerase II transcription subunit 15 isoform X3 [Microplitis demolitor]
Gene.525::CL194.Contig2_ES::g.525::m.525 Gene.525::CL194.Contig2_ES::g.525 ORF type:complete len:323 (+) CL194.Contig2_ES:69-1037(+)	1	324	VSV	93	95	180.22	PREDICTED: interleukin enhancer-binding factor 3 homolog isoform X1 [Microplitis demolitor]
Gene.525::CL194.Contig2_ES::g.525::m.525 Gene.525::CL194.Contig2_ES::g.525 ORF type:complete len:323 (+) CL194.Contig2_ES:69-1037(+)	1	324	VSV	93	95	180.22	PREDICTED: interleukin enhancer-binding factor 3 homolog isoform X4 [Microplitis demolitor]
Gene.525::CL194.Contig2_ES::g.525::m.525 Gene.525::CL194.Contig2_ES::g.525 ORF type:complete len:323 (+) CL194.Contig2_ES:69-1037(+)	1	324	VSV	93	95	180.22	PREDICTED: mediator of RNA polymerase II transcription subunit 15 isoform X3 [Microplitis demolitor]
Gene.525::CL194.Contig2_ES::g.525::m.525 Gene.525::CL194.Contig2_ES::g.525 ORF type:complete len:323 (+) CL194.Contig2_ES:69-1037(+)	1	324	VSV	93	95	180.22	PREDICTED: double-stranded RNA-specific editase 1-like [Hyalella azteca]
Gene.525::CL194.Contig2_ES::g.525::m.525 Gene.525::CL194.Contig2_ES::g.525 ORF type:complete len:323 (+) CL194.Contig2_ES:69-1037(+)	1	324	VSV	93	95	180.22	PREDICTED: mediator of RNA polymerase II transcription subunit 15 isoform X2 [Microplitis demolitor]
Gene.527::CL194.Contig3_ES::g.527::m.527 Gene.527::CL194.Contig3_ES::g.527 ORF type:complete len:323 (+) CL194.Contig3_ES:108-1076(+)	1	324	VSV	93	95	152.14	PREDICTED: mediator of RNA polymerase II transcription subunit 15 isoform X3 [Microplitis demolitor]
Gene.527::CL194.Contig3_ES::g.527::m.527 Gene.527::CL194.Contig3_ES::g.527 ORF type:complete len:323 (+) CL194.Contig3_ES:108-1076(+)	1	324	VSV	93	95	152.14	PREDICTED: double-stranded RNA-specific editase 1-like [Hyalella azteca]
Gene.527::CL194.Contig3_ES::g.527::m.527 Gene.527::CL194.Contig3_ES::g.527 ORF type:complete len:323 (+) CL194.Contig3_ES:108-1076(+)	1	324	VSV	93	95	152.14	PREDICTED: interleukin enhancer-binding factor 3 homolog isoform X4 [Microplitis demolitor]
Gene.527::CL194.Contig3_ES::g.527::m.527 Gene.527::CL194.Contig3_ES::g.527 ORF type:complete len:323 (+) CL194.Contig3_ES:108-1076(+)	1	324	VSV	93	95	152.14	PREDICTED: interleukin enhancer-binding factor 3 homolog isoform X1 [Microplitis demolitor]
Gene.527::CL194.Contig3_ES::g.527::m.527 Gene.527::CL194.Contig3_ES::g.527 ORF type:complete len:323 (+) CL194.Contig3_ES:108-1076(+)	1	324	VSV	93	95	152.14	PREDICTED: mediator of RNA polymerase II transcription subunit 15 isoform X2 [Microplitis demolitor]
Gene.528::CL194.Contig4_ES::g.528::m.528 Gene.528::CL194.Contig4_ES::g.528 ORF type:3prime_partial len:223 (+) CL194.Contig4_ES:76-741(+)	1	223	VSV	93	95	87.59	Double-stranded RNA-specific editase 1 [Lepeophtheirus salmonis]
Gene.528::CL194.Contig4_ES::g.528::m.528 Gene.528::CL194.Contig4_ES::g.528 ORF type:3prime_partial len:223 (+) CL194.Contig4_ES:76-741(+)	1	223	VSV	93	95	87.59	PREDICTED: uncharacterized protein LOC109536646 isoform X3 [Dendroctonus ponderosae] >ENN77924.1 hypothetical protein YQE_05601, partial [Dendroctonus ponderosae] >ERL95407.1 hypothetical protein D910_12671 [Dendroctonus ponderosae]
Gene.528::CL194.Contig4_ES::g.528::m.528 Gene.528::CL194.Contig4_ES::g.528 ORF type:3prime_partial len:223 (+) CL194.Contig4_ES:76-741(+)	1	223	VSV	93	95	87.59	PREDICTED: double-stranded RNA-specific editase Adar isoform X1 [Tribolium castaneum] >EFA09099.1 hypothetical protein TcasGA2_TC015220 [Tribolium castaneum]
Gene.528::CL194.Contig4_ES::g.528::m.528 Gene.528::CL194.Contig4_ES::g.528 ORF type:3prime_partial len:223 (+) CL194.Contig4_ES:76-741(+)	1	223	VSV	93	95	87.59	PREDICTED: uncharacterized protein LOC108903465 [Anoplophora glabripennis]
Gene.528::CL194.Contig4_ES::g.528::m.528 Gene.528::CL194.Contig4_ES::g.528 ORF type:3prime_partial len:223 (+) CL194.Contig4_ES:76-741(+)	1	223	VSV	93	95	87.59	PREDICTED: double-stranded RNA-specific editase 1-like [Hyalella azteca]
Gene.535::CL196.Contig2_ES::g.535::m.535 Gene.535::CL196.Contig2_ES::g.535 ORF type:3prime_partial len:140 (-) CL196.Contig2_ES:3-419(-)	1	140	LIY	27	29	3028.42	elongation factor 1A [Scylla paramamosain]
Gene.535::CL196.Contig2_ES::g.535::m.535 Gene.535::CL196.Contig2_ES::g.535 ORF type:3prime_partial len:140 (-) CL196.Contig2_ES:3-419(-)	1	140	LIY	27	29	3028.42	elongation factor 1-alpha [Litopenaeus vannamei]
Gene.535::CL196.Contig2_ES::g.535::m.535 Gene.535::CL196.Contig2_ES::g.535 ORF type:3prime_partial len:140 (-) CL196.Contig2_ES:3-419(-)	1	140	LIY	27	29	3028.42	elongation factor 1-alpha [Marsupenaeus japonicus]
Gene.535::CL196.Contig2_ES::g.535::m.535 Gene.535::CL196.Contig2_ES::g.535 ORF type:3prime_partial len:140 (-) CL196.Contig2_ES:3-419(-)	1	140	LIY	27	29	3028.42	elongation factor 1-alpha [Portunus trituberculatus]
Gene.535::CL196.Contig2_ES::g.535::m.535 Gene.535::CL196.Contig2_ES::g.535 ORF type:3prime_partial len:140 (-) CL196.Contig2_ES:3-419(-)	1	140	LIY	27	29	3028.42	elongation factor 1-alpha [Upogebia major]
Gene.536::CL196.Contig5_ES::g.536::m.536 Gene.536::CL196.Contig5_ES::g.536 ORF type:internal len:317 (+) CL196.Contig5_ES:2-949(+)	1	317	LIY	56	58	1061.04	elongation factor 1-alpha [Marsupenaeus japonicus]
Gene.536::CL196.Contig5_ES::g.536::m.536 Gene.536::CL196.Contig5_ES::g.536 ORF type:internal len:317 (+) CL196.Contig5_ES:2-949(+)	1	317	LIY	56	58	1061.04	elongation factor 1-alpha [Portunus trituberculatus]
Gene.536::CL196.Contig5_ES::g.536::m.536 Gene.536::CL196.Contig5_ES::g.536 ORF type:internal len:317 (+) CL196.Contig5_ES:2-949(+)	1	317	LIY	56	58	1061.04	elongation factor 1-alpha [Upogebia major]
Gene.536::CL196.Contig5_ES::g.536::m.536 Gene.536::CL196.Contig5_ES::g.536 ORF type:internal len:317 (+) CL196.Contig5_ES:2-949(+)	1	317	LIY	56	58	1061.04	elongation factor 1-alpha [Litopenaeus vannamei]
Gene.536::CL196.Contig5_ES::g.536::m.536 Gene.536::CL196.Contig5_ES::g.536 ORF type:internal len:317 (+) CL196.Contig5_ES:2-949(+)	1	317	LIY	56	58	1061.04	elongation factor 1A [Scylla paramamosain]
Gene.537::CL196.Contig6_ES::g.537::m.537 Gene.537::CL196.Contig6_ES::g.537 ORF type:complete len:462 (-) CL196.Contig6_ES:61-1446(-)	1	463	VSV	315	317	7504.77	elongation factor 1-alpha [Litopenaeus vannamei]
Gene.537::CL196.Contig6_ES::g.537::m.537 Gene.537::CL196.Contig6_ES::g.537 ORF type:complete len:462 (-) CL196.Contig6_ES:61-1446(-)	1	463	VSV	315	317	7504.77	elongation factor 1-alpha [Marsupenaeus japonicus]
Gene.537::CL196.Contig6_ES::g.537::m.537 Gene.537::CL196.Contig6_ES::g.537 ORF type:complete len:462 (-) CL196.Contig6_ES:61-1446(-)	1	463	VSV	315	317	7504.77	elongation factor 1-alpha [Portunus trituberculatus]
Gene.537::CL196.Contig6_ES::g.537::m.537 Gene.537::CL196.Contig6_ES::g.537 ORF type:complete len:462 (-) CL196.Contig6_ES:61-1446(-)	1	463	VSV	315	317	7504.77	elongation factor 1A [Scylla paramamosain]
Gene.537::CL196.Contig6_ES::g.537::m.537 Gene.537::CL196.Contig6_ES::g.537 ORF type:complete len:462 (-) CL196.Contig6_ES:61-1446(-)	1	463	VSV	315	317	7504.77	elongation factor 1-alpha [Upogebia major]
Gene.537::CL196.Contig6_ES::g.537::m.537 Gene.537::CL196.Contig6_ES::g.537 ORF type:complete len:462 (-) CL196.Contig6_ES:61-1446(-)	1	463	LIY	27	29	7504.77	elongation factor 1-alpha [Litopenaeus vannamei]
Gene.537::CL196.Contig6_ES::g.537::m.537 Gene.537::CL196.Contig6_ES::g.537 ORF type:complete len:462 (-) CL196.Contig6_ES:61-1446(-)	1	463	LIY	27	29	7504.77	elongation factor 1-alpha [Marsupenaeus japonicus]
Gene.537::CL196.Contig6_ES::g.537::m.537 Gene.537::CL196.Contig6_ES::g.537 ORF type:complete len:462 (-) CL196.Contig6_ES:61-1446(-)	1	463	LIY	27	29	7504.77	elongation factor 1-alpha [Portunus trituberculatus]
Gene.537::CL196.Contig6_ES::g.537::m.537 Gene.537::CL196.Contig6_ES::g.537 ORF type:complete len:462 (-) CL196.Contig6_ES:61-1446(-)	1	463	LIY	27	29	7504.77	elongation factor 1A [Scylla paramamosain]
Gene.537::CL196.Contig6_ES::g.537::m.537 Gene.537::CL196.Contig6_ES::g.537 ORF type:complete len:462 (-) CL196.Contig6_ES:61-1446(-)	1	463	LIY	27	29	7504.77	elongation factor 1-alpha [Upogebia major]
Gene.540::CL196.Contig7_ES::g.540::m.540 Gene.540::CL196.Contig7_ES::g.540 ORF type:complete len:464 (-) CL196.Contig7_ES:84-1475(-)	1	465	VSV	315	317	158.27	elongation factor 1-alpha [Upogebia major]
Gene.540::CL196.Contig7_ES::g.540::m.540 Gene.540::CL196.Contig7_ES::g.540 ORF type:complete len:464 (-) CL196.Contig7_ES:84-1475(-)	1	465	VSV	315	317	158.27	elongation factor 1-alpha [Marsupenaeus japonicus]
Gene.540::CL196.Contig7_ES::g.540::m.540 Gene.540::CL196.Contig7_ES::g.540 ORF type:complete len:464 (-) CL196.Contig7_ES:84-1475(-)	1	465	VSV	315	317	158.27	elongation factor 1-alpha [Litopenaeus vannamei]
Gene.540::CL196.Contig7_ES::g.540::m.540 Gene.540::CL196.Contig7_ES::g.540 ORF type:complete len:464 (-) CL196.Contig7_ES:84-1475(-)	1	465	VSV	315	317	158.27	elongation factor 1-alpha [Portunus trituberculatus]
Gene.540::CL196.Contig7_ES::g.540::m.540 Gene.540::CL196.Contig7_ES::g.540 ORF type:complete len:464 (-) CL196.Contig7_ES:84-1475(-)	1	465	VSV	315	317	158.27	elongation factor 1A [Scylla paramamosain]
Gene.540::CL196.Contig7_ES::g.540::m.540 Gene.540::CL196.Contig7_ES::g.540 ORF type:complete len:464 (-) CL196.Contig7_ES:84-1475(-)	1	465	LIY	27	29	158.27	elongation factor 1-alpha [Upogebia major]
Gene.540::CL196.Contig7_ES::g.540::m.540 Gene.540::CL196.Contig7_ES::g.540 ORF type:complete len:464 (-) CL196.Contig7_ES:84-1475(-)	1	465	LIY	27	29	158.27	elongation factor 1-alpha [Marsupenaeus japonicus]
Gene.540::CL196.Contig7_ES::g.540::m.540 Gene.540::CL196.Contig7_ES::g.540 ORF type:complete len:464 (-) CL196.Contig7_ES:84-1475(-)	1	465	LIY	27	29	158.27	elongation factor 1-alpha [Litopenaeus vannamei]
Gene.540::CL196.Contig7_ES::g.540::m.540 Gene.540::CL196.Contig7_ES::g.540 ORF type:complete len:464 (-) CL196.Contig7_ES:84-1475(-)	1	465	LIY	27	29	158.27	elongation factor 1-alpha [Portunus trituberculatus]
Gene.540::CL196.Contig7_ES::g.540::m.540 Gene.540::CL196.Contig7_ES::g.540 ORF type:complete len:464 (-) CL196.Contig7_ES:84-1475(-)	1	465	LIY	27	29	158.27	elongation factor 1A [Scylla paramamosain]
Gene.540::CL196.Contig7_ES::g.540::m.540 Gene.540::CL196.Contig7_ES::g.540 ORF type:complete len:464 (-) CL196.Contig7_ES:84-1475(-)	1	465	LKP	272	274	158.27	elongation factor 1-alpha [Upogebia major]
Gene.540::CL196.Contig7_ES::g.540::m.540 Gene.540::CL196.Contig7_ES::g.540 ORF type:complete len:464 (-) CL196.Contig7_ES:84-1475(-)	1	465	LKP	272	274	158.27	elongation factor 1-alpha [Marsupenaeus japonicus]
Gene.540::CL196.Contig7_ES::g.540::m.540 Gene.540::CL196.Contig7_ES::g.540 ORF type:complete len:464 (-) CL196.Contig7_ES:84-1475(-)	1	465	LKP	272	274	158.27	elongation factor 1-alpha [Litopenaeus vannamei]
Gene.540::CL196.Contig7_ES::g.540::m.540 Gene.540::CL196.Contig7_ES::g.540 ORF type:complete len:464 (-) CL196.Contig7_ES:84-1475(-)	1	465	LKP	272	274	158.27	elongation factor 1-alpha [Portunus trituberculatus]
Gene.540::CL196.Contig7_ES::g.540::m.540 Gene.540::CL196.Contig7_ES::g.540 ORF type:complete len:464 (-) CL196.Contig7_ES:84-1475(-)	1	465	LKP	272	274	158.27	elongation factor 1A [Scylla paramamosain]
Gene.541::CL198.Contig1_ES::g.541::m.541 Gene.541::CL198.Contig1_ES::g.541 ORF type:complete len:408 (+) CL198.Contig1_ES:312-1535(+)	1	409	LRP	363	365	210.84	PREDICTED: S-adenosylmethionine synthase-like isoform X2 [Hyalella azteca]
Gene.541::CL198.Contig1_ES::g.541::m.541 Gene.541::CL198.Contig1_ES::g.541 ORF type:complete len:408 (+) CL198.Contig1_ES:312-1535(+)	1	409	LRP	363	365	210.84	s-adenosylmethionine synthetase [Anopheles darlingi]
Gene.541::CL198.Contig1_ES::g.541::m.541 Gene.541::CL198.Contig1_ES::g.541 ORF type:complete len:408 (+) CL198.Contig1_ES:312-1535(+)	1	409	LRP	363	365	210.84	PREDICTED: S-adenosylmethionine synthase isoform X2 [Nasonia vitripennis]
Gene.541::CL198.Contig1_ES::g.541::m.541 Gene.541::CL198.Contig1_ES::g.541 ORF type:complete len:408 (+) CL198.Contig1_ES:312-1535(+)	1	409	LRP	363	365	210.84	PREDICTED: S-adenosylmethionine synthase-like isoform X1 [Hyalella azteca]
Gene.541::CL198.Contig1_ES::g.541::m.541 Gene.541::CL198.Contig1_ES::g.541 ORF type:complete len:408 (+) CL198.Contig1_ES:312-1535(+)	1	409	LRP	363	365	210.84	PREDICTED: S-adenosylmethionine synthase-like [Hipposideros armiger]
Gene.564::CL202.Contig2_ES::g.564::m.564 Gene.564::CL202.Contig2_ES::g.564 ORF type:5prime_partial len:221 (+) CL202.Contig2_ES:3-665(+)	1	222	IRY	113	115	123.97
Gene.567::CL203.Contig2_ES::g.567::m.567 Gene.567::CL203.Contig2_ES::g.567 ORF type:complete len:432 (+) CL203.Contig2_ES:85-1380(+)	1	433	IRY	154	156	26	PREDICTED: BTB/POZ domain-containing protein 6-B-like [Linepithema humile]
Gene.567::CL203.Contig2_ES::g.567::m.567 Gene.567::CL203.Contig2_ES::g.567 ORF type:complete len:432 (+) CL203.Contig2_ES:85-1380(+)	1	433	IRY	154	156	26	PREDICTED: BTB/POZ domain-containing protein 6-like isoform X2 [Anoplophora glabripennis]
Gene.567::CL203.Contig2_ES::g.567::m.567 Gene.567::CL203.Contig2_ES::g.567 ORF type:complete len:432 (+) CL203.Contig2_ES:85-1380(+)	1	433	IRY	154	156	26	PREDICTED: BTB/POZ domain-containing protein 1 [Ooceraea biroi] >EZA59223.1 BTB/POZ domain-containing protein 6-A [Ooceraea biroi]
Gene.567::CL203.Contig2_ES::g.567::m.567 Gene.567::CL203.Contig2_ES::g.567 ORF type:complete len:432 (+) CL203.Contig2_ES:85-1380(+)	1	433	IRY	154	156	26	PREDICTED: BTB/POZ domain-containing protein 6-like isoform X1 [Anoplophora glabripennis]
Gene.567::CL203.Contig2_ES::g.567::m.567 Gene.567::CL203.Contig2_ES::g.567 ORF type:complete len:432 (+) CL203.Contig2_ES:85-1380(+)	1	433	IRY	154	156	26	PREDICTED: BTB/POZ domain-containing protein 3-like isoform X3 [Anoplophora glabripennis]
Gene.568::CL206.Contig2_ES::g.568::m.568 Gene.568::CL206.Contig2_ES::g.568 ORF type:complete len:226 (-) CL206.Contig2_ES:561-1238(-)	1	227	GGY	189	191	339.85	PREDICTED: uncharacterized protein LOC108679613 [Hyalella azteca]
Gene.568::CL206.Contig2_ES::g.568::m.568 Gene.568::CL206.Contig2_ES::g.568 ORF type:complete len:226 (-) CL206.Contig2_ES:561-1238(-)	1	227	GGY	189	191	339.85	gastrolith protein 18.2 [Cherax quadricarinatus]
Gene.568::CL206.Contig2_ES::g.568::m.568 Gene.568::CL206.Contig2_ES::g.568 ORF type:complete len:226 (-) CL206.Contig2_ES:561-1238(-)	1	227	GLP	15	17	339.85	PREDICTED: uncharacterized protein LOC108679613 [Hyalella azteca]
Gene.568::CL206.Contig2_ES::g.568::m.568 Gene.568::CL206.Contig2_ES::g.568 ORF type:complete len:226 (-) CL206.Contig2_ES:561-1238(-)	1	227	GLP	15	17	339.85	gastrolith protein 18.2 [Cherax quadricarinatus]
Gene.574::CL212.Contig1_ES::g.574::m.574 Gene.574::CL212.Contig1_ES::g.574 ORF type:internal len:194 (+) CL212.Contig1_ES:3-581(+)	1	194	LIY	158	160	95.15	control protein HCTL035, partial [Heliconius erato]
Gene.574::CL212.Contig1_ES::g.574::m.574 Gene.574::CL212.Contig1_ES::g.574 ORF type:internal len:194 (+) CL212.Contig1_ES:3-581(+)	1	194	LIY	158	160	95.15	eukaryotic translation initiation factor 3 subunit H [Bombyx mori] >Q9GV27.1 RecName: Full=Eukaryotic translation initiation factor 3 subunit H; Short=eIF3h >BAB16696.1 EN10 [Bombyx mori]
Gene.574::CL212.Contig1_ES::g.574::m.574 Gene.574::CL212.Contig1_ES::g.574 ORF type:internal len:194 (+) CL212.Contig1_ES:3-581(+)	1	194	LIY	158	160	95.15	eukaryotic translation initiation factor 3 subunit H [Danaus plexippus plexippus]
Gene.574::CL212.Contig1_ES::g.574::m.574 Gene.574::CL212.Contig1_ES::g.574 ORF type:internal len:194 (+) CL212.Contig1_ES:3-581(+)	1	194	LIY	158	160	95.15	PREDICTED: eukaryotic translation initiation factor 3 subunit H-like [Hyalella azteca]
Gene.574::CL212.Contig1_ES::g.574::m.574 Gene.574::CL212.Contig1_ES::g.574 ORF type:internal len:194 (+) CL212.Contig1_ES:3-581(+)	1	194	LIY	158	160	95.15	control protein HCTL035, partial [Heliconius melpomene]
Gene.575::CL212.Contig2_ES::g.575::m.575 Gene.575::CL212.Contig2_ES::g.575 ORF type:complete len:304 (+) CL212.Contig2_ES:158-1069(+)	1	305	LIY	102	104	176.27	Eukaryotic translation initiation factor 3 subunit H [Daphnia magna]
Gene.575::CL212.Contig2_ES::g.575::m.575 Gene.575::CL212.Contig2_ES::g.575 ORF type:complete len:304 (+) CL212.Contig2_ES:158-1069(+)	1	305	LIY	102	104	176.27	PREDICTED: eukaryotic translation initiation factor 3 subunit H [Amyelois transitella]
Gene.575::CL212.Contig2_ES::g.575::m.575 Gene.575::CL212.Contig2_ES::g.575 ORF type:complete len:304 (+) CL212.Contig2_ES:158-1069(+)	1	305	LIY	102	104	176.27	hypothetical protein DAPPUDRAFT_305161 [Daphnia pulex]
Gene.575::CL212.Contig2_ES::g.575::m.575 Gene.575::CL212.Contig2_ES::g.575 ORF type:complete len:304 (+) CL212.Contig2_ES:158-1069(+)	1	305	LIY	102	104	176.27	eukaryotic translation initiation factor 3 subunit H [Bombyx mori] >Q9GV27.1 RecName: Full=Eukaryotic translation initiation factor 3 subunit H; Short=eIF3h >BAB16696.1 EN10 [Bombyx mori]
Gene.575::CL212.Contig2_ES::g.575::m.575 Gene.575::CL212.Contig2_ES::g.575 ORF type:complete len:304 (+) CL212.Contig2_ES:158-1069(+)	1	305	LIY	102	104	176.27	PREDICTED: eukaryotic translation initiation factor 3 subunit H-like [Hyalella azteca]
Gene.577::CL212.Contig3_ES::g.577::m.577 Gene.577::CL212.Contig3_ES::g.577 ORF type:5prime_partial len:349 (+) CL212.Contig3_ES:1-1047(+)	1	350	LIY	149	151	86.5	eukaryotic translation initiation factor 3 subunit H [Bombyx mori] >Q9GV27.1 RecName: Full=Eukaryotic translation initiation factor 3 subunit H; Short=eIF3h >BAB16696.1 EN10 [Bombyx mori]
Gene.577::CL212.Contig3_ES::g.577::m.577 Gene.577::CL212.Contig3_ES::g.577 ORF type:5prime_partial len:349 (+) CL212.Contig3_ES:1-1047(+)	1	350	LIY	149	151	86.5	Eukaryotic translation initiation factor 3 subunit H [Daphnia magna]
Gene.577::CL212.Contig3_ES::g.577::m.577 Gene.577::CL212.Contig3_ES::g.577 ORF type:5prime_partial len:349 (+) CL212.Contig3_ES:1-1047(+)	1	350	LIY	149	151	86.5	PREDICTED: eukaryotic translation initiation factor 3 subunit H-like [Hyalella azteca]
Gene.577::CL212.Contig3_ES::g.577::m.577 Gene.577::CL212.Contig3_ES::g.577 ORF type:5prime_partial len:349 (+) CL212.Contig3_ES:1-1047(+)	1	350	LIY	149	151	86.5	eukaryotic translation initiation factor 3 subunit H-like [Nilaparvata lugens]
Gene.577::CL212.Contig3_ES::g.577::m.577 Gene.577::CL212.Contig3_ES::g.577 ORF type:5prime_partial len:349 (+) CL212.Contig3_ES:1-1047(+)	1	350	LIY	149	151	86.5	hypothetical protein DAPPUDRAFT_305161 [Daphnia pulex]
Gene.590::CL221.Contig1_ES::g.590::m.590 Gene.590::CL221.Contig1_ES::g.590 ORF type:complete len:549 (-) CL221.Contig1_ES:1334-2980(-)	1	550	VSV	19	21	19.02	PREDICTED: putative phospholipase B-like 2 [Branchiostoma belcheri]
Gene.590::CL221.Contig1_ES::g.590::m.590 Gene.590::CL221.Contig1_ES::g.590 ORF type:complete len:549 (-) CL221.Contig1_ES:1334-2980(-)	1	550	VSV	19	21	19.02	citron Rho-interacting kinase-like [Crassostrea virginica]
Gene.590::CL221.Contig1_ES::g.590::m.590 Gene.590::CL221.Contig1_ES::g.590 ORF type:complete len:549 (-) CL221.Contig1_ES:1334-2980(-)	1	550	VSV	19	21	19.02	putative phospholipase B-like 2 [Limulus polyphemus] >XP_013790771.1 putative phospholipase B-like 2 [Limulus polyphemus] >XP_022258646.1 putative phospholipase B-like 2 [Limulus polyphemus] >XP_022258647.1 putative phospholipase B-like 2 [Limulus polyphemus]
Gene.590::CL221.Contig1_ES::g.590::m.590 Gene.590::CL221.Contig1_ES::g.590 ORF type:complete len:549 (-) CL221.Contig1_ES:1334-2980(-)	1	550	VSV	19	21	19.02	PREDICTED: putative phospholipase B-like 2 isoform X1 [Priapulus caudatus]
Gene.590::CL221.Contig1_ES::g.590::m.590 Gene.590::CL221.Contig1_ES::g.590 ORF type:complete len:549 (-) CL221.Contig1_ES:1334-2980(-)	1	550	VSV	19	21	19.02	PREDICTED: putative phospholipase B-like 2 [Hyalella azteca]
Gene.591::CL221.Contig2_ES::g.591::m.591 Gene.591::CL221.Contig2_ES::g.591 ORF type:complete len:549 (-) CL221.Contig2_ES:1214-2860(-)	1	550	VSV	19	21	29.5	PREDICTED: putative phospholipase B-like 2 [Branchiostoma belcheri]
Gene.591::CL221.Contig2_ES::g.591::m.591 Gene.591::CL221.Contig2_ES::g.591 ORF type:complete len:549 (-) CL221.Contig2_ES:1214-2860(-)	1	550	VSV	19	21	29.5	putative phospholipase B-like 2 [Limulus polyphemus] >XP_013790771.1 putative phospholipase B-like 2 [Limulus polyphemus] >XP_022258646.1 putative phospholipase B-like 2 [Limulus polyphemus] >XP_022258647.1 putative phospholipase B-like 2 [Limulus polyphemus]
Gene.591::CL221.Contig2_ES::g.591::m.591 Gene.591::CL221.Contig2_ES::g.591 ORF type:complete len:549 (-) CL221.Contig2_ES:1214-2860(-)	1	550	VSV	19	21	29.5	PREDICTED: putative phospholipase B-like 2 [Hyalella azteca]
Gene.591::CL221.Contig2_ES::g.591::m.591 Gene.591::CL221.Contig2_ES::g.591 ORF type:complete len:549 (-) CL221.Contig2_ES:1214-2860(-)	1	550	VSV	19	21	29.5	citron Rho-interacting kinase-like [Crassostrea virginica]
Gene.591::CL221.Contig2_ES::g.591::m.591 Gene.591::CL221.Contig2_ES::g.591 ORF type:complete len:549 (-) CL221.Contig2_ES:1214-2860(-)	1	550	VSV	19	21	29.5	PREDICTED: putative phospholipase B-like 2 isoform X1 [Priapulus caudatus]
Gene.608::CL233.Contig2_ES::g.608::m.608 Gene.608::CL233.Contig2_ES::g.608 ORF type:3prime_partial len:100 (+) CL233.Contig2_ES:434-730(+)	1	100	LGP	7	9	7.95
Gene.609::CL234.Contig1_ES::g.609::m.609 Gene.609::CL234.Contig1_ES::g.609 ORF type:5prime_partial len:152 (+) CL234.Contig1_ES:2-457(+)	1	153	LKP	125	127	4.46	PREDICTED: glycerol-3-phosphate dehydrogenase [NAD(+)], cytoplasmic-like isoform X2 [Hyalella azteca]
Gene.609::CL234.Contig1_ES::g.609::m.609 Gene.609::CL234.Contig1_ES::g.609 ORF type:5prime_partial len:152 (+) CL234.Contig1_ES:2-457(+)	1	153	LKP	125	127	4.46	PREDICTED: glycerol-3-phosphate dehydrogenase [NAD(+)], cytoplasmic-like isoform X1 [Hyalella azteca]
Gene.609::CL234.Contig1_ES::g.609::m.609 Gene.609::CL234.Contig1_ES::g.609 ORF type:5prime_partial len:152 (+) CL234.Contig1_ES:2-457(+)	1	153	LKP	125	127	4.46	Glycerol-3-phosphate dehydrogenase [NAD(+)], cytoplasmic [Melipona quadrifasciata]
Gene.609::CL234.Contig1_ES::g.609::m.609 Gene.609::CL234.Contig1_ES::g.609 ORF type:5prime_partial len:152 (+) CL234.Contig1_ES:2-457(+)	1	153	LKP	125	127	4.46	PREDICTED: glycerol-3-phosphate dehydrogenase [NAD(+)], cytoplasmic-like isoform X3 [Hyalella azteca]
Gene.609::CL234.Contig1_ES::g.609::m.609 Gene.609::CL234.Contig1_ES::g.609 ORF type:5prime_partial len:152 (+) CL234.Contig1_ES:2-457(+)	1	153	LKP	125	127	4.46	Glycerol-3-phosphate dehydrogenase [NAD(+)], cytoplasmic [Dufourea novaeangliae]
Gene.610::CL234.Contig2_ES::g.610::m.610 Gene.610::CL234.Contig2_ES::g.610 ORF type:5prime_partial len:151 (+) CL234.Contig2_ES:2-454(+)	1	152	LKP	125	127	#N/A	PREDICTED: glycerol-3-phosphate dehydrogenase [NAD(+)], cytoplasmic-like isoform X2 [Megachile rotundata]
Gene.610::CL234.Contig2_ES::g.610::m.610 Gene.610::CL234.Contig2_ES::g.610 ORF type:5prime_partial len:151 (+) CL234.Contig2_ES:2-454(+)	1	152	LKP	125	127	#N/A	PREDICTED: glycerol-3-phosphate dehydrogenase [NAD(+)], cytoplasmic-like, partial [Dufourea novaeangliae]
Gene.610::CL234.Contig2_ES::g.610::m.610 Gene.610::CL234.Contig2_ES::g.610 ORF type:5prime_partial len:151 (+) CL234.Contig2_ES:2-454(+)	1	152	LKP	125	127	#N/A	PREDICTED: glycerol-3-phosphate dehydrogenase [NAD(+)], cytoplasmic-like isoform X1 [Hyalella azteca]
Gene.610::CL234.Contig2_ES::g.610::m.610 Gene.610::CL234.Contig2_ES::g.610 ORF type:5prime_partial len:151 (+) CL234.Contig2_ES:2-454(+)	1	152	LKP	125	127	#N/A	Glycerol-3-phosphate dehydrogenase [NAD(+)], cytoplasmic [Dufourea novaeangliae]
Gene.610::CL234.Contig2_ES::g.610::m.610 Gene.610::CL234.Contig2_ES::g.610 ORF type:5prime_partial len:151 (+) CL234.Contig2_ES:2-454(+)	1	152	LKP	125	127	#N/A	PREDICTED: glycerol-3-phosphate dehydrogenase [NAD(+)], cytoplasmic-like isoform X2 [Hyalella azteca]
Gene.613::CL236.Contig1_ES::g.613::m.613 Gene.613::CL236.Contig1_ES::g.613 ORF type:complete len:472 (+) CL236.Contig1_ES:1-1416(+)	1	473	LRP	94	96	50.36	peritrophin 1 [Eriocheir sinensis]
Gene.613::CL236.Contig1_ES::g.613::m.613 Gene.613::CL236.Contig1_ES::g.613 ORF type:complete len:472 (+) CL236.Contig1_ES:1-1416(+)	1	473	LRP	94	96	50.36	PREDICTED: probable chitinase 3 [Bemisia tabaci]
Gene.613::CL236.Contig1_ES::g.613::m.613 Gene.613::CL236.Contig1_ES::g.613 ORF type:complete len:472 (+) CL236.Contig1_ES:1-1416(+)	1	473	LRP	94	96	50.36	protein obstructor-E [Zootermopsis nevadensis] >KDR14648.1 hypothetical protein L798_10755 [Zootermopsis nevadensis]
Gene.613::CL236.Contig1_ES::g.613::m.613 Gene.613::CL236.Contig1_ES::g.613 ORF type:complete len:472 (+) CL236.Contig1_ES:1-1416(+)	1	473	LRP	94	96	50.36	obstructor B [Locusta migratoria]
Gene.613::CL236.Contig1_ES::g.613::m.613 Gene.613::CL236.Contig1_ES::g.613 ORF type:complete len:472 (+) CL236.Contig1_ES:1-1416(+)	1	473	LRP	94	96	50.36	PREDICTED: uncharacterized protein LOC108677973 [Hyalella azteca]
Gene.613::CL236.Contig1_ES::g.613::m.613 Gene.613::CL236.Contig1_ES::g.613 ORF type:complete len:472 (+) CL236.Contig1_ES:1-1416(+)	1	473	GLP	270	272	50.36	peritrophin 1 [Eriocheir sinensis]
Gene.613::CL236.Contig1_ES::g.613::m.613 Gene.613::CL236.Contig1_ES::g.613 ORF type:complete len:472 (+) CL236.Contig1_ES:1-1416(+)	1	473	GLP	270	272	50.36	PREDICTED: probable chitinase 3 [Bemisia tabaci]
Gene.613::CL236.Contig1_ES::g.613::m.613 Gene.613::CL236.Contig1_ES::g.613 ORF type:complete len:472 (+) CL236.Contig1_ES:1-1416(+)	1	473	GLP	270	272	50.36	protein obstructor-E [Zootermopsis nevadensis] >KDR14648.1 hypothetical protein L798_10755 [Zootermopsis nevadensis]
Gene.613::CL236.Contig1_ES::g.613::m.613 Gene.613::CL236.Contig1_ES::g.613 ORF type:complete len:472 (+) CL236.Contig1_ES:1-1416(+)	1	473	GLP	270	272	50.36	obstructor B [Locusta migratoria]
Gene.613::CL236.Contig1_ES::g.613::m.613 Gene.613::CL236.Contig1_ES::g.613 ORF type:complete len:472 (+) CL236.Contig1_ES:1-1416(+)	1	473	GLP	270	272	50.36	PREDICTED: uncharacterized protein LOC108677973 [Hyalella azteca]
Gene.614::CL236.Contig2_ES::g.614::m.614 Gene.614::CL236.Contig2_ES::g.614 ORF type:5prime_partial len:356 (+) CL236.Contig2_ES:2-1069(+)	1	357	LRP	93	95	43.88	PREDICTED: probable chitinase 3 [Aethina tumida]
Gene.614::CL236.Contig2_ES::g.614::m.614 Gene.614::CL236.Contig2_ES::g.614 ORF type:5prime_partial len:356 (+) CL236.Contig2_ES:2-1069(+)	1	357	LRP	93	95	43.88	PREDICTED: uncharacterized protein LOC108677973 [Hyalella azteca]
Gene.614::CL236.Contig2_ES::g.614::m.614 Gene.614::CL236.Contig2_ES::g.614 ORF type:5prime_partial len:356 (+) CL236.Contig2_ES:2-1069(+)	1	357	LRP	93	95	43.88	peritrophin 1 [Eriocheir sinensis]
Gene.614::CL236.Contig2_ES::g.614::m.614 Gene.614::CL236.Contig2_ES::g.614 ORF type:5prime_partial len:356 (+) CL236.Contig2_ES:2-1069(+)	1	357	LRP	93	95	43.88	protein obstructor-E [Zootermopsis nevadensis] >KDR14648.1 hypothetical protein L798_10755 [Zootermopsis nevadensis]
Gene.614::CL236.Contig2_ES::g.614::m.614 Gene.614::CL236.Contig2_ES::g.614 ORF type:5prime_partial len:356 (+) CL236.Contig2_ES:2-1069(+)	1	357	LRP	93	95	43.88	PREDICTED: probable chitinase 3 [Bemisia tabaci]
Gene.618::CL239.Contig1_ES::g.618::m.618 Gene.618::CL239.Contig1_ES::g.618 ORF type:5prime_partial len:286 (+) CL239.Contig1_ES:3-860(+)	1	287	GGY	244	246	84.84	PREDICTED: cytochrome b-c1 complex subunit Rieske, mitochondrial-like [Sinocyclocheilus grahami] >XP_016352614.1 PREDICTED: cytochrome b-c1 complex subunit Rieske, mitochondrial-like [Sinocyclocheilus anshuiensis]
Gene.618::CL239.Contig1_ES::g.618::m.618 Gene.618::CL239.Contig1_ES::g.618 ORF type:5prime_partial len:286 (+) CL239.Contig1_ES:3-860(+)	1	287	GGY	244	246	84.84	Cytochrome b-c1 complex subunit Rieske, mitochondrial [Daphnia magna]
Gene.618::CL239.Contig1_ES::g.618::m.618 Gene.618::CL239.Contig1_ES::g.618 ORF type:5prime_partial len:286 (+) CL239.Contig1_ES:3-860(+)	1	287	GGY	244	246	84.84	hypothetical protein DAPPUDRAFT_304712 [Daphnia pulex]
Gene.618::CL239.Contig1_ES::g.618::m.618 Gene.618::CL239.Contig1_ES::g.618 ORF type:5prime_partial len:286 (+) CL239.Contig1_ES:3-860(+)	1	287	GGY	244	246	84.84	PREDICTED: cytochrome b-c1 complex subunit Rieske, mitochondrial isoform X1 [Neodiprion lecontei]
Gene.618::CL239.Contig1_ES::g.618::m.618 Gene.618::CL239.Contig1_ES::g.618 ORF type:5prime_partial len:286 (+) CL239.Contig1_ES:3-860(+)	1	287	GGY	244	246	84.84	Rieske iron-sulfur protein 1 [Graphocephala atropunctata]
Gene.619::CL239.Contig2_ES::g.619::m.619 Gene.619::CL239.Contig2_ES::g.619 ORF type:5prime_partial len:247 (+) CL239.Contig2_ES:3-743(+)	1	248	GGY	205	207	55.03	CLUMA_CG013937, isoform A [Clunio marinus]
Gene.619::CL239.Contig2_ES::g.619::m.619 Gene.619::CL239.Contig2_ES::g.619 ORF type:5prime_partial len:247 (+) CL239.Contig2_ES:3-743(+)	1	248	GGY	205	207	55.03	PREDICTED: cytochrome b-c1 complex subunit Rieske, mitochondrial [Notothenia coriiceps]
Gene.619::CL239.Contig2_ES::g.619::m.619 Gene.619::CL239.Contig2_ES::g.619 ORF type:5prime_partial len:247 (+) CL239.Contig2_ES:3-743(+)	1	248	GGY	205	207	55.03	cytochrome b-c1 complex subunit Rieske, mitochondrial isoform X2 [Athalia rosae]
Gene.619::CL239.Contig2_ES::g.619::m.619 Gene.619::CL239.Contig2_ES::g.619 ORF type:5prime_partial len:247 (+) CL239.Contig2_ES:3-743(+)	1	248	GGY	205	207	55.03	PREDICTED: cytochrome b-c1 complex subunit Rieske, mitochondrial-like [Takifugu rubripes]
Gene.619::CL239.Contig2_ES::g.619::m.619 Gene.619::CL239.Contig2_ES::g.619 ORF type:5prime_partial len:247 (+) CL239.Contig2_ES:3-743(+)	1	248	GGY	205	207	55.03	PREDICTED: cytochrome b-c1 complex subunit Rieske, mitochondrial isoform X2 [Neodiprion lecontei]
Gene.74::CL24.Contig1_ES::g.74::m.74 Gene.74::CL24.Contig1_ES::g.74 ORF type:5prime_partial len:1619 (+) CL24.Contig1_ES:2-4858(+)	1	1620	MKP	912	914	116.88	PREDICTED: DNA topoisomerase 2-alpha-like isoform X2 [Hyalella azteca]
Gene.74::CL24.Contig1_ES::g.74::m.74 Gene.74::CL24.Contig1_ES::g.74 ORF type:5prime_partial len:1619 (+) CL24.Contig1_ES:2-4858(+)	1	1620	MKP	912	914	116.88	PREDICTED: DNA topoisomerase 2-alpha-like isoform X1 [Hyalella azteca]
Gene.74::CL24.Contig1_ES::g.74::m.74 Gene.74::CL24.Contig1_ES::g.74 ORF type:5prime_partial len:1619 (+) CL24.Contig1_ES:2-4858(+)	1	1620	MKP	912	914	116.88	PREDICTED: DNA topoisomerase 2 [Anoplophora glabripennis]
Gene.74::CL24.Contig1_ES::g.74::m.74 Gene.74::CL24.Contig1_ES::g.74 ORF type:5prime_partial len:1619 (+) CL24.Contig1_ES:2-4858(+)	1	1620	MKP	912	914	116.88	DNA topoisomerase 2 [Eyprepocnemis plorans]
Gene.74::CL24.Contig1_ES::g.74::m.74 Gene.74::CL24.Contig1_ES::g.74 ORF type:5prime_partial len:1619 (+) CL24.Contig1_ES:2-4858(+)	1	1620	MKP	912	914	116.88	PREDICTED: DNA topoisomerase 2-alpha-like isoform X3 [Hyalella azteca]
Gene.74::CL24.Contig1_ES::g.74::m.74 Gene.74::CL24.Contig1_ES::g.74 ORF type:5prime_partial len:1619 (+) CL24.Contig1_ES:2-4858(+)	1	1620	LRP	67	69	116.88	PREDICTED: DNA topoisomerase 2-alpha-like isoform X2 [Hyalella azteca]
Gene.74::CL24.Contig1_ES::g.74::m.74 Gene.74::CL24.Contig1_ES::g.74 ORF type:5prime_partial len:1619 (+) CL24.Contig1_ES:2-4858(+)	1	1620	LRP	67	69	116.88	PREDICTED: DNA topoisomerase 2-alpha-like isoform X1 [Hyalella azteca]
Gene.74::CL24.Contig1_ES::g.74::m.74 Gene.74::CL24.Contig1_ES::g.74 ORF type:5prime_partial len:1619 (+) CL24.Contig1_ES:2-4858(+)	1	1620	LRP	67	69	116.88	PREDICTED: DNA topoisomerase 2 [Anoplophora glabripennis]
Gene.74::CL24.Contig1_ES::g.74::m.74 Gene.74::CL24.Contig1_ES::g.74 ORF type:5prime_partial len:1619 (+) CL24.Contig1_ES:2-4858(+)	1	1620	LRP	67	69	116.88	DNA topoisomerase 2 [Eyprepocnemis plorans]
Gene.74::CL24.Contig1_ES::g.74::m.74 Gene.74::CL24.Contig1_ES::g.74 ORF type:5prime_partial len:1619 (+) CL24.Contig1_ES:2-4858(+)	1	1620	LRP	67	69	116.88	PREDICTED: DNA topoisomerase 2-alpha-like isoform X3 [Hyalella azteca]
Gene.74::CL24.Contig1_ES::g.74::m.74 Gene.74::CL24.Contig1_ES::g.74 ORF type:5prime_partial len:1619 (+) CL24.Contig1_ES:2-4858(+)	1	1620	VRF	990	992	116.88	PREDICTED: DNA topoisomerase 2-alpha-like isoform X2 [Hyalella azteca]
Gene.74::CL24.Contig1_ES::g.74::m.74 Gene.74::CL24.Contig1_ES::g.74 ORF type:5prime_partial len:1619 (+) CL24.Contig1_ES:2-4858(+)	1	1620	VRF	990	992	116.88	PREDICTED: DNA topoisomerase 2-alpha-like isoform X1 [Hyalella azteca]
Gene.74::CL24.Contig1_ES::g.74::m.74 Gene.74::CL24.Contig1_ES::g.74 ORF type:5prime_partial len:1619 (+) CL24.Contig1_ES:2-4858(+)	1	1620	VRF	990	992	116.88	PREDICTED: DNA topoisomerase 2 [Anoplophora glabripennis]
Gene.74::CL24.Contig1_ES::g.74::m.74 Gene.74::CL24.Contig1_ES::g.74 ORF type:5prime_partial len:1619 (+) CL24.Contig1_ES:2-4858(+)	1	1620	VRF	990	992	116.88	DNA topoisomerase 2 [Eyprepocnemis plorans]
Gene.74::CL24.Contig1_ES::g.74::m.74 Gene.74::CL24.Contig1_ES::g.74 ORF type:5prime_partial len:1619 (+) CL24.Contig1_ES:2-4858(+)	1	1620	VRF	990	992	116.88	PREDICTED: DNA topoisomerase 2-alpha-like isoform X3 [Hyalella azteca]
Gene.74::CL24.Contig1_ES::g.74::m.74 Gene.74::CL24.Contig1_ES::g.74 ORF type:5prime_partial len:1619 (+) CL24.Contig1_ES:2-4858(+)	1	1620	LKP	746	748	116.88	PREDICTED: DNA topoisomerase 2-alpha-like isoform X2 [Hyalella azteca]
Gene.74::CL24.Contig1_ES::g.74::m.74 Gene.74::CL24.Contig1_ES::g.74 ORF type:5prime_partial len:1619 (+) CL24.Contig1_ES:2-4858(+)	1	1620	LKP	746	748	116.88	PREDICTED: DNA topoisomerase 2-alpha-like isoform X1 [Hyalella azteca]
Gene.74::CL24.Contig1_ES::g.74::m.74 Gene.74::CL24.Contig1_ES::g.74 ORF type:5prime_partial len:1619 (+) CL24.Contig1_ES:2-4858(+)	1	1620	LKP	746	748	116.88	PREDICTED: DNA topoisomerase 2 [Anoplophora glabripennis]
Gene.74::CL24.Contig1_ES::g.74::m.74 Gene.74::CL24.Contig1_ES::g.74 ORF type:5prime_partial len:1619 (+) CL24.Contig1_ES:2-4858(+)	1	1620	LKP	746	748	116.88	DNA topoisomerase 2 [Eyprepocnemis plorans]
Gene.74::CL24.Contig1_ES::g.74::m.74 Gene.74::CL24.Contig1_ES::g.74 ORF type:5prime_partial len:1619 (+) CL24.Contig1_ES:2-4858(+)	1	1620	LKP	746	748	116.88	PREDICTED: DNA topoisomerase 2-alpha-like isoform X3 [Hyalella azteca]
Gene.74::CL24.Contig1_ES::g.74::m.74 Gene.74::CL24.Contig1_ES::g.74 ORF type:5prime_partial len:1619 (+) CL24.Contig1_ES:2-4858(+)	1	1620	IEP	860	862	116.88	PREDICTED: DNA topoisomerase 2-alpha-like isoform X2 [Hyalella azteca]
Gene.74::CL24.Contig1_ES::g.74::m.74 Gene.74::CL24.Contig1_ES::g.74 ORF type:5prime_partial len:1619 (+) CL24.Contig1_ES:2-4858(+)	1	1620	IEP	860	862	116.88	PREDICTED: DNA topoisomerase 2-alpha-like isoform X1 [Hyalella azteca]
Gene.74::CL24.Contig1_ES::g.74::m.74 Gene.74::CL24.Contig1_ES::g.74 ORF type:5prime_partial len:1619 (+) CL24.Contig1_ES:2-4858(+)	1	1620	IEP	860	862	116.88	PREDICTED: DNA topoisomerase 2 [Anoplophora glabripennis]
Gene.74::CL24.Contig1_ES::g.74::m.74 Gene.74::CL24.Contig1_ES::g.74 ORF type:5prime_partial len:1619 (+) CL24.Contig1_ES:2-4858(+)	1	1620	IEP	860	862	116.88	DNA topoisomerase 2 [Eyprepocnemis plorans]
Gene.74::CL24.Contig1_ES::g.74::m.74 Gene.74::CL24.Contig1_ES::g.74 ORF type:5prime_partial len:1619 (+) CL24.Contig1_ES:2-4858(+)	1	1620	IEP	860	862	116.88	PREDICTED: DNA topoisomerase 2-alpha-like isoform X3 [Hyalella azteca]
Gene.74::CL24.Contig1_ES::g.74::m.74 Gene.74::CL24.Contig1_ES::g.74 ORF type:5prime_partial len:1619 (+) CL24.Contig1_ES:2-4858(+)	1	1620	GLP	703	705	116.88	PREDICTED: DNA topoisomerase 2-alpha-like isoform X2 [Hyalella azteca]
Gene.74::CL24.Contig1_ES::g.74::m.74 Gene.74::CL24.Contig1_ES::g.74 ORF type:5prime_partial len:1619 (+) CL24.Contig1_ES:2-4858(+)	1	1620	GLP	703	705	116.88	PREDICTED: DNA topoisomerase 2-alpha-like isoform X1 [Hyalella azteca]
Gene.74::CL24.Contig1_ES::g.74::m.74 Gene.74::CL24.Contig1_ES::g.74 ORF type:5prime_partial len:1619 (+) CL24.Contig1_ES:2-4858(+)	1	1620	GLP	703	705	116.88	PREDICTED: DNA topoisomerase 2 [Anoplophora glabripennis]
Gene.74::CL24.Contig1_ES::g.74::m.74 Gene.74::CL24.Contig1_ES::g.74 ORF type:5prime_partial len:1619 (+) CL24.Contig1_ES:2-4858(+)	1	1620	GLP	703	705	116.88	DNA topoisomerase 2 [Eyprepocnemis plorans]
Gene.74::CL24.Contig1_ES::g.74::m.74 Gene.74::CL24.Contig1_ES::g.74 ORF type:5prime_partial len:1619 (+) CL24.Contig1_ES:2-4858(+)	1	1620	GLP	703	705	116.88	PREDICTED: DNA topoisomerase 2-alpha-like isoform X3 [Hyalella azteca]
Gene.76::CL24.Contig2_ES::g.76::m.76 Gene.76::CL24.Contig2_ES::g.76 ORF type:5prime_partial len:1614 (+) CL24.Contig2_ES:2-4843(+)	1	1615	MKP	912	914	5.52	DNA topoisomerase 2 [Eyprepocnemis plorans]
Gene.76::CL24.Contig2_ES::g.76::m.76 Gene.76::CL24.Contig2_ES::g.76 ORF type:5prime_partial len:1614 (+) CL24.Contig2_ES:2-4843(+)	1	1615	MKP	912	914	5.52	PREDICTED: DNA topoisomerase 2-alpha-like isoform X3 [Hyalella azteca]
Gene.76::CL24.Contig2_ES::g.76::m.76 Gene.76::CL24.Contig2_ES::g.76 ORF type:5prime_partial len:1614 (+) CL24.Contig2_ES:2-4843(+)	1	1615	MKP	912	914	5.52	PREDICTED: DNA topoisomerase 2 isoform X1 [Nasonia vitripennis] >XP_016841430.1 PREDICTED: DNA topoisomerase 2 isoform X1 [Nasonia vitripennis] >XP_016841431.1 PREDICTED: DNA topoisomerase 2 isoform X1 [Nasonia vitripennis] >XP_016841432.1 PREDICTED: DNA topoisomerase 2 isoform X1 [Nasonia vitripennis] >XP_016841433.1 PREDICTED: DNA topoisomerase 2 isoform X1 [Nasonia vitripennis] >XP_016841434.1…
Gene.76::CL24.Contig2_ES::g.76::m.76 Gene.76::CL24.Contig2_ES::g.76 ORF type:5prime_partial len:1614 (+) CL24.Contig2_ES:2-4843(+)	1	1615	MKP	912	914	5.52	PREDICTED: DNA topoisomerase 2-alpha-like isoform X1 [Hyalella azteca]
Gene.76::CL24.Contig2_ES::g.76::m.76 Gene.76::CL24.Contig2_ES::g.76 ORF type:5prime_partial len:1614 (+) CL24.Contig2_ES:2-4843(+)	1	1615	MKP	912	914	5.52	PREDICTED: DNA topoisomerase 2-alpha-like isoform X2 [Hyalella azteca]
Gene.76::CL24.Contig2_ES::g.76::m.76 Gene.76::CL24.Contig2_ES::g.76 ORF type:5prime_partial len:1614 (+) CL24.Contig2_ES:2-4843(+)	1	1615	LRP	67	69	5.52	DNA topoisomerase 2 [Eyprepocnemis plorans]
Gene.76::CL24.Contig2_ES::g.76::m.76 Gene.76::CL24.Contig2_ES::g.76 ORF type:5prime_partial len:1614 (+) CL24.Contig2_ES:2-4843(+)	1	1615	LRP	67	69	5.52	PREDICTED: DNA topoisomerase 2-alpha-like isoform X3 [Hyalella azteca]
Gene.76::CL24.Contig2_ES::g.76::m.76 Gene.76::CL24.Contig2_ES::g.76 ORF type:5prime_partial len:1614 (+) CL24.Contig2_ES:2-4843(+)	1	1615	LRP	67	69	5.52	PREDICTED: DNA topoisomerase 2 isoform X1 [Nasonia vitripennis] >XP_016841430.1 PREDICTED: DNA topoisomerase 2 isoform X1 [Nasonia vitripennis] >XP_016841431.1 PREDICTED: DNA topoisomerase 2 isoform X1 [Nasonia vitripennis] >XP_016841432.1 PREDICTED: DNA topoisomerase 2 isoform X1 [Nasonia vitripennis] >XP_016841433.1 PREDICTED: DNA topoisomerase 2 isoform X1 [Nasonia vitripennis] >XP_016841434.1…
Gene.76::CL24.Contig2_ES::g.76::m.76 Gene.76::CL24.Contig2_ES::g.76 ORF type:5prime_partial len:1614 (+) CL24.Contig2_ES:2-4843(+)	1	1615	LRP	67	69	5.52	PREDICTED: DNA topoisomerase 2-alpha-like isoform X1 [Hyalella azteca]
Gene.76::CL24.Contig2_ES::g.76::m.76 Gene.76::CL24.Contig2_ES::g.76 ORF type:5prime_partial len:1614 (+) CL24.Contig2_ES:2-4843(+)	1	1615	LRP	67	69	5.52	PREDICTED: DNA topoisomerase 2-alpha-like isoform X2 [Hyalella azteca]
Gene.76::CL24.Contig2_ES::g.76::m.76 Gene.76::CL24.Contig2_ES::g.76 ORF type:5prime_partial len:1614 (+) CL24.Contig2_ES:2-4843(+)	1	1615	VRF	990	992	5.52	DNA topoisomerase 2 [Eyprepocnemis plorans]
Gene.76::CL24.Contig2_ES::g.76::m.76 Gene.76::CL24.Contig2_ES::g.76 ORF type:5prime_partial len:1614 (+) CL24.Contig2_ES:2-4843(+)	1	1615	VRF	990	992	5.52	PREDICTED: DNA topoisomerase 2-alpha-like isoform X3 [Hyalella azteca]
Gene.76::CL24.Contig2_ES::g.76::m.76 Gene.76::CL24.Contig2_ES::g.76 ORF type:5prime_partial len:1614 (+) CL24.Contig2_ES:2-4843(+)	1	1615	VRF	990	992	5.52	PREDICTED: DNA topoisomerase 2 isoform X1 [Nasonia vitripennis] >XP_016841430.1 PREDICTED: DNA topoisomerase 2 isoform X1 [Nasonia vitripennis] >XP_016841431.1 PREDICTED: DNA topoisomerase 2 isoform X1 [Nasonia vitripennis] >XP_016841432.1 PREDICTED: DNA topoisomerase 2 isoform X1 [Nasonia vitripennis] >XP_016841433.1 PREDICTED: DNA topoisomerase 2 isoform X1 [Nasonia vitripennis] >XP_016841434.1…
Gene.76::CL24.Contig2_ES::g.76::m.76 Gene.76::CL24.Contig2_ES::g.76 ORF type:5prime_partial len:1614 (+) CL24.Contig2_ES:2-4843(+)	1	1615	VRF	990	992	5.52	PREDICTED: DNA topoisomerase 2-alpha-like isoform X1 [Hyalella azteca]
Gene.76::CL24.Contig2_ES::g.76::m.76 Gene.76::CL24.Contig2_ES::g.76 ORF type:5prime_partial len:1614 (+) CL24.Contig2_ES:2-4843(+)	1	1615	VRF	990	992	5.52	PREDICTED: DNA topoisomerase 2-alpha-like isoform X2 [Hyalella azteca]
Gene.76::CL24.Contig2_ES::g.76::m.76 Gene.76::CL24.Contig2_ES::g.76 ORF type:5prime_partial len:1614 (+) CL24.Contig2_ES:2-4843(+)	1	1615	LKP	746	748	5.52	DNA topoisomerase 2 [Eyprepocnemis plorans]
Gene.76::CL24.Contig2_ES::g.76::m.76 Gene.76::CL24.Contig2_ES::g.76 ORF type:5prime_partial len:1614 (+) CL24.Contig2_ES:2-4843(+)	1	1615	LKP	746	748	5.52	PREDICTED: DNA topoisomerase 2-alpha-like isoform X3 [Hyalella azteca]
Gene.76::CL24.Contig2_ES::g.76::m.76 Gene.76::CL24.Contig2_ES::g.76 ORF type:5prime_partial len:1614 (+) CL24.Contig2_ES:2-4843(+)	1	1615	LKP	746	748	5.52	PREDICTED: DNA topoisomerase 2 isoform X1 [Nasonia vitripennis] >XP_016841430.1 PREDICTED: DNA topoisomerase 2 isoform X1 [Nasonia vitripennis] >XP_016841431.1 PREDICTED: DNA topoisomerase 2 isoform X1 [Nasonia vitripennis] >XP_016841432.1 PREDICTED: DNA topoisomerase 2 isoform X1 [Nasonia vitripennis] >XP_016841433.1 PREDICTED: DNA topoisomerase 2 isoform X1 [Nasonia vitripennis] >XP_016841434.1…
Gene.76::CL24.Contig2_ES::g.76::m.76 Gene.76::CL24.Contig2_ES::g.76 ORF type:5prime_partial len:1614 (+) CL24.Contig2_ES:2-4843(+)	1	1615	LKP	746	748	5.52	PREDICTED: DNA topoisomerase 2-alpha-like isoform X1 [Hyalella azteca]
Gene.76::CL24.Contig2_ES::g.76::m.76 Gene.76::CL24.Contig2_ES::g.76 ORF type:5prime_partial len:1614 (+) CL24.Contig2_ES:2-4843(+)	1	1615	LKP	746	748	5.52	PREDICTED: DNA topoisomerase 2-alpha-like isoform X2 [Hyalella azteca]
Gene.76::CL24.Contig2_ES::g.76::m.76 Gene.76::CL24.Contig2_ES::g.76 ORF type:5prime_partial len:1614 (+) CL24.Contig2_ES:2-4843(+)	1	1615	IEP	860	862	5.52	DNA topoisomerase 2 [Eyprepocnemis plorans]
Gene.76::CL24.Contig2_ES::g.76::m.76 Gene.76::CL24.Contig2_ES::g.76 ORF type:5prime_partial len:1614 (+) CL24.Contig2_ES:2-4843(+)	1	1615	IEP	860	862	5.52	PREDICTED: DNA topoisomerase 2-alpha-like isoform X3 [Hyalella azteca]
Gene.76::CL24.Contig2_ES::g.76::m.76 Gene.76::CL24.Contig2_ES::g.76 ORF type:5prime_partial len:1614 (+) CL24.Contig2_ES:2-4843(+)	1	1615	IEP	860	862	5.52	PREDICTED: DNA topoisomerase 2 isoform X1 [Nasonia vitripennis] >XP_016841430.1 PREDICTED: DNA topoisomerase 2 isoform X1 [Nasonia vitripennis] >XP_016841431.1 PREDICTED: DNA topoisomerase 2 isoform X1 [Nasonia vitripennis] >XP_016841432.1 PREDICTED: DNA topoisomerase 2 isoform X1 [Nasonia vitripennis] >XP_016841433.1 PREDICTED: DNA topoisomerase 2 isoform X1 [Nasonia vitripennis] >XP_016841434.1…
Gene.76::CL24.Contig2_ES::g.76::m.76 Gene.76::CL24.Contig2_ES::g.76 ORF type:5prime_partial len:1614 (+) CL24.Contig2_ES:2-4843(+)	1	1615	IEP	860	862	5.52	PREDICTED: DNA topoisomerase 2-alpha-like isoform X1 [Hyalella azteca]
Gene.76::CL24.Contig2_ES::g.76::m.76 Gene.76::CL24.Contig2_ES::g.76 ORF type:5prime_partial len:1614 (+) CL24.Contig2_ES:2-4843(+)	1	1615	IEP	860	862	5.52	PREDICTED: DNA topoisomerase 2-alpha-like isoform X2 [Hyalella azteca]
Gene.76::CL24.Contig2_ES::g.76::m.76 Gene.76::CL24.Contig2_ES::g.76 ORF type:5prime_partial len:1614 (+) CL24.Contig2_ES:2-4843(+)	1	1615	GLP	703	705	5.52	DNA topoisomerase 2 [Eyprepocnemis plorans]
Gene.76::CL24.Contig2_ES::g.76::m.76 Gene.76::CL24.Contig2_ES::g.76 ORF type:5prime_partial len:1614 (+) CL24.Contig2_ES:2-4843(+)	1	1615	GLP	703	705	5.52	PREDICTED: DNA topoisomerase 2-alpha-like isoform X3 [Hyalella azteca]
Gene.76::CL24.Contig2_ES::g.76::m.76 Gene.76::CL24.Contig2_ES::g.76 ORF type:5prime_partial len:1614 (+) CL24.Contig2_ES:2-4843(+)	1	1615	GLP	703	705	5.52	PREDICTED: DNA topoisomerase 2 isoform X1 [Nasonia vitripennis] >XP_016841430.1 PREDICTED: DNA topoisomerase 2 isoform X1 [Nasonia vitripennis] >XP_016841431.1 PREDICTED: DNA topoisomerase 2 isoform X1 [Nasonia vitripennis] >XP_016841432.1 PREDICTED: DNA topoisomerase 2 isoform X1 [Nasonia vitripennis] >XP_016841433.1 PREDICTED: DNA topoisomerase 2 isoform X1 [Nasonia vitripennis] >XP_016841434.1…
Gene.76::CL24.Contig2_ES::g.76::m.76 Gene.76::CL24.Contig2_ES::g.76 ORF type:5prime_partial len:1614 (+) CL24.Contig2_ES:2-4843(+)	1	1615	GLP	703	705	5.52	PREDICTED: DNA topoisomerase 2-alpha-like isoform X1 [Hyalella azteca]
Gene.76::CL24.Contig2_ES::g.76::m.76 Gene.76::CL24.Contig2_ES::g.76 ORF type:5prime_partial len:1614 (+) CL24.Contig2_ES:2-4843(+)	1	1615	GLP	703	705	5.52	PREDICTED: DNA topoisomerase 2-alpha-like isoform X2 [Hyalella azteca]
Gene.629::CL243.Contig2_ES::g.629::m.629 Gene.629::CL243.Contig2_ES::g.629 ORF type:3prime_partial len:127 (-) CL243.Contig2_ES:3-380(-)	1	127	VSV	5	7	31.81
Gene.631::CL243.Contig4_ES::g.631::m.631 Gene.631::CL243.Contig4_ES::g.631 ORF type:3prime_partial len:127 (-) CL243.Contig4_ES:3-380(-)	1	127	VSV	5	7	32.73
Gene.637::CL246.Contig3_ES::g.637::m.637 Gene.637::CL246.Contig3_ES::g.637 ORF type:internal len:162 (+) CL246.Contig3_ES:2-484(+)	1	162	LRP	146	148	7.24	PREDICTED: tetratricopeptide repeat protein 1 [Anoplophora glabripennis]
Gene.637::CL246.Contig3_ES::g.637::m.637 Gene.637::CL246.Contig3_ES::g.637 ORF type:internal len:162 (+) CL246.Contig3_ES:2-484(+)	1	162	LRP	146	148	7.24	tetratricopeptide repeat protein 1-like [Mizuhopecten yessoensis] >OWF41049.1 Tetratricopeptide repeat protein 1 [Mizuhopecten yessoensis]
Gene.637::CL246.Contig3_ES::g.637::m.637 Gene.637::CL246.Contig3_ES::g.637 ORF type:internal len:162 (+) CL246.Contig3_ES:2-484(+)	1	162	LRP	146	148	7.24	PREDICTED: tetratricopeptide repeat protein 1 [Polistes dominula]
Gene.637::CL246.Contig3_ES::g.637::m.637 Gene.637::CL246.Contig3_ES::g.637 ORF type:internal len:162 (+) CL246.Contig3_ES:2-484(+)	1	162	LRP	146	148	7.24	PREDICTED: tetratricopeptide repeat protein 1 [Diachasma alloeum]
Gene.637::CL246.Contig3_ES::g.637::m.637 Gene.637::CL246.Contig3_ES::g.637 ORF type:internal len:162 (+) CL246.Contig3_ES:2-484(+)	1	162	LRP	146	148	7.24	PREDICTED: tetratricopeptide repeat protein 1 [Microplitis demolitor]
Gene.652::CL255.Contig1_ES::g.652::m.652 Gene.652::CL255.Contig1_ES::g.652 ORF type:3prime_partial len:133 (+) CL255.Contig1_ES:412-807(+)	1	133	MAP	1	3	16.88
Gene.653::CL255.Contig2_ES::g.653::m.653 Gene.653::CL255.Contig2_ES::g.653 ORF type:complete len:155 (+) CL255.Contig2_ES:333-797(+)	1	156	MAP	1	3	29.36
Gene.653::CL255.Contig2_ES::g.653::m.653 Gene.653::CL255.Contig2_ES::g.653 ORF type:complete len:155 (+) CL255.Contig2_ES:333-797(+)	1	156	IQW	141	143	29.36
Gene.654::CL255.Contig3_ES::g.654::m.654 Gene.654::CL255.Contig3_ES::g.654 ORF type:complete len:174 (+) CL255.Contig3_ES:418-939(+)	1	175	MAP	1	3	37.48
Gene.654::CL255.Contig3_ES::g.654::m.654 Gene.654::CL255.Contig3_ES::g.654 ORF type:complete len:174 (+) CL255.Contig3_ES:418-939(+)	1	175	IQW	96	98	37.48
Gene.663::CL258.Contig2_ES::g.663::m.663 Gene.663::CL258.Contig2_ES::g.663 ORF type:5prime_partial len:100 (+) CL258.Contig2_ES:1-300(+)	1	101	GGY	59	61	10.32
Gene.663::CL258.Contig2_ES::g.663::m.663 Gene.663::CL258.Contig2_ES::g.663 ORF type:5prime_partial len:100 (+) CL258.Contig2_ES:1-300(+)	1	101	GGY	92	94	10.32
Gene.80::CL26.Contig2_ES::g.80::m.80 Gene.80::CL26.Contig2_ES::g.80 ORF type:complete len:446 (+) CL26.Contig2_ES:246-1583(+)	1	447	VSV	214	216	33.25	PREDICTED: MFS-type transporter SLC18B1-like [Eufriesea mexicana]
Gene.80::CL26.Contig2_ES::g.80::m.80 Gene.80::CL26.Contig2_ES::g.80 ORF type:complete len:446 (+) CL26.Contig2_ES:246-1583(+)	1	447	VSV	214	216	33.25	PREDICTED: MFS-type transporter SLC18B1-like isoform X1 [Megachile rotundata]
Gene.80::CL26.Contig2_ES::g.80::m.80 Gene.80::CL26.Contig2_ES::g.80 ORF type:complete len:446 (+) CL26.Contig2_ES:246-1583(+)	1	447	VSV	214	216	33.25	membrane transporter [Oryctes borbonicus]
Gene.80::CL26.Contig2_ES::g.80::m.80 Gene.80::CL26.Contig2_ES::g.80 ORF type:complete len:446 (+) CL26.Contig2_ES:246-1583(+)	1	447	VSV	214	216	33.25	PREDICTED: MFS-type transporter SLC18B1-like [Bemisia tabaci]
Gene.80::CL26.Contig2_ES::g.80::m.80 Gene.80::CL26.Contig2_ES::g.80 ORF type:complete len:446 (+) CL26.Contig2_ES:246-1583(+)	1	447	VSV	214	216	33.25	Chromaffin granule amine transporter, putative [Pediculus humanus corporis] >EEB18798.1 Chromaffin granule amine transporter, putative [Pediculus humanus corporis]
Gene.665::CL261.Contig1_ES::g.665::m.665 Gene.665::CL261.Contig1_ES::g.665 ORF type:5prime_partial len:1005 (+) CL261.Contig1_ES:2-3016(+)	1	1006	VSV	370	372	20.74	trifunctional purine biosynthetic protein adenosine-3 [Labrus bergylta] >XP_020511732.1 trifunctional purine biosynthetic protein adenosine-3 [Labrus bergylta] >XP_020511733.1 trifunctional purine biosynthetic protein adenosine-3 [Labrus bergylta] >XP_020511734.1 trifunctional purine biosynthetic protein adenosine-3 [Labrus bergylta]
Gene.665::CL261.Contig1_ES::g.665::m.665 Gene.665::CL261.Contig1_ES::g.665 ORF type:5prime_partial len:1005 (+) CL261.Contig1_ES:2-3016(+)	1	1006	VSV	370	372	20.74	PREDICTED: trifunctional purine biosynthetic protein adenosine-3 isoform X2 [Hippocampus comes]
Gene.665::CL261.Contig1_ES::g.665::m.665 Gene.665::CL261.Contig1_ES::g.665 ORF type:5prime_partial len:1005 (+) CL261.Contig1_ES:2-3016(+)	1	1006	VSV	370	372	20.74	PREDICTED: trifunctional purine biosynthetic protein adenosine-3 isoform X1 [Dinoponera quadriceps] >XP_014479284.1 PREDICTED: trifunctional purine biosynthetic protein adenosine-3 isoform X1 [Dinoponera quadriceps]
Gene.665::CL261.Contig1_ES::g.665::m.665 Gene.665::CL261.Contig1_ES::g.665 ORF type:5prime_partial len:1005 (+) CL261.Contig1_ES:2-3016(+)	1	1006	VSV	370	372	20.74	PREDICTED: trifunctional purine biosynthetic protein adenosine-3-like [Lingula anatina]
Gene.665::CL261.Contig1_ES::g.665::m.665 Gene.665::CL261.Contig1_ES::g.665 ORF type:5prime_partial len:1005 (+) CL261.Contig1_ES:2-3016(+)	1	1006	VSV	370	372	20.74	Trifunctional purine biosynthetic protein adenosine-3 [Orchesella cincta]
Gene.665::CL261.Contig1_ES::g.665::m.665 Gene.665::CL261.Contig1_ES::g.665 ORF type:5prime_partial len:1005 (+) CL261.Contig1_ES:2-3016(+)	1	1006	GGY	346	348	20.74	trifunctional purine biosynthetic protein adenosine-3 [Labrus bergylta] >XP_020511732.1 trifunctional purine biosynthetic protein adenosine-3 [Labrus bergylta] >XP_020511733.1 trifunctional purine biosynthetic protein adenosine-3 [Labrus bergylta] >XP_020511734.1 trifunctional purine biosynthetic protein adenosine-3 [Labrus bergylta]
Gene.665::CL261.Contig1_ES::g.665::m.665 Gene.665::CL261.Contig1_ES::g.665 ORF type:5prime_partial len:1005 (+) CL261.Contig1_ES:2-3016(+)	1	1006	GGY	346	348	20.74	PREDICTED: trifunctional purine biosynthetic protein adenosine-3 isoform X2 [Hippocampus comes]
Gene.665::CL261.Contig1_ES::g.665::m.665 Gene.665::CL261.Contig1_ES::g.665 ORF type:5prime_partial len:1005 (+) CL261.Contig1_ES:2-3016(+)	1	1006	GGY	346	348	20.74	PREDICTED: trifunctional purine biosynthetic protein adenosine-3 isoform X1 [Dinoponera quadriceps] >XP_014479284.1 PREDICTED: trifunctional purine biosynthetic protein adenosine-3 isoform X1 [Dinoponera quadriceps]
Gene.665::CL261.Contig1_ES::g.665::m.665 Gene.665::CL261.Contig1_ES::g.665 ORF type:5prime_partial len:1005 (+) CL261.Contig1_ES:2-3016(+)	1	1006	GGY	346	348	20.74	PREDICTED: trifunctional purine biosynthetic protein adenosine-3-like [Lingula anatina]
Gene.665::CL261.Contig1_ES::g.665::m.665 Gene.665::CL261.Contig1_ES::g.665 ORF type:5prime_partial len:1005 (+) CL261.Contig1_ES:2-3016(+)	1	1006	GGY	346	348	20.74	Trifunctional purine biosynthetic protein adenosine-3 [Orchesella cincta]
Gene.667::CL261.Contig2_ES::g.667::m.667 Gene.667::CL261.Contig2_ES::g.667 ORF type:5prime_partial len:441 (+) CL261.Contig2_ES:2-1324(+)	1	442	VSV	370	372	#N/A	PREDICTED: trifunctional purine biosynthetic protein adenosine-3-like [Lingula anatina]
Gene.667::CL261.Contig2_ES::g.667::m.667 Gene.667::CL261.Contig2_ES::g.667 ORF type:5prime_partial len:441 (+) CL261.Contig2_ES:2-1324(+)	1	442	VSV	370	372	#N/A	Trifunctional purine biosynthetic protein adenosine-3, partial [Stegodyphus mimosarum]
Gene.667::CL261.Contig2_ES::g.667::m.667 Gene.667::CL261.Contig2_ES::g.667 ORF type:5prime_partial len:441 (+) CL261.Contig2_ES:2-1324(+)	1	442	VSV	370	372	#N/A	trifunctional purine biosynthetic protein adenosine-3-like [Folsomia candida] >XP_021956400.1 trifunctional purine biosynthetic protein adenosine-3-like [Folsomia candida]
Gene.667::CL261.Contig2_ES::g.667::m.667 Gene.667::CL261.Contig2_ES::g.667 ORF type:5prime_partial len:441 (+) CL261.Contig2_ES:2-1324(+)	1	442	VSV	370	372	#N/A	PREDICTED: trifunctional purine biosynthetic protein adenosine-3-like isoform X1 [Octopus bimaculoides] >KOF77481.1 hypothetical protein OCBIM_22032067mg [Octopus bimaculoides]
Gene.667::CL261.Contig2_ES::g.667::m.667 Gene.667::CL261.Contig2_ES::g.667 ORF type:5prime_partial len:441 (+) CL261.Contig2_ES:2-1324(+)	1	442	VSV	370	372	#N/A	PREDICTED: trifunctional purine biosynthetic protein adenosine-3-like isoform X2 [Octopus bimaculoides] >KOF77482.1 hypothetical protein OCBIM_22032067mg [Octopus bimaculoides]
Gene.667::CL261.Contig2_ES::g.667::m.667 Gene.667::CL261.Contig2_ES::g.667 ORF type:5prime_partial len:441 (+) CL261.Contig2_ES:2-1324(+)	1	442	GGY	346	348	#N/A	PREDICTED: trifunctional purine biosynthetic protein adenosine-3-like [Lingula anatina]
Gene.667::CL261.Contig2_ES::g.667::m.667 Gene.667::CL261.Contig2_ES::g.667 ORF type:5prime_partial len:441 (+) CL261.Contig2_ES:2-1324(+)	1	442	GGY	346	348	#N/A	Trifunctional purine biosynthetic protein adenosine-3, partial [Stegodyphus mimosarum]
Gene.667::CL261.Contig2_ES::g.667::m.667 Gene.667::CL261.Contig2_ES::g.667 ORF type:5prime_partial len:441 (+) CL261.Contig2_ES:2-1324(+)	1	442	GGY	346	348	#N/A	trifunctional purine biosynthetic protein adenosine-3-like [Folsomia candida] >XP_021956400.1 trifunctional purine biosynthetic protein adenosine-3-like [Folsomia candida]
Gene.667::CL261.Contig2_ES::g.667::m.667 Gene.667::CL261.Contig2_ES::g.667 ORF type:5prime_partial len:441 (+) CL261.Contig2_ES:2-1324(+)	1	442	GGY	346	348	#N/A	PREDICTED: trifunctional purine biosynthetic protein adenosine-3-like isoform X1 [Octopus bimaculoides] >KOF77481.1 hypothetical protein OCBIM_22032067mg [Octopus bimaculoides]
Gene.667::CL261.Contig2_ES::g.667::m.667 Gene.667::CL261.Contig2_ES::g.667 ORF type:5prime_partial len:441 (+) CL261.Contig2_ES:2-1324(+)	1	442	GGY	346	348	#N/A	PREDICTED: trifunctional purine biosynthetic protein adenosine-3-like isoform X2 [Octopus bimaculoides] >KOF77482.1 hypothetical protein OCBIM_22032067mg [Octopus bimaculoides]
Gene.674::CL266.Contig1_ES::g.674::m.674 Gene.674::CL266.Contig1_ES::g.674 ORF type:3prime_partial len:446 (+) CL266.Contig1_ES:65-1399(+)	1	446	MAP	110	112	#N/A	hypothetical protein BRAFLDRAFT_114977 [Branchiostoma floridae] >EEN65431.1 hypothetical protein BRAFLDRAFT_114977 [Branchiostoma floridae]
Gene.674::CL266.Contig1_ES::g.674::m.674 Gene.674::CL266.Contig1_ES::g.674 ORF type:3prime_partial len:446 (+) CL266.Contig1_ES:65-1399(+)	1	446	MAP	110	112	#N/A	PREDICTED: UPF0536 protein C12orf66 homolog isoform X2 [Lingula anatina]
Gene.674::CL266.Contig1_ES::g.674::m.674 Gene.674::CL266.Contig1_ES::g.674 ORF type:3prime_partial len:446 (+) CL266.Contig1_ES:65-1399(+)	1	446	MAP	110	112	#N/A	PREDICTED: UPF0536 protein C12orf66 homolog isoform X1 [Lingula anatina]
Gene.674::CL266.Contig1_ES::g.674::m.674 Gene.674::CL266.Contig1_ES::g.674 ORF type:3prime_partial len:446 (+) CL266.Contig1_ES:65-1399(+)	1	446	MAP	110	112	#N/A	PREDICTED: UPF0536 protein C12orf66 homolog isoform X2 [Branchiostoma belcheri]
Gene.674::CL266.Contig1_ES::g.674::m.674 Gene.674::CL266.Contig1_ES::g.674 ORF type:3prime_partial len:446 (+) CL266.Contig1_ES:65-1399(+)	1	446	MAP	110	112	#N/A	PREDICTED: UPF0536 protein C12orf66 homolog isoform X1 [Branchiostoma belcheri]
Gene.675::CL266.Contig2_ES::g.675::m.675 Gene.675::CL266.Contig2_ES::g.675 ORF type:3prime_partial len:439 (+) CL266.Contig2_ES:65-1378(+)	1	439	MAP	110	112	5.99	PREDICTED: UPF0536 protein C12orf66 homolog isoform X1 [Lingula anatina]
Gene.675::CL266.Contig2_ES::g.675::m.675 Gene.675::CL266.Contig2_ES::g.675 ORF type:3prime_partial len:439 (+) CL266.Contig2_ES:65-1378(+)	1	439	MAP	110	112	5.99	PREDICTED: UPF0536 protein C12orf66 homolog isoform X1 [Branchiostoma belcheri]
Gene.675::CL266.Contig2_ES::g.675::m.675 Gene.675::CL266.Contig2_ES::g.675 ORF type:3prime_partial len:439 (+) CL266.Contig2_ES:65-1378(+)	1	439	MAP	110	112	5.99	PREDICTED: UPF0536 protein C12orf66 homolog isoform X2 [Branchiostoma belcheri]
Gene.675::CL266.Contig2_ES::g.675::m.675 Gene.675::CL266.Contig2_ES::g.675 ORF type:3prime_partial len:439 (+) CL266.Contig2_ES:65-1378(+)	1	439	MAP	110	112	5.99	hypothetical protein BRAFLDRAFT_114977 [Branchiostoma floridae] >EEN65431.1 hypothetical protein BRAFLDRAFT_114977 [Branchiostoma floridae]
Gene.675::CL266.Contig2_ES::g.675::m.675 Gene.675::CL266.Contig2_ES::g.675 ORF type:3prime_partial len:439 (+) CL266.Contig2_ES:65-1378(+)	1	439	MAP	110	112	5.99	PREDICTED: UPF0536 protein C12orf66 homolog isoform X2 [Lingula anatina]
Gene.676::CL266.Contig3_ES::g.676::m.676 Gene.676::CL266.Contig3_ES::g.676 ORF type:3prime_partial len:426 (+) CL266.Contig3_ES:65-1339(+)	1	426	MAP	110	112	#N/A	hypothetical protein BRAFLDRAFT_114977 [Branchiostoma floridae] >EEN65431.1 hypothetical protein BRAFLDRAFT_114977 [Branchiostoma floridae]
Gene.676::CL266.Contig3_ES::g.676::m.676 Gene.676::CL266.Contig3_ES::g.676 ORF type:3prime_partial len:426 (+) CL266.Contig3_ES:65-1339(+)	1	426	MAP	110	112	#N/A	PREDICTED: UPF0536 protein C12orf66 homolog isoform X1 [Lingula anatina]
Gene.676::CL266.Contig3_ES::g.676::m.676 Gene.676::CL266.Contig3_ES::g.676 ORF type:3prime_partial len:426 (+) CL266.Contig3_ES:65-1339(+)	1	426	MAP	110	112	#N/A	PREDICTED: UPF0536 protein C12orf66 homolog isoform X2 [Lingula anatina]
Gene.676::CL266.Contig3_ES::g.676::m.676 Gene.676::CL266.Contig3_ES::g.676 ORF type:3prime_partial len:426 (+) CL266.Contig3_ES:65-1339(+)	1	426	MAP	110	112	#N/A	PREDICTED: UPF0536 protein C12orf66 homolog isoform X2 [Branchiostoma belcheri]
Gene.676::CL266.Contig3_ES::g.676::m.676 Gene.676::CL266.Contig3_ES::g.676 ORF type:3prime_partial len:426 (+) CL266.Contig3_ES:65-1339(+)	1	426	MAP	110	112	#N/A	PREDICTED: UPF0536 protein C12orf66 homolog isoform X1 [Branchiostoma belcheri]
Gene.677::CL266.Contig4_ES::g.677::m.677 Gene.677::CL266.Contig4_ES::g.677 ORF type:3prime_partial len:419 (+) CL266.Contig4_ES:65-1318(+)	1	419	MAP	110	112	7.9	PREDICTED: UPF0536 protein C12orf66 homolog isoform X1 [Lingula anatina]
Gene.677::CL266.Contig4_ES::g.677::m.677 Gene.677::CL266.Contig4_ES::g.677 ORF type:3prime_partial len:419 (+) CL266.Contig4_ES:65-1318(+)	1	419	MAP	110	112	7.9	PREDICTED: UPF0536 protein C12orf66 homolog isoform X1 [Branchiostoma belcheri]
Gene.677::CL266.Contig4_ES::g.677::m.677 Gene.677::CL266.Contig4_ES::g.677 ORF type:3prime_partial len:419 (+) CL266.Contig4_ES:65-1318(+)	1	419	MAP	110	112	7.9	hypothetical protein BRAFLDRAFT_114977 [Branchiostoma floridae] >EEN65431.1 hypothetical protein BRAFLDRAFT_114977 [Branchiostoma floridae]
Gene.677::CL266.Contig4_ES::g.677::m.677 Gene.677::CL266.Contig4_ES::g.677 ORF type:3prime_partial len:419 (+) CL266.Contig4_ES:65-1318(+)	1	419	MAP	110	112	7.9	PREDICTED: UPF0536 protein C12orf66 homolog isoform X2 [Branchiostoma belcheri]
Gene.677::CL266.Contig4_ES::g.677::m.677 Gene.677::CL266.Contig4_ES::g.677 ORF type:3prime_partial len:419 (+) CL266.Contig4_ES:65-1318(+)	1	419	MAP	110	112	7.9	PREDICTED: UPF0536 protein C12orf66 homolog isoform X2 [Lingula anatina]
Gene.678::CL268.Contig2_ES::g.678::m.678 Gene.678::CL268.Contig2_ES::g.678 ORF type:complete len:355 (+) CL268.Contig2_ES:126-1190(+)	1	356	VSV	61	63	42.34	PREDICTED: protein NDRG3 isoform X1 [Nicrophorus vespilloides]
Gene.678::CL268.Contig2_ES::g.678::m.678 Gene.678::CL268.Contig2_ES::g.678 ORF type:complete len:355 (+) CL268.Contig2_ES:126-1190(+)	1	356	VSV	61	63	42.34	PREDICTED: protein NDRG3 isoform X3 [Aethina tumida]
Gene.678::CL268.Contig2_ES::g.678::m.678 Gene.678::CL268.Contig2_ES::g.678 ORF type:complete len:355 (+) CL268.Contig2_ES:126-1190(+)	1	356	VSV	61	63	42.34	PREDICTED: protein NDRG3 isoform X2 [Tribolium castaneum]
Gene.678::CL268.Contig2_ES::g.678::m.678 Gene.678::CL268.Contig2_ES::g.678 ORF type:complete len:355 (+) CL268.Contig2_ES:126-1190(+)	1	356	VSV	61	63	42.34	PREDICTED: protein NDRG3 isoform X7 [Aethina tumida]
Gene.678::CL268.Contig2_ES::g.678::m.678 Gene.678::CL268.Contig2_ES::g.678 ORF type:complete len:355 (+) CL268.Contig2_ES:126-1190(+)	1	356	VSV	61	63	42.34	PREDICTED: protein NDRG3 isoform X6 [Nicrophorus vespilloides]
Gene.680::CL270.Contig1_ES::g.680::m.680 Gene.680::CL270.Contig1_ES::g.680 ORF type:5prime_partial len:322 (+) CL270.Contig1_ES:1-966(+)	1	323	MAP	282	284	9.68
Gene.683::CL271.Contig1_ES::g.683::m.683 Gene.683::CL271.Contig1_ES::g.683 ORF type:5prime_partial len:510 (+) CL271.Contig1_ES:2-1531(+)	1	511	LGP	278	280	13.35	PREDICTED: sentrin-specific protease 1-like [Lingula anatina]
Gene.683::CL271.Contig1_ES::g.683::m.683 Gene.683::CL271.Contig1_ES::g.683 ORF type:5prime_partial len:510 (+) CL271.Contig1_ES:2-1531(+)	1	511	LGP	278	280	13.35	sentrin-specific protease-like [Nilaparvata lugens]
Gene.683::CL271.Contig1_ES::g.683::m.683 Gene.683::CL271.Contig1_ES::g.683 ORF type:5prime_partial len:510 (+) CL271.Contig1_ES:2-1531(+)	1	511	LGP	278	280	13.35	PREDICTED: uncharacterized protein LOC108665368 [Hyalella azteca]
Gene.683::CL271.Contig1_ES::g.683::m.683 Gene.683::CL271.Contig1_ES::g.683 ORF type:5prime_partial len:510 (+) CL271.Contig1_ES:2-1531(+)	1	511	LGP	278	280	13.35	PREDICTED: sentrin-specific protease 1-like [Dendroctonus ponderosae] >XP_019754733.1 PREDICTED: sentrin-specific protease 1-like [Dendroctonus ponderosae] >ENN80362.1 hypothetical protein YQE_03221, partial [Dendroctonus ponderosae] >ENN83368.1 hypothetical protein YQE_00276, partial [Dendroctonus ponderosae] >ERL93475.1 hypothetical protein D910_10766 [Dendroctonus ponderosae]
Gene.683::CL271.Contig1_ES::g.683::m.683 Gene.683::CL271.Contig1_ES::g.683 ORF type:5prime_partial len:510 (+) CL271.Contig1_ES:2-1531(+)	1	511	LGP	278	280	13.35	PREDICTED: sentrin-specific protease 1-like isoform X1 [Cephus cinctus] >XP_015610419.1 PREDICTED: sentrin-specific protease 1-like isoform X1 [Cephus cinctus] >XP_015610420.1 PREDICTED: sentrin-specific protease 1-like isoform X1 [Cephus cinctus]
Gene.684::CL271.Contig2_ES::g.684::m.684 Gene.684::CL271.Contig2_ES::g.684 ORF type:complete len:797 (+) CL271.Contig2_ES:69-2459(+)	1	798	LGP	565	567	10.19	PREDICTED: sentrin-specific protease 1-like isoform X1 [Branchiostoma belcheri]
Gene.684::CL271.Contig2_ES::g.684::m.684 Gene.684::CL271.Contig2_ES::g.684 ORF type:complete len:797 (+) CL271.Contig2_ES:69-2459(+)	1	798	LGP	565	567	10.19	PREDICTED: sentrin-specific protease 1-like [Lingula anatina]
Gene.684::CL271.Contig2_ES::g.684::m.684 Gene.684::CL271.Contig2_ES::g.684 ORF type:complete len:797 (+) CL271.Contig2_ES:69-2459(+)	1	798	LGP	565	567	10.19	PREDICTED: sentrin-specific protease 1-like [Dendroctonus ponderosae] >XP_019754733.1 PREDICTED: sentrin-specific protease 1-like [Dendroctonus ponderosae] >ENN80362.1 hypothetical protein YQE_03221, partial [Dendroctonus ponderosae] >ENN83368.1 hypothetical protein YQE_00276, partial [Dendroctonus ponderosae] >ERL93475.1 hypothetical protein D910_10766 [Dendroctonus ponderosae]
Gene.684::CL271.Contig2_ES::g.684::m.684 Gene.684::CL271.Contig2_ES::g.684 ORF type:complete len:797 (+) CL271.Contig2_ES:69-2459(+)	1	798	LGP	565	567	10.19	PREDICTED: uncharacterized protein LOC108665368 [Hyalella azteca]
Gene.684::CL271.Contig2_ES::g.684::m.684 Gene.684::CL271.Contig2_ES::g.684 ORF type:complete len:797 (+) CL271.Contig2_ES:69-2459(+)	1	798	LGP	565	567	10.19	sentrin-specific protease-like [Nilaparvata lugens]
Gene.684::CL271.Contig2_ES::g.684::m.684 Gene.684::CL271.Contig2_ES::g.684 ORF type:complete len:797 (+) CL271.Contig2_ES:69-2459(+)	1	798	LIY	12	14	10.19	PREDICTED: sentrin-specific protease 1-like isoform X1 [Branchiostoma belcheri]
Gene.684::CL271.Contig2_ES::g.684::m.684 Gene.684::CL271.Contig2_ES::g.684 ORF type:complete len:797 (+) CL271.Contig2_ES:69-2459(+)	1	798	LIY	12	14	10.19	PREDICTED: sentrin-specific protease 1-like [Lingula anatina]
Gene.684::CL271.Contig2_ES::g.684::m.684 Gene.684::CL271.Contig2_ES::g.684 ORF type:complete len:797 (+) CL271.Contig2_ES:69-2459(+)	1	798	LIY	12	14	10.19	PREDICTED: sentrin-specific protease 1-like [Dendroctonus ponderosae] >XP_019754733.1 PREDICTED: sentrin-specific protease 1-like [Dendroctonus ponderosae] >ENN80362.1 hypothetical protein YQE_03221, partial [Dendroctonus ponderosae] >ENN83368.1 hypothetical protein YQE_00276, partial [Dendroctonus ponderosae] >ERL93475.1 hypothetical protein D910_10766 [Dendroctonus ponderosae]
Gene.684::CL271.Contig2_ES::g.684::m.684 Gene.684::CL271.Contig2_ES::g.684 ORF type:complete len:797 (+) CL271.Contig2_ES:69-2459(+)	1	798	LIY	12	14	10.19	PREDICTED: uncharacterized protein LOC108665368 [Hyalella azteca]
Gene.684::CL271.Contig2_ES::g.684::m.684 Gene.684::CL271.Contig2_ES::g.684 ORF type:complete len:797 (+) CL271.Contig2_ES:69-2459(+)	1	798	LIY	12	14	10.19	sentrin-specific protease-like [Nilaparvata lugens]
Gene.686::CL274.Contig2_ES::g.686::m.686 Gene.686::CL274.Contig2_ES::g.686 ORF type:5prime_partial len:242 (-) CL274.Contig2_ES:30-755(-)	1	243	LRP	1	3	51.08	uncharacterized protein Dsimw501_GD25487 [Drosophila simulans] >KMY94486.1 uncharacterized protein Dsimw501_GD25487 [Drosophila simulans]
Gene.686::CL274.Contig2_ES::g.686::m.686 Gene.686::CL274.Contig2_ES::g.686 ORF type:5prime_partial len:242 (-) CL274.Contig2_ES:30-755(-)	1	243	LRP	1	3	51.08	PREDICTED: skin secretory protein xP2-like [Drosophila rhopaloa]
Gene.686::CL274.Contig2_ES::g.686::m.686 Gene.686::CL274.Contig2_ES::g.686 ORF type:5prime_partial len:242 (-) CL274.Contig2_ES:30-755(-)	1	243	LRP	1	3	51.08	PREDICTED: skin secretory protein xP2 [Drosophila eugracilis]
Gene.686::CL274.Contig2_ES::g.686::m.686 Gene.686::CL274.Contig2_ES::g.686 ORF type:5prime_partial len:242 (-) CL274.Contig2_ES:30-755(-)	1	243	LRP	1	3	51.08	uncharacterized protein Dmel_CG10953, isoform A [Drosophila melanogaster] >NP_001261042.1 uncharacterized protein Dmel_CG10953, isoform B [Drosophila melanogaster] >AAF57885.2 uncharacterized protein Dmel_CG10953, isoform A [Drosophila melanogaster] >AAO41459.1 RE04224p [Drosophila melanogaster] >ACL86439.1 CG10953-PA, partial [synthetic construct] >AGB93574.1 uncharacterized protein Dmel_CG10953…
Gene.686::CL274.Contig2_ES::g.686::m.686 Gene.686::CL274.Contig2_ES::g.686 ORF type:5prime_partial len:242 (-) CL274.Contig2_ES:30-755(-)	1	243	LRP	1	3	51.08	PREDICTED: skin secretory protein xP2 [Drosophila ficusphila]
Gene.687::CL274.Contig3_ES::g.687::m.687 Gene.687::CL274.Contig3_ES::g.687 ORF type:5prime_partial len:258 (+) CL274.Contig3_ES:3-776(+)	1	259	LRP	5	7	56.43	PREDICTED: skin secretory protein xP2-like [Drosophila suzukii]
Gene.687::CL274.Contig3_ES::g.687::m.687 Gene.687::CL274.Contig3_ES::g.687 ORF type:5prime_partial len:258 (+) CL274.Contig3_ES:3-776(+)	1	259	LRP	5	7	56.43	hypothetical protein Y032_0007g3524 [Ancylostoma ceylanicum]
Gene.688::CL274.Contig4_ES::g.688::m.688 Gene.688::CL274.Contig4_ES::g.688 ORF type:5prime_partial len:296 (+) CL274.Contig4_ES:3-890(+)	1	297	LRP	58	60	45.63	hypothetical protein Y032_0007g3524 [Ancylostoma ceylanicum]
Gene.688::CL274.Contig4_ES::g.688::m.688 Gene.688::CL274.Contig4_ES::g.688 ORF type:5prime_partial len:296 (+) CL274.Contig4_ES:3-890(+)	1	297	LRP	58	60	45.63	uncharacterized protein Dwil_GK17927 [Drosophila willistoni] >EDW79707.2 uncharacterized protein Dwil_GK17927 [Drosophila willistoni]
Gene.688::CL274.Contig4_ES::g.688::m.688 Gene.688::CL274.Contig4_ES::g.688 ORF type:5prime_partial len:296 (+) CL274.Contig4_ES:3-890(+)	1	297	LRP	58	60	45.63	hypothetical protein Y032_0007g3525 [Ancylostoma ceylanicum]
Gene.688::CL274.Contig4_ES::g.688::m.688 Gene.688::CL274.Contig4_ES::g.688 ORF type:5prime_partial len:296 (+) CL274.Contig4_ES:3-890(+)	1	297	LRP	58	60	45.63	uncharacterized protein Dana_GF13414 [Drosophila ananassae] >EDV37376.1 uncharacterized protein Dana_GF13414 [Drosophila ananassae]
Gene.688::CL274.Contig4_ES::g.688::m.688 Gene.688::CL274.Contig4_ES::g.688 ORF type:5prime_partial len:296 (+) CL274.Contig4_ES:3-890(+)	1	297	LRP	58	60	45.63	PREDICTED: skin secretory protein xP2 [Drosophila ficusphila]
Gene.693::CL276.Contig1_ES::g.693::m.693 Gene.693::CL276.Contig1_ES::g.693 ORF type:3prime_partial len:431 (+) CL276.Contig1_ES:136-1425(+)	1	431	LRP	9	11	16.18	serpin 3 [Litopenaeus vannamei]
Gene.693::CL276.Contig1_ES::g.693::m.693 Gene.693::CL276.Contig1_ES::g.693 ORF type:3prime_partial len:431 (+) CL276.Contig1_ES:136-1425(+)	1	431	LRP	9	11	16.18	PREDICTED: leukocyte elastase inhibitor-like isoform X5 [Hyalella azteca]
Gene.693::CL276.Contig1_ES::g.693::m.693 Gene.693::CL276.Contig1_ES::g.693 ORF type:3prime_partial len:431 (+) CL276.Contig1_ES:136-1425(+)	1	431	LRP	9	11	16.18	PREDICTED: leukocyte elastase inhibitor-like [Hyalella azteca]
Gene.693::CL276.Contig1_ES::g.693::m.693 Gene.693::CL276.Contig1_ES::g.693 ORF type:3prime_partial len:431 (+) CL276.Contig1_ES:136-1425(+)	1	431	LRP	9	11	16.18	serine protease inhibitor [Marsupenaeus japonicus]
Gene.693::CL276.Contig1_ES::g.693::m.693 Gene.693::CL276.Contig1_ES::g.693 ORF type:3prime_partial len:431 (+) CL276.Contig1_ES:136-1425(+)	1	431	LRP	9	11	16.18	serpin 3 [Penaeus monodon]
Gene.695::CL276.Contig2_ES::g.695::m.695 Gene.695::CL276.Contig2_ES::g.695 ORF type:complete len:434 (+) CL276.Contig2_ES:136-1437(+)	1	435	LRP	9	11	1.74	PREDICTED: leukocyte elastase inhibitor-like isoform X1 [Hyalella azteca]
Gene.695::CL276.Contig2_ES::g.695::m.695 Gene.695::CL276.Contig2_ES::g.695 ORF type:complete len:434 (+) CL276.Contig2_ES:136-1437(+)	1	435	LRP	9	11	1.74	serpin 3 [Penaeus monodon]
Gene.695::CL276.Contig2_ES::g.695::m.695 Gene.695::CL276.Contig2_ES::g.695 ORF type:complete len:434 (+) CL276.Contig2_ES:136-1437(+)	1	435	LRP	9	11	1.74	PREDICTED: leukocyte elastase inhibitor-like [Hyalella azteca]
Gene.695::CL276.Contig2_ES::g.695::m.695 Gene.695::CL276.Contig2_ES::g.695 ORF type:complete len:434 (+) CL276.Contig2_ES:136-1437(+)	1	435	LRP	9	11	1.74	serine protease inhibitor [Marsupenaeus japonicus]
Gene.695::CL276.Contig2_ES::g.695::m.695 Gene.695::CL276.Contig2_ES::g.695 ORF type:complete len:434 (+) CL276.Contig2_ES:136-1437(+)	1	435	LRP	9	11	1.74	serpin 3 [Litopenaeus vannamei]
Gene.701::CL279.Contig2_ES::g.701::m.701 Gene.701::CL279.Contig2_ES::g.701 ORF type:5prime_partial len:776 (+) CL279.Contig2_ES:1-2328(+)	1	777	GGY	88	90	30.1	cuticular protein analogous to peritrophins 1-I precursor [Tribolium castaneum] >ACZ04319.1 CPAP1-I [Tribolium castaneum] >EFA10789.1 hypothetical protein TcasGA2_TC012766 [Tribolium castaneum]
Gene.701::CL279.Contig2_ES::g.701::m.701 Gene.701::CL279.Contig2_ES::g.701 ORF type:5prime_partial len:776 (+) CL279.Contig2_ES:1-2328(+)	1	777	GGY	88	90	30.1	PREDICTED: LOW QUALITY PROTEIN: uncharacterized protein LOC108680470 [Hyalella azteca]
Gene.701::CL279.Contig2_ES::g.701::m.701 Gene.701::CL279.Contig2_ES::g.701 ORF type:5prime_partial len:776 (+) CL279.Contig2_ES:1-2328(+)	1	777	LKP	403	405	30.1	cuticular protein analogous to peritrophins 1-I precursor [Tribolium castaneum] >ACZ04319.1 CPAP1-I [Tribolium castaneum] >EFA10789.1 hypothetical protein TcasGA2_TC012766 [Tribolium castaneum]
Gene.701::CL279.Contig2_ES::g.701::m.701 Gene.701::CL279.Contig2_ES::g.701 ORF type:5prime_partial len:776 (+) CL279.Contig2_ES:1-2328(+)	1	777	LKP	403	405	30.1	PREDICTED: LOW QUALITY PROTEIN: uncharacterized protein LOC108680470 [Hyalella azteca]
Gene.701::CL279.Contig2_ES::g.701::m.701 Gene.701::CL279.Contig2_ES::g.701 ORF type:5prime_partial len:776 (+) CL279.Contig2_ES:1-2328(+)	1	777	IEP	324	326	30.1	cuticular protein analogous to peritrophins 1-I precursor [Tribolium castaneum] >ACZ04319.1 CPAP1-I [Tribolium castaneum] >EFA10789.1 hypothetical protein TcasGA2_TC012766 [Tribolium castaneum]
Gene.701::CL279.Contig2_ES::g.701::m.701 Gene.701::CL279.Contig2_ES::g.701 ORF type:5prime_partial len:776 (+) CL279.Contig2_ES:1-2328(+)	1	777	IEP	324	326	30.1	PREDICTED: LOW QUALITY PROTEIN: uncharacterized protein LOC108680470 [Hyalella azteca]
Gene.705::CL280.Contig1_ES::g.705::m.705 Gene.705::CL280.Contig1_ES::g.705 ORF type:complete len:244 (-) CL280.Contig1_ES:173-904(-)	1	245	GGY	105	107	74.61
Gene.706::CL280.Contig2_ES::g.706::m.706 Gene.706::CL280.Contig2_ES::g.706 ORF type:complete len:233 (-) CL280.Contig2_ES:173-871(-)	1	234	GGY	105	107	10.37
Gene.716::CL284.Contig1_ES::g.716::m.716 Gene.716::CL284.Contig1_ES::g.716 ORF type:5prime_partial len:173 (-) CL284.Contig1_ES:271-789(-)	1	174	IEP	160	162	75.98
Gene.725::CL288.Contig1_ES::g.725::m.725 Gene.725::CL288.Contig1_ES::g.725 ORF type:5prime_partial len:849 (+) CL288.Contig1_ES:2-2548(+)	1	850	LGP	603	605	28.33	PREDICTED: probable JmjC domain-containing histone demethylation protein 2C [Hyalella azteca]
Gene.725::CL288.Contig1_ES::g.725::m.725 Gene.725::CL288.Contig1_ES::g.725 ORF type:5prime_partial len:849 (+) CL288.Contig1_ES:2-2548(+)	1	850	LGP	603	605	28.33	PREDICTED: LOW QUALITY PROTEIN: uncharacterized protein LOC109608524 [Aethina tumida]
Gene.725::CL288.Contig1_ES::g.725::m.725 Gene.725::CL288.Contig1_ES::g.725 ORF type:5prime_partial len:849 (+) CL288.Contig1_ES:2-2548(+)	1	850	LGP	603	605	28.33	LOW QUALITY PROTEIN: lysine-specific demethylase 3A [Zootermopsis nevadensis]
Gene.725::CL288.Contig1_ES::g.725::m.725 Gene.725::CL288.Contig1_ES::g.725 ORF type:5prime_partial len:849 (+) CL288.Contig1_ES:2-2548(+)	1	850	LGP	603	605	28.33	PREDICTED: probable JmjC domain-containing histone demethylation protein 2C isoform X4 [Tribolium castaneum] >XP_008200631.1 PREDICTED: probable JmjC domain-containing histone demethylation protein 2C isoform X4 [Tribolium castaneum] >XP_015837937.1 PREDICTED: probable JmjC domain-containing histone demethylation protein 2C isoform X4 [Tribolium castaneum]
Gene.725::CL288.Contig1_ES::g.725::m.725 Gene.725::CL288.Contig1_ES::g.725 ORF type:5prime_partial len:849 (+) CL288.Contig1_ES:2-2548(+)	1	850	LGP	603	605	28.33	PREDICTED: probable JmjC domain-containing histone demethylation protein 2C isoform X3 [Tribolium castaneum]
Gene.83::CL29.Contig1_ES::g.83::m.83 Gene.83::CL29.Contig1_ES::g.83 ORF type:5prime_partial len:911 (+) CL29.Contig1_ES:3-2735(+)	1	912	VSV	93	95	10.68	sarco/endoplasmic reticulum Ca2+-ATPase [Procambarus clarkii]
Gene.83::CL29.Contig1_ES::g.83::m.83 Gene.83::CL29.Contig1_ES::g.83 ORF type:5prime_partial len:911 (+) CL29.Contig1_ES:3-2735(+)	1	912	VSV	93	95	10.68	SERCA [Panulirus argus] >CAH10336.1 SERCA Ca(2+)-ATPase pump [Panulirus argus]
Gene.83::CL29.Contig1_ES::g.83::m.83 Gene.83::CL29.Contig1_ES::g.83 ORF type:5prime_partial len:911 (+) CL29.Contig1_ES:3-2735(+)	1	912	VSV	93	95	10.68	calcium-transporting ATPase [Cherax cainii]
Gene.83::CL29.Contig1_ES::g.83::m.83 Gene.83::CL29.Contig1_ES::g.83 ORF type:5prime_partial len:911 (+) CL29.Contig1_ES:3-2735(+)	1	912	VSV	93	95	10.68	sarco/endoplasmic reticulum calcium-ATPase isoform 1 [Cherax destructor]
Gene.83::CL29.Contig1_ES::g.83::m.83 Gene.83::CL29.Contig1_ES::g.83 ORF type:5prime_partial len:911 (+) CL29.Contig1_ES:3-2735(+)	1	912	VSV	93	95	10.68	sarco/endoplasmic reticulum calcium-ATPase isoform 3 [Cherax destructor]
Gene.83::CL29.Contig1_ES::g.83::m.83 Gene.83::CL29.Contig1_ES::g.83 ORF type:5prime_partial len:911 (+) CL29.Contig1_ES:3-2735(+)	1	912	VSV	303	305	10.68	sarco/endoplasmic reticulum Ca2+-ATPase [Procambarus clarkii]
Gene.83::CL29.Contig1_ES::g.83::m.83 Gene.83::CL29.Contig1_ES::g.83 ORF type:5prime_partial len:911 (+) CL29.Contig1_ES:3-2735(+)	1	912	VSV	303	305	10.68	SERCA [Panulirus argus] >CAH10336.1 SERCA Ca(2+)-ATPase pump [Panulirus argus]
Gene.83::CL29.Contig1_ES::g.83::m.83 Gene.83::CL29.Contig1_ES::g.83 ORF type:5prime_partial len:911 (+) CL29.Contig1_ES:3-2735(+)	1	912	VSV	303	305	10.68	calcium-transporting ATPase [Cherax cainii]
Gene.83::CL29.Contig1_ES::g.83::m.83 Gene.83::CL29.Contig1_ES::g.83 ORF type:5prime_partial len:911 (+) CL29.Contig1_ES:3-2735(+)	1	912	VSV	303	305	10.68	sarco/endoplasmic reticulum calcium-ATPase isoform 1 [Cherax destructor]
Gene.83::CL29.Contig1_ES::g.83::m.83 Gene.83::CL29.Contig1_ES::g.83 ORF type:5prime_partial len:911 (+) CL29.Contig1_ES:3-2735(+)	1	912	VSV	303	305	10.68	sarco/endoplasmic reticulum calcium-ATPase isoform 3 [Cherax destructor]
Gene.83::CL29.Contig1_ES::g.83::m.83 Gene.83::CL29.Contig1_ES::g.83 ORF type:5prime_partial len:911 (+) CL29.Contig1_ES:3-2735(+)	1	912	IRY	669	671	10.68	sarco/endoplasmic reticulum Ca2+-ATPase [Procambarus clarkii]
Gene.83::CL29.Contig1_ES::g.83::m.83 Gene.83::CL29.Contig1_ES::g.83 ORF type:5prime_partial len:911 (+) CL29.Contig1_ES:3-2735(+)	1	912	IRY	669	671	10.68	SERCA [Panulirus argus] >CAH10336.1 SERCA Ca(2+)-ATPase pump [Panulirus argus]
Gene.83::CL29.Contig1_ES::g.83::m.83 Gene.83::CL29.Contig1_ES::g.83 ORF type:5prime_partial len:911 (+) CL29.Contig1_ES:3-2735(+)	1	912	IRY	669	671	10.68	calcium-transporting ATPase [Cherax cainii]
Gene.83::CL29.Contig1_ES::g.83::m.83 Gene.83::CL29.Contig1_ES::g.83 ORF type:5prime_partial len:911 (+) CL29.Contig1_ES:3-2735(+)	1	912	IRY	669	671	10.68	sarco/endoplasmic reticulum calcium-ATPase isoform 1 [Cherax destructor]
Gene.83::CL29.Contig1_ES::g.83::m.83 Gene.83::CL29.Contig1_ES::g.83 ORF type:5prime_partial len:911 (+) CL29.Contig1_ES:3-2735(+)	1	912	IRY	669	671	10.68	sarco/endoplasmic reticulum calcium-ATPase isoform 3 [Cherax destructor]
Gene.83::CL29.Contig1_ES::g.83::m.83 Gene.83::CL29.Contig1_ES::g.83 ORF type:5prime_partial len:911 (+) CL29.Contig1_ES:3-2735(+)	1	912	GGY	749	751	10.68	sarco/endoplasmic reticulum Ca2+-ATPase [Procambarus clarkii]
Gene.83::CL29.Contig1_ES::g.83::m.83 Gene.83::CL29.Contig1_ES::g.83 ORF type:5prime_partial len:911 (+) CL29.Contig1_ES:3-2735(+)	1	912	GGY	749	751	10.68	SERCA [Panulirus argus] >CAH10336.1 SERCA Ca(2+)-ATPase pump [Panulirus argus]
Gene.83::CL29.Contig1_ES::g.83::m.83 Gene.83::CL29.Contig1_ES::g.83 ORF type:5prime_partial len:911 (+) CL29.Contig1_ES:3-2735(+)	1	912	GGY	749	751	10.68	calcium-transporting ATPase [Cherax cainii]
Gene.83::CL29.Contig1_ES::g.83::m.83 Gene.83::CL29.Contig1_ES::g.83 ORF type:5prime_partial len:911 (+) CL29.Contig1_ES:3-2735(+)	1	912	GGY	749	751	10.68	sarco/endoplasmic reticulum calcium-ATPase isoform 1 [Cherax destructor]
Gene.83::CL29.Contig1_ES::g.83::m.83 Gene.83::CL29.Contig1_ES::g.83 ORF type:5prime_partial len:911 (+) CL29.Contig1_ES:3-2735(+)	1	912	GGY	749	751	10.68	sarco/endoplasmic reticulum calcium-ATPase isoform 3 [Cherax destructor]
Gene.83::CL29.Contig1_ES::g.83::m.83 Gene.83::CL29.Contig1_ES::g.83 ORF type:5prime_partial len:911 (+) CL29.Contig1_ES:3-2735(+)	1	912	LKP	409	411	10.68	sarco/endoplasmic reticulum Ca2+-ATPase [Procambarus clarkii]
Gene.83::CL29.Contig1_ES::g.83::m.83 Gene.83::CL29.Contig1_ES::g.83 ORF type:5prime_partial len:911 (+) CL29.Contig1_ES:3-2735(+)	1	912	LKP	409	411	10.68	SERCA [Panulirus argus] >CAH10336.1 SERCA Ca(2+)-ATPase pump [Panulirus argus]
Gene.83::CL29.Contig1_ES::g.83::m.83 Gene.83::CL29.Contig1_ES::g.83 ORF type:5prime_partial len:911 (+) CL29.Contig1_ES:3-2735(+)	1	912	LKP	409	411	10.68	calcium-transporting ATPase [Cherax cainii]
Gene.83::CL29.Contig1_ES::g.83::m.83 Gene.83::CL29.Contig1_ES::g.83 ORF type:5prime_partial len:911 (+) CL29.Contig1_ES:3-2735(+)	1	912	LKP	409	411	10.68	sarco/endoplasmic reticulum calcium-ATPase isoform 1 [Cherax destructor]
Gene.83::CL29.Contig1_ES::g.83::m.83 Gene.83::CL29.Contig1_ES::g.83 ORF type:5prime_partial len:911 (+) CL29.Contig1_ES:3-2735(+)	1	912	LKP	409	411	10.68	sarco/endoplasmic reticulum calcium-ATPase isoform 3 [Cherax destructor]
Gene.83::CL29.Contig1_ES::g.83::m.83 Gene.83::CL29.Contig1_ES::g.83 ORF type:5prime_partial len:911 (+) CL29.Contig1_ES:3-2735(+)	1	912	GLP	218	220	10.68	sarco/endoplasmic reticulum Ca2+-ATPase [Procambarus clarkii]
Gene.83::CL29.Contig1_ES::g.83::m.83 Gene.83::CL29.Contig1_ES::g.83 ORF type:5prime_partial len:911 (+) CL29.Contig1_ES:3-2735(+)	1	912	GLP	218	220	10.68	SERCA [Panulirus argus] >CAH10336.1 SERCA Ca(2+)-ATPase pump [Panulirus argus]
Gene.83::CL29.Contig1_ES::g.83::m.83 Gene.83::CL29.Contig1_ES::g.83 ORF type:5prime_partial len:911 (+) CL29.Contig1_ES:3-2735(+)	1	912	GLP	218	220	10.68	calcium-transporting ATPase [Cherax cainii]
Gene.83::CL29.Contig1_ES::g.83::m.83 Gene.83::CL29.Contig1_ES::g.83 ORF type:5prime_partial len:911 (+) CL29.Contig1_ES:3-2735(+)	1	912	GLP	218	220	10.68	sarco/endoplasmic reticulum calcium-ATPase isoform 1 [Cherax destructor]
Gene.83::CL29.Contig1_ES::g.83::m.83 Gene.83::CL29.Contig1_ES::g.83 ORF type:5prime_partial len:911 (+) CL29.Contig1_ES:3-2735(+)	1	912	GLP	218	220	10.68	sarco/endoplasmic reticulum calcium-ATPase isoform 3 [Cherax destructor]
Gene.83::CL29.Contig1_ES::g.83::m.83 Gene.83::CL29.Contig1_ES::g.83 ORF type:5prime_partial len:911 (+) CL29.Contig1_ES:3-2735(+)	1	912	GLP	690	692	10.68	sarco/endoplasmic reticulum Ca2+-ATPase [Procambarus clarkii]
Gene.83::CL29.Contig1_ES::g.83::m.83 Gene.83::CL29.Contig1_ES::g.83 ORF type:5prime_partial len:911 (+) CL29.Contig1_ES:3-2735(+)	1	912	GLP	690	692	10.68	SERCA [Panulirus argus] >CAH10336.1 SERCA Ca(2+)-ATPase pump [Panulirus argus]
Gene.83::CL29.Contig1_ES::g.83::m.83 Gene.83::CL29.Contig1_ES::g.83 ORF type:5prime_partial len:911 (+) CL29.Contig1_ES:3-2735(+)	1	912	GLP	690	692	10.68	calcium-transporting ATPase [Cherax cainii]
Gene.83::CL29.Contig1_ES::g.83::m.83 Gene.83::CL29.Contig1_ES::g.83 ORF type:5prime_partial len:911 (+) CL29.Contig1_ES:3-2735(+)	1	912	GLP	690	692	10.68	sarco/endoplasmic reticulum calcium-ATPase isoform 1 [Cherax destructor]
Gene.83::CL29.Contig1_ES::g.83::m.83 Gene.83::CL29.Contig1_ES::g.83 ORF type:5prime_partial len:911 (+) CL29.Contig1_ES:3-2735(+)	1	912	GLP	690	692	10.68	sarco/endoplasmic reticulum calcium-ATPase isoform 3 [Cherax destructor]
Gene.83::CL29.Contig1_ES::g.83::m.83 Gene.83::CL29.Contig1_ES::g.83 ORF type:5prime_partial len:911 (+) CL29.Contig1_ES:3-2735(+)	1	912	GLP	709	711	10.68	sarco/endoplasmic reticulum Ca2+-ATPase [Procambarus clarkii]
Gene.83::CL29.Contig1_ES::g.83::m.83 Gene.83::CL29.Contig1_ES::g.83 ORF type:5prime_partial len:911 (+) CL29.Contig1_ES:3-2735(+)	1	912	GLP	709	711	10.68	SERCA [Panulirus argus] >CAH10336.1 SERCA Ca(2+)-ATPase pump [Panulirus argus]
Gene.83::CL29.Contig1_ES::g.83::m.83 Gene.83::CL29.Contig1_ES::g.83 ORF type:5prime_partial len:911 (+) CL29.Contig1_ES:3-2735(+)	1	912	GLP	709	711	10.68	calcium-transporting ATPase [Cherax cainii]
Gene.83::CL29.Contig1_ES::g.83::m.83 Gene.83::CL29.Contig1_ES::g.83 ORF type:5prime_partial len:911 (+) CL29.Contig1_ES:3-2735(+)	1	912	GLP	709	711	10.68	sarco/endoplasmic reticulum calcium-ATPase isoform 1 [Cherax destructor]
Gene.83::CL29.Contig1_ES::g.83::m.83 Gene.83::CL29.Contig1_ES::g.83 ORF type:5prime_partial len:911 (+) CL29.Contig1_ES:3-2735(+)	1	912	GLP	709	711	10.68	sarco/endoplasmic reticulum calcium-ATPase isoform 3 [Cherax destructor]
Gene.87::CL29.Contig2_ES::g.87::m.87 Gene.87::CL29.Contig2_ES::g.87 ORF type:5prime_partial len:911 (+) CL29.Contig2_ES:3-2735(+)	1	912	VSV	93	95	35.83	SERCA [Panulirus argus] >CAH10336.1 SERCA Ca(2+)-ATPase pump [Panulirus argus]
Gene.87::CL29.Contig2_ES::g.87::m.87 Gene.87::CL29.Contig2_ES::g.87 ORF type:5prime_partial len:911 (+) CL29.Contig2_ES:3-2735(+)	1	912	VSV	93	95	35.83	calcium-transporting ATPase [Cherax cainii]
Gene.87::CL29.Contig2_ES::g.87::m.87 Gene.87::CL29.Contig2_ES::g.87 ORF type:5prime_partial len:911 (+) CL29.Contig2_ES:3-2735(+)	1	912	VSV	93	95	35.83	sarco/endoplasmic reticulum calcium-ATPase isoform 1 [Cherax destructor]
Gene.87::CL29.Contig2_ES::g.87::m.87 Gene.87::CL29.Contig2_ES::g.87 ORF type:5prime_partial len:911 (+) CL29.Contig2_ES:3-2735(+)	1	912	VSV	93	95	35.83	sarco/endoplasmic reticulum Ca2+-ATPase [Procambarus clarkii]
Gene.87::CL29.Contig2_ES::g.87::m.87 Gene.87::CL29.Contig2_ES::g.87 ORF type:5prime_partial len:911 (+) CL29.Contig2_ES:3-2735(+)	1	912	VSV	93	95	35.83	sarco/endoplasmic reticulum calcium-ATPase isoform 3 [Cherax destructor]
Gene.87::CL29.Contig2_ES::g.87::m.87 Gene.87::CL29.Contig2_ES::g.87 ORF type:5prime_partial len:911 (+) CL29.Contig2_ES:3-2735(+)	1	912	VSV	303	305	35.83	SERCA [Panulirus argus] >CAH10336.1 SERCA Ca(2+)-ATPase pump [Panulirus argus]
Gene.87::CL29.Contig2_ES::g.87::m.87 Gene.87::CL29.Contig2_ES::g.87 ORF type:5prime_partial len:911 (+) CL29.Contig2_ES:3-2735(+)	1	912	VSV	303	305	35.83	calcium-transporting ATPase [Cherax cainii]
Gene.87::CL29.Contig2_ES::g.87::m.87 Gene.87::CL29.Contig2_ES::g.87 ORF type:5prime_partial len:911 (+) CL29.Contig2_ES:3-2735(+)	1	912	VSV	303	305	35.83	sarco/endoplasmic reticulum calcium-ATPase isoform 1 [Cherax destructor]
Gene.87::CL29.Contig2_ES::g.87::m.87 Gene.87::CL29.Contig2_ES::g.87 ORF type:5prime_partial len:911 (+) CL29.Contig2_ES:3-2735(+)	1	912	VSV	303	305	35.83	sarco/endoplasmic reticulum Ca2+-ATPase [Procambarus clarkii]
Gene.87::CL29.Contig2_ES::g.87::m.87 Gene.87::CL29.Contig2_ES::g.87 ORF type:5prime_partial len:911 (+) CL29.Contig2_ES:3-2735(+)	1	912	VSV	303	305	35.83	sarco/endoplasmic reticulum calcium-ATPase isoform 3 [Cherax destructor]
Gene.87::CL29.Contig2_ES::g.87::m.87 Gene.87::CL29.Contig2_ES::g.87 ORF type:5prime_partial len:911 (+) CL29.Contig2_ES:3-2735(+)	1	912	IRY	669	671	35.83	SERCA [Panulirus argus] >CAH10336.1 SERCA Ca(2+)-ATPase pump [Panulirus argus]
Gene.87::CL29.Contig2_ES::g.87::m.87 Gene.87::CL29.Contig2_ES::g.87 ORF type:5prime_partial len:911 (+) CL29.Contig2_ES:3-2735(+)	1	912	IRY	669	671	35.83	calcium-transporting ATPase [Cherax cainii]
Gene.87::CL29.Contig2_ES::g.87::m.87 Gene.87::CL29.Contig2_ES::g.87 ORF type:5prime_partial len:911 (+) CL29.Contig2_ES:3-2735(+)	1	912	IRY	669	671	35.83	sarco/endoplasmic reticulum calcium-ATPase isoform 1 [Cherax destructor]
Gene.87::CL29.Contig2_ES::g.87::m.87 Gene.87::CL29.Contig2_ES::g.87 ORF type:5prime_partial len:911 (+) CL29.Contig2_ES:3-2735(+)	1	912	IRY	669	671	35.83	sarco/endoplasmic reticulum Ca2+-ATPase [Procambarus clarkii]
Gene.87::CL29.Contig2_ES::g.87::m.87 Gene.87::CL29.Contig2_ES::g.87 ORF type:5prime_partial len:911 (+) CL29.Contig2_ES:3-2735(+)	1	912	IRY	669	671	35.83	sarco/endoplasmic reticulum calcium-ATPase isoform 3 [Cherax destructor]
Gene.87::CL29.Contig2_ES::g.87::m.87 Gene.87::CL29.Contig2_ES::g.87 ORF type:5prime_partial len:911 (+) CL29.Contig2_ES:3-2735(+)	1	912	GGY	749	751	35.83	SERCA [Panulirus argus] >CAH10336.1 SERCA Ca(2+)-ATPase pump [Panulirus argus]
Gene.87::CL29.Contig2_ES::g.87::m.87 Gene.87::CL29.Contig2_ES::g.87 ORF type:5prime_partial len:911 (+) CL29.Contig2_ES:3-2735(+)	1	912	GGY	749	751	35.83	calcium-transporting ATPase [Cherax cainii]
Gene.87::CL29.Contig2_ES::g.87::m.87 Gene.87::CL29.Contig2_ES::g.87 ORF type:5prime_partial len:911 (+) CL29.Contig2_ES:3-2735(+)	1	912	GGY	749	751	35.83	sarco/endoplasmic reticulum calcium-ATPase isoform 1 [Cherax destructor]
Gene.87::CL29.Contig2_ES::g.87::m.87 Gene.87::CL29.Contig2_ES::g.87 ORF type:5prime_partial len:911 (+) CL29.Contig2_ES:3-2735(+)	1	912	GGY	749	751	35.83	sarco/endoplasmic reticulum Ca2+-ATPase [Procambarus clarkii]
Gene.87::CL29.Contig2_ES::g.87::m.87 Gene.87::CL29.Contig2_ES::g.87 ORF type:5prime_partial len:911 (+) CL29.Contig2_ES:3-2735(+)	1	912	GGY	749	751	35.83	sarco/endoplasmic reticulum calcium-ATPase isoform 3 [Cherax destructor]
Gene.87::CL29.Contig2_ES::g.87::m.87 Gene.87::CL29.Contig2_ES::g.87 ORF type:5prime_partial len:911 (+) CL29.Contig2_ES:3-2735(+)	1	912	LKP	409	411	35.83	SERCA [Panulirus argus] >CAH10336.1 SERCA Ca(2+)-ATPase pump [Panulirus argus]
Gene.87::CL29.Contig2_ES::g.87::m.87 Gene.87::CL29.Contig2_ES::g.87 ORF type:5prime_partial len:911 (+) CL29.Contig2_ES:3-2735(+)	1	912	LKP	409	411	35.83	calcium-transporting ATPase [Cherax cainii]
Gene.87::CL29.Contig2_ES::g.87::m.87 Gene.87::CL29.Contig2_ES::g.87 ORF type:5prime_partial len:911 (+) CL29.Contig2_ES:3-2735(+)	1	912	LKP	409	411	35.83	sarco/endoplasmic reticulum calcium-ATPase isoform 1 [Cherax destructor]
Gene.87::CL29.Contig2_ES::g.87::m.87 Gene.87::CL29.Contig2_ES::g.87 ORF type:5prime_partial len:911 (+) CL29.Contig2_ES:3-2735(+)	1	912	LKP	409	411	35.83	sarco/endoplasmic reticulum Ca2+-ATPase [Procambarus clarkii]
Gene.87::CL29.Contig2_ES::g.87::m.87 Gene.87::CL29.Contig2_ES::g.87 ORF type:5prime_partial len:911 (+) CL29.Contig2_ES:3-2735(+)	1	912	LKP	409	411	35.83	sarco/endoplasmic reticulum calcium-ATPase isoform 3 [Cherax destructor]
Gene.87::CL29.Contig2_ES::g.87::m.87 Gene.87::CL29.Contig2_ES::g.87 ORF type:5prime_partial len:911 (+) CL29.Contig2_ES:3-2735(+)	1	912	GLP	218	220	35.83	SERCA [Panulirus argus] >CAH10336.1 SERCA Ca(2+)-ATPase pump [Panulirus argus]
Gene.87::CL29.Contig2_ES::g.87::m.87 Gene.87::CL29.Contig2_ES::g.87 ORF type:5prime_partial len:911 (+) CL29.Contig2_ES:3-2735(+)	1	912	GLP	218	220	35.83	calcium-transporting ATPase [Cherax cainii]
Gene.87::CL29.Contig2_ES::g.87::m.87 Gene.87::CL29.Contig2_ES::g.87 ORF type:5prime_partial len:911 (+) CL29.Contig2_ES:3-2735(+)	1	912	GLP	218	220	35.83	sarco/endoplasmic reticulum calcium-ATPase isoform 1 [Cherax destructor]
Gene.87::CL29.Contig2_ES::g.87::m.87 Gene.87::CL29.Contig2_ES::g.87 ORF type:5prime_partial len:911 (+) CL29.Contig2_ES:3-2735(+)	1	912	GLP	218	220	35.83	sarco/endoplasmic reticulum Ca2+-ATPase [Procambarus clarkii]
Gene.87::CL29.Contig2_ES::g.87::m.87 Gene.87::CL29.Contig2_ES::g.87 ORF type:5prime_partial len:911 (+) CL29.Contig2_ES:3-2735(+)	1	912	GLP	218	220	35.83	sarco/endoplasmic reticulum calcium-ATPase isoform 3 [Cherax destructor]
Gene.87::CL29.Contig2_ES::g.87::m.87 Gene.87::CL29.Contig2_ES::g.87 ORF type:5prime_partial len:911 (+) CL29.Contig2_ES:3-2735(+)	1	912	GLP	690	692	35.83	SERCA [Panulirus argus] >CAH10336.1 SERCA Ca(2+)-ATPase pump [Panulirus argus]
Gene.87::CL29.Contig2_ES::g.87::m.87 Gene.87::CL29.Contig2_ES::g.87 ORF type:5prime_partial len:911 (+) CL29.Contig2_ES:3-2735(+)	1	912	GLP	690	692	35.83	calcium-transporting ATPase [Cherax cainii]
Gene.87::CL29.Contig2_ES::g.87::m.87 Gene.87::CL29.Contig2_ES::g.87 ORF type:5prime_partial len:911 (+) CL29.Contig2_ES:3-2735(+)	1	912	GLP	690	692	35.83	sarco/endoplasmic reticulum calcium-ATPase isoform 1 [Cherax destructor]
Gene.87::CL29.Contig2_ES::g.87::m.87 Gene.87::CL29.Contig2_ES::g.87 ORF type:5prime_partial len:911 (+) CL29.Contig2_ES:3-2735(+)	1	912	GLP	690	692	35.83	sarco/endoplasmic reticulum Ca2+-ATPase [Procambarus clarkii]
Gene.87::CL29.Contig2_ES::g.87::m.87 Gene.87::CL29.Contig2_ES::g.87 ORF type:5prime_partial len:911 (+) CL29.Contig2_ES:3-2735(+)	1	912	GLP	690	692	35.83	sarco/endoplasmic reticulum calcium-ATPase isoform 3 [Cherax destructor]
Gene.87::CL29.Contig2_ES::g.87::m.87 Gene.87::CL29.Contig2_ES::g.87 ORF type:5prime_partial len:911 (+) CL29.Contig2_ES:3-2735(+)	1	912	GLP	709	711	35.83	SERCA [Panulirus argus] >CAH10336.1 SERCA Ca(2+)-ATPase pump [Panulirus argus]
Gene.87::CL29.Contig2_ES::g.87::m.87 Gene.87::CL29.Contig2_ES::g.87 ORF type:5prime_partial len:911 (+) CL29.Contig2_ES:3-2735(+)	1	912	GLP	709	711	35.83	calcium-transporting ATPase [Cherax cainii]
Gene.87::CL29.Contig2_ES::g.87::m.87 Gene.87::CL29.Contig2_ES::g.87 ORF type:5prime_partial len:911 (+) CL29.Contig2_ES:3-2735(+)	1	912	GLP	709	711	35.83	sarco/endoplasmic reticulum calcium-ATPase isoform 1 [Cherax destructor]
Gene.87::CL29.Contig2_ES::g.87::m.87 Gene.87::CL29.Contig2_ES::g.87 ORF type:5prime_partial len:911 (+) CL29.Contig2_ES:3-2735(+)	1	912	GLP	709	711	35.83	sarco/endoplasmic reticulum Ca2+-ATPase [Procambarus clarkii]
Gene.87::CL29.Contig2_ES::g.87::m.87 Gene.87::CL29.Contig2_ES::g.87 ORF type:5prime_partial len:911 (+) CL29.Contig2_ES:3-2735(+)	1	912	GLP	709	711	35.83	sarco/endoplasmic reticulum calcium-ATPase isoform 3 [Cherax destructor]
Gene.733::CL292.Contig1_ES::g.733::m.733 Gene.733::CL292.Contig1_ES::g.733 ORF type:5prime_partial len:358 (+) CL292.Contig1_ES:3-1076(+)	1	359	MKP	123	125	125.9	PREDICTED: annexin B10 isoform X1 [Plutella xylostella]
Gene.733::CL292.Contig1_ES::g.733::m.733 Gene.733::CL292.Contig1_ES::g.733 ORF type:5prime_partial len:358 (+) CL292.Contig1_ES:3-1076(+)	1	359	MKP	123	125	125.9	PREDICTED: annexin B10 isoform X3 [Amyelois transitella]
Gene.733::CL292.Contig1_ES::g.733::m.733 Gene.733::CL292.Contig1_ES::g.733 ORF type:5prime_partial len:358 (+) CL292.Contig1_ES:3-1076(+)	1	359	MKP	123	125	125.9	PREDICTED: annexin B10 isoform X3 [Plutella xylostella]
Gene.733::CL292.Contig1_ES::g.733::m.733 Gene.733::CL292.Contig1_ES::g.733 ORF type:5prime_partial len:358 (+) CL292.Contig1_ES:3-1076(+)	1	359	MKP	123	125	125.9	Annexin-B10, putative [Pediculus humanus corporis] >EEB14448.1 Annexin-B10, putative [Pediculus humanus corporis]
Gene.733::CL292.Contig1_ES::g.733::m.733 Gene.733::CL292.Contig1_ES::g.733 ORF type:5prime_partial len:358 (+) CL292.Contig1_ES:3-1076(+)	1	359	MKP	123	125	125.9	PREDICTED: annexin B10 isoform X4 [Amyelois transitella]
Gene.742::CL296.Contig1_ES::g.742::m.742 Gene.742::CL296.Contig1_ES::g.742 ORF type:5prime_partial len:248 (+) CL296.Contig1_ES:2-745(+)	1	249	LGP	68	70	71.6	gastrolith protein 30 [Cherax quadricarinatus]
Gene.742::CL296.Contig1_ES::g.742::m.742 Gene.742::CL296.Contig1_ES::g.742 ORF type:5prime_partial len:248 (+) CL296.Contig1_ES:2-745(+)	1	249	LGP	68	70	71.6	PREDICTED: peritrophin-1-like [Hyalella azteca]
Gene.742::CL296.Contig1_ES::g.742::m.742 Gene.742::CL296.Contig1_ES::g.742 ORF type:5prime_partial len:248 (+) CL296.Contig1_ES:2-745(+)	1	249	LGP	68	70	71.6	putative chitinase 3 [Orchesella cincta]
Gene.742::CL296.Contig1_ES::g.742::m.742 Gene.742::CL296.Contig1_ES::g.742 ORF type:5prime_partial len:248 (+) CL296.Contig1_ES:2-745(+)	1	249	LGP	68	70	71.6	PREDICTED: peritrophin-1-like isoform X1 [Dendroctonus ponderosae] >AEE63111.1 unknown [Dendroctonus ponderosae] >ENN78823.1 hypothetical protein YQE_04722, partial [Dendroctonus ponderosae]
Gene.742::CL296.Contig1_ES::g.742::m.742 Gene.742::CL296.Contig1_ES::g.742 ORF type:5prime_partial len:248 (+) CL296.Contig1_ES:2-745(+)	1	249	LGP	68	70	71.6	PREDICTED: peritrophin-1-like [Wasmannia auropunctata]
Gene.743::CL296.Contig3_ES::g.743::m.743 Gene.743::CL296.Contig3_ES::g.743 ORF type:5prime_partial len:248 (+) CL296.Contig3_ES:2-745(+)	1	249	LGP	68	70	67.87	putative chitinase 3 [Orchesella cincta]
Gene.743::CL296.Contig3_ES::g.743::m.743 Gene.743::CL296.Contig3_ES::g.743 ORF type:5prime_partial len:248 (+) CL296.Contig3_ES:2-745(+)	1	249	LGP	68	70	67.87	PREDICTED: peritrophin-1-like [Hyalella azteca]
Gene.743::CL296.Contig3_ES::g.743::m.743 Gene.743::CL296.Contig3_ES::g.743 ORF type:5prime_partial len:248 (+) CL296.Contig3_ES:2-745(+)	1	249	LGP	68	70	67.87	PREDICTED: peritrophin-1-like [Wasmannia auropunctata]
Gene.743::CL296.Contig3_ES::g.743::m.743 Gene.743::CL296.Contig3_ES::g.743 ORF type:5prime_partial len:248 (+) CL296.Contig3_ES:2-745(+)	1	249	LGP	68	70	67.87	PREDICTED: peritrophin-1-like isoform X1 [Dendroctonus ponderosae] >AEE63111.1 unknown [Dendroctonus ponderosae] >ENN78823.1 hypothetical protein YQE_04722, partial [Dendroctonus ponderosae]
Gene.743::CL296.Contig3_ES::g.743::m.743 Gene.743::CL296.Contig3_ES::g.743 ORF type:5prime_partial len:248 (+) CL296.Contig3_ES:2-745(+)	1	249	LGP	68	70	67.87	gastrolith protein 30 [Cherax quadricarinatus]
Gene.744::CL296.Contig4_ES::g.744::m.744 Gene.744::CL296.Contig4_ES::g.744 ORF type:5prime_partial len:248 (+) CL296.Contig4_ES:2-745(+)	1	249	LGP	68	70	144.17	PREDICTED: peritrophin-1-like [Wasmannia auropunctata]
Gene.744::CL296.Contig4_ES::g.744::m.744 Gene.744::CL296.Contig4_ES::g.744 ORF type:5prime_partial len:248 (+) CL296.Contig4_ES:2-745(+)	1	249	LGP	68	70	144.17	gastrolith protein 30 [Cherax quadricarinatus]
Gene.744::CL296.Contig4_ES::g.744::m.744 Gene.744::CL296.Contig4_ES::g.744 ORF type:5prime_partial len:248 (+) CL296.Contig4_ES:2-745(+)	1	249	LGP	68	70	144.17	PREDICTED: peritrophin-1-like isoform X1 [Dendroctonus ponderosae] >AEE63111.1 unknown [Dendroctonus ponderosae] >ENN78823.1 hypothetical protein YQE_04722, partial [Dendroctonus ponderosae]
Gene.744::CL296.Contig4_ES::g.744::m.744 Gene.744::CL296.Contig4_ES::g.744 ORF type:5prime_partial len:248 (+) CL296.Contig4_ES:2-745(+)	1	249	LGP	68	70	144.17	cuticular protein analogous to peritrophins 3-A1 precursor [Tribolium castaneum] >ACY95475.1 cuticular protein analogous to peritrophins 3-A1 [Tribolium castaneum] >EEZ97329.1 hypothetical protein TcasGA2_TC011140 [Tribolium castaneum]
Gene.744::CL296.Contig4_ES::g.744::m.744 Gene.744::CL296.Contig4_ES::g.744 ORF type:5prime_partial len:248 (+) CL296.Contig4_ES:2-745(+)	1	249	LGP	68	70	144.17	PREDICTED: peritrophin-1-like [Hyalella azteca]
Gene.9::CL3.Contig3_ES::g.9::m.9 Gene.9::CL3.Contig3_ES::g.9 ORF type:complete len:608 (+) CL3.Contig3_ES:2-1825(+)	1	609	VSV	448	450	944.56
Gene.10::CL3.Contig4_ES::g.10::m.10 Gene.10::CL3.Contig4_ES::g.10 ORF type:3prime_partial len:287 (+) CL3.Contig4_ES:79-936(+)	1	287	MAP	1	3	570.79
Gene.11::CL3.Contig5_ES::g.11::m.11 Gene.11::CL3.Contig5_ES::g.11 ORF type:internal len:244 (+) CL3.Contig5_ES:2-730(+)	1	244	MAP	20	22	903.03
Gene.12::CL3.Contig6_ES::g.12::m.12 Gene.12::CL3.Contig6_ES::g.12 ORF type:5prime_partial len:833 (+) CL3.Contig6_ES:3-2501(+)	1	834	MAP	19	21	1977.5
Gene.12::CL3.Contig6_ES::g.12::m.12 Gene.12::CL3.Contig6_ES::g.12 ORF type:5prime_partial len:833 (+) CL3.Contig6_ES:3-2501(+)	1	834	LIY	722	724	1977.5
Gene.13::CL3.Contig7_ES::g.13::m.13 Gene.13::CL3.Contig7_ES::g.13 ORF type:internal len:785 (+) CL3.Contig7_ES:3-2354(+)	1	785	MAP	20	22	2156.47
Gene.13::CL3.Contig7_ES::g.13::m.13 Gene.13::CL3.Contig7_ES::g.13 ORF type:internal len:785 (+) CL3.Contig7_ES:3-2354(+)	1	785	LIY	724	726	2156.47
Gene.17::CL3.Contig9_ES::g.17::m.17 Gene.17::CL3.Contig9_ES::g.17 ORF type:3prime_partial len:403 (+) CL3.Contig9_ES:51-1256(+)	1	403	MAP	1	3	570.53
Gene.750::CL302.Contig1_ES::g.750::m.750 Gene.750::CL302.Contig1_ES::g.750 ORF type:5prime_partial len:124 (+) CL302.Contig1_ES:3-374(+)	1	125	GGY	33	35	332.61	PREDICTED: uncharacterized protein LOC108676204 [Hyalella azteca]
Gene.750::CL302.Contig1_ES::g.750::m.750 Gene.750::CL302.Contig1_ES::g.750 ORF type:5prime_partial len:124 (+) CL302.Contig1_ES:3-374(+)	1	125	GGY	33	35	332.61	PREDICTED: cuticle protein 21-like [Aethina tumida]
Gene.750::CL302.Contig1_ES::g.750::m.750 Gene.750::CL302.Contig1_ES::g.750 ORF type:5prime_partial len:124 (+) CL302.Contig1_ES:3-374(+)	1	125	GGY	33	35	332.61	PREDICTED: cuticle protein 16.5-like [Aethina tumida]
Gene.750::CL302.Contig1_ES::g.750::m.750 Gene.750::CL302.Contig1_ES::g.750 ORF type:5prime_partial len:124 (+) CL302.Contig1_ES:3-374(+)	1	125	GGY	33	35	332.61	putative elastin a, partial [Rimicaris exoculata]
Gene.750::CL302.Contig1_ES::g.750::m.750 Gene.750::CL302.Contig1_ES::g.750 ORF type:5prime_partial len:124 (+) CL302.Contig1_ES:3-374(+)	1	125	GGY	33	35	332.61	PREDICTED: cuticle protein 12.5-like isoform X2 [Aethina tumida]
Gene.93::CL31.Contig5_ES::g.93::m.93 Gene.93::CL31.Contig5_ES::g.93 ORF type:5prime_partial len:111 (-) CL31.Contig5_ES:36-368(-)	1	112	GGY	78	80	88.39
Gene.767::CL310.Contig1_ES::g.767::m.767 Gene.767::CL310.Contig1_ES::g.767 ORF type:complete len:551 (-) CL310.Contig1_ES:172-1824(-)	1	552	LIY	166	168	6.2	atlastin isoform X3 [Zootermopsis nevadensis]
Gene.767::CL310.Contig1_ES::g.767::m.767 Gene.767::CL310.Contig1_ES::g.767 ORF type:complete len:551 (-) CL310.Contig1_ES:172-1824(-)	1	552	LIY	166	168	6.2	atlastin isoform X4 [Zootermopsis nevadensis] >KDR23965.1 Atlastin [Zootermopsis nevadensis]
Gene.767::CL310.Contig1_ES::g.767::m.767 Gene.767::CL310.Contig1_ES::g.767 ORF type:complete len:551 (-) CL310.Contig1_ES:172-1824(-)	1	552	LIY	166	168	6.2	atlastin isoform X1 [Zootermopsis nevadensis]
Gene.767::CL310.Contig1_ES::g.767::m.767 Gene.767::CL310.Contig1_ES::g.767 ORF type:complete len:551 (-) CL310.Contig1_ES:172-1824(-)	1	552	LIY	166	168	6.2	atlastin isoform X5 [Zootermopsis nevadensis] >XP_021922752.1 atlastin isoform X5 [Zootermopsis nevadensis] >XP_021922762.1 atlastin isoform X5 [Zootermopsis nevadensis]
Gene.767::CL310.Contig1_ES::g.767::m.767 Gene.767::CL310.Contig1_ES::g.767 ORF type:complete len:551 (-) CL310.Contig1_ES:172-1824(-)	1	552	LIY	166	168	6.2	atlastin isoform X2 [Zootermopsis nevadensis]
Gene.769::CL310.Contig2_ES::g.769::m.769 Gene.769::CL310.Contig2_ES::g.769 ORF type:complete len:542 (-) CL310.Contig2_ES:332-1957(-)	1	543	LIY	166	168	15.81	atlastin isoform X1 [Zootermopsis nevadensis]
Gene.769::CL310.Contig2_ES::g.769::m.769 Gene.769::CL310.Contig2_ES::g.769 ORF type:complete len:542 (-) CL310.Contig2_ES:332-1957(-)	1	543	LIY	166	168	15.81	atlastin isoform X3 [Zootermopsis nevadensis]
Gene.769::CL310.Contig2_ES::g.769::m.769 Gene.769::CL310.Contig2_ES::g.769 ORF type:complete len:542 (-) CL310.Contig2_ES:332-1957(-)	1	543	LIY	166	168	15.81	atlastin isoform X2 [Zootermopsis nevadensis]
Gene.769::CL310.Contig2_ES::g.769::m.769 Gene.769::CL310.Contig2_ES::g.769 ORF type:complete len:542 (-) CL310.Contig2_ES:332-1957(-)	1	543	LIY	166	168	15.81	atlastin isoform X4 [Zootermopsis nevadensis] >KDR23965.1 Atlastin [Zootermopsis nevadensis]
Gene.769::CL310.Contig2_ES::g.769::m.769 Gene.769::CL310.Contig2_ES::g.769 ORF type:complete len:542 (-) CL310.Contig2_ES:332-1957(-)	1	543	LIY	166	168	15.81	atlastin isoform X5 [Zootermopsis nevadensis] >XP_021922752.1 atlastin isoform X5 [Zootermopsis nevadensis] >XP_021922762.1 atlastin isoform X5 [Zootermopsis nevadensis]
Gene.771::CL312.Contig1_ES::g.771::m.771 Gene.771::CL312.Contig1_ES::g.771 ORF type:complete len:473 (-) CL312.Contig1_ES:1168-2586(-)	1	474	IQW	6	8	12.65	PREDICTED: longitudinals lacking protein, isoforms H/M/V-like isoform X1 [Hyalella azteca] >XP_018009314.1 PREDICTED: longitudinals lacking protein, isoforms H/M/V-like isoform X2 [Hyalella azteca] >XP_018009315.1 PREDICTED: longitudinals lacking protein, isoforms H/M/V-like isoform X1 [Hyalella azteca]
Gene.771::CL312.Contig1_ES::g.771::m.771 Gene.771::CL312.Contig1_ES::g.771 ORF type:complete len:473 (-) CL312.Contig1_ES:1168-2586(-)	1	474	IQW	6	8	12.65	PREDICTED: longitudinals lacking protein, isoforms H/M/V-like isoform X7 [Hyalella azteca] >XP_018009321.1 PREDICTED: longitudinals lacking protein, isoforms H/M/V-like isoform X8 [Hyalella azteca]
Gene.771::CL312.Contig1_ES::g.771::m.771 Gene.771::CL312.Contig1_ES::g.771 ORF type:complete len:473 (-) CL312.Contig1_ES:1168-2586(-)	1	474	IQW	6	8	12.65	PREDICTED: longitudinals lacking protein, isoforms H/M/V-like isoform X3 [Hyalella azteca]
Gene.771::CL312.Contig1_ES::g.771::m.771 Gene.771::CL312.Contig1_ES::g.771 ORF type:complete len:473 (-) CL312.Contig1_ES:1168-2586(-)	1	474	IQW	6	8	12.65	PREDICTED: longitudinals lacking protein, isoforms H/M/V-like isoform X4 [Hyalella azteca]
Gene.771::CL312.Contig1_ES::g.771::m.771 Gene.771::CL312.Contig1_ES::g.771 ORF type:complete len:473 (-) CL312.Contig1_ES:1168-2586(-)	1	474	IQW	6	8	12.65	PREDICTED: longitudinals lacking protein, isoforms H/M/V-like isoform X5 [Hyalella azteca] >XP_018009319.1 PREDICTED: longitudinals lacking protein, isoforms H/M/V-like isoform X6 [Hyalella azteca]
Gene.772::CL312.Contig2_ES::g.772::m.772 Gene.772::CL312.Contig2_ES::g.772 ORF type:complete len:471 (-) CL312.Contig2_ES:1097-2509(-)	1	472	IQW	6	8	12.21	PREDICTED: longitudinals lacking protein, isoforms H/M/V-like isoform X3 [Hyalella azteca]
Gene.772::CL312.Contig2_ES::g.772::m.772 Gene.772::CL312.Contig2_ES::g.772 ORF type:complete len:471 (-) CL312.Contig2_ES:1097-2509(-)	1	472	IQW	6	8	12.21	PREDICTED: longitudinals lacking protein, isoforms H/M/V-like isoform X4 [Hyalella azteca]
Gene.772::CL312.Contig2_ES::g.772::m.772 Gene.772::CL312.Contig2_ES::g.772 ORF type:complete len:471 (-) CL312.Contig2_ES:1097-2509(-)	1	472	IQW	6	8	12.21	PREDICTED: longitudinals lacking protein, isoforms H/M/V-like isoform X7 [Hyalella azteca] >XP_018009321.1 PREDICTED: longitudinals lacking protein, isoforms H/M/V-like isoform X8 [Hyalella azteca]
Gene.772::CL312.Contig2_ES::g.772::m.772 Gene.772::CL312.Contig2_ES::g.772 ORF type:complete len:471 (-) CL312.Contig2_ES:1097-2509(-)	1	472	IQW	6	8	12.21	PREDICTED: longitudinals lacking protein, isoforms H/M/V-like isoform X1 [Hyalella azteca] >XP_018009314.1 PREDICTED: longitudinals lacking protein, isoforms H/M/V-like isoform X2 [Hyalella azteca] >XP_018009315.1 PREDICTED: longitudinals lacking protein, isoforms H/M/V-like isoform X1 [Hyalella azteca]
Gene.772::CL312.Contig2_ES::g.772::m.772 Gene.772::CL312.Contig2_ES::g.772 ORF type:complete len:471 (-) CL312.Contig2_ES:1097-2509(-)	1	472	IQW	6	8	12.21	PREDICTED: longitudinals lacking protein, isoforms H/M/V-like isoform X5 [Hyalella azteca] >XP_018009319.1 PREDICTED: longitudinals lacking protein, isoforms H/M/V-like isoform X6 [Hyalella azteca]
Gene.776::CL315.Contig2_ES::g.776::m.776 Gene.776::CL315.Contig2_ES::g.776 ORF type:internal len:304 (-) CL315.Contig2_ES:1-909(-)	1	304	VSV	100	102	7.41
Gene.778::CL315.Contig3_ES::g.778::m.778 Gene.778::CL315.Contig3_ES::g.778 ORF type:5prime_partial len:336 (-) CL315.Contig3_ES:67-1074(-)	1	337	VSV	100	102	33.82
Gene.787::CL319.Contig1_ES::g.787::m.787 Gene.787::CL319.Contig1_ES::g.787 ORF type:internal len:213 (+) CL319.Contig1_ES:1-636(+)	1	213	GLP	148	150	31.13
Gene.790::CL321.Contig1_ES::g.790::m.790 Gene.790::CL321.Contig1_ES::g.790 ORF type:5prime_partial len:161 (-) CL321.Contig1_ES:18-500(-)	1	162	LKP	24	26	115.47	PREDICTED: fructose-bisphosphate aldolase [Bemisia tabaci] >XP_018896016.1 PREDICTED: fructose-bisphosphate aldolase [Bemisia tabaci] >XP_018896021.1 PREDICTED: fructose-bisphosphate aldolase [Bemisia tabaci]
Gene.790::CL321.Contig1_ES::g.790::m.790 Gene.790::CL321.Contig1_ES::g.790 ORF type:5prime_partial len:161 (-) CL321.Contig1_ES:18-500(-)	1	162	LKP	24	26	115.47	unknown [Dendroctonus ponderosae]
Gene.790::CL321.Contig1_ES::g.790::m.790 Gene.790::CL321.Contig1_ES::g.790 ORF type:5prime_partial len:161 (-) CL321.Contig1_ES:18-500(-)	1	162	LKP	24	26	115.47	fructose 1,6-biphosphate-aldolase A [Fenneropenaeus chinensis]
Gene.790::CL321.Contig1_ES::g.790::m.790 Gene.790::CL321.Contig1_ES::g.790 ORF type:5prime_partial len:161 (-) CL321.Contig1_ES:18-500(-)	1	162	LKP	24	26	115.47	PREDICTED: fructose-bisphosphate aldolase-like isoform X1 [Aethina tumida]
Gene.790::CL321.Contig1_ES::g.790::m.790 Gene.790::CL321.Contig1_ES::g.790 ORF type:5prime_partial len:161 (-) CL321.Contig1_ES:18-500(-)	1	162	LKP	24	26	115.47	PREDICTED: fructose-bisphosphate aldolase-like [Hyalella azteca]
Gene.791::CL321.Contig2_ES::g.791::m.791 Gene.791::CL321.Contig2_ES::g.791 ORF type:5prime_partial len:157 (-) CL321.Contig2_ES:18-488(-)	1	158	LKP	20	22	208.29	PREDICTED: fructose-bisphosphate aldolase-like isoform X1 [Aethina tumida]
Gene.791::CL321.Contig2_ES::g.791::m.791 Gene.791::CL321.Contig2_ES::g.791 ORF type:5prime_partial len:157 (-) CL321.Contig2_ES:18-488(-)	1	158	LKP	20	22	208.29	PREDICTED: fructose-bisphosphate aldolase-like [Hyalella azteca]
Gene.791::CL321.Contig2_ES::g.791::m.791 Gene.791::CL321.Contig2_ES::g.791 ORF type:5prime_partial len:157 (-) CL321.Contig2_ES:18-488(-)	1	158	LKP	20	22	208.29	unknown [Dendroctonus ponderosae]
Gene.791::CL321.Contig2_ES::g.791::m.791 Gene.791::CL321.Contig2_ES::g.791 ORF type:5prime_partial len:157 (-) CL321.Contig2_ES:18-488(-)	1	158	LKP	20	22	208.29	fructose 1,6-biphosphate-aldolase A [Fenneropenaeus chinensis]
Gene.791::CL321.Contig2_ES::g.791::m.791 Gene.791::CL321.Contig2_ES::g.791 ORF type:5prime_partial len:157 (-) CL321.Contig2_ES:18-488(-)	1	158	LKP	20	22	208.29	PREDICTED: fructose-bisphosphate aldolase [Bemisia tabaci] >XP_018896016.1 PREDICTED: fructose-bisphosphate aldolase [Bemisia tabaci] >XP_018896021.1 PREDICTED: fructose-bisphosphate aldolase [Bemisia tabaci]
Gene.792::CL321.Contig3_ES::g.792::m.792 Gene.792::CL321.Contig3_ES::g.792 ORF type:5prime_partial len:371 (-) CL321.Contig3_ES:18-1130(-)	1	372	LKP	234	236	120.64	PREDICTED: fructose-bisphosphate aldolase-like [Hyalella azteca]
Gene.792::CL321.Contig3_ES::g.792::m.792 Gene.792::CL321.Contig3_ES::g.792 ORF type:5prime_partial len:371 (-) CL321.Contig3_ES:18-1130(-)	1	372	LKP	234	236	120.64	fructose 1,6-biphosphate-aldolase A [Fenneropenaeus chinensis]
Gene.792::CL321.Contig3_ES::g.792::m.792 Gene.792::CL321.Contig3_ES::g.792 ORF type:5prime_partial len:371 (-) CL321.Contig3_ES:18-1130(-)	1	372	LKP	234	236	120.64	PREDICTED: fructose-bisphosphate aldolase isoform X1 [Musca domestica]
Gene.792::CL321.Contig3_ES::g.792::m.792 Gene.792::CL321.Contig3_ES::g.792 ORF type:5prime_partial len:371 (-) CL321.Contig3_ES:18-1130(-)	1	372	LKP	234	236	120.64	PREDICTED: fructose-bisphosphate aldolase [Nicrophorus vespilloides]
Gene.792::CL321.Contig3_ES::g.792::m.792 Gene.792::CL321.Contig3_ES::g.792 ORF type:5prime_partial len:371 (-) CL321.Contig3_ES:18-1130(-)	1	372	LKP	234	236	120.64	fructose-bisphosphate aldolase-like isoform X2 [Folsomia candida]
Gene.793::CL321.Contig4_ES::g.793::m.793 Gene.793::CL321.Contig4_ES::g.793 ORF type:5prime_partial len:374 (-) CL321.Contig4_ES:904-2025(-)	1	375	LKP	237	239	81.14	PREDICTED: fructose-bisphosphate aldolase-like [Hyalella azteca]
Gene.793::CL321.Contig4_ES::g.793::m.793 Gene.793::CL321.Contig4_ES::g.793 ORF type:5prime_partial len:374 (-) CL321.Contig4_ES:904-2025(-)	1	375	LKP	237	239	81.14	PREDICTED: fructose-bisphosphate aldolase [Nicrophorus vespilloides]
Gene.793::CL321.Contig4_ES::g.793::m.793 Gene.793::CL321.Contig4_ES::g.793 ORF type:5prime_partial len:374 (-) CL321.Contig4_ES:904-2025(-)	1	375	LKP	237	239	81.14	fructose-bisphosphate aldolase-like isoform X1 [Folsomia candida] >OXA52856.1 Fructose-bisphosphate aldolase [Folsomia candida]
Gene.793::CL321.Contig4_ES::g.793::m.793 Gene.793::CL321.Contig4_ES::g.793 ORF type:5prime_partial len:374 (-) CL321.Contig4_ES:904-2025(-)	1	375	LKP	237	239	81.14	fructose 1,6-biphosphate-aldolase A [Fenneropenaeus chinensis]
Gene.793::CL321.Contig4_ES::g.793::m.793 Gene.793::CL321.Contig4_ES::g.793 ORF type:5prime_partial len:374 (-) CL321.Contig4_ES:904-2025(-)	1	375	LKP	237	239	81.14	fructose-bisphosphate aldolase-like isoform X2 [Folsomia candida]
Gene.795::CL322.Contig1_ES::g.795::m.795 Gene.795::CL322.Contig1_ES::g.795 ORF type:complete len:478 (+) CL322.Contig1_ES:347-1780(+)	1	479	VSV	96	98	28.42	PREDICTED: ATP-dependent RNA helicase dbp2-like isoform X1 [Hyalella azteca] >XP_018024246.1 PREDICTED: ATP-dependent RNA helicase dbp2-like isoform X1 [Hyalella azteca]
Gene.795::CL322.Contig1_ES::g.795::m.795 Gene.795::CL322.Contig1_ES::g.795 ORF type:complete len:478 (+) CL322.Contig1_ES:347-1780(+)	1	479	VSV	96	98	28.42	PREDICTED: probable ATP-dependent RNA helicase DDX5 isoform X2 [Hyalella azteca]
Gene.795::CL322.Contig1_ES::g.795::m.795 Gene.795::CL322.Contig1_ES::g.795 ORF type:complete len:478 (+) CL322.Contig1_ES:347-1780(+)	1	479	VSV	96	98	28.42	putative DEAD-box ATP-dependent RNA helicase [Cancer pagurus]
Gene.795::CL322.Contig1_ES::g.795::m.795 Gene.795::CL322.Contig1_ES::g.795 ORF type:complete len:478 (+) CL322.Contig1_ES:347-1780(+)	1	479	VSV	96	98	28.42	DEAD(Asp-Glu-Ala-Asp) box polypeptide 5 [Macrobrachium nipponense]
Gene.795::CL322.Contig1_ES::g.795::m.795 Gene.795::CL322.Contig1_ES::g.795 ORF type:complete len:478 (+) CL322.Contig1_ES:347-1780(+)	1	479	VSV	96	98	28.42	DEAD box helicase DDX5 [Cherax quadricarinatus]
Gene.796::CL322.Contig3_ES::g.796::m.796 Gene.796::CL322.Contig3_ES::g.796 ORF type:complete len:543 (+) CL322.Contig3_ES:181-1809(+)	1	544	VSV	161	163	123.03	putative DEAD-box ATP-dependent RNA helicase [Cancer pagurus]
Gene.796::CL322.Contig3_ES::g.796::m.796 Gene.796::CL322.Contig3_ES::g.796 ORF type:complete len:543 (+) CL322.Contig3_ES:181-1809(+)	1	544	VSV	161	163	123.03	PREDICTED: probable ATP-dependent RNA helicase DDX5 isoform X2 [Hyalella azteca]
Gene.796::CL322.Contig3_ES::g.796::m.796 Gene.796::CL322.Contig3_ES::g.796 ORF type:complete len:543 (+) CL322.Contig3_ES:181-1809(+)	1	544	VSV	161	163	123.03	DEAD(Asp-Glu-Ala-Asp) box polypeptide 5 [Macrobrachium nipponense]
Gene.796::CL322.Contig3_ES::g.796::m.796 Gene.796::CL322.Contig3_ES::g.796 ORF type:complete len:543 (+) CL322.Contig3_ES:181-1809(+)	1	544	VSV	161	163	123.03	DEAD box helicase DDX5 [Cherax quadricarinatus]
Gene.796::CL322.Contig3_ES::g.796::m.796 Gene.796::CL322.Contig3_ES::g.796 ORF type:complete len:543 (+) CL322.Contig3_ES:181-1809(+)	1	544	VSV	161	163	123.03	PREDICTED: ATP-dependent RNA helicase dbp2-like isoform X1 [Hyalella azteca] >XP_018024246.1 PREDICTED: ATP-dependent RNA helicase dbp2-like isoform X1 [Hyalella azteca]
Gene.797::CL322.Contig4_ES::g.797::m.797 Gene.797::CL322.Contig4_ES::g.797 ORF type:complete len:531 (+) CL322.Contig4_ES:181-1773(+)	1	532	VSV	161	163	62.56	putative DEAD-box ATP-dependent RNA helicase [Cancer pagurus]
Gene.797::CL322.Contig4_ES::g.797::m.797 Gene.797::CL322.Contig4_ES::g.797 ORF type:complete len:531 (+) CL322.Contig4_ES:181-1773(+)	1	532	VSV	161	163	62.56	PREDICTED: probable ATP-dependent RNA helicase DDX5 isoform X2 [Hyalella azteca]
Gene.797::CL322.Contig4_ES::g.797::m.797 Gene.797::CL322.Contig4_ES::g.797 ORF type:complete len:531 (+) CL322.Contig4_ES:181-1773(+)	1	532	VSV	161	163	62.56	DEAD box helicase DDX5 [Cherax quadricarinatus]
Gene.797::CL322.Contig4_ES::g.797::m.797 Gene.797::CL322.Contig4_ES::g.797 ORF type:complete len:531 (+) CL322.Contig4_ES:181-1773(+)	1	532	VSV	161	163	62.56	PREDICTED: ATP-dependent RNA helicase dbp2-like isoform X1 [Hyalella azteca] >XP_018024246.1 PREDICTED: ATP-dependent RNA helicase dbp2-like isoform X1 [Hyalella azteca]
Gene.797::CL322.Contig4_ES::g.797::m.797 Gene.797::CL322.Contig4_ES::g.797 ORF type:complete len:531 (+) CL322.Contig4_ES:181-1773(+)	1	532	VSV	161	163	62.56	DEAD(Asp-Glu-Ala-Asp) box polypeptide 5 [Macrobrachium nipponense]
Gene.803::CL324.Contig2_ES::g.803::m.803 Gene.803::CL324.Contig2_ES::g.803 ORF type:complete len:255 (+) CL324.Contig2_ES:62-826(+)	1	256	GLP	104	106	377.33	proteasome alpha 3 [Penaeus monodon]
Gene.803::CL324.Contig2_ES::g.803::m.803 Gene.803::CL324.Contig2_ES::g.803 ORF type:complete len:255 (+) CL324.Contig2_ES:62-826(+)	1	256	GLP	104	106	377.33	proteasome subunit alpha type-3-like [Limulus polyphemus]
Gene.803::CL324.Contig2_ES::g.803::m.803 Gene.803::CL324.Contig2_ES::g.803 ORF type:complete len:255 (+) CL324.Contig2_ES:62-826(+)	1	256	GLP	104	106	377.33	PREDICTED: proteasome subunit alpha type-3 [Orussus abietinus]
Gene.803::CL324.Contig2_ES::g.803::m.803 Gene.803::CL324.Contig2_ES::g.803 ORF type:complete len:255 (+) CL324.Contig2_ES:62-826(+)	1	256	GLP	104	106	377.33	proteasome alpha subunit, putative [Ixodes scapularis] >EEC08203.1 proteasome alpha subunit, putative [Ixodes scapularis]
Gene.803::CL324.Contig2_ES::g.803::m.803 Gene.803::CL324.Contig2_ES::g.803 ORF type:complete len:255 (+) CL324.Contig2_ES:62-826(+)	1	256	GLP	104	106	377.33	PREDICTED: proteasome subunit alpha type-3-like [Hyalella azteca]
Gene.817::CL329.Contig2_ES::g.817::m.817 Gene.817::CL329.Contig2_ES::g.817 ORF type:5prime_partial len:156 (+) CL329.Contig2_ES:3-470(+)	1	157	LGP	83	85	9.14	sodium-potassium ATPase beta [Cherax cainii]
Gene.817::CL329.Contig2_ES::g.817::m.817 Gene.817::CL329.Contig2_ES::g.817 ORF type:5prime_partial len:156 (+) CL329.Contig2_ES:3-470(+)	1	157	LGP	83	85	9.14	sodium-potassium ATPase beta [Cherax destructor]
Gene.817::CL329.Contig2_ES::g.817::m.817 Gene.817::CL329.Contig2_ES::g.817 ORF type:5prime_partial len:156 (+) CL329.Contig2_ES:3-470(+)	1	157	LGP	83	85	9.14	beta subunit of putative Na+/K+ ATPase [Daphnia pulex]
Gene.817::CL329.Contig2_ES::g.817::m.817 Gene.817::CL329.Contig2_ES::g.817 ORF type:5prime_partial len:156 (+) CL329.Contig2_ES:3-470(+)	1	157	LGP	83	85	9.14	PREDICTED: sodium/potassium-transporting ATPase subunit beta-like [Hyalella azteca]
Gene.817::CL329.Contig2_ES::g.817::m.817 Gene.817::CL329.Contig2_ES::g.817 ORF type:5prime_partial len:156 (+) CL329.Contig2_ES:3-470(+)	1	157	LGP	83	85	9.14	PREDICTED: sodium/potassium-transporting ATPase subunit beta-like [Hyalella azteca]
Gene.103::CL33.Contig5_ES::g.103::m.103 Gene.103::CL33.Contig5_ES::g.103 ORF type:complete len:176 (-) CL33.Contig5_ES:46-573(-)	1	177	VSV	72	74	52.97
Gene.818::CL330.Contig1_ES::g.818::m.818 Gene.818::CL330.Contig1_ES::g.818 ORF type:internal len:193 (+) CL330.Contig1_ES:2-577(+)	1	193	LIY	31	33	9.21
Gene.819::CL330.Contig2_ES::g.819::m.819 Gene.819::CL330.Contig2_ES::g.819 ORF type:3prime_partial len:172 (+) CL330.Contig2_ES:58-570(+)	1	172	LIY	4	6	8.57
Gene.821::CL330.Contig3_ES::g.821::m.821 Gene.821::CL330.Contig3_ES::g.821 ORF type:internal len:199 (+) CL330.Contig3_ES:2-595(+)	1	199	LIY	31	33	8.69
Gene.823::CL330.Contig4_ES::g.823::m.823 Gene.823::CL330.Contig4_ES::g.823 ORF type:3prime_partial len:166 (+) CL330.Contig4_ES:58-552(+)	1	166	LIY	4	6	0.07
Gene.829::CL332.Contig1_ES::g.829::m.829 Gene.829::CL332.Contig1_ES::g.829 ORF type:5prime_partial len:397 (+) CL332.Contig1_ES:3-1193(+)	1	398	IRW	14	16	5.25	tyrosine-protein kinase BAZ1B-like isoform X3 [Mizuhopecten yessoensis]
Gene.829::CL332.Contig1_ES::g.829::m.829 Gene.829::CL332.Contig1_ES::g.829 ORF type:5prime_partial len:397 (+) CL332.Contig1_ES:3-1193(+)	1	398	IRW	14	16	5.25	tyrosine-protein kinase BAZ1B-like isoform X2 [Mizuhopecten yessoensis]
Gene.829::CL332.Contig1_ES::g.829::m.829 Gene.829::CL332.Contig1_ES::g.829 ORF type:5prime_partial len:397 (+) CL332.Contig1_ES:3-1193(+)	1	398	IRW	14	16	5.25	PREDICTED: tyrosine-protein kinase BAZ1B-like [Hyalella azteca]
Gene.829::CL332.Contig1_ES::g.829::m.829 Gene.829::CL332.Contig1_ES::g.829 ORF type:5prime_partial len:397 (+) CL332.Contig1_ES:3-1193(+)	1	398	IRW	14	16	5.25	PREDICTED: tyrosine-protein kinase BAZ1B-like [Saccoglossus kowalevskii]
Gene.829::CL332.Contig1_ES::g.829::m.829 Gene.829::CL332.Contig1_ES::g.829 ORF type:5prime_partial len:397 (+) CL332.Contig1_ES:3-1193(+)	1	398	IRW	14	16	5.25	hypothetical protein CAPTEDRAFT_216422 [Capitella teleta]
Gene.829::CL332.Contig1_ES::g.829::m.829 Gene.829::CL332.Contig1_ES::g.829 ORF type:5prime_partial len:397 (+) CL332.Contig1_ES:3-1193(+)	1	398	LRP	52	54	5.25	tyrosine-protein kinase BAZ1B-like isoform X3 [Mizuhopecten yessoensis]
Gene.829::CL332.Contig1_ES::g.829::m.829 Gene.829::CL332.Contig1_ES::g.829 ORF type:5prime_partial len:397 (+) CL332.Contig1_ES:3-1193(+)	1	398	LRP	52	54	5.25	tyrosine-protein kinase BAZ1B-like isoform X2 [Mizuhopecten yessoensis]
Gene.829::CL332.Contig1_ES::g.829::m.829 Gene.829::CL332.Contig1_ES::g.829 ORF type:5prime_partial len:397 (+) CL332.Contig1_ES:3-1193(+)	1	398	LRP	52	54	5.25	PREDICTED: tyrosine-protein kinase BAZ1B-like [Hyalella azteca]
Gene.829::CL332.Contig1_ES::g.829::m.829 Gene.829::CL332.Contig1_ES::g.829 ORF type:5prime_partial len:397 (+) CL332.Contig1_ES:3-1193(+)	1	398	LRP	52	54	5.25	PREDICTED: tyrosine-protein kinase BAZ1B-like [Saccoglossus kowalevskii]
Gene.829::CL332.Contig1_ES::g.829::m.829 Gene.829::CL332.Contig1_ES::g.829 ORF type:5prime_partial len:397 (+) CL332.Contig1_ES:3-1193(+)	1	398	LRP	52	54	5.25	hypothetical protein CAPTEDRAFT_216422 [Capitella teleta]
Gene.831::CL332.Contig2_ES::g.831::m.831 Gene.831::CL332.Contig2_ES::g.831 ORF type:5prime_partial len:363 (+) CL332.Contig2_ES:3-1091(+)	1	364	IRW	14	16	9.16	PREDICTED: tyrosine-protein kinase BAZ1B-like [Biomphalaria glabrata]
Gene.831::CL332.Contig2_ES::g.831::m.831 Gene.831::CL332.Contig2_ES::g.831 ORF type:5prime_partial len:363 (+) CL332.Contig2_ES:3-1091(+)	1	364	IRW	14	16	9.16	PREDICTED: tyrosine-protein kinase BAZ1B-like [Aplysia californica]
Gene.831::CL332.Contig2_ES::g.831::m.831 Gene.831::CL332.Contig2_ES::g.831 ORF type:5prime_partial len:363 (+) CL332.Contig2_ES:3-1091(+)	1	364	IRW	14	16	9.16	hypothetical protein CAPTEDRAFT_216422 [Capitella teleta]
Gene.831::CL332.Contig2_ES::g.831::m.831 Gene.831::CL332.Contig2_ES::g.831 ORF type:5prime_partial len:363 (+) CL332.Contig2_ES:3-1091(+)	1	364	IRW	14	16	9.16	PREDICTED: tyrosine-protein kinase BAZ1B-like [Lingula anatina]
Gene.831::CL332.Contig2_ES::g.831::m.831 Gene.831::CL332.Contig2_ES::g.831 ORF type:5prime_partial len:363 (+) CL332.Contig2_ES:3-1091(+)	1	364	IRW	14	16	9.16	PREDICTED: tyrosine-protein kinase BAZ1B-like [Hyalella azteca]
Gene.831::CL332.Contig2_ES::g.831::m.831 Gene.831::CL332.Contig2_ES::g.831 ORF type:5prime_partial len:363 (+) CL332.Contig2_ES:3-1091(+)	1	364	LRP	52	54	9.16	PREDICTED: tyrosine-protein kinase BAZ1B-like [Biomphalaria glabrata]
Gene.831::CL332.Contig2_ES::g.831::m.831 Gene.831::CL332.Contig2_ES::g.831 ORF type:5prime_partial len:363 (+) CL332.Contig2_ES:3-1091(+)	1	364	LRP	52	54	9.16	PREDICTED: tyrosine-protein kinase BAZ1B-like [Aplysia californica]
Gene.831::CL332.Contig2_ES::g.831::m.831 Gene.831::CL332.Contig2_ES::g.831 ORF type:5prime_partial len:363 (+) CL332.Contig2_ES:3-1091(+)	1	364	LRP	52	54	9.16	hypothetical protein CAPTEDRAFT_216422 [Capitella teleta]
Gene.831::CL332.Contig2_ES::g.831::m.831 Gene.831::CL332.Contig2_ES::g.831 ORF type:5prime_partial len:363 (+) CL332.Contig2_ES:3-1091(+)	1	364	LRP	52	54	9.16	PREDICTED: tyrosine-protein kinase BAZ1B-like [Lingula anatina]
Gene.831::CL332.Contig2_ES::g.831::m.831 Gene.831::CL332.Contig2_ES::g.831 ORF type:5prime_partial len:363 (+) CL332.Contig2_ES:3-1091(+)	1	364	LRP	52	54	9.16	PREDICTED: tyrosine-protein kinase BAZ1B-like [Hyalella azteca]
Gene.841::CL335.Contig1_ES::g.841::m.841 Gene.841::CL335.Contig1_ES::g.841 ORF type:complete len:402 (+) CL335.Contig1_ES:247-1452(+)	1	403	MAP	227	229	34.41	PREDICTED: mediator of RNA polymerase II transcription subunit 15-like isoform X2 [Hyalella azteca]
Gene.841::CL335.Contig1_ES::g.841::m.841 Gene.841::CL335.Contig1_ES::g.841 ORF type:complete len:402 (+) CL335.Contig1_ES:247-1452(+)	1	403	MAP	227	229	34.41	PREDICTED: mediator of RNA polymerase II transcription subunit 15-like isoform X1 [Hyalella azteca]
Gene.841::CL335.Contig1_ES::g.841::m.841 Gene.841::CL335.Contig1_ES::g.841 ORF type:complete len:402 (+) CL335.Contig1_ES:247-1452(+)	1	403	MAP	227	229	34.41	PREDICTED: polymerase delta-interacting protein 3-like [Agrilus planipennis]
Gene.841::CL335.Contig1_ES::g.841::m.841 Gene.841::CL335.Contig1_ES::g.841 ORF type:complete len:402 (+) CL335.Contig1_ES:247-1452(+)	1	403	MAP	227	229	34.41	PREDICTED: polymerase delta-interacting protein 3-like [Saccoglossus kowalevskii]
Gene.841::CL335.Contig1_ES::g.841::m.841 Gene.841::CL335.Contig1_ES::g.841 ORF type:complete len:402 (+) CL335.Contig1_ES:247-1452(+)	1	403	MAP	227	229	34.41	polymerase Delta-interacting protein [Daphnia magna]
Gene.841::CL335.Contig1_ES::g.841::m.841 Gene.841::CL335.Contig1_ES::g.841 ORF type:complete len:402 (+) CL335.Contig1_ES:247-1452(+)	1	403	GLP	357	359	34.41	PREDICTED: mediator of RNA polymerase II transcription subunit 15-like isoform X2 [Hyalella azteca]
Gene.841::CL335.Contig1_ES::g.841::m.841 Gene.841::CL335.Contig1_ES::g.841 ORF type:complete len:402 (+) CL335.Contig1_ES:247-1452(+)	1	403	GLP	357	359	34.41	PREDICTED: mediator of RNA polymerase II transcription subunit 15-like isoform X1 [Hyalella azteca]
Gene.841::CL335.Contig1_ES::g.841::m.841 Gene.841::CL335.Contig1_ES::g.841 ORF type:complete len:402 (+) CL335.Contig1_ES:247-1452(+)	1	403	GLP	357	359	34.41	PREDICTED: polymerase delta-interacting protein 3-like [Agrilus planipennis]
Gene.841::CL335.Contig1_ES::g.841::m.841 Gene.841::CL335.Contig1_ES::g.841 ORF type:complete len:402 (+) CL335.Contig1_ES:247-1452(+)	1	403	GLP	357	359	34.41	PREDICTED: polymerase delta-interacting protein 3-like [Saccoglossus kowalevskii]
Gene.841::CL335.Contig1_ES::g.841::m.841 Gene.841::CL335.Contig1_ES::g.841 ORF type:complete len:402 (+) CL335.Contig1_ES:247-1452(+)	1	403	GLP	357	359	34.41	polymerase Delta-interacting protein [Daphnia magna]
Gene.842::CL335.Contig2_ES::g.842::m.842 Gene.842::CL335.Contig2_ES::g.842 ORF type:complete len:404 (+) CL335.Contig2_ES:247-1458(+)	1	405	MAP	227	229	274.8	PREDICTED: polymerase delta-interacting protein 3-like [Saccoglossus kowalevskii]
Gene.842::CL335.Contig2_ES::g.842::m.842 Gene.842::CL335.Contig2_ES::g.842 ORF type:complete len:404 (+) CL335.Contig2_ES:247-1458(+)	1	405	MAP	227	229	274.8	PREDICTED: mediator of RNA polymerase II transcription subunit 15-like isoform X1 [Hyalella azteca]
Gene.842::CL335.Contig2_ES::g.842::m.842 Gene.842::CL335.Contig2_ES::g.842 ORF type:complete len:404 (+) CL335.Contig2_ES:247-1458(+)	1	405	MAP	227	229	274.8	PREDICTED: mediator of RNA polymerase II transcription subunit 15-like isoform X2 [Hyalella azteca]
Gene.842::CL335.Contig2_ES::g.842::m.842 Gene.842::CL335.Contig2_ES::g.842 ORF type:complete len:404 (+) CL335.Contig2_ES:247-1458(+)	1	405	MAP	227	229	274.8	PREDICTED: polymerase delta-interacting protein 3-like [Agrilus planipennis]
Gene.842::CL335.Contig2_ES::g.842::m.842 Gene.842::CL335.Contig2_ES::g.842 ORF type:complete len:404 (+) CL335.Contig2_ES:247-1458(+)	1	405	MAP	227	229	274.8	polymerase Delta-interacting protein [Daphnia magna]
Gene.842::CL335.Contig2_ES::g.842::m.842 Gene.842::CL335.Contig2_ES::g.842 ORF type:complete len:404 (+) CL335.Contig2_ES:247-1458(+)	1	405	GLP	357	359	274.8	PREDICTED: polymerase delta-interacting protein 3-like [Saccoglossus kowalevskii]
Gene.842::CL335.Contig2_ES::g.842::m.842 Gene.842::CL335.Contig2_ES::g.842 ORF type:complete len:404 (+) CL335.Contig2_ES:247-1458(+)	1	405	GLP	357	359	274.8	PREDICTED: mediator of RNA polymerase II transcription subunit 15-like isoform X1 [Hyalella azteca]
Gene.842::CL335.Contig2_ES::g.842::m.842 Gene.842::CL335.Contig2_ES::g.842 ORF type:complete len:404 (+) CL335.Contig2_ES:247-1458(+)	1	405	GLP	357	359	274.8	PREDICTED: mediator of RNA polymerase II transcription subunit 15-like isoform X2 [Hyalella azteca]
Gene.842::CL335.Contig2_ES::g.842::m.842 Gene.842::CL335.Contig2_ES::g.842 ORF type:complete len:404 (+) CL335.Contig2_ES:247-1458(+)	1	405	GLP	357	359	274.8	PREDICTED: polymerase delta-interacting protein 3-like [Agrilus planipennis]
Gene.842::CL335.Contig2_ES::g.842::m.842 Gene.842::CL335.Contig2_ES::g.842 ORF type:complete len:404 (+) CL335.Contig2_ES:247-1458(+)	1	405	GLP	357	359	274.8	polymerase Delta-interacting protein [Daphnia magna]
Gene.843::CL336.Contig1_ES::g.843::m.843 Gene.843::CL336.Contig1_ES::g.843 ORF type:5prime_partial len:1225 (-) CL336.Contig1_ES:266-3940(-)	1	1226	GLP	144	146	26.58	Salivary glue protein Sgs-4 [Larimichthys crocea]
Gene.843::CL336.Contig1_ES::g.843::m.843 Gene.843::CL336.Contig1_ES::g.843 ORF type:5prime_partial len:1225 (-) CL336.Contig1_ES:266-3940(-)	1	1226	GLP	144	146	26.58	LOW QUALITY PROTEIN: zonadhesin-like [Rhincodon typus]
Gene.843::CL336.Contig1_ES::g.843::m.843 Gene.843::CL336.Contig1_ES::g.843 ORF type:5prime_partial len:1225 (-) CL336.Contig1_ES:266-3940(-)	1	1226	GLP	144	146	26.58	extensin-2-like isoform X2 [Zootermopsis nevadensis]
Gene.843::CL336.Contig1_ES::g.843::m.843 Gene.843::CL336.Contig1_ES::g.843 ORF type:5prime_partial len:1225 (-) CL336.Contig1_ES:266-3940(-)	1	1226	GLP	144	146	26.58	extensin-2-like isoform X3 [Zootermopsis nevadensis] >KDR13564.1 Stress protein DDR48 [Zootermopsis nevadensis]
Gene.843::CL336.Contig1_ES::g.843::m.843 Gene.843::CL336.Contig1_ES::g.843 ORF type:5prime_partial len:1225 (-) CL336.Contig1_ES:266-3940(-)	1	1226	GLP	144	146	26.58	extensin-2-like isoform X1 [Zootermopsis nevadensis]
Gene.843::CL336.Contig1_ES::g.843::m.843 Gene.843::CL336.Contig1_ES::g.843 ORF type:5prime_partial len:1225 (-) CL336.Contig1_ES:266-3940(-)	1	1226	GLP	588	590	26.58	Salivary glue protein Sgs-4 [Larimichthys crocea]
Gene.843::CL336.Contig1_ES::g.843::m.843 Gene.843::CL336.Contig1_ES::g.843 ORF type:5prime_partial len:1225 (-) CL336.Contig1_ES:266-3940(-)	1	1226	GLP	588	590	26.58	LOW QUALITY PROTEIN: zonadhesin-like [Rhincodon typus]
Gene.843::CL336.Contig1_ES::g.843::m.843 Gene.843::CL336.Contig1_ES::g.843 ORF type:5prime_partial len:1225 (-) CL336.Contig1_ES:266-3940(-)	1	1226	GLP	588	590	26.58	extensin-2-like isoform X2 [Zootermopsis nevadensis]
Gene.843::CL336.Contig1_ES::g.843::m.843 Gene.843::CL336.Contig1_ES::g.843 ORF type:5prime_partial len:1225 (-) CL336.Contig1_ES:266-3940(-)	1	1226	GLP	588	590	26.58	extensin-2-like isoform X3 [Zootermopsis nevadensis] >KDR13564.1 Stress protein DDR48 [Zootermopsis nevadensis]
Gene.843::CL336.Contig1_ES::g.843::m.843 Gene.843::CL336.Contig1_ES::g.843 ORF type:5prime_partial len:1225 (-) CL336.Contig1_ES:266-3940(-)	1	1226	GLP	588	590	26.58	extensin-2-like isoform X1 [Zootermopsis nevadensis]
Gene.843::CL336.Contig1_ES::g.843::m.843 Gene.843::CL336.Contig1_ES::g.843 ORF type:5prime_partial len:1225 (-) CL336.Contig1_ES:266-3940(-)	1	1226	GLP	595	597	26.58	Salivary glue protein Sgs-4 [Larimichthys crocea]
Gene.843::CL336.Contig1_ES::g.843::m.843 Gene.843::CL336.Contig1_ES::g.843 ORF type:5prime_partial len:1225 (-) CL336.Contig1_ES:266-3940(-)	1	1226	GLP	595	597	26.58	LOW QUALITY PROTEIN: zonadhesin-like [Rhincodon typus]
Gene.843::CL336.Contig1_ES::g.843::m.843 Gene.843::CL336.Contig1_ES::g.843 ORF type:5prime_partial len:1225 (-) CL336.Contig1_ES:266-3940(-)	1	1226	GLP	595	597	26.58	extensin-2-like isoform X2 [Zootermopsis nevadensis]
Gene.843::CL336.Contig1_ES::g.843::m.843 Gene.843::CL336.Contig1_ES::g.843 ORF type:5prime_partial len:1225 (-) CL336.Contig1_ES:266-3940(-)	1	1226	GLP	595	597	26.58	extensin-2-like isoform X3 [Zootermopsis nevadensis] >KDR13564.1 Stress protein DDR48 [Zootermopsis nevadensis]
Gene.843::CL336.Contig1_ES::g.843::m.843 Gene.843::CL336.Contig1_ES::g.843 ORF type:5prime_partial len:1225 (-) CL336.Contig1_ES:266-3940(-)	1	1226	GLP	595	597	26.58	extensin-2-like isoform X1 [Zootermopsis nevadensis]
Gene.851::CL339.Contig1_ES::g.851::m.851 Gene.851::CL339.Contig1_ES::g.851 ORF type:complete len:165 (+) CL339.Contig1_ES:36-530(+)	1	166	MAP	1	3	55.29	PREDICTED: myosin regulatory light chain 2-like [Hyalella azteca]
Gene.851::CL339.Contig1_ES::g.851::m.851 Gene.851::CL339.Contig1_ES::g.851 ORF type:complete len:165 (+) CL339.Contig1_ES:36-530(+)	1	166	MAP	1	3	55.29	myosin light chain [Penaeus monodon] >AET87131.1 myosin light chain [Penaeus monodon]
Gene.851::CL339.Contig1_ES::g.851::m.851 Gene.851::CL339.Contig1_ES::g.851 ORF type:complete len:165 (+) CL339.Contig1_ES:36-530(+)	1	166	MAP	1	3	55.29	myosin light chain 2 [Procambarus clarkii]
Gene.851::CL339.Contig1_ES::g.851::m.851 Gene.851::CL339.Contig1_ES::g.851 ORF type:complete len:165 (+) CL339.Contig1_ES:36-530(+)	1	166	MAP	1	3	55.29	Lit v 3 allergen myosin light chain [Litopenaeus vannamei]
Gene.851::CL339.Contig1_ES::g.851::m.851 Gene.851::CL339.Contig1_ES::g.851 ORF type:complete len:165 (+) CL339.Contig1_ES:36-530(+)	1	166	MAP	1	3	55.29	myosin light chain, partial [Penaeus monodon]
Gene.854::CL341.Contig1_ES::g.854::m.854 Gene.854::CL341.Contig1_ES::g.854 ORF type:5prime_partial len:164 (+) CL341.Contig1_ES:1-492(+)	1	165	GLP	24	26	92.32	gastrolith protein 18.2 [Cherax quadricarinatus]
Gene.854::CL341.Contig1_ES::g.854::m.854 Gene.854::CL341.Contig1_ES::g.854 ORF type:5prime_partial len:164 (+) CL341.Contig1_ES:1-492(+)	1	165	GLP	24	26	92.32	PREDICTED: uncharacterized protein LOC108679613 [Hyalella azteca]
Gene.854::CL341.Contig1_ES::g.854::m.854 Gene.854::CL341.Contig1_ES::g.854 ORF type:5prime_partial len:164 (+) CL341.Contig1_ES:1-492(+)	1	165	GLP	24	26	92.32	gastrolith protein 10 [Cherax quadricarinatus]
Gene.856::CL341.Contig2_ES::g.856::m.856 Gene.856::CL341.Contig2_ES::g.856 ORF type:5prime_partial len:217 (+) CL341.Contig2_ES:1-651(+)	1	218	GLP	27	29	94.58	uncharacterized protein Dmoj_GI11156 [Drosophila mojavensis] >EDW05663.2 uncharacterized protein Dmoj_GI11156 [Drosophila mojavensis]
Gene.856::CL341.Contig2_ES::g.856::m.856 Gene.856::CL341.Contig2_ES::g.856 ORF type:5prime_partial len:217 (+) CL341.Contig2_ES:1-651(+)	1	218	GLP	27	29	94.58	PREDICTED: uncharacterized protein LOC108679613 [Hyalella azteca]
Gene.856::CL341.Contig2_ES::g.856::m.856 Gene.856::CL341.Contig2_ES::g.856 ORF type:5prime_partial len:217 (+) CL341.Contig2_ES:1-651(+)	1	218	GLP	27	29	94.58	CG7296, isoform A [Drosophila melanogaster] >NP_001260361.1 CG7296, isoform B [Drosophila melanogaster] >AAL68371.1 RH68528p [Drosophila melanogaster] >AAF52990.2 CG7296, isoform A [Drosophila melanogaster] >ACL91845.1 CG7296-PA [synthetic construct] >AGB92896.1 CG7296, isoform B [Drosophila melanogaster] >AOQ07928.1 CG7296-RA, partial [synthetic construct]
Gene.856::CL341.Contig2_ES::g.856::m.856 Gene.856::CL341.Contig2_ES::g.856 ORF type:5prime_partial len:217 (+) CL341.Contig2_ES:1-651(+)	1	218	GLP	27	29	94.58	GD22239 [Drosophila simulans]
Gene.856::CL341.Contig2_ES::g.856::m.856 Gene.856::CL341.Contig2_ES::g.856 ORF type:5prime_partial len:217 (+) CL341.Contig2_ES:1-651(+)	1	218	GLP	27	29	94.58	RE65554p [Drosophila melanogaster]
Gene.862::CL345.Contig2_ES::g.862::m.862 Gene.862::CL345.Contig2_ES::g.862 ORF type:5prime_partial len:181 (+) CL345.Contig2_ES:2-544(+)	1	182	LRP	123	125	63.43
Gene.865::CL347.Contig1_ES::g.865::m.865 Gene.865::CL347.Contig1_ES::g.865 ORF type:complete len:739 (+) CL347.Contig1_ES:80-2296(+)	1	740	LGP	715	717	19.35	ribosomal protein S6 kinase 2 beta isoform X2 [Zootermopsis nevadensis]
Gene.865::CL347.Contig1_ES::g.865::m.865 Gene.865::CL347.Contig1_ES::g.865 ORF type:complete len:739 (+) CL347.Contig1_ES:80-2296(+)	1	740	LGP	715	717	19.35	ribosomal protein S6 kinase 2 beta isoform X6 [Zootermopsis nevadensis]
Gene.865::CL347.Contig1_ES::g.865::m.865 Gene.865::CL347.Contig1_ES::g.865 ORF type:complete len:739 (+) CL347.Contig1_ES:80-2296(+)	1	740	LGP	715	717	19.35	ribosomal protein S6 kinase 2 beta isoform X1 [Zootermopsis nevadensis]
Gene.865::CL347.Contig1_ES::g.865::m.865 Gene.865::CL347.Contig1_ES::g.865 ORF type:complete len:739 (+) CL347.Contig1_ES:80-2296(+)	1	740	LGP	715	717	19.35	ribosomal protein S6 kinase 2 beta isoform X4 [Zootermopsis nevadensis]
Gene.865::CL347.Contig1_ES::g.865::m.865 Gene.865::CL347.Contig1_ES::g.865 ORF type:complete len:739 (+) CL347.Contig1_ES:80-2296(+)	1	740	LGP	715	717	19.35	PREDICTED: ribosomal protein S6 kinase 2 beta-like [Aplysia californica]
Gene.865::CL347.Contig1_ES::g.865::m.865 Gene.865::CL347.Contig1_ES::g.865 ORF type:complete len:739 (+) CL347.Contig1_ES:80-2296(+)	1	740	MAP	228	230	19.35	ribosomal protein S6 kinase 2 beta isoform X2 [Zootermopsis nevadensis]
Gene.865::CL347.Contig1_ES::g.865::m.865 Gene.865::CL347.Contig1_ES::g.865 ORF type:complete len:739 (+) CL347.Contig1_ES:80-2296(+)	1	740	MAP	228	230	19.35	ribosomal protein S6 kinase 2 beta isoform X6 [Zootermopsis nevadensis]
Gene.865::CL347.Contig1_ES::g.865::m.865 Gene.865::CL347.Contig1_ES::g.865 ORF type:complete len:739 (+) CL347.Contig1_ES:80-2296(+)	1	740	MAP	228	230	19.35	ribosomal protein S6 kinase 2 beta isoform X1 [Zootermopsis nevadensis]
Gene.865::CL347.Contig1_ES::g.865::m.865 Gene.865::CL347.Contig1_ES::g.865 ORF type:complete len:739 (+) CL347.Contig1_ES:80-2296(+)	1	740	MAP	228	230	19.35	ribosomal protein S6 kinase 2 beta isoform X4 [Zootermopsis nevadensis]
Gene.865::CL347.Contig1_ES::g.865::m.865 Gene.865::CL347.Contig1_ES::g.865 ORF type:complete len:739 (+) CL347.Contig1_ES:80-2296(+)	1	740	MAP	228	230	19.35	PREDICTED: ribosomal protein S6 kinase 2 beta-like [Aplysia californica]
Gene.865::CL347.Contig1_ES::g.865::m.865 Gene.865::CL347.Contig1_ES::g.865 ORF type:complete len:739 (+) CL347.Contig1_ES:80-2296(+)	1	740	LKP	189	191	19.35	ribosomal protein S6 kinase 2 beta isoform X2 [Zootermopsis nevadensis]
Gene.865::CL347.Contig1_ES::g.865::m.865 Gene.865::CL347.Contig1_ES::g.865 ORF type:complete len:739 (+) CL347.Contig1_ES:80-2296(+)	1	740	LKP	189	191	19.35	ribosomal protein S6 kinase 2 beta isoform X6 [Zootermopsis nevadensis]
Gene.865::CL347.Contig1_ES::g.865::m.865 Gene.865::CL347.Contig1_ES::g.865 ORF type:complete len:739 (+) CL347.Contig1_ES:80-2296(+)	1	740	LKP	189	191	19.35	ribosomal protein S6 kinase 2 beta isoform X1 [Zootermopsis nevadensis]
Gene.865::CL347.Contig1_ES::g.865::m.865 Gene.865::CL347.Contig1_ES::g.865 ORF type:complete len:739 (+) CL347.Contig1_ES:80-2296(+)	1	740	LKP	189	191	19.35	ribosomal protein S6 kinase 2 beta isoform X4 [Zootermopsis nevadensis]
Gene.865::CL347.Contig1_ES::g.865::m.865 Gene.865::CL347.Contig1_ES::g.865 ORF type:complete len:739 (+) CL347.Contig1_ES:80-2296(+)	1	740	LKP	189	191	19.35	PREDICTED: ribosomal protein S6 kinase 2 beta-like [Aplysia californica]
Gene.865::CL347.Contig1_ES::g.865::m.865 Gene.865::CL347.Contig1_ES::g.865 ORF type:complete len:739 (+) CL347.Contig1_ES:80-2296(+)	1	740	LKP	538	540	19.35	ribosomal protein S6 kinase 2 beta isoform X2 [Zootermopsis nevadensis]
Gene.865::CL347.Contig1_ES::g.865::m.865 Gene.865::CL347.Contig1_ES::g.865 ORF type:complete len:739 (+) CL347.Contig1_ES:80-2296(+)	1	740	LKP	538	540	19.35	ribosomal protein S6 kinase 2 beta isoform X6 [Zootermopsis nevadensis]
Gene.865::CL347.Contig1_ES::g.865::m.865 Gene.865::CL347.Contig1_ES::g.865 ORF type:complete len:739 (+) CL347.Contig1_ES:80-2296(+)	1	740	LKP	538	540	19.35	ribosomal protein S6 kinase 2 beta isoform X1 [Zootermopsis nevadensis]
Gene.865::CL347.Contig1_ES::g.865::m.865 Gene.865::CL347.Contig1_ES::g.865 ORF type:complete len:739 (+) CL347.Contig1_ES:80-2296(+)	1	740	LKP	538	540	19.35	ribosomal protein S6 kinase 2 beta isoform X4 [Zootermopsis nevadensis]
Gene.865::CL347.Contig1_ES::g.865::m.865 Gene.865::CL347.Contig1_ES::g.865 ORF type:complete len:739 (+) CL347.Contig1_ES:80-2296(+)	1	740	LKP	538	540	19.35	PREDICTED: ribosomal protein S6 kinase 2 beta-like [Aplysia californica]
Gene.866::CL347.Contig2_ES::g.866::m.866 Gene.866::CL347.Contig2_ES::g.866 ORF type:complete len:733 (+) CL347.Contig2_ES:80-2278(+)	1	734	LGP	709	711	#N/A	ribosomal protein S6 kinase 2 beta isoform X5 [Zootermopsis nevadensis]
Gene.866::CL347.Contig2_ES::g.866::m.866 Gene.866::CL347.Contig2_ES::g.866 ORF type:complete len:733 (+) CL347.Contig2_ES:80-2278(+)	1	734	LGP	709	711	#N/A	ribosomal protein S6 kinase 2 beta isoform X2 [Zootermopsis nevadensis]
Gene.866::CL347.Contig2_ES::g.866::m.866 Gene.866::CL347.Contig2_ES::g.866 ORF type:complete len:733 (+) CL347.Contig2_ES:80-2278(+)	1	734	LGP	709	711	#N/A	ribosomal protein S6 kinase 2 beta isoform X6 [Zootermopsis nevadensis]
Gene.866::CL347.Contig2_ES::g.866::m.866 Gene.866::CL347.Contig2_ES::g.866 ORF type:complete len:733 (+) CL347.Contig2_ES:80-2278(+)	1	734	LGP	709	711	#N/A	ribosomal protein S6 kinase 2 beta isoform X1 [Zootermopsis nevadensis]
Gene.866::CL347.Contig2_ES::g.866::m.866 Gene.866::CL347.Contig2_ES::g.866 ORF type:complete len:733 (+) CL347.Contig2_ES:80-2278(+)	1	734	LGP	709	711	#N/A	ribosomal protein S6 kinase 2 beta isoform X4 [Zootermopsis nevadensis]
Gene.866::CL347.Contig2_ES::g.866::m.866 Gene.866::CL347.Contig2_ES::g.866 ORF type:complete len:733 (+) CL347.Contig2_ES:80-2278(+)	1	734	MAP	222	224	#N/A	ribosomal protein S6 kinase 2 beta isoform X5 [Zootermopsis nevadensis]
Gene.866::CL347.Contig2_ES::g.866::m.866 Gene.866::CL347.Contig2_ES::g.866 ORF type:complete len:733 (+) CL347.Contig2_ES:80-2278(+)	1	734	MAP	222	224	#N/A	ribosomal protein S6 kinase 2 beta isoform X2 [Zootermopsis nevadensis]
Gene.866::CL347.Contig2_ES::g.866::m.866 Gene.866::CL347.Contig2_ES::g.866 ORF type:complete len:733 (+) CL347.Contig2_ES:80-2278(+)	1	734	MAP	222	224	#N/A	ribosomal protein S6 kinase 2 beta isoform X6 [Zootermopsis nevadensis]
Gene.866::CL347.Contig2_ES::g.866::m.866 Gene.866::CL347.Contig2_ES::g.866 ORF type:complete len:733 (+) CL347.Contig2_ES:80-2278(+)	1	734	MAP	222	224	#N/A	ribosomal protein S6 kinase 2 beta isoform X1 [Zootermopsis nevadensis]
Gene.866::CL347.Contig2_ES::g.866::m.866 Gene.866::CL347.Contig2_ES::g.866 ORF type:complete len:733 (+) CL347.Contig2_ES:80-2278(+)	1	734	MAP	222	224	#N/A	ribosomal protein S6 kinase 2 beta isoform X4 [Zootermopsis nevadensis]
Gene.866::CL347.Contig2_ES::g.866::m.866 Gene.866::CL347.Contig2_ES::g.866 ORF type:complete len:733 (+) CL347.Contig2_ES:80-2278(+)	1	734	LKP	183	185	#N/A	ribosomal protein S6 kinase 2 beta isoform X5 [Zootermopsis nevadensis]
Gene.866::CL347.Contig2_ES::g.866::m.866 Gene.866::CL347.Contig2_ES::g.866 ORF type:complete len:733 (+) CL347.Contig2_ES:80-2278(+)	1	734	LKP	183	185	#N/A	ribosomal protein S6 kinase 2 beta isoform X2 [Zootermopsis nevadensis]
Gene.866::CL347.Contig2_ES::g.866::m.866 Gene.866::CL347.Contig2_ES::g.866 ORF type:complete len:733 (+) CL347.Contig2_ES:80-2278(+)	1	734	LKP	183	185	#N/A	ribosomal protein S6 kinase 2 beta isoform X6 [Zootermopsis nevadensis]
Gene.866::CL347.Contig2_ES::g.866::m.866 Gene.866::CL347.Contig2_ES::g.866 ORF type:complete len:733 (+) CL347.Contig2_ES:80-2278(+)	1	734	LKP	183	185	#N/A	ribosomal protein S6 kinase 2 beta isoform X1 [Zootermopsis nevadensis]
Gene.866::CL347.Contig2_ES::g.866::m.866 Gene.866::CL347.Contig2_ES::g.866 ORF type:complete len:733 (+) CL347.Contig2_ES:80-2278(+)	1	734	LKP	183	185	#N/A	ribosomal protein S6 kinase 2 beta isoform X4 [Zootermopsis nevadensis]
Gene.866::CL347.Contig2_ES::g.866::m.866 Gene.866::CL347.Contig2_ES::g.866 ORF type:complete len:733 (+) CL347.Contig2_ES:80-2278(+)	1	734	LKP	532	534	#N/A	ribosomal protein S6 kinase 2 beta isoform X5 [Zootermopsis nevadensis]
Gene.866::CL347.Contig2_ES::g.866::m.866 Gene.866::CL347.Contig2_ES::g.866 ORF type:complete len:733 (+) CL347.Contig2_ES:80-2278(+)	1	734	LKP	532	534	#N/A	ribosomal protein S6 kinase 2 beta isoform X2 [Zootermopsis nevadensis]
Gene.866::CL347.Contig2_ES::g.866::m.866 Gene.866::CL347.Contig2_ES::g.866 ORF type:complete len:733 (+) CL347.Contig2_ES:80-2278(+)	1	734	LKP	532	534	#N/A	ribosomal protein S6 kinase 2 beta isoform X6 [Zootermopsis nevadensis]
Gene.866::CL347.Contig2_ES::g.866::m.866 Gene.866::CL347.Contig2_ES::g.866 ORF type:complete len:733 (+) CL347.Contig2_ES:80-2278(+)	1	734	LKP	532	534	#N/A	ribosomal protein S6 kinase 2 beta isoform X1 [Zootermopsis nevadensis]
Gene.866::CL347.Contig2_ES::g.866::m.866 Gene.866::CL347.Contig2_ES::g.866 ORF type:complete len:733 (+) CL347.Contig2_ES:80-2278(+)	1	734	LKP	532	534	#N/A	ribosomal protein S6 kinase 2 beta isoform X4 [Zootermopsis nevadensis]
Gene.867::CL347.Contig3_ES::g.867::m.867 Gene.867::CL347.Contig3_ES::g.867 ORF type:complete len:752 (+) CL347.Contig3_ES:80-2335(+)	1	753	LGP	728	730	13.03	ribosomal protein S6 kinase 2 beta isoform X2 [Zootermopsis nevadensis]
Gene.867::CL347.Contig3_ES::g.867::m.867 Gene.867::CL347.Contig3_ES::g.867 ORF type:complete len:752 (+) CL347.Contig3_ES:80-2335(+)	1	753	LGP	728	730	13.03	ribosomal protein S6 kinase 2 beta isoform X1 [Zootermopsis nevadensis]
Gene.867::CL347.Contig3_ES::g.867::m.867 Gene.867::CL347.Contig3_ES::g.867 ORF type:complete len:752 (+) CL347.Contig3_ES:80-2335(+)	1	753	LGP	728	730	13.03	ribosomal protein S6 kinase 2 beta isoform X4 [Zootermopsis nevadensis]
Gene.867::CL347.Contig3_ES::g.867::m.867 Gene.867::CL347.Contig3_ES::g.867 ORF type:complete len:752 (+) CL347.Contig3_ES:80-2335(+)	1	753	LGP	728	730	13.03	PREDICTED: ribosomal protein S6 kinase alpha-2 isoform X2 [Bemisia tabaci]
Gene.867::CL347.Contig3_ES::g.867::m.867 Gene.867::CL347.Contig3_ES::g.867 ORF type:complete len:752 (+) CL347.Contig3_ES:80-2335(+)	1	753	LGP	728	730	13.03	ribosomal protein S6 kinase 2 beta isoform X6 [Zootermopsis nevadensis]
Gene.867::CL347.Contig3_ES::g.867::m.867 Gene.867::CL347.Contig3_ES::g.867 ORF type:complete len:752 (+) CL347.Contig3_ES:80-2335(+)	1	753	MAP	241	243	13.03	ribosomal protein S6 kinase 2 beta isoform X2 [Zootermopsis nevadensis]
Gene.867::CL347.Contig3_ES::g.867::m.867 Gene.867::CL347.Contig3_ES::g.867 ORF type:complete len:752 (+) CL347.Contig3_ES:80-2335(+)	1	753	MAP	241	243	13.03	ribosomal protein S6 kinase 2 beta isoform X1 [Zootermopsis nevadensis]
Gene.867::CL347.Contig3_ES::g.867::m.867 Gene.867::CL347.Contig3_ES::g.867 ORF type:complete len:752 (+) CL347.Contig3_ES:80-2335(+)	1	753	MAP	241	243	13.03	ribosomal protein S6 kinase 2 beta isoform X4 [Zootermopsis nevadensis]
Gene.867::CL347.Contig3_ES::g.867::m.867 Gene.867::CL347.Contig3_ES::g.867 ORF type:complete len:752 (+) CL347.Contig3_ES:80-2335(+)	1	753	MAP	241	243	13.03	PREDICTED: ribosomal protein S6 kinase alpha-2 isoform X2 [Bemisia tabaci]
Gene.867::CL347.Contig3_ES::g.867::m.867 Gene.867::CL347.Contig3_ES::g.867 ORF type:complete len:752 (+) CL347.Contig3_ES:80-2335(+)	1	753	MAP	241	243	13.03	ribosomal protein S6 kinase 2 beta isoform X6 [Zootermopsis nevadensis]
Gene.867::CL347.Contig3_ES::g.867::m.867 Gene.867::CL347.Contig3_ES::g.867 ORF type:complete len:752 (+) CL347.Contig3_ES:80-2335(+)	1	753	LKP	202	204	13.03	ribosomal protein S6 kinase 2 beta isoform X2 [Zootermopsis nevadensis]
Gene.867::CL347.Contig3_ES::g.867::m.867 Gene.867::CL347.Contig3_ES::g.867 ORF type:complete len:752 (+) CL347.Contig3_ES:80-2335(+)	1	753	LKP	202	204	13.03	ribosomal protein S6 kinase 2 beta isoform X1 [Zootermopsis nevadensis]
Gene.867::CL347.Contig3_ES::g.867::m.867 Gene.867::CL347.Contig3_ES::g.867 ORF type:complete len:752 (+) CL347.Contig3_ES:80-2335(+)	1	753	LKP	202	204	13.03	ribosomal protein S6 kinase 2 beta isoform X4 [Zootermopsis nevadensis]
Gene.867::CL347.Contig3_ES::g.867::m.867 Gene.867::CL347.Contig3_ES::g.867 ORF type:complete len:752 (+) CL347.Contig3_ES:80-2335(+)	1	753	LKP	202	204	13.03	PREDICTED: ribosomal protein S6 kinase alpha-2 isoform X2 [Bemisia tabaci]
Gene.867::CL347.Contig3_ES::g.867::m.867 Gene.867::CL347.Contig3_ES::g.867 ORF type:complete len:752 (+) CL347.Contig3_ES:80-2335(+)	1	753	LKP	202	204	13.03	ribosomal protein S6 kinase 2 beta isoform X6 [Zootermopsis nevadensis]
Gene.867::CL347.Contig3_ES::g.867::m.867 Gene.867::CL347.Contig3_ES::g.867 ORF type:complete len:752 (+) CL347.Contig3_ES:80-2335(+)	1	753	LKP	551	553	13.03	ribosomal protein S6 kinase 2 beta isoform X2 [Zootermopsis nevadensis]
Gene.867::CL347.Contig3_ES::g.867::m.867 Gene.867::CL347.Contig3_ES::g.867 ORF type:complete len:752 (+) CL347.Contig3_ES:80-2335(+)	1	753	LKP	551	553	13.03	ribosomal protein S6 kinase 2 beta isoform X1 [Zootermopsis nevadensis]
Gene.867::CL347.Contig3_ES::g.867::m.867 Gene.867::CL347.Contig3_ES::g.867 ORF type:complete len:752 (+) CL347.Contig3_ES:80-2335(+)	1	753	LKP	551	553	13.03	ribosomal protein S6 kinase 2 beta isoform X4 [Zootermopsis nevadensis]
Gene.867::CL347.Contig3_ES::g.867::m.867 Gene.867::CL347.Contig3_ES::g.867 ORF type:complete len:752 (+) CL347.Contig3_ES:80-2335(+)	1	753	LKP	551	553	13.03	PREDICTED: ribosomal protein S6 kinase alpha-2 isoform X2 [Bemisia tabaci]
Gene.867::CL347.Contig3_ES::g.867::m.867 Gene.867::CL347.Contig3_ES::g.867 ORF type:complete len:752 (+) CL347.Contig3_ES:80-2335(+)	1	753	LKP	551	553	13.03	ribosomal protein S6 kinase 2 beta isoform X6 [Zootermopsis nevadensis]
Gene.113::CL35.Contig1_ES::g.113::m.113 Gene.113::CL35.Contig1_ES::g.113 ORF type:5prime_partial len:215 (-) CL35.Contig1_ES:70-714(-)	1	216	VSV	2	4	19.12	hypothetical protein ANCCEY_04965 [Ancylostoma ceylanicum]
Gene.113::CL35.Contig1_ES::g.113::m.113 Gene.113::CL35.Contig1_ES::g.113 ORF type:5prime_partial len:215 (-) CL35.Contig1_ES:70-714(-)	1	216	VSV	2	4	19.12	hypothetical protein Y032_0264g621 [Ancylostoma ceylanicum]
Gene.113::CL35.Contig1_ES::g.113::m.113 Gene.113::CL35.Contig1_ES::g.113 ORF type:5prime_partial len:215 (-) CL35.Contig1_ES:70-714(-)	1	216	VSV	2	4	19.12	PREDICTED: dosage compensation regulator isoform X2 [Amyelois transitella]
Gene.113::CL35.Contig1_ES::g.113::m.113 Gene.113::CL35.Contig1_ES::g.113 ORF type:5prime_partial len:215 (-) CL35.Contig1_ES:70-714(-)	1	216	VSV	2	4	19.12	PREDICTED: dosage compensation regulator isoform X1 [Amyelois transitella]
Gene.113::CL35.Contig1_ES::g.113::m.113 Gene.113::CL35.Contig1_ES::g.113 ORF type:5prime_partial len:215 (-) CL35.Contig1_ES:70-714(-)	1	216	VSV	2	4	19.12	RecName: Full=34 kDa spicule matrix protein; AltName: Full=LSM34; Flags: Precursor >CAA42179.1 spicule matrix 34 kd protein [Lytechinus pictus]
Gene.115::CL35.Contig2_ES::g.115::m.115 Gene.115::CL35.Contig2_ES::g.115 ORF type:5prime_partial len:227 (-) CL35.Contig2_ES:70-750(-)	1	228	VSV	2	4	11.28	RecName: Full=34 kDa spicule matrix protein; AltName: Full=LSM34; Flags: Precursor >CAA42179.1 spicule matrix 34 kd protein [Lytechinus pictus]
Gene.115::CL35.Contig2_ES::g.115::m.115 Gene.115::CL35.Contig2_ES::g.115 ORF type:5prime_partial len:227 (-) CL35.Contig2_ES:70-750(-)	1	228	VSV	2	4	11.28	hypothetical protein Y032_0264g621 [Ancylostoma ceylanicum]
Gene.115::CL35.Contig2_ES::g.115::m.115 Gene.115::CL35.Contig2_ES::g.115 ORF type:5prime_partial len:227 (-) CL35.Contig2_ES:70-750(-)	1	228	VSV	2	4	11.28	PREDICTED: dosage compensation regulator isoform X1 [Amyelois transitella]
Gene.115::CL35.Contig2_ES::g.115::m.115 Gene.115::CL35.Contig2_ES::g.115 ORF type:5prime_partial len:227 (-) CL35.Contig2_ES:70-750(-)	1	228	VSV	2	4	11.28	hypothetical protein ANCCEY_04965 [Ancylostoma ceylanicum]
Gene.115::CL35.Contig2_ES::g.115::m.115 Gene.115::CL35.Contig2_ES::g.115 ORF type:5prime_partial len:227 (-) CL35.Contig2_ES:70-750(-)	1	228	VSV	2	4	11.28	PREDICTED: dosage compensation regulator isoform X2 [Amyelois transitella]
Gene.117::CL35.Contig3_ES::g.117::m.117 Gene.117::CL35.Contig3_ES::g.117 ORF type:5prime_partial len:216 (-) CL35.Contig3_ES:70-717(-)	1	217	VSV	15	17	26.07	hypothetical protein ANCCEY_04965 [Ancylostoma ceylanicum]
Gene.117::CL35.Contig3_ES::g.117::m.117 Gene.117::CL35.Contig3_ES::g.117 ORF type:5prime_partial len:216 (-) CL35.Contig3_ES:70-717(-)	1	217	VSV	15	17	26.07	PREDICTED: dosage compensation regulator isoform X2 [Amyelois transitella]
Gene.117::CL35.Contig3_ES::g.117::m.117 Gene.117::CL35.Contig3_ES::g.117 ORF type:5prime_partial len:216 (-) CL35.Contig3_ES:70-717(-)	1	217	VSV	15	17	26.07	hypothetical protein Y032_0264g621 [Ancylostoma ceylanicum]
Gene.117::CL35.Contig3_ES::g.117::m.117 Gene.117::CL35.Contig3_ES::g.117 ORF type:5prime_partial len:216 (-) CL35.Contig3_ES:70-717(-)	1	217	VSV	15	17	26.07	PREDICTED: dosage compensation regulator isoform X1 [Amyelois transitella]
Gene.117::CL35.Contig3_ES::g.117::m.117 Gene.117::CL35.Contig3_ES::g.117 ORF type:5prime_partial len:216 (-) CL35.Contig3_ES:70-717(-)	1	217	VSV	15	17	26.07	spidroin-1-like [Nilaparvata lugens]
Gene.872::CL350.Contig1_ES::g.872::m.872 Gene.872::CL350.Contig1_ES::g.872 ORF type:complete len:154 (+) CL350.Contig1_ES:247-708(+)	1	155	LGP	44	46	31.22	PREDICTED: ubiquitin-conjugating enzyme E2-24 kDa [Halyomorpha halys]
Gene.872::CL350.Contig1_ES::g.872::m.872 Gene.872::CL350.Contig1_ES::g.872 ORF type:complete len:154 (+) CL350.Contig1_ES:247-708(+)	1	155	LGP	44	46	31.22	ubiquitin-conjugating enzyme E2 [Penaeus monodon]
Gene.872::CL350.Contig1_ES::g.872::m.872 Gene.872::CL350.Contig1_ES::g.872 ORF type:complete len:154 (+) CL350.Contig1_ES:247-708(+)	1	155	LGP	44	46	31.22	PREDICTED: ubiquitin-conjugating enzyme E2-24 kDa [Fopius arisanus]
Gene.872::CL350.Contig1_ES::g.872::m.872 Gene.872::CL350.Contig1_ES::g.872 ORF type:complete len:154 (+) CL350.Contig1_ES:247-708(+)	1	155	LGP	44	46	31.22	ubiquitin conjugating enzyme E2 [Penaeus monodon]
Gene.872::CL350.Contig1_ES::g.872::m.872 Gene.872::CL350.Contig1_ES::g.872 ORF type:complete len:154 (+) CL350.Contig1_ES:247-708(+)	1	155	LGP	44	46	31.22	ubiquitin-conjugating enzyme E2-24 kDa [Athalia rosae] >XP_012264131.1 ubiquitin-conjugating enzyme E2-24 kDa [Athalia rosae]
Gene.873::CL350.Contig2_ES::g.873::m.873 Gene.873::CL350.Contig2_ES::g.873 ORF type:complete len:154 (+) CL350.Contig2_ES:214-675(+)	1	155	LGP	44	46	#N/A	ubiquitin-conjugating enzyme E2 [Penaeus monodon]
Gene.873::CL350.Contig2_ES::g.873::m.873 Gene.873::CL350.Contig2_ES::g.873 ORF type:complete len:154 (+) CL350.Contig2_ES:214-675(+)	1	155	LGP	44	46	#N/A	PREDICTED: ubiquitin-conjugating enzyme E2-24 kDa [Cimex lectularius] >XP_014240509.1 PREDICTED: ubiquitin-conjugating enzyme E2-24 kDa [Cimex lectularius] >XP_014240510.1 PREDICTED: ubiquitin-conjugating enzyme E2-24 kDa [Cimex lectularius]
Gene.873::CL350.Contig2_ES::g.873::m.873 Gene.873::CL350.Contig2_ES::g.873 ORF type:complete len:154 (+) CL350.Contig2_ES:214-675(+)	1	155	LGP	44	46	#N/A	ubiquitin-conjugating enzyme E2-24 kDa [Athalia rosae] >XP_012264131.1 ubiquitin-conjugating enzyme E2-24 kDa [Athalia rosae]
Gene.873::CL350.Contig2_ES::g.873::m.873 Gene.873::CL350.Contig2_ES::g.873 ORF type:complete len:154 (+) CL350.Contig2_ES:214-675(+)	1	155	LGP	44	46	#N/A	PREDICTED: ubiquitin-conjugating enzyme E2-24 kDa [Fopius arisanus]
Gene.873::CL350.Contig2_ES::g.873::m.873 Gene.873::CL350.Contig2_ES::g.873 ORF type:complete len:154 (+) CL350.Contig2_ES:214-675(+)	1	155	LGP	44	46	#N/A	ubiquitin conjugating enzyme E2 [Penaeus monodon]
Gene.874::CL351.Contig1_ES::g.874::m.874 Gene.874::CL351.Contig1_ES::g.874 ORF type:complete len:387 (+) CL351.Contig1_ES:592-1752(+)	1	388	GGY	137	139	43.61	PREDICTED: peroxisomal biogenesis factor 3 [Cephus cinctus]
Gene.874::CL351.Contig1_ES::g.874::m.874 Gene.874::CL351.Contig1_ES::g.874 ORF type:complete len:387 (+) CL351.Contig1_ES:592-1752(+)	1	388	GGY	137	139	43.61	PREDICTED: peroxisomal biogenesis factor 3 [Neodiprion lecontei]
Gene.874::CL351.Contig1_ES::g.874::m.874 Gene.874::CL351.Contig1_ES::g.874 ORF type:complete len:387 (+) CL351.Contig1_ES:592-1752(+)	1	388	GGY	137	139	43.61	peroxisomal biogenesis factor 3 [Athalia rosae]
Gene.874::CL351.Contig1_ES::g.874::m.874 Gene.874::CL351.Contig1_ES::g.874 ORF type:complete len:387 (+) CL351.Contig1_ES:592-1752(+)	1	388	GGY	137	139	43.61	peroxisomal biogenesis factor 3 [Zootermopsis nevadensis] >KDR15659.1 Peroxisomal biogenesis factor 3 [Zootermopsis nevadensis]
Gene.874::CL351.Contig1_ES::g.874::m.874 Gene.874::CL351.Contig1_ES::g.874 ORF type:complete len:387 (+) CL351.Contig1_ES:592-1752(+)	1	388	GGY	137	139	43.61	peroxisomal biogenesis factor 3-like [Acanthaster planci]
Gene.874::CL351.Contig1_ES::g.874::m.874 Gene.874::CL351.Contig1_ES::g.874 ORF type:complete len:387 (+) CL351.Contig1_ES:592-1752(+)	1	388	GLP	173	175	43.61	PREDICTED: peroxisomal biogenesis factor 3 [Cephus cinctus]
Gene.874::CL351.Contig1_ES::g.874::m.874 Gene.874::CL351.Contig1_ES::g.874 ORF type:complete len:387 (+) CL351.Contig1_ES:592-1752(+)	1	388	GLP	173	175	43.61	PREDICTED: peroxisomal biogenesis factor 3 [Neodiprion lecontei]
Gene.874::CL351.Contig1_ES::g.874::m.874 Gene.874::CL351.Contig1_ES::g.874 ORF type:complete len:387 (+) CL351.Contig1_ES:592-1752(+)	1	388	GLP	173	175	43.61	peroxisomal biogenesis factor 3 [Athalia rosae]
Gene.874::CL351.Contig1_ES::g.874::m.874 Gene.874::CL351.Contig1_ES::g.874 ORF type:complete len:387 (+) CL351.Contig1_ES:592-1752(+)	1	388	GLP	173	175	43.61	peroxisomal biogenesis factor 3 [Zootermopsis nevadensis] >KDR15659.1 Peroxisomal biogenesis factor 3 [Zootermopsis nevadensis]
Gene.874::CL351.Contig1_ES::g.874::m.874 Gene.874::CL351.Contig1_ES::g.874 ORF type:complete len:387 (+) CL351.Contig1_ES:592-1752(+)	1	388	GLP	173	175	43.61	peroxisomal biogenesis factor 3-like [Acanthaster planci]
Gene.874::CL351.Contig1_ES::g.874::m.874 Gene.874::CL351.Contig1_ES::g.874 ORF type:complete len:387 (+) CL351.Contig1_ES:592-1752(+)	1	388	GLP	191	193	43.61	PREDICTED: peroxisomal biogenesis factor 3 [Cephus cinctus]
Gene.874::CL351.Contig1_ES::g.874::m.874 Gene.874::CL351.Contig1_ES::g.874 ORF type:complete len:387 (+) CL351.Contig1_ES:592-1752(+)	1	388	GLP	191	193	43.61	PREDICTED: peroxisomal biogenesis factor 3 [Neodiprion lecontei]
Gene.874::CL351.Contig1_ES::g.874::m.874 Gene.874::CL351.Contig1_ES::g.874 ORF type:complete len:387 (+) CL351.Contig1_ES:592-1752(+)	1	388	GLP	191	193	43.61	peroxisomal biogenesis factor 3 [Athalia rosae]
Gene.874::CL351.Contig1_ES::g.874::m.874 Gene.874::CL351.Contig1_ES::g.874 ORF type:complete len:387 (+) CL351.Contig1_ES:592-1752(+)	1	388	GLP	191	193	43.61	peroxisomal biogenesis factor 3 [Zootermopsis nevadensis] >KDR15659.1 Peroxisomal biogenesis factor 3 [Zootermopsis nevadensis]
Gene.874::CL351.Contig1_ES::g.874::m.874 Gene.874::CL351.Contig1_ES::g.874 ORF type:complete len:387 (+) CL351.Contig1_ES:592-1752(+)	1	388	GLP	191	193	43.61	peroxisomal biogenesis factor 3-like [Acanthaster planci]
Gene.875::CL351.Contig2_ES::g.875::m.875 Gene.875::CL351.Contig2_ES::g.875 ORF type:complete len:387 (+) CL351.Contig2_ES:409-1569(+)	1	388	GGY	137	139	26	peroxisomal biogenesis factor 3 [Athalia rosae]
Gene.875::CL351.Contig2_ES::g.875::m.875 Gene.875::CL351.Contig2_ES::g.875 ORF type:complete len:387 (+) CL351.Contig2_ES:409-1569(+)	1	388	GGY	137	139	26	PREDICTED: peroxisomal biogenesis factor 3 [Cephus cinctus]
Gene.875::CL351.Contig2_ES::g.875::m.875 Gene.875::CL351.Contig2_ES::g.875 ORF type:complete len:387 (+) CL351.Contig2_ES:409-1569(+)	1	388	GGY	137	139	26	PREDICTED: peroxisomal biogenesis factor 3 [Neodiprion lecontei]
Gene.875::CL351.Contig2_ES::g.875::m.875 Gene.875::CL351.Contig2_ES::g.875 ORF type:complete len:387 (+) CL351.Contig2_ES:409-1569(+)	1	388	GGY	137	139	26	peroxisomal biogenesis factor 3 [Zootermopsis nevadensis] >KDR15659.1 Peroxisomal biogenesis factor 3 [Zootermopsis nevadensis]
Gene.875::CL351.Contig2_ES::g.875::m.875 Gene.875::CL351.Contig2_ES::g.875 ORF type:complete len:387 (+) CL351.Contig2_ES:409-1569(+)	1	388	GGY	137	139	26	peroxisomal biogenesis factor 3-like [Acanthaster planci]
Gene.875::CL351.Contig2_ES::g.875::m.875 Gene.875::CL351.Contig2_ES::g.875 ORF type:complete len:387 (+) CL351.Contig2_ES:409-1569(+)	1	388	GLP	173	175	26	peroxisomal biogenesis factor 3 [Athalia rosae]
Gene.875::CL351.Contig2_ES::g.875::m.875 Gene.875::CL351.Contig2_ES::g.875 ORF type:complete len:387 (+) CL351.Contig2_ES:409-1569(+)	1	388	GLP	173	175	26	PREDICTED: peroxisomal biogenesis factor 3 [Cephus cinctus]
Gene.875::CL351.Contig2_ES::g.875::m.875 Gene.875::CL351.Contig2_ES::g.875 ORF type:complete len:387 (+) CL351.Contig2_ES:409-1569(+)	1	388	GLP	173	175	26	PREDICTED: peroxisomal biogenesis factor 3 [Neodiprion lecontei]
Gene.875::CL351.Contig2_ES::g.875::m.875 Gene.875::CL351.Contig2_ES::g.875 ORF type:complete len:387 (+) CL351.Contig2_ES:409-1569(+)	1	388	GLP	173	175	26	peroxisomal biogenesis factor 3 [Zootermopsis nevadensis] >KDR15659.1 Peroxisomal biogenesis factor 3 [Zootermopsis nevadensis]
Gene.875::CL351.Contig2_ES::g.875::m.875 Gene.875::CL351.Contig2_ES::g.875 ORF type:complete len:387 (+) CL351.Contig2_ES:409-1569(+)	1	388	GLP	173	175	26	peroxisomal biogenesis factor 3-like [Acanthaster planci]
Gene.875::CL351.Contig2_ES::g.875::m.875 Gene.875::CL351.Contig2_ES::g.875 ORF type:complete len:387 (+) CL351.Contig2_ES:409-1569(+)	1	388	GLP	191	193	26	peroxisomal biogenesis factor 3 [Athalia rosae]
Gene.875::CL351.Contig2_ES::g.875::m.875 Gene.875::CL351.Contig2_ES::g.875 ORF type:complete len:387 (+) CL351.Contig2_ES:409-1569(+)	1	388	GLP	191	193	26	PREDICTED: peroxisomal biogenesis factor 3 [Cephus cinctus]
Gene.875::CL351.Contig2_ES::g.875::m.875 Gene.875::CL351.Contig2_ES::g.875 ORF type:complete len:387 (+) CL351.Contig2_ES:409-1569(+)	1	388	GLP	191	193	26	PREDICTED: peroxisomal biogenesis factor 3 [Neodiprion lecontei]
Gene.875::CL351.Contig2_ES::g.875::m.875 Gene.875::CL351.Contig2_ES::g.875 ORF type:complete len:387 (+) CL351.Contig2_ES:409-1569(+)	1	388	GLP	191	193	26	peroxisomal biogenesis factor 3 [Zootermopsis nevadensis] >KDR15659.1 Peroxisomal biogenesis factor 3 [Zootermopsis nevadensis]
Gene.875::CL351.Contig2_ES::g.875::m.875 Gene.875::CL351.Contig2_ES::g.875 ORF type:complete len:387 (+) CL351.Contig2_ES:409-1569(+)	1	388	GLP	191	193	26	peroxisomal biogenesis factor 3-like [Acanthaster planci]
Gene.877::CL352.Contig1_ES::g.877::m.877 Gene.877::CL352.Contig1_ES::g.877 ORF type:complete len:242 (+) CL352.Contig1_ES:176-901(+)	1	243	IQW	54	56	27.86	PREDICTED: uncharacterized protein C9orf85 homolog [Harpegnathos saltator] >EFN76768.1 Uncharacterized protein C9orf85-like protein [Harpegnathos saltator]
Gene.877::CL352.Contig1_ES::g.877::m.877 Gene.877::CL352.Contig1_ES::g.877 ORF type:complete len:242 (+) CL352.Contig1_ES:176-901(+)	1	243	IQW	54	56	27.86	PREDICTED: uncharacterized protein C9orf85 homolog [Lingula anatina]
Gene.877::CL352.Contig1_ES::g.877::m.877 Gene.877::CL352.Contig1_ES::g.877 ORF type:complete len:242 (+) CL352.Contig1_ES:176-901(+)	1	243	IQW	54	56	27.86	PREDICTED: uncharacterized protein C9orf85 homolog [Cephus cinctus] >XP_015598920.1 PREDICTED: uncharacterized protein C9orf85 homolog [Cephus cinctus]
Gene.877::CL352.Contig1_ES::g.877::m.877 Gene.877::CL352.Contig1_ES::g.877 ORF type:complete len:242 (+) CL352.Contig1_ES:176-901(+)	1	243	IQW	54	56	27.86	PREDICTED: uncharacterized protein C9orf85 homolog [Lingula anatina]
Gene.877::CL352.Contig1_ES::g.877::m.877 Gene.877::CL352.Contig1_ES::g.877 ORF type:complete len:242 (+) CL352.Contig1_ES:176-901(+)	1	243	IQW	54	56	27.86	PREDICTED: uncharacterized protein LOC107217241 [Neodiprion lecontei]
Gene.878::CL352.Contig2_ES::g.878::m.878 Gene.878::CL352.Contig2_ES::g.878 ORF type:complete len:242 (+) CL352.Contig2_ES:115-840(+)	1	243	IQW	54	56	3.11	PREDICTED: uncharacterized protein LOC107217241 [Neodiprion lecontei]
Gene.878::CL352.Contig2_ES::g.878::m.878 Gene.878::CL352.Contig2_ES::g.878 ORF type:complete len:242 (+) CL352.Contig2_ES:115-840(+)	1	243	IQW	54	56	3.11	PREDICTED: uncharacterized protein C9orf85 homolog [Harpegnathos saltator] >EFN76768.1 Uncharacterized protein C9orf85-like protein [Harpegnathos saltator]
Gene.878::CL352.Contig2_ES::g.878::m.878 Gene.878::CL352.Contig2_ES::g.878 ORF type:complete len:242 (+) CL352.Contig2_ES:115-840(+)	1	243	IQW	54	56	3.11	PREDICTED: uncharacterized protein C9orf85 homolog [Lingula anatina]
Gene.878::CL352.Contig2_ES::g.878::m.878 Gene.878::CL352.Contig2_ES::g.878 ORF type:complete len:242 (+) CL352.Contig2_ES:115-840(+)	1	243	IQW	54	56	3.11	PREDICTED: uncharacterized protein C9orf85 homolog [Lingula anatina]
Gene.878::CL352.Contig2_ES::g.878::m.878 Gene.878::CL352.Contig2_ES::g.878 ORF type:complete len:242 (+) CL352.Contig2_ES:115-840(+)	1	243	IQW	54	56	3.11	PREDICTED: uncharacterized protein C9orf85 homolog [Cephus cinctus] >XP_015598920.1 PREDICTED: uncharacterized protein C9orf85 homolog [Cephus cinctus]
Gene.886::CL359.Contig1_ES::g.886::m.886 Gene.886::CL359.Contig1_ES::g.886 ORF type:3prime_partial len:301 (-) CL359.Contig1_ES:3-902(-)	1	301	MAP	227	229	2.05	MAP kinase-interacting serine/threonine-protein kinase 1 isoform X5 [Zootermopsis nevadensis] >KDR19897.1 MAP kinase-interacting serine/threonine-protein kinase 1 [Zootermopsis nevadensis]
Gene.886::CL359.Contig1_ES::g.886::m.886 Gene.886::CL359.Contig1_ES::g.886 ORF type:3prime_partial len:301 (-) CL359.Contig1_ES:3-902(-)	1	301	MAP	227	229	2.05	MAP kinase-interacting serine/threonine-protein kinase 1 [Daphnia magna]
Gene.886::CL359.Contig1_ES::g.886::m.886 Gene.886::CL359.Contig1_ES::g.886 ORF type:3prime_partial len:301 (-) CL359.Contig1_ES:3-902(-)	1	301	MAP	227	229	2.05	PREDICTED: MAP kinase-interacting serine/threonine-protein kinase 1 isoform X1 [Ceratina calcarata]
Gene.886::CL359.Contig1_ES::g.886::m.886 Gene.886::CL359.Contig1_ES::g.886 ORF type:3prime_partial len:301 (-) CL359.Contig1_ES:3-902(-)	1	301	MAP	227	229	2.05	PREDICTED: MAP kinase-interacting serine/threonine-protein kinase 1 isoform X2 [Ceratina calcarata]
Gene.886::CL359.Contig1_ES::g.886::m.886 Gene.886::CL359.Contig1_ES::g.886 ORF type:3prime_partial len:301 (-) CL359.Contig1_ES:3-902(-)	1	301	MAP	227	229	2.05	hypothetical protein DAPPUDRAFT_306600 [Daphnia pulex]
Gene.886::CL359.Contig1_ES::g.886::m.886 Gene.886::CL359.Contig1_ES::g.886 ORF type:3prime_partial len:301 (-) CL359.Contig1_ES:3-902(-)	1	301	LKP	175	177	2.05	MAP kinase-interacting serine/threonine-protein kinase 1 isoform X5 [Zootermopsis nevadensis] >KDR19897.1 MAP kinase-interacting serine/threonine-protein kinase 1 [Zootermopsis nevadensis]
Gene.886::CL359.Contig1_ES::g.886::m.886 Gene.886::CL359.Contig1_ES::g.886 ORF type:3prime_partial len:301 (-) CL359.Contig1_ES:3-902(-)	1	301	LKP	175	177	2.05	MAP kinase-interacting serine/threonine-protein kinase 1 [Daphnia magna]
Gene.886::CL359.Contig1_ES::g.886::m.886 Gene.886::CL359.Contig1_ES::g.886 ORF type:3prime_partial len:301 (-) CL359.Contig1_ES:3-902(-)	1	301	LKP	175	177	2.05	PREDICTED: MAP kinase-interacting serine/threonine-protein kinase 1 isoform X1 [Ceratina calcarata]
Gene.886::CL359.Contig1_ES::g.886::m.886 Gene.886::CL359.Contig1_ES::g.886 ORF type:3prime_partial len:301 (-) CL359.Contig1_ES:3-902(-)	1	301	LKP	175	177	2.05	PREDICTED: MAP kinase-interacting serine/threonine-protein kinase 1 isoform X2 [Ceratina calcarata]
Gene.886::CL359.Contig1_ES::g.886::m.886 Gene.886::CL359.Contig1_ES::g.886 ORF type:3prime_partial len:301 (-) CL359.Contig1_ES:3-902(-)	1	301	LKP	175	177	2.05	hypothetical protein DAPPUDRAFT_306600 [Daphnia pulex]
Gene.887::CL359.Contig2_ES::g.887::m.887 Gene.887::CL359.Contig2_ES::g.887 ORF type:3prime_partial len:402 (-) CL359.Contig2_ES:3-1205(-)	1	402	MAP	328	330	7.73	PREDICTED: MAP kinase-interacting serine/threonine-protein kinase 1 isoform X1 [Ceratina calcarata]
Gene.887::CL359.Contig2_ES::g.887::m.887 Gene.887::CL359.Contig2_ES::g.887 ORF type:3prime_partial len:402 (-) CL359.Contig2_ES:3-1205(-)	1	402	MAP	328	330	7.73	PREDICTED: MAP kinase-interacting serine/threonine-protein kinase 1 [Solenopsis invicta]
Gene.887::CL359.Contig2_ES::g.887::m.887 Gene.887::CL359.Contig2_ES::g.887 ORF type:3prime_partial len:402 (-) CL359.Contig2_ES:3-1205(-)	1	402	MAP	328	330	7.73	MAP kinase-interacting serine/threonine-protein kinase 1 [Daphnia magna]
Gene.887::CL359.Contig2_ES::g.887::m.887 Gene.887::CL359.Contig2_ES::g.887 ORF type:3prime_partial len:402 (-) CL359.Contig2_ES:3-1205(-)	1	402	MAP	328	330	7.73	hypothetical protein DAPPUDRAFT_306600 [Daphnia pulex]
Gene.887::CL359.Contig2_ES::g.887::m.887 Gene.887::CL359.Contig2_ES::g.887 ORF type:3prime_partial len:402 (-) CL359.Contig2_ES:3-1205(-)	1	402	MAP	328	330	7.73	MAP kinase-interacting serine/threonine-protein kinase 1-like [Pseudomyrmex gracilis]
Gene.887::CL359.Contig2_ES::g.887::m.887 Gene.887::CL359.Contig2_ES::g.887 ORF type:3prime_partial len:402 (-) CL359.Contig2_ES:3-1205(-)	1	402	LKP	276	278	7.73	PREDICTED: MAP kinase-interacting serine/threonine-protein kinase 1 isoform X1 [Ceratina calcarata]
Gene.887::CL359.Contig2_ES::g.887::m.887 Gene.887::CL359.Contig2_ES::g.887 ORF type:3prime_partial len:402 (-) CL359.Contig2_ES:3-1205(-)	1	402	LKP	276	278	7.73	PREDICTED: MAP kinase-interacting serine/threonine-protein kinase 1 [Solenopsis invicta]
Gene.887::CL359.Contig2_ES::g.887::m.887 Gene.887::CL359.Contig2_ES::g.887 ORF type:3prime_partial len:402 (-) CL359.Contig2_ES:3-1205(-)	1	402	LKP	276	278	7.73	MAP kinase-interacting serine/threonine-protein kinase 1 [Daphnia magna]
Gene.887::CL359.Contig2_ES::g.887::m.887 Gene.887::CL359.Contig2_ES::g.887 ORF type:3prime_partial len:402 (-) CL359.Contig2_ES:3-1205(-)	1	402	LKP	276	278	7.73	hypothetical protein DAPPUDRAFT_306600 [Daphnia pulex]
Gene.887::CL359.Contig2_ES::g.887::m.887 Gene.887::CL359.Contig2_ES::g.887 ORF type:3prime_partial len:402 (-) CL359.Contig2_ES:3-1205(-)	1	402	LKP	276	278	7.73	MAP kinase-interacting serine/threonine-protein kinase 1-like [Pseudomyrmex gracilis]
Gene.122::CL36.Contig1_ES::g.122::m.122 Gene.122::CL36.Contig1_ES::g.122 ORF type:5prime_partial len:530 (-) CL36.Contig1_ES:34-1623(-)	1	531	LKP	332	334	7.33	PREDICTED: serine/threonine-protein kinase tousled-like 2 isoform X1 [Agrilus planipennis]
Gene.122::CL36.Contig1_ES::g.122::m.122 Gene.122::CL36.Contig1_ES::g.122 ORF type:5prime_partial len:530 (-) CL36.Contig1_ES:34-1623(-)	1	531	LKP	332	334	7.33	PREDICTED: serine/threonine-protein kinase tousled-like 2 isoform X4 [Agrilus planipennis]
Gene.122::CL36.Contig1_ES::g.122::m.122 Gene.122::CL36.Contig1_ES::g.122 ORF type:5prime_partial len:530 (-) CL36.Contig1_ES:34-1623(-)	1	531	LKP	332	334	7.33	PREDICTED: serine/threonine-protein kinase tousled-like 2 [Hyalella azteca]
Gene.122::CL36.Contig1_ES::g.122::m.122 Gene.122::CL36.Contig1_ES::g.122 ORF type:5prime_partial len:530 (-) CL36.Contig1_ES:34-1623(-)	1	531	LKP	332	334	7.33	PREDICTED: serine/threonine-protein kinase tousled-like 2 isoform X2 [Agrilus planipennis]
Gene.122::CL36.Contig1_ES::g.122::m.122 Gene.122::CL36.Contig1_ES::g.122 ORF type:5prime_partial len:530 (-) CL36.Contig1_ES:34-1623(-)	1	531	LKP	332	334	7.33	PREDICTED: serine/threonine-protein kinase tousled-like 2 isoform X3 [Agrilus planipennis]
Gene.123::CL36.Contig2_ES::g.123::m.123 Gene.123::CL36.Contig2_ES::g.123 ORF type:5prime_partial len:541 (-) CL36.Contig2_ES:8-1630(-)	1	542	LKP	332	334	#N/A	PREDICTED: serine/threonine-protein kinase tousled-like 2 isoform X2 [Agrilus planipennis]
Gene.123::CL36.Contig2_ES::g.123::m.123 Gene.123::CL36.Contig2_ES::g.123 ORF type:5prime_partial len:541 (-) CL36.Contig2_ES:8-1630(-)	1	542	LKP	332	334	#N/A	PREDICTED: serine/threonine-protein kinase tousled-like 2 isoform X3 [Agrilus planipennis]
Gene.123::CL36.Contig2_ES::g.123::m.123 Gene.123::CL36.Contig2_ES::g.123 ORF type:5prime_partial len:541 (-) CL36.Contig2_ES:8-1630(-)	1	542	LKP	332	334	#N/A	PREDICTED: serine/threonine-protein kinase tousled-like 2 isoform X4 [Agrilus planipennis]
Gene.123::CL36.Contig2_ES::g.123::m.123 Gene.123::CL36.Contig2_ES::g.123 ORF type:5prime_partial len:541 (-) CL36.Contig2_ES:8-1630(-)	1	542	LKP	332	334	#N/A	PREDICTED: serine/threonine-protein kinase tousled-like 2 [Hyalella azteca]
Gene.123::CL36.Contig2_ES::g.123::m.123 Gene.123::CL36.Contig2_ES::g.123 ORF type:5prime_partial len:541 (-) CL36.Contig2_ES:8-1630(-)	1	542	LKP	332	334	#N/A	PREDICTED: serine/threonine-protein kinase tousled-like 2 isoform X5 [Agrilus planipennis]
Gene.888::CL361.Contig1_ES::g.888::m.888 Gene.888::CL361.Contig1_ES::g.888 ORF type:5prime_partial len:523 (-) CL361.Contig1_ES:228-1796(-)	1	524	VSV	100	102	8.04	cytosol aminopeptidase-like [Limulus polyphemus]
Gene.888::CL361.Contig1_ES::g.888::m.888 Gene.888::CL361.Contig1_ES::g.888 ORF type:5prime_partial len:523 (-) CL361.Contig1_ES:228-1796(-)	1	524	VSV	100	102	8.04	PREDICTED: cytosol aminopeptidase-like isoform X2 [Priapulus caudatus]
Gene.888::CL361.Contig1_ES::g.888::m.888 Gene.888::CL361.Contig1_ES::g.888 ORF type:5prime_partial len:523 (-) CL361.Contig1_ES:228-1796(-)	1	524	VSV	100	102	8.04	PREDICTED: cytosol aminopeptidase-like isoform X1 [Priapulus caudatus]
Gene.888::CL361.Contig1_ES::g.888::m.888 Gene.888::CL361.Contig1_ES::g.888 ORF type:5prime_partial len:523 (-) CL361.Contig1_ES:228-1796(-)	1	524	VSV	100	102	8.04	PREDICTED: cytosol aminopeptidase [Pygocentrus nattereri] >XP_017564925.1 PREDICTED: cytosol aminopeptidase [Pygocentrus nattereri]
Gene.888::CL361.Contig1_ES::g.888::m.888 Gene.888::CL361.Contig1_ES::g.888 ORF type:5prime_partial len:523 (-) CL361.Contig1_ES:228-1796(-)	1	524	VSV	100	102	8.04	PREDICTED: cytosol aminopeptidase-like [Hyalella azteca]
Gene.890::CL361.Contig2_ES::g.890::m.890 Gene.890::CL361.Contig2_ES::g.890 ORF type:5prime_partial len:523 (-) CL361.Contig2_ES:53-1621(-)	1	524	VSV	100	102	9.75	PREDICTED: cytosol aminopeptidase-like isoform X1 [Priapulus caudatus]
Gene.890::CL361.Contig2_ES::g.890::m.890 Gene.890::CL361.Contig2_ES::g.890 ORF type:5prime_partial len:523 (-) CL361.Contig2_ES:53-1621(-)	1	524	VSV	100	102	9.75	PREDICTED: cytosol aminopeptidase [Pygocentrus nattereri] >XP_017564925.1 PREDICTED: cytosol aminopeptidase [Pygocentrus nattereri]
Gene.890::CL361.Contig2_ES::g.890::m.890 Gene.890::CL361.Contig2_ES::g.890 ORF type:5prime_partial len:523 (-) CL361.Contig2_ES:53-1621(-)	1	524	VSV	100	102	9.75	cytosol aminopeptidase-like [Limulus polyphemus]
Gene.890::CL361.Contig2_ES::g.890::m.890 Gene.890::CL361.Contig2_ES::g.890 ORF type:5prime_partial len:523 (-) CL361.Contig2_ES:53-1621(-)	1	524	VSV	100	102	9.75	PREDICTED: cytosol aminopeptidase [Ictalurus punctatus]
Gene.890::CL361.Contig2_ES::g.890::m.890 Gene.890::CL361.Contig2_ES::g.890 ORF type:5prime_partial len:523 (-) CL361.Contig2_ES:53-1621(-)	1	524	VSV	100	102	9.75	PREDICTED: cytosol aminopeptidase-like isoform X2 [Priapulus caudatus]
Gene.893::CL363.Contig1_ES::g.893::m.893 Gene.893::CL363.Contig1_ES::g.893 ORF type:complete len:180 (-) CL363.Contig1_ES:119-658(-)	1	181	GGY	92	94	19.87
Gene.893::CL363.Contig1_ES::g.893::m.893 Gene.893::CL363.Contig1_ES::g.893 ORF type:complete len:180 (-) CL363.Contig1_ES:119-658(-)	1	181	GGY	118	120	19.87
Gene.893::CL363.Contig1_ES::g.893::m.893 Gene.893::CL363.Contig1_ES::g.893 ORF type:complete len:180 (-) CL363.Contig1_ES:119-658(-)	1	181	GGY	132	134	19.87
Gene.893::CL363.Contig1_ES::g.893::m.893 Gene.893::CL363.Contig1_ES::g.893 ORF type:complete len:180 (-) CL363.Contig1_ES:119-658(-)	1	181	GGY	135	137	19.87
Gene.895::CL363.Contig2_ES::g.895::m.895 Gene.895::CL363.Contig2_ES::g.895 ORF type:5prime_partial len:192 (-) CL363.Contig2_ES:119-694(-)	1	193	GGY	105	107	10.65
Gene.895::CL363.Contig2_ES::g.895::m.895 Gene.895::CL363.Contig2_ES::g.895 ORF type:5prime_partial len:192 (-) CL363.Contig2_ES:119-694(-)	1	193	GGY	130	132	10.65
Gene.895::CL363.Contig2_ES::g.895::m.895 Gene.895::CL363.Contig2_ES::g.895 ORF type:5prime_partial len:192 (-) CL363.Contig2_ES:119-694(-)	1	193	GGY	144	146	10.65
Gene.895::CL363.Contig2_ES::g.895::m.895 Gene.895::CL363.Contig2_ES::g.895 ORF type:5prime_partial len:192 (-) CL363.Contig2_ES:119-694(-)	1	193	GGY	147	149	10.65
Gene.895::CL363.Contig2_ES::g.895::m.895 Gene.895::CL363.Contig2_ES::g.895 ORF type:5prime_partial len:192 (-) CL363.Contig2_ES:119-694(-)	1	193	LKP	33	35	10.65
Gene.897::CL363.Contig3_ES::g.897::m.897 Gene.897::CL363.Contig3_ES::g.897 ORF type:5prime_partial len:213 (-) CL363.Contig3_ES:119-757(-)	1	214	GGY	126	128	14.31	Pancreatic secretory granule membrane major glycoprotein GP2 [Exaiptasia pallida]
Gene.897::CL363.Contig3_ES::g.897::m.897 Gene.897::CL363.Contig3_ES::g.897 ORF type:5prime_partial len:213 (-) CL363.Contig3_ES:119-757(-)	1	214	GGY	126	128	14.31	uncharacterized protein LOC110234957 [Exaiptasia pallida]
Gene.897::CL363.Contig3_ES::g.897::m.897 Gene.897::CL363.Contig3_ES::g.897 ORF type:5prime_partial len:213 (-) CL363.Contig3_ES:119-757(-)	1	214	GGY	151	153	14.31	Pancreatic secretory granule membrane major glycoprotein GP2 [Exaiptasia pallida]
Gene.897::CL363.Contig3_ES::g.897::m.897 Gene.897::CL363.Contig3_ES::g.897 ORF type:5prime_partial len:213 (-) CL363.Contig3_ES:119-757(-)	1	214	GGY	151	153	14.31	uncharacterized protein LOC110234957 [Exaiptasia pallida]
Gene.897::CL363.Contig3_ES::g.897::m.897 Gene.897::CL363.Contig3_ES::g.897 ORF type:5prime_partial len:213 (-) CL363.Contig3_ES:119-757(-)	1	214	GGY	165	167	14.31	Pancreatic secretory granule membrane major glycoprotein GP2 [Exaiptasia pallida]
Gene.897::CL363.Contig3_ES::g.897::m.897 Gene.897::CL363.Contig3_ES::g.897 ORF type:5prime_partial len:213 (-) CL363.Contig3_ES:119-757(-)	1	214	GGY	165	167	14.31	uncharacterized protein LOC110234957 [Exaiptasia pallida]
Gene.897::CL363.Contig3_ES::g.897::m.897 Gene.897::CL363.Contig3_ES::g.897 ORF type:5prime_partial len:213 (-) CL363.Contig3_ES:119-757(-)	1	214	GGY	168	170	14.31	Pancreatic secretory granule membrane major glycoprotein GP2 [Exaiptasia pallida]
Gene.897::CL363.Contig3_ES::g.897::m.897 Gene.897::CL363.Contig3_ES::g.897 ORF type:5prime_partial len:213 (-) CL363.Contig3_ES:119-757(-)	1	214	GGY	168	170	14.31	uncharacterized protein LOC110234957 [Exaiptasia pallida]
Gene.897::CL363.Contig3_ES::g.897::m.897 Gene.897::CL363.Contig3_ES::g.897 ORF type:5prime_partial len:213 (-) CL363.Contig3_ES:119-757(-)	1	214	LKP	54	56	14.31	Pancreatic secretory granule membrane major glycoprotein GP2 [Exaiptasia pallida]
Gene.897::CL363.Contig3_ES::g.897::m.897 Gene.897::CL363.Contig3_ES::g.897 ORF type:5prime_partial len:213 (-) CL363.Contig3_ES:119-757(-)	1	214	LKP	54	56	14.31	uncharacterized protein LOC110234957 [Exaiptasia pallida]
Gene.909::CL367.Contig1_ES::g.909::m.909 Gene.909::CL367.Contig1_ES::g.909 ORF type:complete len:243 (-) CL367.Contig1_ES:369-1097(-)	1	244	LKP	212	214	5.02	yrdC domain-containing protein, mitochondrial-like [Crassostrea virginica]
Gene.909::CL367.Contig1_ES::g.909::m.909 Gene.909::CL367.Contig1_ES::g.909 ORF type:complete len:243 (-) CL367.Contig1_ES:369-1097(-)	1	244	LKP	212	214	5.02	yrdC domain-containing protein, mitochondrial-like [Orbicella faveolata]
Gene.909::CL367.Contig1_ES::g.909::m.909 Gene.909::CL367.Contig1_ES::g.909 ORF type:complete len:243 (-) CL367.Contig1_ES:369-1097(-)	1	244	LKP	212	214	5.02	yrdC domain-containing protein, mitochondrial [Parasteatoda tepidariorum]
Gene.909::CL367.Contig1_ES::g.909::m.909 Gene.909::CL367.Contig1_ES::g.909 ORF type:complete len:243 (-) CL367.Contig1_ES:369-1097(-)	1	244	LKP	212	214	5.02	PREDICTED: yrdC domain-containing protein, mitochondrial-like [Lingula anatina]
Gene.909::CL367.Contig1_ES::g.909::m.909 Gene.909::CL367.Contig1_ES::g.909 ORF type:complete len:243 (-) CL367.Contig1_ES:369-1097(-)	1	244	LKP	212	214	5.02	yrdC domain-containing protein, mitochondrial-like [Crassostrea virginica]
Gene.909::CL367.Contig1_ES::g.909::m.909 Gene.909::CL367.Contig1_ES::g.909 ORF type:complete len:243 (-) CL367.Contig1_ES:369-1097(-)	1	244	LKP	238	240	5.02	yrdC domain-containing protein, mitochondrial-like [Crassostrea virginica]
Gene.909::CL367.Contig1_ES::g.909::m.909 Gene.909::CL367.Contig1_ES::g.909 ORF type:complete len:243 (-) CL367.Contig1_ES:369-1097(-)	1	244	LKP	238	240	5.02	yrdC domain-containing protein, mitochondrial-like [Orbicella faveolata]
Gene.909::CL367.Contig1_ES::g.909::m.909 Gene.909::CL367.Contig1_ES::g.909 ORF type:complete len:243 (-) CL367.Contig1_ES:369-1097(-)	1	244	LKP	238	240	5.02	yrdC domain-containing protein, mitochondrial [Parasteatoda tepidariorum]
Gene.909::CL367.Contig1_ES::g.909::m.909 Gene.909::CL367.Contig1_ES::g.909 ORF type:complete len:243 (-) CL367.Contig1_ES:369-1097(-)	1	244	LKP	238	240	5.02	PREDICTED: yrdC domain-containing protein, mitochondrial-like [Lingula anatina]
Gene.909::CL367.Contig1_ES::g.909::m.909 Gene.909::CL367.Contig1_ES::g.909 ORF type:complete len:243 (-) CL367.Contig1_ES:369-1097(-)	1	244	LKP	238	240	5.02	yrdC domain-containing protein, mitochondrial-like [Crassostrea virginica]
Gene.910::CL367.Contig2_ES::g.910::m.910 Gene.910::CL367.Contig2_ES::g.910 ORF type:complete len:243 (-) CL367.Contig2_ES:324-1052(-)	1	244	LKP	212	214	3.14	yrdC domain-containing protein, mitochondrial [Parasteatoda tepidariorum]
Gene.910::CL367.Contig2_ES::g.910::m.910 Gene.910::CL367.Contig2_ES::g.910 ORF type:complete len:243 (-) CL367.Contig2_ES:324-1052(-)	1	244	LKP	212	214	3.14	PREDICTED: yrdC domain-containing protein, mitochondrial-like [Lingula anatina]
Gene.910::CL367.Contig2_ES::g.910::m.910 Gene.910::CL367.Contig2_ES::g.910 ORF type:complete len:243 (-) CL367.Contig2_ES:324-1052(-)	1	244	LKP	212	214	3.14	yrdC domain-containing protein, mitochondrial-like [Orbicella faveolata]
Gene.910::CL367.Contig2_ES::g.910::m.910 Gene.910::CL367.Contig2_ES::g.910 ORF type:complete len:243 (-) CL367.Contig2_ES:324-1052(-)	1	244	LKP	212	214	3.14	yrdC domain-containing protein, mitochondrial-like [Crassostrea virginica]
Gene.910::CL367.Contig2_ES::g.910::m.910 Gene.910::CL367.Contig2_ES::g.910 ORF type:complete len:243 (-) CL367.Contig2_ES:324-1052(-)	1	244	LKP	212	214	3.14	yrdC domain-containing protein, mitochondrial-like [Crassostrea virginica]
Gene.910::CL367.Contig2_ES::g.910::m.910 Gene.910::CL367.Contig2_ES::g.910 ORF type:complete len:243 (-) CL367.Contig2_ES:324-1052(-)	1	244	LKP	238	240	3.14	yrdC domain-containing protein, mitochondrial [Parasteatoda tepidariorum]
Gene.910::CL367.Contig2_ES::g.910::m.910 Gene.910::CL367.Contig2_ES::g.910 ORF type:complete len:243 (-) CL367.Contig2_ES:324-1052(-)	1	244	LKP	238	240	3.14	PREDICTED: yrdC domain-containing protein, mitochondrial-like [Lingula anatina]
Gene.910::CL367.Contig2_ES::g.910::m.910 Gene.910::CL367.Contig2_ES::g.910 ORF type:complete len:243 (-) CL367.Contig2_ES:324-1052(-)	1	244	LKP	238	240	3.14	yrdC domain-containing protein, mitochondrial-like [Orbicella faveolata]
Gene.910::CL367.Contig2_ES::g.910::m.910 Gene.910::CL367.Contig2_ES::g.910 ORF type:complete len:243 (-) CL367.Contig2_ES:324-1052(-)	1	244	LKP	238	240	3.14	yrdC domain-containing protein, mitochondrial-like [Crassostrea virginica]
Gene.910::CL367.Contig2_ES::g.910::m.910 Gene.910::CL367.Contig2_ES::g.910 ORF type:complete len:243 (-) CL367.Contig2_ES:324-1052(-)	1	244	LKP	238	240	3.14	yrdC domain-containing protein, mitochondrial-like [Crassostrea virginica]
Gene.921::CL371.Contig1_ES::g.921::m.921 Gene.921::CL371.Contig1_ES::g.921 ORF type:3prime_partial len:279 (-) CL371.Contig1_ES:2-835(-)	1	279	LIY	115	117	13.44	myosin heavy chain type 1 [Penaeus monodon]
Gene.921::CL371.Contig1_ES::g.921::m.921 Gene.921::CL371.Contig1_ES::g.921 ORF type:3prime_partial len:279 (-) CL371.Contig1_ES:2-835(-)	1	279	LIY	115	117	13.44	myosin heavy chain type b [Marsupenaeus japonicus]
Gene.921::CL371.Contig1_ES::g.921::m.921 Gene.921::CL371.Contig1_ES::g.921 ORF type:3prime_partial len:279 (-) CL371.Contig1_ES:2-835(-)	1	279	LIY	115	117	13.44	myosin heavy chain type a [Marsupenaeus japonicus]
Gene.921::CL371.Contig1_ES::g.921::m.921 Gene.921::CL371.Contig1_ES::g.921 ORF type:3prime_partial len:279 (-) CL371.Contig1_ES:2-835(-)	1	279	LIY	115	117	13.44	myosin heavy chain type 2 [Penaeus monodon]
Gene.921::CL371.Contig1_ES::g.921::m.921 Gene.921::CL371.Contig1_ES::g.921 ORF type:3prime_partial len:279 (-) CL371.Contig1_ES:2-835(-)	1	279	LIY	115	117	13.44	myosin heavy chain type 2 [Litopenaeus vannamei]
Gene.921::CL371.Contig1_ES::g.921::m.921 Gene.921::CL371.Contig1_ES::g.921 ORF type:3prime_partial len:279 (-) CL371.Contig1_ES:2-835(-)	1	279	GGY	162	164	13.44	myosin heavy chain type 1 [Penaeus monodon]
Gene.921::CL371.Contig1_ES::g.921::m.921 Gene.921::CL371.Contig1_ES::g.921 ORF type:3prime_partial len:279 (-) CL371.Contig1_ES:2-835(-)	1	279	GGY	162	164	13.44	myosin heavy chain type b [Marsupenaeus japonicus]
Gene.921::CL371.Contig1_ES::g.921::m.921 Gene.921::CL371.Contig1_ES::g.921 ORF type:3prime_partial len:279 (-) CL371.Contig1_ES:2-835(-)	1	279	GGY	162	164	13.44	myosin heavy chain type a [Marsupenaeus japonicus]
Gene.921::CL371.Contig1_ES::g.921::m.921 Gene.921::CL371.Contig1_ES::g.921 ORF type:3prime_partial len:279 (-) CL371.Contig1_ES:2-835(-)	1	279	GGY	162	164	13.44	myosin heavy chain type 2 [Penaeus monodon]
Gene.921::CL371.Contig1_ES::g.921::m.921 Gene.921::CL371.Contig1_ES::g.921 ORF type:3prime_partial len:279 (-) CL371.Contig1_ES:2-835(-)	1	279	GGY	162	164	13.44	myosin heavy chain type 2 [Litopenaeus vannamei]
Gene.924::CL375.Contig1_ES::g.924::m.924 Gene.924::CL375.Contig1_ES::g.924 ORF type:complete len:503 (+) CL375.Contig1_ES:80-1588(+)	1	504	MRW	414	416	27.67	PREDICTED: putative mediator of RNA polymerase II transcription subunit 26 isoform X1 [Ceratina calcarata]
Gene.924::CL375.Contig1_ES::g.924::m.924 Gene.924::CL375.Contig1_ES::g.924 ORF type:complete len:503 (+) CL375.Contig1_ES:80-1588(+)	1	504	MRW	414	416	27.67	PREDICTED: uncharacterized protein LOC105191401 isoform X2 [Harpegnathos saltator]
Gene.924::CL375.Contig1_ES::g.924::m.924 Gene.924::CL375.Contig1_ES::g.924 ORF type:complete len:503 (+) CL375.Contig1_ES:80-1588(+)	1	504	MRW	414	416	27.67	Glutamine and serine-rich protein 1 [Trachymyrmex zeteki]
Gene.924::CL375.Contig1_ES::g.924::m.924 Gene.924::CL375.Contig1_ES::g.924 ORF type:complete len:503 (+) CL375.Contig1_ES:80-1588(+)	1	504	MRW	414	416	27.67	Glutamine and serine-rich protein 1 [Harpegnathos saltator]
Gene.924::CL375.Contig1_ES::g.924::m.924 Gene.924::CL375.Contig1_ES::g.924 ORF type:complete len:503 (+) CL375.Contig1_ES:80-1588(+)	1	504	MRW	414	416	27.67	PREDICTED: uncharacterized protein LOC108682321 [Hyalella azteca]
Gene.927::CL376.Contig2_ES::g.927::m.927 Gene.927::CL376.Contig2_ES::g.927 ORF type:5prime_partial len:158 (+) CL376.Contig2_ES:3-476(+)	1	159	GLP	127	129	25.51
Gene.930::CL376.Contig4_ES::g.930::m.930 Gene.930::CL376.Contig4_ES::g.930 ORF type:5prime_partial len:204 (-) CL376.Contig4_ES:123-734(-)	1	205	GLP	23	25	104.42
Gene.937::CL379.Contig1_ES::g.937::m.937 Gene.937::CL379.Contig1_ES::g.937 ORF type:complete len:607 (-) CL379.Contig1_ES:217-2037(-)	1	608	GGY	54	56	58.6	PREDICTED: squamous cell carcinoma antigen recognized by T-cells 3-like [Hyalella azteca]
Gene.937::CL379.Contig1_ES::g.937::m.937 Gene.937::CL379.Contig1_ES::g.937 ORF type:complete len:607 (-) CL379.Contig1_ES:217-2037(-)	1	608	GGY	54	56	58.6	PREDICTED: squamous cell carcinoma antigen recognized by T-cells 3 [Habropoda laboriosa] >KOC62368.1 Squamous cell carcinoma antigen recognized by T-cells 3 [Habropoda laboriosa]
Gene.937::CL379.Contig1_ES::g.937::m.937 Gene.937::CL379.Contig1_ES::g.937 ORF type:complete len:607 (-) CL379.Contig1_ES:217-2037(-)	1	608	GGY	54	56	58.6	PREDICTED: squamous cell carcinoma antigen recognized by T-cells 3-like [Saccoglossus kowalevskii]
Gene.937::CL379.Contig1_ES::g.937::m.937 Gene.937::CL379.Contig1_ES::g.937 ORF type:complete len:607 (-) CL379.Contig1_ES:217-2037(-)	1	608	GGY	54	56	58.6	PREDICTED: squamous cell carcinoma antigen recognized by T-cells 3-like [Megachile rotundata]
Gene.937::CL379.Contig1_ES::g.937::m.937 Gene.937::CL379.Contig1_ES::g.937 ORF type:complete len:607 (-) CL379.Contig1_ES:217-2037(-)	1	608	GGY	54	56	58.6	PREDICTED: squamous cell carcinoma antigen recognized by T-cells 3 isoform X1 [Microplitis demolitor] >XP_014295002.1 PREDICTED: squamous cell carcinoma antigen recognized by T-cells 3 isoform X2 [Microplitis demolitor]
Gene.938::CL379.Contig2_ES::g.938::m.938 Gene.938::CL379.Contig2_ES::g.938 ORF type:complete len:490 (-) CL379.Contig2_ES:217-1686(-)	1	491	GGY	54	56	16.39	PREDICTED: squamous cell carcinoma antigen recognized by T-cells 3 isoform X1 [Microplitis demolitor] >XP_014295002.1 PREDICTED: squamous cell carcinoma antigen recognized by T-cells 3 isoform X2 [Microplitis demolitor]
Gene.938::CL379.Contig2_ES::g.938::m.938 Gene.938::CL379.Contig2_ES::g.938 ORF type:complete len:490 (-) CL379.Contig2_ES:217-1686(-)	1	491	GGY	54	56	16.39	PREDICTED: squamous cell carcinoma antigen recognized by T-cells 3-like [Hyalella azteca]
Gene.938::CL379.Contig2_ES::g.938::m.938 Gene.938::CL379.Contig2_ES::g.938 ORF type:complete len:490 (-) CL379.Contig2_ES:217-1686(-)	1	491	GGY	54	56	16.39	PREDICTED: squamous cell carcinoma antigen recognized by T-cells 3 [Habropoda laboriosa] >KOC62368.1 Squamous cell carcinoma antigen recognized by T-cells 3 [Habropoda laboriosa]
Gene.938::CL379.Contig2_ES::g.938::m.938 Gene.938::CL379.Contig2_ES::g.938 ORF type:complete len:490 (-) CL379.Contig2_ES:217-1686(-)	1	491	GGY	54	56	16.39	PREDICTED: squamous cell carcinoma antigen recognized by T-cells 3-like [Saccoglossus kowalevskii]
Gene.938::CL379.Contig2_ES::g.938::m.938 Gene.938::CL379.Contig2_ES::g.938 ORF type:complete len:490 (-) CL379.Contig2_ES:217-1686(-)	1	491	GGY	54	56	16.39	PREDICTED: squamous cell carcinoma antigen recognized by T-cells 3-like [Megachile rotundata]
Gene.939::CL381.Contig1_ES::g.939::m.939 Gene.939::CL381.Contig1_ES::g.939 ORF type:3prime_partial len:365 (+) CL381.Contig1_ES:138-1229(+)	1	365	GLP	324	326	11.36	PREDICTED: DNA-directed RNA polymerase II subunit GRINL1A [Fopius arisanus] >XP_011299987.1 PREDICTED: DNA-directed RNA polymerase II subunit GRINL1A [Fopius arisanus]
Gene.939::CL381.Contig1_ES::g.939::m.939 Gene.939::CL381.Contig1_ES::g.939 ORF type:3prime_partial len:365 (+) CL381.Contig1_ES:138-1229(+)	1	365	GLP	324	326	11.36	PREDICTED: LOW QUALITY PROTEIN: DNA-directed RNA polymerase II subunit GRINL1A [Dufourea novaeangliae]
Gene.939::CL381.Contig1_ES::g.939::m.939 Gene.939::CL381.Contig1_ES::g.939 ORF type:3prime_partial len:365 (+) CL381.Contig1_ES:138-1229(+)	1	365	GLP	324	326	11.36	PREDICTED: DNA-directed RNA polymerase II subunit GRINL1A [Habropoda laboriosa] >KOC66959.1 hypothetical protein WH47_12386 [Habropoda laboriosa]
Gene.939::CL381.Contig1_ES::g.939::m.939 Gene.939::CL381.Contig1_ES::g.939 ORF type:3prime_partial len:365 (+) CL381.Contig1_ES:138-1229(+)	1	365	GLP	324	326	11.36	PREDICTED: DNA-directed RNA polymerase II subunit GRINL1A [Diachasma alloeum]
Gene.939::CL381.Contig1_ES::g.939::m.939 Gene.939::CL381.Contig1_ES::g.939 ORF type:3prime_partial len:365 (+) CL381.Contig1_ES:138-1229(+)	1	365	GLP	324	326	11.36	PREDICTED: uncharacterized protein LOC108682910 [Hyalella azteca]
Gene.949::CL390.Contig1_ES::g.949::m.949 Gene.949::CL390.Contig1_ES::g.949 ORF type:complete len:115 (+) CL390.Contig1_ES:1-345(+)	1	116	GLP	33	35	3.24
Gene.950::CL390.Contig2_ES::g.950::m.950 Gene.950::CL390.Contig2_ES::g.950 ORF type:complete len:136 (+) CL390.Contig2_ES:1-408(+)	1	137	GLP	33	35	1.98	PREDICTED: Golgi reassembly-stacking protein 2-like [Hyalella azteca]
Gene.958::CL397.Contig1_ES::g.958::m.958 Gene.958::CL397.Contig1_ES::g.958 ORF type:5prime_partial len:330 (-) CL397.Contig1_ES:342-1331(-)	1	331	GLP	263	265	10.4	PREDICTED: zinc finger protein OZF-like, partial [Sinocyclocheilus rhinocerous]
Gene.958::CL397.Contig1_ES::g.958::m.958 Gene.958::CL397.Contig1_ES::g.958 ORF type:5prime_partial len:330 (-) CL397.Contig1_ES:342-1331(-)	1	331	GLP	263	265	10.4	PREDICTED: zinc finger protein 62-like [Priapulus caudatus]
Gene.958::CL397.Contig1_ES::g.958::m.958 Gene.958::CL397.Contig1_ES::g.958 ORF type:5prime_partial len:330 (-) CL397.Contig1_ES:342-1331(-)	1	331	GLP	263	265	10.4	LOW QUALITY PROTEIN: uncharacterized protein LOC110156392 [Boleophthalmus pectinirostris]
Gene.958::CL397.Contig1_ES::g.958::m.958 Gene.958::CL397.Contig1_ES::g.958 ORF type:5prime_partial len:330 (-) CL397.Contig1_ES:342-1331(-)	1	331	GLP	263	265	10.4	PREDICTED: gastrula zinc finger protein xLCGF3.1-like [Sinocyclocheilus anshuiensis]
Gene.958::CL397.Contig1_ES::g.958::m.958 Gene.958::CL397.Contig1_ES::g.958 ORF type:5prime_partial len:330 (-) CL397.Contig1_ES:342-1331(-)	1	331	GLP	263	265	10.4	hypothetical protein OCBIM_22024544mg [Octopus bimaculoides] >KOF83004.1 hypothetical protein OCBIM_22024544mg [Octopus bimaculoides]
Gene.959::CL397.Contig2_ES::g.959::m.959 Gene.959::CL397.Contig2_ES::g.959 ORF type:5prime_partial len:274 (-) CL397.Contig2_ES:342-1163(-)	1	275	LKP	36	38	3.72	PREDICTED: zinc finger protein 62-like [Priapulus caudatus]
Gene.959::CL397.Contig2_ES::g.959::m.959 Gene.959::CL397.Contig2_ES::g.959 ORF type:5prime_partial len:274 (-) CL397.Contig2_ES:342-1163(-)	1	275	LKP	36	38	3.72	PREDICTED: zinc finger protein 37-like isoform X1 [Hydra vulgaris]
Gene.959::CL397.Contig2_ES::g.959::m.959 Gene.959::CL397.Contig2_ES::g.959 ORF type:5prime_partial len:274 (-) CL397.Contig2_ES:342-1163(-)	1	275	LKP	36	38	3.72	PREDICTED: LOW QUALITY PROTEIN: uncharacterized protein LOC101846254 [Aplysia californica]
Gene.959::CL397.Contig2_ES::g.959::m.959 Gene.959::CL397.Contig2_ES::g.959 ORF type:5prime_partial len:274 (-) CL397.Contig2_ES:342-1163(-)	1	275	LKP	36	38	3.72	PREDICTED: zinc finger protein 678 isoform X1 [Acyrthosiphon pisum] >XP_008186034.1 PREDICTED: zinc finger protein 678 isoform X1 [Acyrthosiphon pisum] >XP_008186035.1 PREDICTED: zinc finger protein 678 isoform X1 [Acyrthosiphon pisum] >XP_008186036.1 PREDICTED: zinc finger protein 678 isoform X1 [Acyrthosiphon pisum] >XP_016662341.1 PREDICTED: zinc finger protein 678 isoform X1 [Acyrthosiphon pi…
Gene.959::CL397.Contig2_ES::g.959::m.959 Gene.959::CL397.Contig2_ES::g.959 ORF type:5prime_partial len:274 (-) CL397.Contig2_ES:342-1163(-)	1	275	LKP	36	38	3.72	zinc finger protein 100-like [Myzus persicae] >XP_022169180.1 zinc finger protein 100-like [Myzus persicae] >XP_022169181.1 zinc finger protein 100-like [Myzus persicae] >XP_022169182.1 zinc finger protein 100-like [Myzus persicae]
Gene.959::CL397.Contig2_ES::g.959::m.959 Gene.959::CL397.Contig2_ES::g.959 ORF type:5prime_partial len:274 (-) CL397.Contig2_ES:342-1163(-)	1	275	GLP	207	209	3.72	PREDICTED: zinc finger protein 62-like [Priapulus caudatus]
Gene.959::CL397.Contig2_ES::g.959::m.959 Gene.959::CL397.Contig2_ES::g.959 ORF type:5prime_partial len:274 (-) CL397.Contig2_ES:342-1163(-)	1	275	GLP	207	209	3.72	PREDICTED: zinc finger protein 37-like isoform X1 [Hydra vulgaris]
Gene.959::CL397.Contig2_ES::g.959::m.959 Gene.959::CL397.Contig2_ES::g.959 ORF type:5prime_partial len:274 (-) CL397.Contig2_ES:342-1163(-)	1	275	GLP	207	209	3.72	PREDICTED: LOW QUALITY PROTEIN: uncharacterized protein LOC101846254 [Aplysia californica]
Gene.959::CL397.Contig2_ES::g.959::m.959 Gene.959::CL397.Contig2_ES::g.959 ORF type:5prime_partial len:274 (-) CL397.Contig2_ES:342-1163(-)	1	275	GLP	207	209	3.72	PREDICTED: zinc finger protein 678 isoform X1 [Acyrthosiphon pisum] >XP_008186034.1 PREDICTED: zinc finger protein 678 isoform X1 [Acyrthosiphon pisum] >XP_008186035.1 PREDICTED: zinc finger protein 678 isoform X1 [Acyrthosiphon pisum] >XP_008186036.1 PREDICTED: zinc finger protein 678 isoform X1 [Acyrthosiphon pisum] >XP_016662341.1 PREDICTED: zinc finger protein 678 isoform X1 [Acyrthosiphon pi…
Gene.959::CL397.Contig2_ES::g.959::m.959 Gene.959::CL397.Contig2_ES::g.959 ORF type:5prime_partial len:274 (-) CL397.Contig2_ES:342-1163(-)	1	275	GLP	207	209	3.72	zinc finger protein 100-like [Myzus persicae] >XP_022169180.1 zinc finger protein 100-like [Myzus persicae] >XP_022169181.1 zinc finger protein 100-like [Myzus persicae] >XP_022169182.1 zinc finger protein 100-like [Myzus persicae]
Gene.960::CL398.Contig1_ES::g.960::m.960 Gene.960::CL398.Contig1_ES::g.960 ORF type:internal len:175 (-) CL398.Contig1_ES:1-522(-)	1	175	GLP	111	113	74.8	histone H1-delta-like [Orbicella faveolata]
Gene.960::CL398.Contig1_ES::g.960::m.960 Gene.960::CL398.Contig1_ES::g.960 ORF type:internal len:175 (-) CL398.Contig1_ES:1-522(-)	1	175	GLP	111	113	74.8	histone H1, orphon-like [Orbicella faveolata]
Gene.960::CL398.Contig1_ES::g.960::m.960 Gene.960::CL398.Contig1_ES::g.960 ORF type:internal len:175 (-) CL398.Contig1_ES:1-522(-)	1	175	GLP	111	113	74.8	histone H1 [Eriocheir sinensis]
Gene.960::CL398.Contig1_ES::g.960::m.960 Gene.960::CL398.Contig1_ES::g.960 ORF type:internal len:175 (-) CL398.Contig1_ES:1-522(-)	1	175	GLP	111	113	74.8	histone H1-delta-like [Orbicella faveolata]
Gene.960::CL398.Contig1_ES::g.960::m.960 Gene.960::CL398.Contig1_ES::g.960 ORF type:internal len:175 (-) CL398.Contig1_ES:1-522(-)	1	175	GLP	111	113	74.8	PREDICTED: histone H1-delta-like [Saccoglossus kowalevskii]
Gene.18::CL4.Contig1_ES::g.18::m.18 Gene.18::CL4.Contig1_ES::g.18 ORF type:5prime_partial len:494 (+) CL4.Contig1_ES:2-1483(+)	1	495	LKP	276	278	18.57	Uncharacterized protein APZ42_021041 [Daphnia magna]
Gene.18::CL4.Contig1_ES::g.18::m.18 Gene.18::CL4.Contig1_ES::g.18 ORF type:5prime_partial len:494 (+) CL4.Contig1_ES:2-1483(+)	1	495	LKP	276	278	18.57	masquerade-like protein [Procambarus clarkii]
Gene.18::CL4.Contig1_ES::g.18::m.18 Gene.18::CL4.Contig1_ES::g.18 ORF type:5prime_partial len:494 (+) CL4.Contig1_ES:2-1483(+)	1	495	LKP	276	278	18.57	PREDICTED: LOW QUALITY PROTEIN: uncharacterized protein LOC108680470 [Hyalella azteca]
Gene.18::CL4.Contig1_ES::g.18::m.18 Gene.18::CL4.Contig1_ES::g.18 ORF type:5prime_partial len:494 (+) CL4.Contig1_ES:2-1483(+)	1	495	LKP	276	278	18.57	masquerade-like protein, partial [Armadillidium vulgare]
Gene.18::CL4.Contig1_ES::g.18::m.18 Gene.18::CL4.Contig1_ES::g.18 ORF type:5prime_partial len:494 (+) CL4.Contig1_ES:2-1483(+)	1	495	LKP	276	278	18.57	masquerade-like protein [Pacifastacus leniusculus]
Gene.18::CL4.Contig1_ES::g.18::m.18 Gene.18::CL4.Contig1_ES::g.18 ORF type:5prime_partial len:494 (+) CL4.Contig1_ES:2-1483(+)	1	495	IEP	328	330	18.57	Uncharacterized protein APZ42_021041 [Daphnia magna]
Gene.18::CL4.Contig1_ES::g.18::m.18 Gene.18::CL4.Contig1_ES::g.18 ORF type:5prime_partial len:494 (+) CL4.Contig1_ES:2-1483(+)	1	495	IEP	328	330	18.57	masquerade-like protein [Procambarus clarkii]
Gene.18::CL4.Contig1_ES::g.18::m.18 Gene.18::CL4.Contig1_ES::g.18 ORF type:5prime_partial len:494 (+) CL4.Contig1_ES:2-1483(+)	1	495	IEP	328	330	18.57	PREDICTED: LOW QUALITY PROTEIN: uncharacterized protein LOC108680470 [Hyalella azteca]
Gene.18::CL4.Contig1_ES::g.18::m.18 Gene.18::CL4.Contig1_ES::g.18 ORF type:5prime_partial len:494 (+) CL4.Contig1_ES:2-1483(+)	1	495	IEP	328	330	18.57	masquerade-like protein, partial [Armadillidium vulgare]
Gene.18::CL4.Contig1_ES::g.18::m.18 Gene.18::CL4.Contig1_ES::g.18 ORF type:5prime_partial len:494 (+) CL4.Contig1_ES:2-1483(+)	1	495	IEP	328	330	18.57	masquerade-like protein [Pacifastacus leniusculus]
Gene.127::CL40.Contig1_ES::g.127::m.127 Gene.127::CL40.Contig1_ES::g.127 ORF type:complete len:261 (-) CL40.Contig1_ES:1174-1956(-)	1	262	GLP	29	31	61.16	PREDICTED: uncharacterized protein LOC108673955 [Hyalella azteca]
Gene.972::CL404.Contig1_ES::g.972::m.972 Gene.972::CL404.Contig1_ES::g.972 ORF type:5prime_partial len:597 (+) CL404.Contig1_ES:3-1793(+)	1	598	LRP	465	467	29.9	guanine nucleotide-binding protein-like 3 homolog isoform X2 [Limulus polyphemus]
Gene.972::CL404.Contig1_ES::g.972::m.972 Gene.972::CL404.Contig1_ES::g.972 ORF type:5prime_partial len:597 (+) CL404.Contig1_ES:3-1793(+)	1	598	LRP	465	467	29.9	PREDICTED: guanine nucleotide-binding protein-like 3 homolog [Lingula anatina]
Gene.972::CL404.Contig1_ES::g.972::m.972 Gene.972::CL404.Contig1_ES::g.972 ORF type:5prime_partial len:597 (+) CL404.Contig1_ES:3-1793(+)	1	598	LRP	465	467	29.9	PREDICTED: guanine nucleotide-binding protein-like 3 homolog [Crassostrea gigas]
Gene.972::CL404.Contig1_ES::g.972::m.972 Gene.972::CL404.Contig1_ES::g.972 ORF type:5prime_partial len:597 (+) CL404.Contig1_ES:3-1793(+)	1	598	LRP	465	467	29.9	guanine nucleotide-binding protein-like 3 homolog [Crassostrea virginica]
Gene.972::CL404.Contig1_ES::g.972::m.972 Gene.972::CL404.Contig1_ES::g.972 ORF type:5prime_partial len:597 (+) CL404.Contig1_ES:3-1793(+)	1	598	LRP	465	467	29.9	guanine nucleotide-binding protein-like 3 homolog [Crassostrea virginica]
Gene.972::CL404.Contig1_ES::g.972::m.972 Gene.972::CL404.Contig1_ES::g.972 ORF type:5prime_partial len:597 (+) CL404.Contig1_ES:3-1793(+)	1	598	GLP	281	283	29.9	guanine nucleotide-binding protein-like 3 homolog isoform X2 [Limulus polyphemus]
Gene.972::CL404.Contig1_ES::g.972::m.972 Gene.972::CL404.Contig1_ES::g.972 ORF type:5prime_partial len:597 (+) CL404.Contig1_ES:3-1793(+)	1	598	GLP	281	283	29.9	PREDICTED: guanine nucleotide-binding protein-like 3 homolog [Lingula anatina]
Gene.972::CL404.Contig1_ES::g.972::m.972 Gene.972::CL404.Contig1_ES::g.972 ORF type:5prime_partial len:597 (+) CL404.Contig1_ES:3-1793(+)	1	598	GLP	281	283	29.9	PREDICTED: guanine nucleotide-binding protein-like 3 homolog [Crassostrea gigas]
Gene.972::CL404.Contig1_ES::g.972::m.972 Gene.972::CL404.Contig1_ES::g.972 ORF type:5prime_partial len:597 (+) CL404.Contig1_ES:3-1793(+)	1	598	GLP	281	283	29.9	guanine nucleotide-binding protein-like 3 homolog [Crassostrea virginica]
Gene.972::CL404.Contig1_ES::g.972::m.972 Gene.972::CL404.Contig1_ES::g.972 ORF type:5prime_partial len:597 (+) CL404.Contig1_ES:3-1793(+)	1	598	GLP	281	283	29.9	guanine nucleotide-binding protein-like 3 homolog [Crassostrea virginica]
Gene.973::CL404.Contig2_ES::g.973::m.973 Gene.973::CL404.Contig2_ES::g.973 ORF type:5prime_partial len:597 (+) CL404.Contig2_ES:3-1793(+)	1	598	LRP	465	467	19	PREDICTED: guanine nucleotide-binding protein-like 3 homolog [Crassostrea gigas]
Gene.973::CL404.Contig2_ES::g.973::m.973 Gene.973::CL404.Contig2_ES::g.973 ORF type:5prime_partial len:597 (+) CL404.Contig2_ES:3-1793(+)	1	598	LRP	465	467	19	guanine nucleotide-binding protein-like 3 homolog [Crassostrea virginica]
Gene.973::CL404.Contig2_ES::g.973::m.973 Gene.973::CL404.Contig2_ES::g.973 ORF type:5prime_partial len:597 (+) CL404.Contig2_ES:3-1793(+)	1	598	LRP	465	467	19	guanine nucleotide-binding protein-like 3 homolog isoform X2 [Limulus polyphemus]
Gene.973::CL404.Contig2_ES::g.973::m.973 Gene.973::CL404.Contig2_ES::g.973 ORF type:5prime_partial len:597 (+) CL404.Contig2_ES:3-1793(+)	1	598	LRP	465	467	19	guanine nucleotide-binding protein-like 3 homolog [Crassostrea virginica]
Gene.973::CL404.Contig2_ES::g.973::m.973 Gene.973::CL404.Contig2_ES::g.973 ORF type:5prime_partial len:597 (+) CL404.Contig2_ES:3-1793(+)	1	598	LRP	465	467	19	PREDICTED: guanine nucleotide-binding protein-like 3 homolog [Lingula anatina]
Gene.973::CL404.Contig2_ES::g.973::m.973 Gene.973::CL404.Contig2_ES::g.973 ORF type:5prime_partial len:597 (+) CL404.Contig2_ES:3-1793(+)	1	598	GLP	281	283	19	PREDICTED: guanine nucleotide-binding protein-like 3 homolog [Crassostrea gigas]
Gene.973::CL404.Contig2_ES::g.973::m.973 Gene.973::CL404.Contig2_ES::g.973 ORF type:5prime_partial len:597 (+) CL404.Contig2_ES:3-1793(+)	1	598	GLP	281	283	19	guanine nucleotide-binding protein-like 3 homolog [Crassostrea virginica]
Gene.973::CL404.Contig2_ES::g.973::m.973 Gene.973::CL404.Contig2_ES::g.973 ORF type:5prime_partial len:597 (+) CL404.Contig2_ES:3-1793(+)	1	598	GLP	281	283	19	guanine nucleotide-binding protein-like 3 homolog isoform X2 [Limulus polyphemus]
Gene.973::CL404.Contig2_ES::g.973::m.973 Gene.973::CL404.Contig2_ES::g.973 ORF type:5prime_partial len:597 (+) CL404.Contig2_ES:3-1793(+)	1	598	GLP	281	283	19	guanine nucleotide-binding protein-like 3 homolog [Crassostrea virginica]
Gene.973::CL404.Contig2_ES::g.973::m.973 Gene.973::CL404.Contig2_ES::g.973 ORF type:5prime_partial len:597 (+) CL404.Contig2_ES:3-1793(+)	1	598	GLP	281	283	19	PREDICTED: guanine nucleotide-binding protein-like 3 homolog [Lingula anatina]
Gene.984::CL411.Contig1_ES::g.984::m.984 Gene.984::CL411.Contig1_ES::g.984 ORF type:5prime_partial len:191 (-) CL411.Contig1_ES:824-1396(-)	1	192	VSV	105	107	147.95	peroxiredoxin 5 isoform 1 [Scylla paramamosain]
Gene.984::CL411.Contig1_ES::g.984::m.984 Gene.984::CL411.Contig1_ES::g.984 ORF type:5prime_partial len:191 (-) CL411.Contig1_ES:824-1396(-)	1	192	VSV	105	107	147.95	PREDICTED: peroxiredoxin-5, mitochondrial [Nicrophorus vespilloides]
Gene.984::CL411.Contig1_ES::g.984::m.984 Gene.984::CL411.Contig1_ES::g.984 ORF type:5prime_partial len:191 (-) CL411.Contig1_ES:824-1396(-)	1	192	VSV	105	107	147.95	peroxiredoxin-5 [Palaemon carinicauda]
Gene.984::CL411.Contig1_ES::g.984::m.984 Gene.984::CL411.Contig1_ES::g.984 ORF type:5prime_partial len:191 (-) CL411.Contig1_ES:824-1396(-)	1	192	VSV	105	107	147.95	PREDICTED: peroxiredoxin-5, mitochondrial [Camponotus floridanus]
Gene.984::CL411.Contig1_ES::g.984::m.984 Gene.984::CL411.Contig1_ES::g.984 ORF type:5prime_partial len:191 (-) CL411.Contig1_ES:824-1396(-)	1	192	VSV	105	107	147.95	AGAP001325-PA [Anopheles gambiae str. PEST] >EAU75715.2 AGAP001325-PA [Anopheles gambiae str. PEST]
Gene.985::CL411.Contig2_ES::g.985::m.985 Gene.985::CL411.Contig2_ES::g.985 ORF type:5prime_partial len:191 (-) CL411.Contig2_ES:843-1415(-)	1	192	VSV	105	107	148.99	PREDICTED: peroxiredoxin-5, mitochondrial [Nicrophorus vespilloides]
Gene.985::CL411.Contig2_ES::g.985::m.985 Gene.985::CL411.Contig2_ES::g.985 ORF type:5prime_partial len:191 (-) CL411.Contig2_ES:843-1415(-)	1	192	VSV	105	107	148.99	peroxiredoxin 5 isoform 1 [Scylla paramamosain]
Gene.985::CL411.Contig2_ES::g.985::m.985 Gene.985::CL411.Contig2_ES::g.985 ORF type:5prime_partial len:191 (-) CL411.Contig2_ES:843-1415(-)	1	192	VSV	105	107	148.99	AGAP001325-PA [Anopheles gambiae str. PEST] >EAU75715.2 AGAP001325-PA [Anopheles gambiae str. PEST]
Gene.985::CL411.Contig2_ES::g.985::m.985 Gene.985::CL411.Contig2_ES::g.985 ORF type:5prime_partial len:191 (-) CL411.Contig2_ES:843-1415(-)	1	192	VSV	105	107	148.99	PREDICTED: peroxiredoxin-5, mitochondrial [Camponotus floridanus]
Gene.985::CL411.Contig2_ES::g.985::m.985 Gene.985::CL411.Contig2_ES::g.985 ORF type:5prime_partial len:191 (-) CL411.Contig2_ES:843-1415(-)	1	192	VSV	105	107	148.99	peroxiredoxin-5 [Palaemon carinicauda]
Gene.986::CL412.Contig1_ES::g.986::m.986 Gene.986::CL412.Contig1_ES::g.986 ORF type:5prime_partial len:267 (+) CL412.Contig1_ES:3-803(+)	1	268	LGP	48	50	18.77	uncharacterized protein Dpse_GA16231 [Drosophila pseudoobscura pseudoobscura] >Q290A8.2 RecName: Full=Adenylate kinase; AltName: Full=ATP-AMP transphosphorylase; AltName: Full=ATP:AMP phosphotransferase; AltName: Full=Adenylate kinase cytosolic and mitochondrial; AltName: Full=Adenylate monophosphate kinase >EAL25454.2 uncharacterized protein Dpse_GA16231 [Drosophila pseudoobscura pseudoobscura]
Gene.986::CL412.Contig1_ES::g.986::m.986 Gene.986::CL412.Contig1_ES::g.986 ORF type:5prime_partial len:267 (+) CL412.Contig1_ES:3-803(+)	1	268	LGP	48	50	18.77	hypothetical protein BRAFLDRAFT_115743 [Branchiostoma floridae] >EEN64661.1 hypothetical protein BRAFLDRAFT_115743 [Branchiostoma floridae]
Gene.986::CL412.Contig1_ES::g.986::m.986 Gene.986::CL412.Contig1_ES::g.986 ORF type:5prime_partial len:267 (+) CL412.Contig1_ES:3-803(+)	1	268	LGP	48	50	18.77	PREDICTED: adenylate kinase [Drosophila bipectinata]
Gene.986::CL412.Contig1_ES::g.986::m.986 Gene.986::CL412.Contig1_ES::g.986 ORF type:5prime_partial len:267 (+) CL412.Contig1_ES:3-803(+)	1	268	LGP	48	50	18.77	uncharacterized protein Dana_GF12891 [Drosophila ananassae] >B3MCQ5.1 RecName: Full=Adenylate kinase; AltName: Full=ATP-AMP transphosphorylase; AltName: Full=ATP:AMP phosphotransferase; AltName: Full=Adenylate kinase cytosolic and mitochondrial; AltName: Full=Adenylate monophosphate kinase >EDV36289.1 uncharacterized protein Dana_GF12891 [Drosophila ananassae]
Gene.986::CL412.Contig1_ES::g.986::m.986 Gene.986::CL412.Contig1_ES::g.986 ORF type:5prime_partial len:267 (+) CL412.Contig1_ES:3-803(+)	1	268	LGP	48	50	18.77	hypothetical protein DAPPUDRAFT_317306 [Daphnia pulex]
Gene.986::CL412.Contig1_ES::g.986::m.986 Gene.986::CL412.Contig1_ES::g.986 ORF type:5prime_partial len:267 (+) CL412.Contig1_ES:3-803(+)	1	268	MAP	23	25	18.77	uncharacterized protein Dpse_GA16231 [Drosophila pseudoobscura pseudoobscura] >Q290A8.2 RecName: Full=Adenylate kinase; AltName: Full=ATP-AMP transphosphorylase; AltName: Full=ATP:AMP phosphotransferase; AltName: Full=Adenylate kinase cytosolic and mitochondrial; AltName: Full=Adenylate monophosphate kinase >EAL25454.2 uncharacterized protein Dpse_GA16231 [Drosophila pseudoobscura pseudoobscura]
Gene.986::CL412.Contig1_ES::g.986::m.986 Gene.986::CL412.Contig1_ES::g.986 ORF type:5prime_partial len:267 (+) CL412.Contig1_ES:3-803(+)	1	268	MAP	23	25	18.77	hypothetical protein BRAFLDRAFT_115743 [Branchiostoma floridae] >EEN64661.1 hypothetical protein BRAFLDRAFT_115743 [Branchiostoma floridae]
Gene.986::CL412.Contig1_ES::g.986::m.986 Gene.986::CL412.Contig1_ES::g.986 ORF type:5prime_partial len:267 (+) CL412.Contig1_ES:3-803(+)	1	268	MAP	23	25	18.77	PREDICTED: adenylate kinase [Drosophila bipectinata]
Gene.986::CL412.Contig1_ES::g.986::m.986 Gene.986::CL412.Contig1_ES::g.986 ORF type:5prime_partial len:267 (+) CL412.Contig1_ES:3-803(+)	1	268	MAP	23	25	18.77	uncharacterized protein Dana_GF12891 [Drosophila ananassae] >B3MCQ5.1 RecName: Full=Adenylate kinase; AltName: Full=ATP-AMP transphosphorylase; AltName: Full=ATP:AMP phosphotransferase; AltName: Full=Adenylate kinase cytosolic and mitochondrial; AltName: Full=Adenylate monophosphate kinase >EDV36289.1 uncharacterized protein Dana_GF12891 [Drosophila ananassae]
Gene.986::CL412.Contig1_ES::g.986::m.986 Gene.986::CL412.Contig1_ES::g.986 ORF type:5prime_partial len:267 (+) CL412.Contig1_ES:3-803(+)	1	268	MAP	23	25	18.77	hypothetical protein DAPPUDRAFT_317306 [Daphnia pulex]
Gene.987::CL412.Contig2_ES::g.987::m.987 Gene.987::CL412.Contig2_ES::g.987 ORF type:5prime_partial len:267 (+) CL412.Contig2_ES:3-803(+)	1	268	LGP	48	50	28.24	hypothetical protein DAPPUDRAFT_317306 [Daphnia pulex]
Gene.987::CL412.Contig2_ES::g.987::m.987 Gene.987::CL412.Contig2_ES::g.987 ORF type:5prime_partial len:267 (+) CL412.Contig2_ES:3-803(+)	1	268	LGP	48	50	28.24	uncharacterized protein Dana_GF12891 [Drosophila ananassae] >B3MCQ5.1 RecName: Full=Adenylate kinase; AltName: Full=ATP-AMP transphosphorylase; AltName: Full=ATP:AMP phosphotransferase; AltName: Full=Adenylate kinase cytosolic and mitochondrial; AltName: Full=Adenylate monophosphate kinase >EDV36289.1 uncharacterized protein Dana_GF12891 [Drosophila ananassae]
Gene.987::CL412.Contig2_ES::g.987::m.987 Gene.987::CL412.Contig2_ES::g.987 ORF type:5prime_partial len:267 (+) CL412.Contig2_ES:3-803(+)	1	268	LGP	48	50	28.24	uncharacterized protein Dpse_GA16231 [Drosophila pseudoobscura pseudoobscura] >Q290A8.2 RecName: Full=Adenylate kinase; AltName: Full=ATP-AMP transphosphorylase; AltName: Full=ATP:AMP phosphotransferase; AltName: Full=Adenylate kinase cytosolic and mitochondrial; AltName: Full=Adenylate monophosphate kinase >EAL25454.2 uncharacterized protein Dpse_GA16231 [Drosophila pseudoobscura pseudoobscura]
Gene.987::CL412.Contig2_ES::g.987::m.987 Gene.987::CL412.Contig2_ES::g.987 ORF type:5prime_partial len:267 (+) CL412.Contig2_ES:3-803(+)	1	268	LGP	48	50	28.24	PREDICTED: adenylate kinase [Drosophila bipectinata]
Gene.987::CL412.Contig2_ES::g.987::m.987 Gene.987::CL412.Contig2_ES::g.987 ORF type:5prime_partial len:267 (+) CL412.Contig2_ES:3-803(+)	1	268	LGP	48	50	28.24	hypothetical protein BRAFLDRAFT_115743 [Branchiostoma floridae] >EEN64661.1 hypothetical protein BRAFLDRAFT_115743 [Branchiostoma floridae]
Gene.987::CL412.Contig2_ES::g.987::m.987 Gene.987::CL412.Contig2_ES::g.987 ORF type:5prime_partial len:267 (+) CL412.Contig2_ES:3-803(+)	1	268	MAP	23	25	28.24	hypothetical protein DAPPUDRAFT_317306 [Daphnia pulex]
Gene.987::CL412.Contig2_ES::g.987::m.987 Gene.987::CL412.Contig2_ES::g.987 ORF type:5prime_partial len:267 (+) CL412.Contig2_ES:3-803(+)	1	268	MAP	23	25	28.24	uncharacterized protein Dana_GF12891 [Drosophila ananassae] >B3MCQ5.1 RecName: Full=Adenylate kinase; AltName: Full=ATP-AMP transphosphorylase; AltName: Full=ATP:AMP phosphotransferase; AltName: Full=Adenylate kinase cytosolic and mitochondrial; AltName: Full=Adenylate monophosphate kinase >EDV36289.1 uncharacterized protein Dana_GF12891 [Drosophila ananassae]
Gene.987::CL412.Contig2_ES::g.987::m.987 Gene.987::CL412.Contig2_ES::g.987 ORF type:5prime_partial len:267 (+) CL412.Contig2_ES:3-803(+)	1	268	MAP	23	25	28.24	uncharacterized protein Dpse_GA16231 [Drosophila pseudoobscura pseudoobscura] >Q290A8.2 RecName: Full=Adenylate kinase; AltName: Full=ATP-AMP transphosphorylase; AltName: Full=ATP:AMP phosphotransferase; AltName: Full=Adenylate kinase cytosolic and mitochondrial; AltName: Full=Adenylate monophosphate kinase >EAL25454.2 uncharacterized protein Dpse_GA16231 [Drosophila pseudoobscura pseudoobscura]
Gene.987::CL412.Contig2_ES::g.987::m.987 Gene.987::CL412.Contig2_ES::g.987 ORF type:5prime_partial len:267 (+) CL412.Contig2_ES:3-803(+)	1	268	MAP	23	25	28.24	PREDICTED: adenylate kinase [Drosophila bipectinata]
Gene.987::CL412.Contig2_ES::g.987::m.987 Gene.987::CL412.Contig2_ES::g.987 ORF type:5prime_partial len:267 (+) CL412.Contig2_ES:3-803(+)	1	268	MAP	23	25	28.24	hypothetical protein BRAFLDRAFT_115743 [Branchiostoma floridae] >EEN64661.1 hypothetical protein BRAFLDRAFT_115743 [Branchiostoma floridae]
Gene.991::CL414.Contig1_ES::g.991::m.991 Gene.991::CL414.Contig1_ES::g.991 ORF type:5prime_partial len:557 (+) CL414.Contig1_ES:2-1672(+)	1	558	LGP	185	187	16.55	ADP-ribosylation factor GTPase-activating protein 2-like isoform X1 [Crassostrea virginica]
Gene.991::CL414.Contig1_ES::g.991::m.991 Gene.991::CL414.Contig1_ES::g.991 ORF type:5prime_partial len:557 (+) CL414.Contig1_ES:2-1672(+)	1	558	LGP	185	187	16.55	PREDICTED: ADP-ribosylation factor GTPase-activating protein 2-like isoform X1 [Hyalella azteca]
Gene.991::CL414.Contig1_ES::g.991::m.991 Gene.991::CL414.Contig1_ES::g.991 ORF type:5prime_partial len:557 (+) CL414.Contig1_ES:2-1672(+)	1	558	LGP	185	187	16.55	PREDICTED: ADP-ribosylation factor GTPase-activating protein 2 isoform X4 [Crassostrea gigas]
Gene.991::CL414.Contig1_ES::g.991::m.991 Gene.991::CL414.Contig1_ES::g.991 ORF type:5prime_partial len:557 (+) CL414.Contig1_ES:2-1672(+)	1	558	LGP	185	187	16.55	PREDICTED: ADP-ribosylation factor GTPase-activating protein 2-like isoform X2 [Hyalella azteca]
Gene.991::CL414.Contig1_ES::g.991::m.991 Gene.991::CL414.Contig1_ES::g.991 ORF type:5prime_partial len:557 (+) CL414.Contig1_ES:2-1672(+)	1	558	LGP	185	187	16.55	ADP-ribosylation factor GTPase-activating protein 2-like isoform X1 [Crassostrea virginica]
Gene.994::CL414.Contig2_ES::g.994::m.994 Gene.994::CL414.Contig2_ES::g.994 ORF type:5prime_partial len:546 (+) CL414.Contig2_ES:2-1639(+)	1	547	LGP	185	187	27.93	ADP-ribosylation factor GTPase-activating protein 2-like isoform X1 [Crassostrea virginica]
Gene.994::CL414.Contig2_ES::g.994::m.994 Gene.994::CL414.Contig2_ES::g.994 ORF type:5prime_partial len:546 (+) CL414.Contig2_ES:2-1639(+)	1	547	LGP	185	187	27.93	PREDICTED: ADP-ribosylation factor GTPase-activating protein 2-like isoform X1 [Hyalella azteca]
Gene.994::CL414.Contig2_ES::g.994::m.994 Gene.994::CL414.Contig2_ES::g.994 ORF type:5prime_partial len:546 (+) CL414.Contig2_ES:2-1639(+)	1	547	LGP	185	187	27.93	PREDICTED: ADP-ribosylation factor GTPase-activating protein 2-like isoform X2 [Hyalella azteca]
Gene.994::CL414.Contig2_ES::g.994::m.994 Gene.994::CL414.Contig2_ES::g.994 ORF type:5prime_partial len:546 (+) CL414.Contig2_ES:2-1639(+)	1	547	LGP	185	187	27.93	PREDICTED: ADP-ribosylation factor GTPase-activating protein 2 isoform X4 [Crassostrea gigas]
Gene.994::CL414.Contig2_ES::g.994::m.994 Gene.994::CL414.Contig2_ES::g.994 ORF type:5prime_partial len:546 (+) CL414.Contig2_ES:2-1639(+)	1	547	LGP	185	187	27.93	ADP-ribosylation factor GTPase-activating protein 2-like isoform X1 [Crassostrea virginica]
Gene.1001::CL416.Contig1_ES::g.1001::m.1001 Gene.1001::CL416.Contig1_ES::g.1001 ORF type:complete len:341 (-) CL416.Contig1_ES:107-1129(-)	1	342	MKP	306	308	9.88	PREDICTED: protein arginine N-methyltransferase 1 isoform X3 [Wasmannia auropunctata]
Gene.1001::CL416.Contig1_ES::g.1001::m.1001 Gene.1001::CL416.Contig1_ES::g.1001 ORF type:complete len:341 (-) CL416.Contig1_ES:107-1129(-)	1	342	MKP	306	308	9.88	PREDICTED: protein arginine N-methyltransferase 1 isoform X3 [Dufourea novaeangliae]
Gene.1001::CL416.Contig1_ES::g.1001::m.1001 Gene.1001::CL416.Contig1_ES::g.1001 ORF type:complete len:341 (-) CL416.Contig1_ES:107-1129(-)	1	342	MKP	306	308	9.88	PREDICTED: protein arginine N-methyltransferase 1 isoform X1 [Dufourea novaeangliae] >KZC11282.1 Protein arginine N-methyltransferase 8 [Dufourea novaeangliae]
Gene.1001::CL416.Contig1_ES::g.1001::m.1001 Gene.1001::CL416.Contig1_ES::g.1001 ORF type:complete len:341 (-) CL416.Contig1_ES:107-1129(-)	1	342	MKP	306	308	9.88	PREDICTED: protein arginine N-methyltransferase 1 [Ceratina calcarata] >XP_017883158.1 PREDICTED: protein arginine N-methyltransferase 1 [Ceratina calcarata]
Gene.1001::CL416.Contig1_ES::g.1001::m.1001 Gene.1001::CL416.Contig1_ES::g.1001 ORF type:complete len:341 (-) CL416.Contig1_ES:107-1129(-)	1	342	MKP	306	308	9.88	PREDICTED: protein arginine N-methyltransferase 1 isoform X2 [Dufourea novaeangliae]
Gene.1002::CL416.Contig2_ES::g.1002::m.1002 Gene.1002::CL416.Contig2_ES::g.1002 ORF type:complete len:341 (-) CL416.Contig2_ES:107-1129(-)	1	342	MKP	306	308	32.68	PREDICTED: protein arginine N-methyltransferase 1 isoform X2 [Dufourea novaeangliae]
Gene.1002::CL416.Contig2_ES::g.1002::m.1002 Gene.1002::CL416.Contig2_ES::g.1002 ORF type:complete len:341 (-) CL416.Contig2_ES:107-1129(-)	1	342	MKP	306	308	32.68	PREDICTED: protein arginine N-methyltransferase 1 isoform X3 [Dufourea novaeangliae]
Gene.1002::CL416.Contig2_ES::g.1002::m.1002 Gene.1002::CL416.Contig2_ES::g.1002 ORF type:complete len:341 (-) CL416.Contig2_ES:107-1129(-)	1	342	MKP	306	308	32.68	PREDICTED: protein arginine N-methyltransferase 1 isoform X1 [Dufourea novaeangliae] >KZC11282.1 Protein arginine N-methyltransferase 8 [Dufourea novaeangliae]
Gene.1002::CL416.Contig2_ES::g.1002::m.1002 Gene.1002::CL416.Contig2_ES::g.1002 ORF type:complete len:341 (-) CL416.Contig2_ES:107-1129(-)	1	342	MKP	306	308	32.68	PREDICTED: protein arginine N-methyltransferase 1 [Ceratina calcarata] >XP_017883158.1 PREDICTED: protein arginine N-methyltransferase 1 [Ceratina calcarata]
Gene.1002::CL416.Contig2_ES::g.1002::m.1002 Gene.1002::CL416.Contig2_ES::g.1002 ORF type:complete len:341 (-) CL416.Contig2_ES:107-1129(-)	1	342	MKP	306	308	32.68	PREDICTED: protein arginine N-methyltransferase 1 isoform X3 [Wasmannia auropunctata]
Gene.1003::CL417.Contig1_ES::g.1003::m.1003 Gene.1003::CL417.Contig1_ES::g.1003 ORF type:5prime_partial len:375 (+) CL417.Contig1_ES:2-1126(+)	1	376	LRP	248	250	#N/A	PREDICTED: bromodomain-containing protein 8-like isoform X1 [Scleropages formosus]
Gene.1003::CL417.Contig1_ES::g.1003::m.1003 Gene.1003::CL417.Contig1_ES::g.1003 ORF type:5prime_partial len:375 (+) CL417.Contig1_ES:2-1126(+)	1	376	LRP	248	250	#N/A	PREDICTED: bromodomain-containing protein 8-like [Hyalella azteca]
Gene.1003::CL417.Contig1_ES::g.1003::m.1003 Gene.1003::CL417.Contig1_ES::g.1003 ORF type:5prime_partial len:375 (+) CL417.Contig1_ES:2-1126(+)	1	376	LRP	248	250	#N/A	PREDICTED: bromodomain-containing protein 8-like isoform X2 [Scleropages formosus]
Gene.1003::CL417.Contig1_ES::g.1003::m.1003 Gene.1003::CL417.Contig1_ES::g.1003 ORF type:5prime_partial len:375 (+) CL417.Contig1_ES:2-1126(+)	1	376	LRP	248	250	#N/A	bromodomain-containing protein 8-like isoform X2 [Limulus polyphemus]
Gene.1003::CL417.Contig1_ES::g.1003::m.1003 Gene.1003::CL417.Contig1_ES::g.1003 ORF type:5prime_partial len:375 (+) CL417.Contig1_ES:2-1126(+)	1	376	LRP	248	250	#N/A	bromodomain-containing protein 8-like isoform X1 [Limulus polyphemus]
Gene.1005::CL417.Contig2_ES::g.1005::m.1005 Gene.1005::CL417.Contig2_ES::g.1005 ORF type:5prime_partial len:360 (+) CL417.Contig2_ES:2-1081(+)	1	361	LRP	233	235	5.06	PREDICTED: bromodomain-containing protein 8-like isoform X4 [Scleropages formosus]
Gene.1005::CL417.Contig2_ES::g.1005::m.1005 Gene.1005::CL417.Contig2_ES::g.1005 ORF type:5prime_partial len:360 (+) CL417.Contig2_ES:2-1081(+)	1	361	LRP	233	235	5.06	bromodomain-containing protein 8-like isoform X1 [Limulus polyphemus]
Gene.1005::CL417.Contig2_ES::g.1005::m.1005 Gene.1005::CL417.Contig2_ES::g.1005 ORF type:5prime_partial len:360 (+) CL417.Contig2_ES:2-1081(+)	1	361	LRP	233	235	5.06	PREDICTED: bromodomain-containing protein 8-like isoform X5 [Scleropages formosus]
Gene.1005::CL417.Contig2_ES::g.1005::m.1005 Gene.1005::CL417.Contig2_ES::g.1005 ORF type:5prime_partial len:360 (+) CL417.Contig2_ES:2-1081(+)	1	361	LRP	233	235	5.06	PREDICTED: bromodomain-containing protein 8-like [Hyalella azteca]
Gene.1005::CL417.Contig2_ES::g.1005::m.1005 Gene.1005::CL417.Contig2_ES::g.1005 ORF type:5prime_partial len:360 (+) CL417.Contig2_ES:2-1081(+)	1	361	LRP	233	235	5.06	bromodomain-containing protein 8-like isoform X2 [Limulus polyphemus]
Gene.1007::CL419.Contig1_ES::g.1007::m.1007 Gene.1007::CL419.Contig1_ES::g.1007 ORF type:internal len:279 (-) CL419.Contig1_ES:3-836(-)	1	279	LGP	227	229	46.24	hypothetical protein CAPTEDRAFT_197268, partial [Capitella teleta]
Gene.1007::CL419.Contig1_ES::g.1007::m.1007 Gene.1007::CL419.Contig1_ES::g.1007 ORF type:internal len:279 (-) CL419.Contig1_ES:3-836(-)	1	279	LGP	227	229	46.24	hypothetical protein SteCoe_16133 [Stentor coeruleus]
Gene.1007::CL419.Contig1_ES::g.1007::m.1007 Gene.1007::CL419.Contig1_ES::g.1007 ORF type:internal len:279 (-) CL419.Contig1_ES:3-836(-)	1	279	LGP	227	229	46.24	PREDICTED: kielin/chordin-like protein isoform X1 [Octopus bimaculoides] >XP_014785634.1 PREDICTED: kielin/chordin-like protein isoform X2 [Octopus bimaculoides]
Gene.1007::CL419.Contig1_ES::g.1007::m.1007 Gene.1007::CL419.Contig1_ES::g.1007 ORF type:internal len:279 (-) CL419.Contig1_ES:3-836(-)	1	279	LGP	227	229	46.24	hypothetical protein SteCoe_27319 [Stentor coeruleus]
Gene.1007::CL419.Contig1_ES::g.1007::m.1007 Gene.1007::CL419.Contig1_ES::g.1007 ORF type:internal len:279 (-) CL419.Contig1_ES:3-836(-)	1	279	LGP	227	229	46.24	PREDICTED: cysteine-rich motor neuron 1 protein-like [Biomphalaria glabrata]
Gene.1008::CL419.Contig2_ES::g.1008::m.1008 Gene.1008::CL419.Contig2_ES::g.1008 ORF type:internal len:339 (-) CL419.Contig2_ES:3-1016(-)	1	339	LGP	287	289	25.51	hypothetical protein CAPTEDRAFT_197268, partial [Capitella teleta]
Gene.1008::CL419.Contig2_ES::g.1008::m.1008 Gene.1008::CL419.Contig2_ES::g.1008 ORF type:internal len:339 (-) CL419.Contig2_ES:3-1016(-)	1	339	LGP	287	289	25.51	PREDICTED: cysteine-rich motor neuron 1 protein-like isoform X1 [Monomorium pharaonis]
Gene.1008::CL419.Contig2_ES::g.1008::m.1008 Gene.1008::CL419.Contig2_ES::g.1008 ORF type:internal len:339 (-) CL419.Contig2_ES:3-1016(-)	1	339	LGP	287	289	25.51	PREDICTED: cysteine-rich motor neuron 1 protein-like [Biomphalaria glabrata]
Gene.1008::CL419.Contig2_ES::g.1008::m.1008 Gene.1008::CL419.Contig2_ES::g.1008 ORF type:internal len:339 (-) CL419.Contig2_ES:3-1016(-)	1	339	LGP	287	289	25.51	hypothetical protein SteCoe_16133 [Stentor coeruleus]
Gene.1008::CL419.Contig2_ES::g.1008::m.1008 Gene.1008::CL419.Contig2_ES::g.1008 ORF type:internal len:339 (-) CL419.Contig2_ES:3-1016(-)	1	339	LGP	287	289	25.51	PREDICTED: uncharacterized protein LOC105834238 isoform X2 [Monomorium pharaonis]
Gene.1032::CL436.Contig1_ES::g.1032::m.1032 Gene.1032::CL436.Contig1_ES::g.1032 ORF type:5prime_partial len:396 (-) CL436.Contig1_ES:302-1489(-)	1	397	LIY	186	188	19.28	hypothetical protein Phum_PHUM536440 [Pediculus humanus corporis] >EEB18831.1 hypothetical protein Phum_PHUM536440 [Pediculus humanus corporis]
Gene.1032::CL436.Contig1_ES::g.1032::m.1032 Gene.1032::CL436.Contig1_ES::g.1032 ORF type:5prime_partial len:396 (-) CL436.Contig1_ES:302-1489(-)	1	397	LIY	186	188	19.28	PREDICTED: uncharacterized protein LOC106143252 isoform X2 [Amyelois transitella]
Gene.1032::CL436.Contig1_ES::g.1032::m.1032 Gene.1032::CL436.Contig1_ES::g.1032 ORF type:5prime_partial len:396 (-) CL436.Contig1_ES:302-1489(-)	1	397	LIY	186	188	19.28	PREDICTED: uncharacterized protein LOC106120575 isoform X2 [Papilio xuthus]
Gene.1032::CL436.Contig1_ES::g.1032::m.1032 Gene.1032::CL436.Contig1_ES::g.1032 ORF type:5prime_partial len:396 (-) CL436.Contig1_ES:302-1489(-)	1	397	LIY	186	188	19.28	PREDICTED: mucin-5AC-like [Hyalella azteca]
Gene.1032::CL436.Contig1_ES::g.1032::m.1032 Gene.1032::CL436.Contig1_ES::g.1032 ORF type:5prime_partial len:396 (-) CL436.Contig1_ES:302-1489(-)	1	397	LIY	186	188	19.28	uncharacterized protein LOC110826786, partial [Zootermopsis nevadensis]
Gene.1032::CL436.Contig1_ES::g.1032::m.1032 Gene.1032::CL436.Contig1_ES::g.1032 ORF type:5prime_partial len:396 (-) CL436.Contig1_ES:302-1489(-)	1	397	GGY	158	160	19.28	hypothetical protein Phum_PHUM536440 [Pediculus humanus corporis] >EEB18831.1 hypothetical protein Phum_PHUM536440 [Pediculus humanus corporis]
Gene.1032::CL436.Contig1_ES::g.1032::m.1032 Gene.1032::CL436.Contig1_ES::g.1032 ORF type:5prime_partial len:396 (-) CL436.Contig1_ES:302-1489(-)	1	397	GGY	158	160	19.28	PREDICTED: uncharacterized protein LOC106143252 isoform X2 [Amyelois transitella]
Gene.1032::CL436.Contig1_ES::g.1032::m.1032 Gene.1032::CL436.Contig1_ES::g.1032 ORF type:5prime_partial len:396 (-) CL436.Contig1_ES:302-1489(-)	1	397	GGY	158	160	19.28	PREDICTED: uncharacterized protein LOC106120575 isoform X2 [Papilio xuthus]
Gene.1032::CL436.Contig1_ES::g.1032::m.1032 Gene.1032::CL436.Contig1_ES::g.1032 ORF type:5prime_partial len:396 (-) CL436.Contig1_ES:302-1489(-)	1	397	GGY	158	160	19.28	PREDICTED: mucin-5AC-like [Hyalella azteca]
Gene.1032::CL436.Contig1_ES::g.1032::m.1032 Gene.1032::CL436.Contig1_ES::g.1032 ORF type:5prime_partial len:396 (-) CL436.Contig1_ES:302-1489(-)	1	397	GGY	158	160	19.28	uncharacterized protein LOC110826786, partial [Zootermopsis nevadensis]
Gene.1033::CL436.Contig2_ES::g.1033::m.1033 Gene.1033::CL436.Contig2_ES::g.1033 ORF type:complete len:439 (+) CL436.Contig2_ES:73-1389(+)	1	440	LIY	229	231	19.68	PREDICTED: uncharacterized protein LOC107273170 isoform X4 [Cephus cinctus]
Gene.1033::CL436.Contig2_ES::g.1033::m.1033 Gene.1033::CL436.Contig2_ES::g.1033 ORF type:complete len:439 (+) CL436.Contig2_ES:73-1389(+)	1	440	LIY	229	231	19.68	PREDICTED: uncharacterized protein LOC106674178 isoform X2 [Cimex lectularius]
Gene.1033::CL436.Contig2_ES::g.1033::m.1033 Gene.1033::CL436.Contig2_ES::g.1033 ORF type:complete len:439 (+) CL436.Contig2_ES:73-1389(+)	1	440	LIY	229	231	19.68	PREDICTED: uncharacterized protein LOC106687868 isoform X2 [Halyomorpha halys]
Gene.1033::CL436.Contig2_ES::g.1033::m.1033 Gene.1033::CL436.Contig2_ES::g.1033 ORF type:complete len:439 (+) CL436.Contig2_ES:73-1389(+)	1	440	LIY	229	231	19.68	PREDICTED: uncharacterized protein LOC106674178 isoform X1 [Cimex lectularius]
Gene.1033::CL436.Contig2_ES::g.1033::m.1033 Gene.1033::CL436.Contig2_ES::g.1033 ORF type:complete len:439 (+) CL436.Contig2_ES:73-1389(+)	1	440	LIY	229	231	19.68	PREDICTED: uncharacterized protein LOC109039472 isoform X2 [Bemisia tabaci]
Gene.1033::CL436.Contig2_ES::g.1033::m.1033 Gene.1033::CL436.Contig2_ES::g.1033 ORF type:complete len:439 (+) CL436.Contig2_ES:73-1389(+)	1	440	GGY	201	203	19.68	PREDICTED: uncharacterized protein LOC107273170 isoform X4 [Cephus cinctus]
Gene.1033::CL436.Contig2_ES::g.1033::m.1033 Gene.1033::CL436.Contig2_ES::g.1033 ORF type:complete len:439 (+) CL436.Contig2_ES:73-1389(+)	1	440	GGY	201	203	19.68	PREDICTED: uncharacterized protein LOC106674178 isoform X2 [Cimex lectularius]
Gene.1033::CL436.Contig2_ES::g.1033::m.1033 Gene.1033::CL436.Contig2_ES::g.1033 ORF type:complete len:439 (+) CL436.Contig2_ES:73-1389(+)	1	440	GGY	201	203	19.68	PREDICTED: uncharacterized protein LOC106687868 isoform X2 [Halyomorpha halys]
Gene.1033::CL436.Contig2_ES::g.1033::m.1033 Gene.1033::CL436.Contig2_ES::g.1033 ORF type:complete len:439 (+) CL436.Contig2_ES:73-1389(+)	1	440	GGY	201	203	19.68	PREDICTED: uncharacterized protein LOC106674178 isoform X1 [Cimex lectularius]
Gene.1033::CL436.Contig2_ES::g.1033::m.1033 Gene.1033::CL436.Contig2_ES::g.1033 ORF type:complete len:439 (+) CL436.Contig2_ES:73-1389(+)	1	440	GGY	201	203	19.68	PREDICTED: uncharacterized protein LOC109039472 isoform X2 [Bemisia tabaci]
Gene.1036::CL438.Contig1_ES::g.1036::m.1036 Gene.1036::CL438.Contig1_ES::g.1036 ORF type:5prime_partial len:300 (-) CL438.Contig1_ES:64-963(-)	1	301	MAP	39	41	27.28	PREDICTED: tigger transposable element-derived protein 6 [Equus asinus]
Gene.1036::CL438.Contig1_ES::g.1036::m.1036 Gene.1036::CL438.Contig1_ES::g.1036 ORF type:5prime_partial len:300 (-) CL438.Contig1_ES:64-963(-)	1	301	MAP	39	41	27.28	PREDICTED: tigger transposable element-derived protein 6 [Acinonyx jubatus]
Gene.1036::CL438.Contig1_ES::g.1036::m.1036 Gene.1036::CL438.Contig1_ES::g.1036 ORF type:5prime_partial len:300 (-) CL438.Contig1_ES:64-963(-)	1	301	MAP	39	41	27.28	PREDICTED: LOW QUALITY PROTEIN: tigger transposable element-derived protein 6 [Equus przewalskii]
Gene.1036::CL438.Contig1_ES::g.1036::m.1036 Gene.1036::CL438.Contig1_ES::g.1036 ORF type:5prime_partial len:300 (-) CL438.Contig1_ES:64-963(-)	1	301	MAP	39	41	27.28	tigger transposable element-derived protein 6 [Equus caballus] >CAG27692.1 tigger transposable element derived 14 [Equus caballus]
Gene.1036::CL438.Contig1_ES::g.1036::m.1036 Gene.1036::CL438.Contig1_ES::g.1036 ORF type:5prime_partial len:300 (-) CL438.Contig1_ES:64-963(-)	1	301	MAP	39	41	27.28	PREDICTED: tigger transposable element-derived protein 6 [Galeopterus variegatus]
Gene.1037::CL438.Contig2_ES::g.1037::m.1037 Gene.1037::CL438.Contig2_ES::g.1037 ORF type:complete len:334 (-) CL438.Contig2_ES:64-1065(-)	1	335	MAP	50	52	4.86	PREDICTED: tigger transposable element-derived protein 6 [Propithecus coquereli] >XP_012513765.1 PREDICTED: tigger transposable element-derived protein 6 [Propithecus coquereli]
Gene.1037::CL438.Contig2_ES::g.1037::m.1037 Gene.1037::CL438.Contig2_ES::g.1037 ORF type:complete len:334 (-) CL438.Contig2_ES:64-1065(-)	1	335	MAP	50	52	4.86	tigger transposable element-derived protein 6 [Equus caballus] >CAG27692.1 tigger transposable element derived 14 [Equus caballus]
Gene.1037::CL438.Contig2_ES::g.1037::m.1037 Gene.1037::CL438.Contig2_ES::g.1037 ORF type:complete len:334 (-) CL438.Contig2_ES:64-1065(-)	1	335	MAP	50	52	4.86	PREDICTED: tigger transposable element-derived protein 6 [Panthera tigris altaica] >XP_019319950.1 PREDICTED: tigger transposable element-derived protein 6 [Panthera pardus]
Gene.1037::CL438.Contig2_ES::g.1037::m.1037 Gene.1037::CL438.Contig2_ES::g.1037 ORF type:complete len:334 (-) CL438.Contig2_ES:64-1065(-)	1	335	MAP	50	52	4.86	PREDICTED: tigger transposable element-derived protein 6 [Equus asinus]
Gene.1037::CL438.Contig2_ES::g.1037::m.1037 Gene.1037::CL438.Contig2_ES::g.1037 ORF type:complete len:334 (-) CL438.Contig2_ES:64-1065(-)	1	335	MAP	50	52	4.86	PREDICTED: LOW QUALITY PROTEIN: tigger transposable element-derived protein 6 [Equus przewalskii]
Gene.134::CL44.Contig1_ES::g.134::m.134 Gene.134::CL44.Contig1_ES::g.134 ORF type:complete len:376 (-) CL44.Contig1_ES:28-1155(-)	1	377	VFPS	30	33	54.32	alpha actin [Homarus americanus]
Gene.134::CL44.Contig1_ES::g.134::m.134 Gene.134::CL44.Contig1_ES::g.134 ORF type:complete len:376 (-) CL44.Contig1_ES:28-1155(-)	1	377	VFPS	30	33	54.32	PREDICTED: actin, muscle-like isoform X1 [Rhinopithecus roxellana]
Gene.134::CL44.Contig1_ES::g.134::m.134 Gene.134::CL44.Contig1_ES::g.134 ORF type:complete len:376 (-) CL44.Contig1_ES:28-1155(-)	1	377	VFPS	30	33	54.32	beta-actin [Scylla paramamosain] >AGO59958.1 beta-actin [Scylla paramamosain]
Gene.134::CL44.Contig1_ES::g.134::m.134 Gene.134::CL44.Contig1_ES::g.134 ORF type:complete len:376 (-) CL44.Contig1_ES:28-1155(-)	1	377	VFPS	30	33	54.32	skeletal muscle actin 2 [Homarus americanus]
Gene.134::CL44.Contig1_ES::g.134::m.134 Gene.134::CL44.Contig1_ES::g.134 ORF type:complete len:376 (-) CL44.Contig1_ES:28-1155(-)	1	377	VFPS	30	33	54.32	cardiac muscle actin [Portunus trituberculatus]
Gene.137::CL44.Contig3_ES::g.137::m.137 Gene.137::CL44.Contig3_ES::g.137 ORF type:3prime_partial len:359 (-) CL44.Contig3_ES:1-1074(-)	1	359	VFPS	31	34	93.6	skeletal muscle actin 7 [Homarus americanus]
Gene.137::CL44.Contig3_ES::g.137::m.137 Gene.137::CL44.Contig3_ES::g.137 ORF type:3prime_partial len:359 (-) CL44.Contig3_ES:1-1074(-)	1	359	VFPS	31	34	93.6	Actin, muscle [Lepeophtheirus salmonis]
Gene.137::CL44.Contig3_ES::g.137::m.137 Gene.137::CL44.Contig3_ES::g.137 ORF type:3prime_partial len:359 (-) CL44.Contig3_ES:1-1074(-)	1	359	VFPS	31	34	93.6	skeletal muscle actin 8 [Homarus americanus]
Gene.137::CL44.Contig3_ES::g.137::m.137 Gene.137::CL44.Contig3_ES::g.137 ORF type:3prime_partial len:359 (-) CL44.Contig3_ES:1-1074(-)	1	359	VFPS	31	34	93.6	actin T2 [Litopenaeus vannamei]
Gene.137::CL44.Contig3_ES::g.137::m.137 Gene.137::CL44.Contig3_ES::g.137 ORF type:3prime_partial len:359 (-) CL44.Contig3_ES:1-1074(-)	1	359	VFPS	31	34	93.6	actin [Lepeophtheirus salmonis] >ACO12274.1 Actin-5C [Lepeophtheirus salmonis]
Gene.138::CL44.Contig4_ES::g.138::m.138 Gene.138::CL44.Contig4_ES::g.138 ORF type:complete len:377 (+) CL44.Contig4_ES:86-1216(+)	1	378	VFPS	31	34	1075.49	beta-actin [Litopenaeus vannamei] >BAB41102.1 actin [Marsupenaeus japonicus] >CAE46725.1 beta actin [Homarus gammarus] >AAU04441.1 beta-actin [Macrobrachium rosenbergii] >AAY85815.1 beta-actin [Callinectes sapidus] >ABB05541.1 beta actin [Fenneropenaeus chinensis] >ADG45301.1 actin [Marsupenaeus japonicus] >ADG45303.1 actin [Marsupenaeus japonicus] >ADG45304.1 actin [Marsupenaeus japonicus] >ADG4…
Gene.138::CL44.Contig4_ES::g.138::m.138 Gene.138::CL44.Contig4_ES::g.138 ORF type:complete len:377 (+) CL44.Contig4_ES:86-1216(+)	1	378	VFPS	31	34	1075.49	beta actin [Pacifastacus leniusculus]
Gene.138::CL44.Contig4_ES::g.138::m.138 Gene.138::CL44.Contig4_ES::g.138 ORF type:complete len:377 (+) CL44.Contig4_ES:86-1216(+)	1	378	VFPS	31	34	1075.49	actin [Marsupenaeus japonicus]
Gene.138::CL44.Contig4_ES::g.138::m.138 Gene.138::CL44.Contig4_ES::g.138 ORF type:complete len:377 (+) CL44.Contig4_ES:86-1216(+)	1	378	VFPS	31	34	1075.49	PREDICTED: actin-5C [Hyalella azteca]
Gene.138::CL44.Contig4_ES::g.138::m.138 Gene.138::CL44.Contig4_ES::g.138 ORF type:complete len:377 (+) CL44.Contig4_ES:86-1216(+)	1	378	VFPS	31	34	1075.49	beta-actin [Scylla paramamosain]
Gene.140::CL44.Contig5_ES::g.140::m.140 Gene.140::CL44.Contig5_ES::g.140 ORF type:complete len:377 (+) CL44.Contig5_ES:86-1216(+)	1	378	VFPS	31	34	1383.7	beta-actin [Litopenaeus vannamei] >BAB41102.1 actin [Marsupenaeus japonicus] >CAE46725.1 beta actin [Homarus gammarus] >AAU04441.1 beta-actin [Macrobrachium rosenbergii] >AAY85815.1 beta-actin [Callinectes sapidus] >ABB05541.1 beta actin [Fenneropenaeus chinensis] >ADG45301.1 actin [Marsupenaeus japonicus] >ADG45303.1 actin [Marsupenaeus japonicus] >ADG45304.1 actin [Marsupenaeus japonicus] >ADG4…
Gene.140::CL44.Contig5_ES::g.140::m.140 Gene.140::CL44.Contig5_ES::g.140 ORF type:complete len:377 (+) CL44.Contig5_ES:86-1216(+)	1	378	VFPS	31	34	1383.7	beta-actin [Scylla paramamosain]
Gene.140::CL44.Contig5_ES::g.140::m.140 Gene.140::CL44.Contig5_ES::g.140 ORF type:complete len:377 (+) CL44.Contig5_ES:86-1216(+)	1	378	VFPS	31	34	1383.7	PREDICTED: actin-5C [Hyalella azteca]
Gene.140::CL44.Contig5_ES::g.140::m.140 Gene.140::CL44.Contig5_ES::g.140 ORF type:complete len:377 (+) CL44.Contig5_ES:86-1216(+)	1	378	VFPS	31	34	1383.7	beta actin [Pacifastacus leniusculus]
Gene.140::CL44.Contig5_ES::g.140::m.140 Gene.140::CL44.Contig5_ES::g.140 ORF type:complete len:377 (+) CL44.Contig5_ES:86-1216(+)	1	378	VFPS	31	34	1383.7	actin [Marsupenaeus japonicus]
Gene.1038::CL441.Contig1_ES::g.1038::m.1038 Gene.1038::CL441.Contig1_ES::g.1038 ORF type:internal len:110 (+) CL441.Contig1_ES:2-328(+)	1	110	GGY	43	45	#N/A
Gene.1041::CL441.Contig4_ES::g.1041::m.1041 Gene.1041::CL441.Contig4_ES::g.1041 ORF type:internal len:114 (+) CL441.Contig4_ES:2-340(+)	1	114	GGY	43	45	22.88
Gene.1047::CL447.Contig2_ES::g.1047::m.1047 Gene.1047::CL447.Contig2_ES::g.1047 ORF type:5prime_partial len:204 (-) CL447.Contig2_ES:430-1041(-)	1	205	GLP	150	152	115.01
Gene.1049::CL447.Contig3_ES::g.1049::m.1049 Gene.1049::CL447.Contig3_ES::g.1049 ORF type:5prime_partial len:269 (-) CL447.Contig3_ES:288-1094(-)	1	270	GLP	217	219	188.32
Gene.1059::CL452.Contig1_ES::g.1059::m.1059 Gene.1059::CL452.Contig1_ES::g.1059 ORF type:complete len:226 (+) CL452.Contig1_ES:1321-1998(+)	1	227	LIY	211	213	41.73	Protein YIPF3 [Crassostrea gigas]
Gene.1059::CL452.Contig1_ES::g.1059::m.1059 Gene.1059::CL452.Contig1_ES::g.1059 ORF type:complete len:226 (+) CL452.Contig1_ES:1321-1998(+)	1	227	LIY	211	213	41.73	protein YIPF3-like isoform X2 [Crassostrea virginica]
Gene.1059::CL452.Contig1_ES::g.1059::m.1059 Gene.1059::CL452.Contig1_ES::g.1059 ORF type:complete len:226 (+) CL452.Contig1_ES:1321-1998(+)	1	227	LIY	211	213	41.73	YIPF3-like protein, partial [Pandalus platyceros]
Gene.1059::CL452.Contig1_ES::g.1059::m.1059 Gene.1059::CL452.Contig1_ES::g.1059 ORF type:complete len:226 (+) CL452.Contig1_ES:1321-1998(+)	1	227	LIY	211	213	41.73	PREDICTED: protein YIPF3 isoform X1 [Crassostrea gigas]
Gene.1059::CL452.Contig1_ES::g.1059::m.1059 Gene.1059::CL452.Contig1_ES::g.1059 ORF type:complete len:226 (+) CL452.Contig1_ES:1321-1998(+)	1	227	LIY	211	213	41.73	protein YIPF3-like isoform X1 [Crassostrea virginica] >XP_022307932.1 protein YIPF3-like isoform X1 [Crassostrea virginica]
Gene.1059::CL452.Contig1_ES::g.1059::m.1059 Gene.1059::CL452.Contig1_ES::g.1059 ORF type:complete len:226 (+) CL452.Contig1_ES:1321-1998(+)	1	227	LKP	39	41	41.73	Protein YIPF3 [Crassostrea gigas]
Gene.1059::CL452.Contig1_ES::g.1059::m.1059 Gene.1059::CL452.Contig1_ES::g.1059 ORF type:complete len:226 (+) CL452.Contig1_ES:1321-1998(+)	1	227	LKP	39	41	41.73	protein YIPF3-like isoform X2 [Crassostrea virginica]
Gene.1059::CL452.Contig1_ES::g.1059::m.1059 Gene.1059::CL452.Contig1_ES::g.1059 ORF type:complete len:226 (+) CL452.Contig1_ES:1321-1998(+)	1	227	LKP	39	41	41.73	YIPF3-like protein, partial [Pandalus platyceros]
Gene.1059::CL452.Contig1_ES::g.1059::m.1059 Gene.1059::CL452.Contig1_ES::g.1059 ORF type:complete len:226 (+) CL452.Contig1_ES:1321-1998(+)	1	227	LKP	39	41	41.73	PREDICTED: protein YIPF3 isoform X1 [Crassostrea gigas]
Gene.1059::CL452.Contig1_ES::g.1059::m.1059 Gene.1059::CL452.Contig1_ES::g.1059 ORF type:complete len:226 (+) CL452.Contig1_ES:1321-1998(+)	1	227	LKP	39	41	41.73	protein YIPF3-like isoform X1 [Crassostrea virginica] >XP_022307932.1 protein YIPF3-like isoform X1 [Crassostrea virginica]
Gene.1061::CL452.Contig2_ES::g.1061::m.1061 Gene.1061::CL452.Contig2_ES::g.1061 ORF type:complete len:226 (+) CL452.Contig2_ES:1266-1943(+)	1	227	LIY	211	213	19.86	Protein YIPF3 [Crassostrea gigas]
Gene.1061::CL452.Contig2_ES::g.1061::m.1061 Gene.1061::CL452.Contig2_ES::g.1061 ORF type:complete len:226 (+) CL452.Contig2_ES:1266-1943(+)	1	227	LIY	211	213	19.86	protein YIPF3-like isoform X1 [Crassostrea virginica] >XP_022307932.1 protein YIPF3-like isoform X1 [Crassostrea virginica]
Gene.1061::CL452.Contig2_ES::g.1061::m.1061 Gene.1061::CL452.Contig2_ES::g.1061 ORF type:complete len:226 (+) CL452.Contig2_ES:1266-1943(+)	1	227	LIY	211	213	19.86	YIPF3-like protein, partial [Pandalus platyceros]
Gene.1061::CL452.Contig2_ES::g.1061::m.1061 Gene.1061::CL452.Contig2_ES::g.1061 ORF type:complete len:226 (+) CL452.Contig2_ES:1266-1943(+)	1	227	LIY	211	213	19.86	PREDICTED: protein YIPF3 isoform X1 [Crassostrea gigas]
Gene.1061::CL452.Contig2_ES::g.1061::m.1061 Gene.1061::CL452.Contig2_ES::g.1061 ORF type:complete len:226 (+) CL452.Contig2_ES:1266-1943(+)	1	227	LIY	211	213	19.86	protein YIPF3-like isoform X2 [Crassostrea virginica]
Gene.1061::CL452.Contig2_ES::g.1061::m.1061 Gene.1061::CL452.Contig2_ES::g.1061 ORF type:complete len:226 (+) CL452.Contig2_ES:1266-1943(+)	1	227	LKP	39	41	19.86	Protein YIPF3 [Crassostrea gigas]
Gene.1061::CL452.Contig2_ES::g.1061::m.1061 Gene.1061::CL452.Contig2_ES::g.1061 ORF type:complete len:226 (+) CL452.Contig2_ES:1266-1943(+)	1	227	LKP	39	41	19.86	protein YIPF3-like isoform X1 [Crassostrea virginica] >XP_022307932.1 protein YIPF3-like isoform X1 [Crassostrea virginica]
Gene.1061::CL452.Contig2_ES::g.1061::m.1061 Gene.1061::CL452.Contig2_ES::g.1061 ORF type:complete len:226 (+) CL452.Contig2_ES:1266-1943(+)	1	227	LKP	39	41	19.86	YIPF3-like protein, partial [Pandalus platyceros]
Gene.1061::CL452.Contig2_ES::g.1061::m.1061 Gene.1061::CL452.Contig2_ES::g.1061 ORF type:complete len:226 (+) CL452.Contig2_ES:1266-1943(+)	1	227	LKP	39	41	19.86	PREDICTED: protein YIPF3 isoform X1 [Crassostrea gigas]
Gene.1061::CL452.Contig2_ES::g.1061::m.1061 Gene.1061::CL452.Contig2_ES::g.1061 ORF type:complete len:226 (+) CL452.Contig2_ES:1266-1943(+)	1	227	LKP	39	41	19.86	protein YIPF3-like isoform X2 [Crassostrea virginica]
Gene.1063::CL453.Contig1_ES::g.1063::m.1063 Gene.1063::CL453.Contig1_ES::g.1063 ORF type:5prime_partial len:1104 (+) CL453.Contig1_ES:1-3312(+)	1	1105	MKP	362	364	173.53	NAD(P) transhydrogenase, mitochondrial [Orchesella cincta]
Gene.1063::CL453.Contig1_ES::g.1063::m.1063 Gene.1063::CL453.Contig1_ES::g.1063 ORF type:5prime_partial len:1104 (+) CL453.Contig1_ES:1-3312(+)	1	1105	MKP	362	364	173.53	PREDICTED: NAD(P) transhydrogenase, mitochondrial-like [Aplysia californica]
Gene.1063::CL453.Contig1_ES::g.1063::m.1063 Gene.1063::CL453.Contig1_ES::g.1063 ORF type:5prime_partial len:1104 (+) CL453.Contig1_ES:1-3312(+)	1	1105	MKP	362	364	173.53	hypothetical protein DAPPUDRAFT_315656 [Daphnia pulex]
Gene.1063::CL453.Contig1_ES::g.1063::m.1063 Gene.1063::CL453.Contig1_ES::g.1063 ORF type:5prime_partial len:1104 (+) CL453.Contig1_ES:1-3312(+)	1	1105	MKP	362	364	173.53	NAD(P) transhydrogenase beta subunit, partial [Procambarus clarkii]
Gene.1063::CL453.Contig1_ES::g.1063::m.1063 Gene.1063::CL453.Contig1_ES::g.1063 ORF type:5prime_partial len:1104 (+) CL453.Contig1_ES:1-3312(+)	1	1105	MKP	362	364	173.53	NAD(P) transhydrogenase, mitochondrial [Daphnia magna]
Gene.1063::CL453.Contig1_ES::g.1063::m.1063 Gene.1063::CL453.Contig1_ES::g.1063 ORF type:5prime_partial len:1104 (+) CL453.Contig1_ES:1-3312(+)	1	1105	LRP	159	161	173.53	NAD(P) transhydrogenase, mitochondrial [Orchesella cincta]
Gene.1063::CL453.Contig1_ES::g.1063::m.1063 Gene.1063::CL453.Contig1_ES::g.1063 ORF type:5prime_partial len:1104 (+) CL453.Contig1_ES:1-3312(+)	1	1105	LRP	159	161	173.53	PREDICTED: NAD(P) transhydrogenase, mitochondrial-like [Aplysia californica]
Gene.1063::CL453.Contig1_ES::g.1063::m.1063 Gene.1063::CL453.Contig1_ES::g.1063 ORF type:5prime_partial len:1104 (+) CL453.Contig1_ES:1-3312(+)	1	1105	LRP	159	161	173.53	hypothetical protein DAPPUDRAFT_315656 [Daphnia pulex]
Gene.1063::CL453.Contig1_ES::g.1063::m.1063 Gene.1063::CL453.Contig1_ES::g.1063 ORF type:5prime_partial len:1104 (+) CL453.Contig1_ES:1-3312(+)	1	1105	LRP	159	161	173.53	NAD(P) transhydrogenase beta subunit, partial [Procambarus clarkii]
Gene.1063::CL453.Contig1_ES::g.1063::m.1063 Gene.1063::CL453.Contig1_ES::g.1063 ORF type:5prime_partial len:1104 (+) CL453.Contig1_ES:1-3312(+)	1	1105	LRP	159	161	173.53	NAD(P) transhydrogenase, mitochondrial [Daphnia magna]
Gene.1063::CL453.Contig1_ES::g.1063::m.1063 Gene.1063::CL453.Contig1_ES::g.1063 ORF type:5prime_partial len:1104 (+) CL453.Contig1_ES:1-3312(+)	1	1105	VRF	975	977	173.53	NAD(P) transhydrogenase, mitochondrial [Orchesella cincta]
Gene.1063::CL453.Contig1_ES::g.1063::m.1063 Gene.1063::CL453.Contig1_ES::g.1063 ORF type:5prime_partial len:1104 (+) CL453.Contig1_ES:1-3312(+)	1	1105	VRF	975	977	173.53	PREDICTED: NAD(P) transhydrogenase, mitochondrial-like [Aplysia californica]
Gene.1063::CL453.Contig1_ES::g.1063::m.1063 Gene.1063::CL453.Contig1_ES::g.1063 ORF type:5prime_partial len:1104 (+) CL453.Contig1_ES:1-3312(+)	1	1105	VRF	975	977	173.53	hypothetical protein DAPPUDRAFT_315656 [Daphnia pulex]
Gene.1063::CL453.Contig1_ES::g.1063::m.1063 Gene.1063::CL453.Contig1_ES::g.1063 ORF type:5prime_partial len:1104 (+) CL453.Contig1_ES:1-3312(+)	1	1105	VRF	975	977	173.53	NAD(P) transhydrogenase beta subunit, partial [Procambarus clarkii]
Gene.1063::CL453.Contig1_ES::g.1063::m.1063 Gene.1063::CL453.Contig1_ES::g.1063 ORF type:5prime_partial len:1104 (+) CL453.Contig1_ES:1-3312(+)	1	1105	VRF	975	977	173.53	NAD(P) transhydrogenase, mitochondrial [Daphnia magna]
Gene.1063::CL453.Contig1_ES::g.1063::m.1063 Gene.1063::CL453.Contig1_ES::g.1063 ORF type:5prime_partial len:1104 (+) CL453.Contig1_ES:1-3312(+)	1	1105	GGY	311	313	173.53	NAD(P) transhydrogenase, mitochondrial [Orchesella cincta]
Gene.1063::CL453.Contig1_ES::g.1063::m.1063 Gene.1063::CL453.Contig1_ES::g.1063 ORF type:5prime_partial len:1104 (+) CL453.Contig1_ES:1-3312(+)	1	1105	GGY	311	313	173.53	PREDICTED: NAD(P) transhydrogenase, mitochondrial-like [Aplysia californica]
Gene.1063::CL453.Contig1_ES::g.1063::m.1063 Gene.1063::CL453.Contig1_ES::g.1063 ORF type:5prime_partial len:1104 (+) CL453.Contig1_ES:1-3312(+)	1	1105	GGY	311	313	173.53	hypothetical protein DAPPUDRAFT_315656 [Daphnia pulex]
Gene.1063::CL453.Contig1_ES::g.1063::m.1063 Gene.1063::CL453.Contig1_ES::g.1063 ORF type:5prime_partial len:1104 (+) CL453.Contig1_ES:1-3312(+)	1	1105	GGY	311	313	173.53	NAD(P) transhydrogenase beta subunit, partial [Procambarus clarkii]
Gene.1063::CL453.Contig1_ES::g.1063::m.1063 Gene.1063::CL453.Contig1_ES::g.1063 ORF type:5prime_partial len:1104 (+) CL453.Contig1_ES:1-3312(+)	1	1105	GGY	311	313	173.53	NAD(P) transhydrogenase, mitochondrial [Daphnia magna]
Gene.1063::CL453.Contig1_ES::g.1063::m.1063 Gene.1063::CL453.Contig1_ES::g.1063 ORF type:5prime_partial len:1104 (+) CL453.Contig1_ES:1-3312(+)	1	1105	GGY	564	566	173.53	NAD(P) transhydrogenase, mitochondrial [Orchesella cincta]
Gene.1063::CL453.Contig1_ES::g.1063::m.1063 Gene.1063::CL453.Contig1_ES::g.1063 ORF type:5prime_partial len:1104 (+) CL453.Contig1_ES:1-3312(+)	1	1105	GGY	564	566	173.53	PREDICTED: NAD(P) transhydrogenase, mitochondrial-like [Aplysia californica]
Gene.1063::CL453.Contig1_ES::g.1063::m.1063 Gene.1063::CL453.Contig1_ES::g.1063 ORF type:5prime_partial len:1104 (+) CL453.Contig1_ES:1-3312(+)	1	1105	GGY	564	566	173.53	hypothetical protein DAPPUDRAFT_315656 [Daphnia pulex]
Gene.1063::CL453.Contig1_ES::g.1063::m.1063 Gene.1063::CL453.Contig1_ES::g.1063 ORF type:5prime_partial len:1104 (+) CL453.Contig1_ES:1-3312(+)	1	1105	GGY	564	566	173.53	NAD(P) transhydrogenase beta subunit, partial [Procambarus clarkii]
Gene.1063::CL453.Contig1_ES::g.1063::m.1063 Gene.1063::CL453.Contig1_ES::g.1063 ORF type:5prime_partial len:1104 (+) CL453.Contig1_ES:1-3312(+)	1	1105	GGY	564	566	173.53	NAD(P) transhydrogenase, mitochondrial [Daphnia magna]
Gene.1063::CL453.Contig1_ES::g.1063::m.1063 Gene.1063::CL453.Contig1_ES::g.1063 ORF type:5prime_partial len:1104 (+) CL453.Contig1_ES:1-3312(+)	1	1105	GGY	623	625	173.53	NAD(P) transhydrogenase, mitochondrial [Orchesella cincta]
Gene.1063::CL453.Contig1_ES::g.1063::m.1063 Gene.1063::CL453.Contig1_ES::g.1063 ORF type:5prime_partial len:1104 (+) CL453.Contig1_ES:1-3312(+)	1	1105	GGY	623	625	173.53	PREDICTED: NAD(P) transhydrogenase, mitochondrial-like [Aplysia californica]
Gene.1063::CL453.Contig1_ES::g.1063::m.1063 Gene.1063::CL453.Contig1_ES::g.1063 ORF type:5prime_partial len:1104 (+) CL453.Contig1_ES:1-3312(+)	1	1105	GGY	623	625	173.53	hypothetical protein DAPPUDRAFT_315656 [Daphnia pulex]
Gene.1063::CL453.Contig1_ES::g.1063::m.1063 Gene.1063::CL453.Contig1_ES::g.1063 ORF type:5prime_partial len:1104 (+) CL453.Contig1_ES:1-3312(+)	1	1105	GGY	623	625	173.53	NAD(P) transhydrogenase beta subunit, partial [Procambarus clarkii]
Gene.1063::CL453.Contig1_ES::g.1063::m.1063 Gene.1063::CL453.Contig1_ES::g.1063 ORF type:5prime_partial len:1104 (+) CL453.Contig1_ES:1-3312(+)	1	1105	GGY	623	625	173.53	NAD(P) transhydrogenase, mitochondrial [Daphnia magna]
Gene.1064::CL453.Contig2_ES::g.1064::m.1064 Gene.1064::CL453.Contig2_ES::g.1064 ORF type:5prime_partial len:1104 (+) CL453.Contig2_ES:1-3312(+)	1	1105	MKP	362	364	116.37	NAD(P) transhydrogenase, mitochondrial [Daphnia magna]
Gene.1064::CL453.Contig2_ES::g.1064::m.1064 Gene.1064::CL453.Contig2_ES::g.1064 ORF type:5prime_partial len:1104 (+) CL453.Contig2_ES:1-3312(+)	1	1105	MKP	362	364	116.37	hypothetical protein DAPPUDRAFT_315656 [Daphnia pulex]
Gene.1064::CL453.Contig2_ES::g.1064::m.1064 Gene.1064::CL453.Contig2_ES::g.1064 ORF type:5prime_partial len:1104 (+) CL453.Contig2_ES:1-3312(+)	1	1105	MKP	362	364	116.37	PREDICTED: NAD(P) transhydrogenase, mitochondrial-like [Aplysia californica]
Gene.1064::CL453.Contig2_ES::g.1064::m.1064 Gene.1064::CL453.Contig2_ES::g.1064 ORF type:5prime_partial len:1104 (+) CL453.Contig2_ES:1-3312(+)	1	1105	MKP	362	364	116.37	NAD(P) transhydrogenase, mitochondrial [Orchesella cincta]
Gene.1064::CL453.Contig2_ES::g.1064::m.1064 Gene.1064::CL453.Contig2_ES::g.1064 ORF type:5prime_partial len:1104 (+) CL453.Contig2_ES:1-3312(+)	1	1105	MKP	362	364	116.37	NAD(P) transhydrogenase beta subunit, partial [Procambarus clarkii]
Gene.1064::CL453.Contig2_ES::g.1064::m.1064 Gene.1064::CL453.Contig2_ES::g.1064 ORF type:5prime_partial len:1104 (+) CL453.Contig2_ES:1-3312(+)	1	1105	LRP	159	161	116.37	NAD(P) transhydrogenase, mitochondrial [Daphnia magna]
Gene.1064::CL453.Contig2_ES::g.1064::m.1064 Gene.1064::CL453.Contig2_ES::g.1064 ORF type:5prime_partial len:1104 (+) CL453.Contig2_ES:1-3312(+)	1	1105	LRP	159	161	116.37	hypothetical protein DAPPUDRAFT_315656 [Daphnia pulex]
Gene.1064::CL453.Contig2_ES::g.1064::m.1064 Gene.1064::CL453.Contig2_ES::g.1064 ORF type:5prime_partial len:1104 (+) CL453.Contig2_ES:1-3312(+)	1	1105	LRP	159	161	116.37	PREDICTED: NAD(P) transhydrogenase, mitochondrial-like [Aplysia californica]
Gene.1064::CL453.Contig2_ES::g.1064::m.1064 Gene.1064::CL453.Contig2_ES::g.1064 ORF type:5prime_partial len:1104 (+) CL453.Contig2_ES:1-3312(+)	1	1105	LRP	159	161	116.37	NAD(P) transhydrogenase, mitochondrial [Orchesella cincta]
Gene.1064::CL453.Contig2_ES::g.1064::m.1064 Gene.1064::CL453.Contig2_ES::g.1064 ORF type:5prime_partial len:1104 (+) CL453.Contig2_ES:1-3312(+)	1	1105	LRP	159	161	116.37	NAD(P) transhydrogenase beta subunit, partial [Procambarus clarkii]
Gene.1064::CL453.Contig2_ES::g.1064::m.1064 Gene.1064::CL453.Contig2_ES::g.1064 ORF type:5prime_partial len:1104 (+) CL453.Contig2_ES:1-3312(+)	1	1105	VRF	975	977	116.37	NAD(P) transhydrogenase, mitochondrial [Daphnia magna]
Gene.1064::CL453.Contig2_ES::g.1064::m.1064 Gene.1064::CL453.Contig2_ES::g.1064 ORF type:5prime_partial len:1104 (+) CL453.Contig2_ES:1-3312(+)	1	1105	VRF	975	977	116.37	hypothetical protein DAPPUDRAFT_315656 [Daphnia pulex]
Gene.1064::CL453.Contig2_ES::g.1064::m.1064 Gene.1064::CL453.Contig2_ES::g.1064 ORF type:5prime_partial len:1104 (+) CL453.Contig2_ES:1-3312(+)	1	1105	VRF	975	977	116.37	PREDICTED: NAD(P) transhydrogenase, mitochondrial-like [Aplysia californica]
Gene.1064::CL453.Contig2_ES::g.1064::m.1064 Gene.1064::CL453.Contig2_ES::g.1064 ORF type:5prime_partial len:1104 (+) CL453.Contig2_ES:1-3312(+)	1	1105	VRF	975	977	116.37	NAD(P) transhydrogenase, mitochondrial [Orchesella cincta]
Gene.1064::CL453.Contig2_ES::g.1064::m.1064 Gene.1064::CL453.Contig2_ES::g.1064 ORF type:5prime_partial len:1104 (+) CL453.Contig2_ES:1-3312(+)	1	1105	VRF	975	977	116.37	NAD(P) transhydrogenase beta subunit, partial [Procambarus clarkii]
Gene.1064::CL453.Contig2_ES::g.1064::m.1064 Gene.1064::CL453.Contig2_ES::g.1064 ORF type:5prime_partial len:1104 (+) CL453.Contig2_ES:1-3312(+)	1	1105	GGY	311	313	116.37	NAD(P) transhydrogenase, mitochondrial [Daphnia magna]
Gene.1064::CL453.Contig2_ES::g.1064::m.1064 Gene.1064::CL453.Contig2_ES::g.1064 ORF type:5prime_partial len:1104 (+) CL453.Contig2_ES:1-3312(+)	1	1105	GGY	311	313	116.37	hypothetical protein DAPPUDRAFT_315656 [Daphnia pulex]
Gene.1064::CL453.Contig2_ES::g.1064::m.1064 Gene.1064::CL453.Contig2_ES::g.1064 ORF type:5prime_partial len:1104 (+) CL453.Contig2_ES:1-3312(+)	1	1105	GGY	311	313	116.37	PREDICTED: NAD(P) transhydrogenase, mitochondrial-like [Aplysia californica]
Gene.1064::CL453.Contig2_ES::g.1064::m.1064 Gene.1064::CL453.Contig2_ES::g.1064 ORF type:5prime_partial len:1104 (+) CL453.Contig2_ES:1-3312(+)	1	1105	GGY	311	313	116.37	NAD(P) transhydrogenase, mitochondrial [Orchesella cincta]
Gene.1064::CL453.Contig2_ES::g.1064::m.1064 Gene.1064::CL453.Contig2_ES::g.1064 ORF type:5prime_partial len:1104 (+) CL453.Contig2_ES:1-3312(+)	1	1105	GGY	311	313	116.37	NAD(P) transhydrogenase beta subunit, partial [Procambarus clarkii]
Gene.1064::CL453.Contig2_ES::g.1064::m.1064 Gene.1064::CL453.Contig2_ES::g.1064 ORF type:5prime_partial len:1104 (+) CL453.Contig2_ES:1-3312(+)	1	1105	GGY	564	566	116.37	NAD(P) transhydrogenase, mitochondrial [Daphnia magna]
Gene.1064::CL453.Contig2_ES::g.1064::m.1064 Gene.1064::CL453.Contig2_ES::g.1064 ORF type:5prime_partial len:1104 (+) CL453.Contig2_ES:1-3312(+)	1	1105	GGY	564	566	116.37	hypothetical protein DAPPUDRAFT_315656 [Daphnia pulex]
Gene.1064::CL453.Contig2_ES::g.1064::m.1064 Gene.1064::CL453.Contig2_ES::g.1064 ORF type:5prime_partial len:1104 (+) CL453.Contig2_ES:1-3312(+)	1	1105	GGY	564	566	116.37	PREDICTED: NAD(P) transhydrogenase, mitochondrial-like [Aplysia californica]
Gene.1064::CL453.Contig2_ES::g.1064::m.1064 Gene.1064::CL453.Contig2_ES::g.1064 ORF type:5prime_partial len:1104 (+) CL453.Contig2_ES:1-3312(+)	1	1105	GGY	564	566	116.37	NAD(P) transhydrogenase, mitochondrial [Orchesella cincta]
Gene.1064::CL453.Contig2_ES::g.1064::m.1064 Gene.1064::CL453.Contig2_ES::g.1064 ORF type:5prime_partial len:1104 (+) CL453.Contig2_ES:1-3312(+)	1	1105	GGY	564	566	116.37	NAD(P) transhydrogenase beta subunit, partial [Procambarus clarkii]
Gene.1064::CL453.Contig2_ES::g.1064::m.1064 Gene.1064::CL453.Contig2_ES::g.1064 ORF type:5prime_partial len:1104 (+) CL453.Contig2_ES:1-3312(+)	1	1105	GGY	623	625	116.37	NAD(P) transhydrogenase, mitochondrial [Daphnia magna]
Gene.1064::CL453.Contig2_ES::g.1064::m.1064 Gene.1064::CL453.Contig2_ES::g.1064 ORF type:5prime_partial len:1104 (+) CL453.Contig2_ES:1-3312(+)	1	1105	GGY	623	625	116.37	hypothetical protein DAPPUDRAFT_315656 [Daphnia pulex]
Gene.1064::CL453.Contig2_ES::g.1064::m.1064 Gene.1064::CL453.Contig2_ES::g.1064 ORF type:5prime_partial len:1104 (+) CL453.Contig2_ES:1-3312(+)	1	1105	GGY	623	625	116.37	PREDICTED: NAD(P) transhydrogenase, mitochondrial-like [Aplysia californica]
Gene.1064::CL453.Contig2_ES::g.1064::m.1064 Gene.1064::CL453.Contig2_ES::g.1064 ORF type:5prime_partial len:1104 (+) CL453.Contig2_ES:1-3312(+)	1	1105	GGY	623	625	116.37	NAD(P) transhydrogenase, mitochondrial [Orchesella cincta]
Gene.1064::CL453.Contig2_ES::g.1064::m.1064 Gene.1064::CL453.Contig2_ES::g.1064 ORF type:5prime_partial len:1104 (+) CL453.Contig2_ES:1-3312(+)	1	1105	GGY	623	625	116.37	NAD(P) transhydrogenase beta subunit, partial [Procambarus clarkii]
Gene.1069::CL455.Contig2_ES::g.1069::m.1069 Gene.1069::CL455.Contig2_ES::g.1069 ORF type:complete len:299 (+) CL455.Contig2_ES:161-1057(+)	1	300	VSV	180	182	2814.97	PREDICTED: ADP/ATP translocase 3-like [Hyalella azteca]
Gene.1069::CL455.Contig2_ES::g.1069::m.1069 Gene.1069::CL455.Contig2_ES::g.1069 ORF type:complete len:299 (+) CL455.Contig2_ES:161-1057(+)	1	300	VSV	180	182	2814.97	adenine nucleotide translocase [Litopenaeus vannamei]
Gene.1069::CL455.Contig2_ES::g.1069::m.1069 Gene.1069::CL455.Contig2_ES::g.1069 ORF type:complete len:299 (+) CL455.Contig2_ES:161-1057(+)	1	300	VSV	180	182	2814.97	adenine nucleotide translocase [Macrobrachium rosenbergii]
Gene.1069::CL455.Contig2_ES::g.1069::m.1069 Gene.1069::CL455.Contig2_ES::g.1069 ORF type:complete len:299 (+) CL455.Contig2_ES:161-1057(+)	1	300	VSV	180	182	2814.97	ATP/ADP translocase [Pacifastacus leniusculus]
Gene.1069::CL455.Contig2_ES::g.1069::m.1069 Gene.1069::CL455.Contig2_ES::g.1069 ORF type:complete len:299 (+) CL455.Contig2_ES:161-1057(+)	1	300	VSV	180	182	2814.97	adenine nucleotide translocase [Palaemon carinicauda]
Gene.1069::CL455.Contig2_ES::g.1069::m.1069 Gene.1069::CL455.Contig2_ES::g.1069 ORF type:complete len:299 (+) CL455.Contig2_ES:161-1057(+)	1	300	IRY	81	83	2814.97	PREDICTED: ADP/ATP translocase 3-like [Hyalella azteca]
Gene.1069::CL455.Contig2_ES::g.1069::m.1069 Gene.1069::CL455.Contig2_ES::g.1069 ORF type:complete len:299 (+) CL455.Contig2_ES:161-1057(+)	1	300	IRY	81	83	2814.97	adenine nucleotide translocase [Litopenaeus vannamei]
Gene.1069::CL455.Contig2_ES::g.1069::m.1069 Gene.1069::CL455.Contig2_ES::g.1069 ORF type:complete len:299 (+) CL455.Contig2_ES:161-1057(+)	1	300	IRY	81	83	2814.97	adenine nucleotide translocase [Macrobrachium rosenbergii]
Gene.1069::CL455.Contig2_ES::g.1069::m.1069 Gene.1069::CL455.Contig2_ES::g.1069 ORF type:complete len:299 (+) CL455.Contig2_ES:161-1057(+)	1	300	IRY	81	83	2814.97	ATP/ADP translocase [Pacifastacus leniusculus]
Gene.1069::CL455.Contig2_ES::g.1069::m.1069 Gene.1069::CL455.Contig2_ES::g.1069 ORF type:complete len:299 (+) CL455.Contig2_ES:161-1057(+)	1	300	IRY	81	83	2814.97	adenine nucleotide translocase [Palaemon carinicauda]
Gene.1071::CL455.Contig3_ES::g.1071::m.1071 Gene.1071::CL455.Contig3_ES::g.1071 ORF type:complete len:299 (+) CL455.Contig3_ES:306-1202(+)	1	300	VSV	180	182	1027.66	PREDICTED: ADP/ATP translocase 3-like [Hyalella azteca]
Gene.1071::CL455.Contig3_ES::g.1071::m.1071 Gene.1071::CL455.Contig3_ES::g.1071 ORF type:complete len:299 (+) CL455.Contig3_ES:306-1202(+)	1	300	VSV	180	182	1027.66	adenine nucleotide translocase [Litopenaeus vannamei]
Gene.1071::CL455.Contig3_ES::g.1071::m.1071 Gene.1071::CL455.Contig3_ES::g.1071 ORF type:complete len:299 (+) CL455.Contig3_ES:306-1202(+)	1	300	VSV	180	182	1027.66	adenine nucleotide translocase [Palaemon carinicauda]
Gene.1071::CL455.Contig3_ES::g.1071::m.1071 Gene.1071::CL455.Contig3_ES::g.1071 ORF type:complete len:299 (+) CL455.Contig3_ES:306-1202(+)	1	300	VSV	180	182	1027.66	ATP/ADP translocase [Pacifastacus leniusculus]
Gene.1071::CL455.Contig3_ES::g.1071::m.1071 Gene.1071::CL455.Contig3_ES::g.1071 ORF type:complete len:299 (+) CL455.Contig3_ES:306-1202(+)	1	300	VSV	180	182	1027.66	adenine nucleotide translocase [Macrobrachium rosenbergii]
Gene.1071::CL455.Contig3_ES::g.1071::m.1071 Gene.1071::CL455.Contig3_ES::g.1071 ORF type:complete len:299 (+) CL455.Contig3_ES:306-1202(+)	1	300	IRY	81	83	1027.66	PREDICTED: ADP/ATP translocase 3-like [Hyalella azteca]
Gene.1071::CL455.Contig3_ES::g.1071::m.1071 Gene.1071::CL455.Contig3_ES::g.1071 ORF type:complete len:299 (+) CL455.Contig3_ES:306-1202(+)	1	300	IRY	81	83	1027.66	adenine nucleotide translocase [Litopenaeus vannamei]
Gene.1071::CL455.Contig3_ES::g.1071::m.1071 Gene.1071::CL455.Contig3_ES::g.1071 ORF type:complete len:299 (+) CL455.Contig3_ES:306-1202(+)	1	300	IRY	81	83	1027.66	adenine nucleotide translocase [Palaemon carinicauda]
Gene.1071::CL455.Contig3_ES::g.1071::m.1071 Gene.1071::CL455.Contig3_ES::g.1071 ORF type:complete len:299 (+) CL455.Contig3_ES:306-1202(+)	1	300	IRY	81	83	1027.66	ATP/ADP translocase [Pacifastacus leniusculus]
Gene.1071::CL455.Contig3_ES::g.1071::m.1071 Gene.1071::CL455.Contig3_ES::g.1071 ORF type:complete len:299 (+) CL455.Contig3_ES:306-1202(+)	1	300	IRY	81	83	1027.66	adenine nucleotide translocase [Macrobrachium rosenbergii]
Gene.1072::CL455.Contig4_ES::g.1072::m.1072 Gene.1072::CL455.Contig4_ES::g.1072 ORF type:5prime_partial len:207 (-) CL455.Contig4_ES:147-767(-)	1	208	VSV	88	90	131.27	adenine nucleotide translocase [Litopenaeus vannamei]
Gene.1072::CL455.Contig4_ES::g.1072::m.1072 Gene.1072::CL455.Contig4_ES::g.1072 ORF type:5prime_partial len:207 (-) CL455.Contig4_ES:147-767(-)	1	208	VSV	88	90	131.27	adenine nucleotide translocase [Palaemon carinicauda]
Gene.1072::CL455.Contig4_ES::g.1072::m.1072 Gene.1072::CL455.Contig4_ES::g.1072 ORF type:5prime_partial len:207 (-) CL455.Contig4_ES:147-767(-)	1	208	VSV	88	90	131.27	PREDICTED: ADP/ATP translocase 3-like [Hyalella azteca]
Gene.1072::CL455.Contig4_ES::g.1072::m.1072 Gene.1072::CL455.Contig4_ES::g.1072 ORF type:5prime_partial len:207 (-) CL455.Contig4_ES:147-767(-)	1	208	VSV	88	90	131.27	hypothetical protein BIW11_03965 [Tropilaelaps mercedesae]
Gene.1072::CL455.Contig4_ES::g.1072::m.1072 Gene.1072::CL455.Contig4_ES::g.1072 ORF type:5prime_partial len:207 (-) CL455.Contig4_ES:147-767(-)	1	208	VSV	88	90	131.27	ATP/ADP translocase [Pacifastacus leniusculus]
Gene.1077::CL459.Contig1_ES::g.1077::m.1077 Gene.1077::CL459.Contig1_ES::g.1077 ORF type:complete len:158 (-) CL459.Contig1_ES:485-958(-)	1	159	IEP	142	144	41.06	PREDICTED: probable N-acetyltransferase san [Polistes canadensis]
Gene.1077::CL459.Contig1_ES::g.1077::m.1077 Gene.1077::CL459.Contig1_ES::g.1077 ORF type:complete len:158 (-) CL459.Contig1_ES:485-958(-)	1	159	IEP	142	144	41.06	PREDICTED: probable N-acetyltransferase san [Cephus cinctus] >XP_015587572.1 PREDICTED: probable N-acetyltransferase san [Cephus cinctus]
Gene.1077::CL459.Contig1_ES::g.1077::m.1077 Gene.1077::CL459.Contig1_ES::g.1077 ORF type:complete len:158 (-) CL459.Contig1_ES:485-958(-)	1	159	IEP	142	144	41.06	PREDICTED: probable N-acetyltransferase san isoform X1 [Microplitis demolitor]
Gene.1077::CL459.Contig1_ES::g.1077::m.1077 Gene.1077::CL459.Contig1_ES::g.1077 ORF type:complete len:158 (-) CL459.Contig1_ES:485-958(-)	1	159	IEP	142	144	41.06	PREDICTED: probable N-acetyltransferase san isoform X2 [Polistes dominula]
Gene.1077::CL459.Contig1_ES::g.1077::m.1077 Gene.1077::CL459.Contig1_ES::g.1077 ORF type:complete len:158 (-) CL459.Contig1_ES:485-958(-)	1	159	IEP	142	144	41.06	PREDICTED: probable N-acetyltransferase san [Hyalella azteca]
Gene.1078::CL459.Contig2_ES::g.1078::m.1078 Gene.1078::CL459.Contig2_ES::g.1078 ORF type:complete len:158 (-) CL459.Contig2_ES:485-958(-)	1	159	IEP	142	144	7.9	PREDICTED: probable N-acetyltransferase san [Stomoxys calcitrans]
Gene.1078::CL459.Contig2_ES::g.1078::m.1078 Gene.1078::CL459.Contig2_ES::g.1078 ORF type:complete len:158 (-) CL459.Contig2_ES:485-958(-)	1	159	IEP	142	144	7.9	putative N-acetyltransferase san [Lucilia cuprina]
Gene.1078::CL459.Contig2_ES::g.1078::m.1078 Gene.1078::CL459.Contig2_ES::g.1078 ORF type:complete len:158 (-) CL459.Contig2_ES:485-958(-)	1	159	IEP	142	144	7.9	PREDICTED: probable N-acetyltransferase san [Hyalella azteca]
Gene.1078::CL459.Contig2_ES::g.1078::m.1078 Gene.1078::CL459.Contig2_ES::g.1078 ORF type:complete len:158 (-) CL459.Contig2_ES:485-958(-)	1	159	IEP	142	144	7.9	PREDICTED: probable N-acetyltransferase san isoform X2 [Microplitis demolitor]
Gene.1078::CL459.Contig2_ES::g.1078::m.1078 Gene.1078::CL459.Contig2_ES::g.1078 ORF type:complete len:158 (-) CL459.Contig2_ES:485-958(-)	1	159	IEP	142	144	7.9	PREDICTED: probable N-acetyltransferase san isoform X1 [Microplitis demolitor]
Gene.1079::CL461.Contig1_ES::g.1079::m.1079 Gene.1079::CL461.Contig1_ES::g.1079 ORF type:5prime_partial len:346 (-) CL461.Contig1_ES:77-1114(-)	1	347	VSV	248	250	171.77	RecName: Full=Glyceraldehyde-3-phosphate dehydrogenase; Short=GAPDH >1SZJ_G Chain G, Structure Of Holo-Glyceraldehyde-3-Phosphate-Dehydrogenase From Palinurus Versicolor Refined 2.0 Angstrom Resolution >1SZJ_R Chain R, Structure Of Holo-Glyceraldehyde-3-Phosphate-Dehydrogenase From Palinurus Versicolor Refined 2.0 Angstrom Resolution >1CRW_G Chain G, Crystal Structure Of Apo-Glyceraldehyde-3-Phos…
Gene.1079::CL461.Contig1_ES::g.1079::m.1079 Gene.1079::CL461.Contig1_ES::g.1079 ORF type:5prime_partial len:346 (-) CL461.Contig1_ES:77-1114(-)	1	347	VSV	248	250	171.77	glyceraldehyde-3-phosphate dehydrogenase [Procambarus clarkii]
Gene.1079::CL461.Contig1_ES::g.1079::m.1079 Gene.1079::CL461.Contig1_ES::g.1079 ORF type:5prime_partial len:346 (-) CL461.Contig1_ES:77-1114(-)	1	347	VSV	248	250	171.77	glyceraldehyde-3-phosphate-dehydrogenase [Cherax quadricarinatus]
Gene.1079::CL461.Contig1_ES::g.1079::m.1079 Gene.1079::CL461.Contig1_ES::g.1079 ORF type:5prime_partial len:346 (-) CL461.Contig1_ES:77-1114(-)	1	347	VSV	248	250	171.77	glyceraldehyde-3-phosphate-dehydrogenase [Cherax cainii]
Gene.1079::CL461.Contig1_ES::g.1079::m.1079 Gene.1079::CL461.Contig1_ES::g.1079 ORF type:5prime_partial len:346 (-) CL461.Contig1_ES:77-1114(-)	1	347	VSV	248	250	171.77	glyceraldehyde-3-phosphate-dehydrogenase GAPDH [Cherax destructor]
Gene.1080::CL461.Contig2_ES::g.1080::m.1080 Gene.1080::CL461.Contig2_ES::g.1080 ORF type:5prime_partial len:226 (-) CL461.Contig2_ES:56-733(-)	1	227	VSV	128	130	211.45	glyceraldehyde-3-phosphate dehydrogenase [Procambarus clarkii]
Gene.1080::CL461.Contig2_ES::g.1080::m.1080 Gene.1080::CL461.Contig2_ES::g.1080 ORF type:5prime_partial len:226 (-) CL461.Contig2_ES:56-733(-)	1	227	VSV	128	130	211.45	glyceraldehyde 3-phosphate dehydrogenase [Macrobrachium olfersii]
Gene.1080::CL461.Contig2_ES::g.1080::m.1080 Gene.1080::CL461.Contig2_ES::g.1080 ORF type:5prime_partial len:226 (-) CL461.Contig2_ES:56-733(-)	1	227	VSV	128	130	211.45	RecName: Full=Glyceraldehyde-3-phosphate dehydrogenase; Short=GAPDH >4GPD_1 Chain 1, The Structure Of Lobster Apo-D-Glyceraldehyde-3-Phosphate Dehydrogenase At 3.0 Angstroms Resolution >4GPD_2 Chain 2, The Structure Of Lobster Apo-D-Glyceraldehyde-3-Phosphate Dehydrogenase At 3.0 Angstroms Resolution >4GPD_3 Chain 3, The Structure Of Lobster Apo-D-Glyceraldehyde-3-Phosphate Dehydrogenase At 3.0 A…
Gene.1080::CL461.Contig2_ES::g.1080::m.1080 Gene.1080::CL461.Contig2_ES::g.1080 ORF type:5prime_partial len:226 (-) CL461.Contig2_ES:56-733(-)	1	227	VSV	128	130	211.45	glyceraldehyde-3-phosphate-dehydrogenase [Cherax quadricarinatus]
Gene.1080::CL461.Contig2_ES::g.1080::m.1080 Gene.1080::CL461.Contig2_ES::g.1080 ORF type:5prime_partial len:226 (-) CL461.Contig2_ES:56-733(-)	1	227	VSV	128	130	211.45	RecName: Full=Glyceraldehyde-3-phosphate dehydrogenase; Short=GAPDH >1SZJ_G Chain G, Structure Of Holo-Glyceraldehyde-3-Phosphate-Dehydrogenase From Palinurus Versicolor Refined 2.0 Angstrom Resolution >1SZJ_R Chain R, Structure Of Holo-Glyceraldehyde-3-Phosphate-Dehydrogenase From Palinurus Versicolor Refined 2.0 Angstrom Resolution >1CRW_G Chain G, Crystal Structure Of Apo-Glyceraldehyde-3-Phos…
Gene.1081::CL461.Contig4_ES::g.1081::m.1081 Gene.1081::CL461.Contig4_ES::g.1081 ORF type:complete len:335 (+) CL461.Contig4_ES:82-1086(+)	1	336	VSV	237	239	816.31	glyceraldehyde 3-phosphate dehydrogenase [Macrobrachium olfersii]
Gene.1081::CL461.Contig4_ES::g.1081::m.1081 Gene.1081::CL461.Contig4_ES::g.1081 ORF type:complete len:335 (+) CL461.Contig4_ES:82-1086(+)	1	336	VSV	237	239	816.31	glyceraldehyde-3-phosphate-dehydrogenase [Cherax quadricarinatus]
Gene.1081::CL461.Contig4_ES::g.1081::m.1081 Gene.1081::CL461.Contig4_ES::g.1081 ORF type:complete len:335 (+) CL461.Contig4_ES:82-1086(+)	1	336	VSV	237	239	816.31	glyceraldehyde-3-phosphate-dehydrogenase GAPDH [Cherax destructor]
Gene.1081::CL461.Contig4_ES::g.1081::m.1081 Gene.1081::CL461.Contig4_ES::g.1081 ORF type:complete len:335 (+) CL461.Contig4_ES:82-1086(+)	1	336	VSV	237	239	816.31	glyceraldehyde-3-phosphate dehydrogenase [Cancer borealis]
Gene.1081::CL461.Contig4_ES::g.1081::m.1081 Gene.1081::CL461.Contig4_ES::g.1081 ORF type:complete len:335 (+) CL461.Contig4_ES:82-1086(+)	1	336	VSV	237	239	816.31	glyceraldehyde-3-phosphate-dehydrogenase [Cherax cainii]
Gene.1081::CL461.Contig4_ES::g.1081::m.1081 Gene.1081::CL461.Contig4_ES::g.1081 ORF type:complete len:335 (+) CL461.Contig4_ES:82-1086(+)	1	336	MKP	77	79	816.31	glyceraldehyde 3-phosphate dehydrogenase [Macrobrachium olfersii]
Gene.1081::CL461.Contig4_ES::g.1081::m.1081 Gene.1081::CL461.Contig4_ES::g.1081 ORF type:complete len:335 (+) CL461.Contig4_ES:82-1086(+)	1	336	MKP	77	79	816.31	glyceraldehyde-3-phosphate-dehydrogenase [Cherax quadricarinatus]
Gene.1081::CL461.Contig4_ES::g.1081::m.1081 Gene.1081::CL461.Contig4_ES::g.1081 ORF type:complete len:335 (+) CL461.Contig4_ES:82-1086(+)	1	336	MKP	77	79	816.31	glyceraldehyde-3-phosphate-dehydrogenase GAPDH [Cherax destructor]
Gene.1081::CL461.Contig4_ES::g.1081::m.1081 Gene.1081::CL461.Contig4_ES::g.1081 ORF type:complete len:335 (+) CL461.Contig4_ES:82-1086(+)	1	336	MKP	77	79	816.31	glyceraldehyde-3-phosphate dehydrogenase [Cancer borealis]
Gene.1081::CL461.Contig4_ES::g.1081::m.1081 Gene.1081::CL461.Contig4_ES::g.1081 ORF type:complete len:335 (+) CL461.Contig4_ES:82-1086(+)	1	336	MKP	77	79	816.31	glyceraldehyde-3-phosphate-dehydrogenase [Cherax cainii]
Gene.1091::CL466.Contig1_ES::g.1091::m.1091 Gene.1091::CL466.Contig1_ES::g.1091 ORF type:complete len:330 (-) CL466.Contig1_ES:648-1637(-)	1	331	GLP	130	132	10.11	PREDICTED: nucleolar protein 58 [Crassostrea gigas] >EKC30477.1 Nucleolar protein 58 [Crassostrea gigas]
Gene.1091::CL466.Contig1_ES::g.1091::m.1091 Gene.1091::CL466.Contig1_ES::g.1091 ORF type:complete len:330 (-) CL466.Contig1_ES:648-1637(-)	1	331	GLP	130	132	10.11	Nucleolar protein 58 [Daphnia magna]
Gene.1091::CL466.Contig1_ES::g.1091::m.1091 Gene.1091::CL466.Contig1_ES::g.1091 ORF type:complete len:330 (-) CL466.Contig1_ES:648-1637(-)	1	331	GLP	130	132	10.11	PREDICTED: nucleolar protein 58 isoform X1 [Hippocampus comes]
Gene.1091::CL466.Contig1_ES::g.1091::m.1091 Gene.1091::CL466.Contig1_ES::g.1091 ORF type:complete len:330 (-) CL466.Contig1_ES:648-1637(-)	1	331	GLP	130	132	10.11	hypothetical protein DAPPUDRAFT_300779 [Daphnia pulex]
Gene.1091::CL466.Contig1_ES::g.1091::m.1091 Gene.1091::CL466.Contig1_ES::g.1091 ORF type:complete len:330 (-) CL466.Contig1_ES:648-1637(-)	1	331	GLP	130	132	10.11	PREDICTED: nucleolar protein 58 isoform X2 [Hippocampus comes]
Gene.1093::CL466.Contig2_ES::g.1093::m.1093 Gene.1093::CL466.Contig2_ES::g.1093 ORF type:complete len:524 (-) CL466.Contig2_ES:116-1687(-)	1	525	LIY	341	343	71.12	nucleolar protein 58 isoform X2 [Boleophthalmus pectinirostris]
Gene.1093::CL466.Contig2_ES::g.1093::m.1093 Gene.1093::CL466.Contig2_ES::g.1093 ORF type:complete len:524 (-) CL466.Contig2_ES:116-1687(-)	1	525	LIY	341	343	71.12	nucleolar protein 58 isoform X3 [Boleophthalmus pectinirostris]
Gene.1093::CL466.Contig2_ES::g.1093::m.1093 Gene.1093::CL466.Contig2_ES::g.1093 ORF type:complete len:524 (-) CL466.Contig2_ES:116-1687(-)	1	525	LIY	341	343	71.12	nucleolar protein 58 isoform X1 [Boleophthalmus pectinirostris]
Gene.1093::CL466.Contig2_ES::g.1093::m.1093 Gene.1093::CL466.Contig2_ES::g.1093 ORF type:complete len:524 (-) CL466.Contig2_ES:116-1687(-)	1	525	LIY	341	343	71.12	PREDICTED: nucleolar protein 58 [Poecilia reticulata]
Gene.1093::CL466.Contig2_ES::g.1093::m.1093 Gene.1093::CL466.Contig2_ES::g.1093 ORF type:complete len:524 (-) CL466.Contig2_ES:116-1687(-)	1	525	LIY	341	343	71.12	PREDICTED: nucleolar protein 58 [Tribolium castaneum] >EFA00147.1 Nucleolar protein 58-like Protein [Tribolium castaneum]
Gene.1093::CL466.Contig2_ES::g.1093::m.1093 Gene.1093::CL466.Contig2_ES::g.1093 ORF type:complete len:524 (-) CL466.Contig2_ES:116-1687(-)	1	525	GLP	130	132	71.12	nucleolar protein 58 isoform X2 [Boleophthalmus pectinirostris]
Gene.1093::CL466.Contig2_ES::g.1093::m.1093 Gene.1093::CL466.Contig2_ES::g.1093 ORF type:complete len:524 (-) CL466.Contig2_ES:116-1687(-)	1	525	GLP	130	132	71.12	nucleolar protein 58 isoform X3 [Boleophthalmus pectinirostris]
Gene.1093::CL466.Contig2_ES::g.1093::m.1093 Gene.1093::CL466.Contig2_ES::g.1093 ORF type:complete len:524 (-) CL466.Contig2_ES:116-1687(-)	1	525	GLP	130	132	71.12	nucleolar protein 58 isoform X1 [Boleophthalmus pectinirostris]
Gene.1093::CL466.Contig2_ES::g.1093::m.1093 Gene.1093::CL466.Contig2_ES::g.1093 ORF type:complete len:524 (-) CL466.Contig2_ES:116-1687(-)	1	525	GLP	130	132	71.12	PREDICTED: nucleolar protein 58 [Poecilia reticulata]
Gene.1093::CL466.Contig2_ES::g.1093::m.1093 Gene.1093::CL466.Contig2_ES::g.1093 ORF type:complete len:524 (-) CL466.Contig2_ES:116-1687(-)	1	525	GLP	130	132	71.12	PREDICTED: nucleolar protein 58 [Tribolium castaneum] >EFA00147.1 Nucleolar protein 58-like Protein [Tribolium castaneum]
Gene.1095::CL469.Contig2_ES::g.1095::m.1095 Gene.1095::CL469.Contig2_ES::g.1095 ORF type:5prime_partial len:103 (+) CL469.Contig2_ES:3-311(+)	1	104	LIY	8	10	10.67
Gene.150::CL47.Contig1_ES::g.150::m.150 Gene.150::CL47.Contig1_ES::g.150 ORF type:internal len:205 (-) CL47.Contig1_ES:2-613(-)	1	205	GLP	102	104	14.08	crustacyanin subunit C [Fenneropenaeus merguiensis]
Gene.150::CL47.Contig1_ES::g.150::m.150 Gene.150::CL47.Contig1_ES::g.150 ORF type:internal len:205 (-) CL47.Contig1_ES:2-613(-)	1	205	GLP	102	104	14.08	RecName: Full=Crustacyanin-C1 subunit
Gene.150::CL47.Contig1_ES::g.150::m.150 Gene.150::CL47.Contig1_ES::g.150 ORF type:internal len:205 (-) CL47.Contig1_ES:2-613(-)	1	205	GLP	102	104	14.08	crustacyanin C3, partial [Penaeus monodon]
Gene.150::CL47.Contig1_ES::g.150::m.150 Gene.150::CL47.Contig1_ES::g.150 ORF type:internal len:205 (-) CL47.Contig1_ES:2-613(-)	1	205	GLP	102	104	14.08	crustacyanin C1, partial [Penaeus monodon]
Gene.150::CL47.Contig1_ES::g.150::m.150 Gene.150::CL47.Contig1_ES::g.150 ORF type:internal len:205 (-) CL47.Contig1_ES:2-613(-)	1	205	GLP	102	104	14.08	crustacyanin C1, partial [Melicertus longistylus]
Gene.151::CL47.Contig2_ES::g.151::m.151 Gene.151::CL47.Contig2_ES::g.151 ORF type:5prime_partial len:215 (-) CL47.Contig2_ES:4-648(-)	1	216	GLP	102	104	18.33	RecName: Full=Crustacyanin-C1 subunit
Gene.151::CL47.Contig2_ES::g.151::m.151 Gene.151::CL47.Contig2_ES::g.151 ORF type:5prime_partial len:215 (-) CL47.Contig2_ES:4-648(-)	1	216	GLP	102	104	18.33	crustacyanin C1, partial [Penaeus monodon]
Gene.151::CL47.Contig2_ES::g.151::m.151 Gene.151::CL47.Contig2_ES::g.151 ORF type:5prime_partial len:215 (-) CL47.Contig2_ES:4-648(-)	1	216	GLP	102	104	18.33	crustacyanin subunit C [Fenneropenaeus merguiensis]
Gene.151::CL47.Contig2_ES::g.151::m.151 Gene.151::CL47.Contig2_ES::g.151 ORF type:5prime_partial len:215 (-) CL47.Contig2_ES:4-648(-)	1	216	GLP	102	104	18.33	crustacyanin-like lipocalin [Macrobrachium rosenbergii]
Gene.151::CL47.Contig2_ES::g.151::m.151 Gene.151::CL47.Contig2_ES::g.151 ORF type:5prime_partial len:215 (-) CL47.Contig2_ES:4-648(-)	1	216	GLP	102	104	18.33	crustacyanin C3, partial [Penaeus monodon]
Gene.1101::CL472.Contig2_ES::g.1101::m.1101 Gene.1101::CL472.Contig2_ES::g.1101 ORF type:5prime_partial len:170 (+) CL472.Contig2_ES:3-512(+)	1	171	VSV	135	137	7.03	PREDICTED: proteoglycan 4-like [Bemisia tabaci]
Gene.1101::CL472.Contig2_ES::g.1101::m.1101 Gene.1101::CL472.Contig2_ES::g.1101 ORF type:5prime_partial len:170 (+) CL472.Contig2_ES:3-512(+)	1	171	VSV	135	137	7.03	PREDICTED: cell wall protein AWA1-like [Hyalella azteca]
Gene.1101::CL472.Contig2_ES::g.1101::m.1101 Gene.1101::CL472.Contig2_ES::g.1101 ORF type:5prime_partial len:170 (+) CL472.Contig2_ES:3-512(+)	1	171	VSV	135	137	7.03	PREDICTED: dentin sialophosphoprotein-like [Cimex lectularius]
Gene.1104::CL474.Contig1_ES::g.1104::m.1104 Gene.1104::CL474.Contig1_ES::g.1104 ORF type:complete len:192 (-) CL474.Contig1_ES:933-1508(-)	1	193	LRP	67	69	32.1	PREDICTED: cdc42 homolog [Hyalella azteca]
Gene.1104::CL474.Contig1_ES::g.1104::m.1104 Gene.1104::CL474.Contig1_ES::g.1104 ORF type:complete len:192 (-) CL474.Contig1_ES:933-1508(-)	1	193	LRP	67	69	32.1	hypothetical protein APICC_01946 [Apis cerana cerana]
Gene.1104::CL474.Contig1_ES::g.1104::m.1104 Gene.1104::CL474.Contig1_ES::g.1104 ORF type:complete len:192 (-) CL474.Contig1_ES:933-1508(-)	1	193	LRP	67	69	32.1	Cdc42 [Litopenaeus vannamei]
Gene.1104::CL474.Contig1_ES::g.1104::m.1104 Gene.1104::CL474.Contig1_ES::g.1104 ORF type:complete len:192 (-) CL474.Contig1_ES:933-1508(-)	1	193	LRP	67	69	32.1	cell division control protein 42 [Marsupenaeus japonicus]
Gene.1104::CL474.Contig1_ES::g.1104::m.1104 Gene.1104::CL474.Contig1_ES::g.1104 ORF type:complete len:192 (-) CL474.Contig1_ES:933-1508(-)	1	193	LRP	67	69	32.1	PREDICTED: cdc42 homolog [Fopius arisanus] >XP_011313961.1 PREDICTED: cdc42 homolog [Fopius arisanus] >XP_011313962.1 PREDICTED: cdc42 homolog [Fopius arisanus]
Gene.1109::CL477.Contig1_ES::g.1109::m.1109 Gene.1109::CL477.Contig1_ES::g.1109 ORF type:complete len:480 (-) CL477.Contig1_ES:421-1860(-)	1	481	LIY	246	248	84.39	PREDICTED: cytosolic non-specific dipeptidase-like isoform X1 [Hyalella azteca]
Gene.1109::CL477.Contig1_ES::g.1109::m.1109 Gene.1109::CL477.Contig1_ES::g.1109 ORF type:complete len:480 (-) CL477.Contig1_ES:421-1860(-)	1	481	LIY	246	248	84.39	Cytosolic non-specific dipeptidase [Daphnia magna]
Gene.1109::CL477.Contig1_ES::g.1109::m.1109 Gene.1109::CL477.Contig1_ES::g.1109 ORF type:complete len:480 (-) CL477.Contig1_ES:421-1860(-)	1	481	LIY	246	248	84.39	PREDICTED: cytosolic non-specific dipeptidase-like isoform X2 [Hyalella azteca]
Gene.1109::CL477.Contig1_ES::g.1109::m.1109 Gene.1109::CL477.Contig1_ES::g.1109 ORF type:complete len:480 (-) CL477.Contig1_ES:421-1860(-)	1	481	LIY	246	248	84.39	PREDICTED: cytosolic non-specific dipeptidase-like isoform X3 [Hyalella azteca]
Gene.1109::CL477.Contig1_ES::g.1109::m.1109 Gene.1109::CL477.Contig1_ES::g.1109 ORF type:complete len:480 (-) CL477.Contig1_ES:421-1860(-)	1	481	LIY	246	248	84.39	cytosolic non-specific dipeptidase-like [Limulus polyphemus]
Gene.1112::CL478.Contig1_ES::g.1112::m.1112 Gene.1112::CL478.Contig1_ES::g.1112 ORF type:complete len:490 (-) CL478.Contig1_ES:520-1989(-)	1	491	VSV	347	349	7.71	PREDICTED: protein tumorous imaginal discs, mitochondrial-like isoform X2 [Solenopsis invicta]
Gene.1112::CL478.Contig1_ES::g.1112::m.1112 Gene.1112::CL478.Contig1_ES::g.1112 ORF type:complete len:490 (-) CL478.Contig1_ES:520-1989(-)	1	491	VSV	347	349	7.71	PREDICTED: protein tumorous imaginal discs, mitochondrial-like isoform X2 [Neodiprion lecontei]
Gene.1112::CL478.Contig1_ES::g.1112::m.1112 Gene.1112::CL478.Contig1_ES::g.1112 ORF type:complete len:490 (-) CL478.Contig1_ES:520-1989(-)	1	491	VSV	347	349	7.71	PREDICTED: protein tumorous imaginal discs, mitochondrial-like [Acromyrmex echinatior] >EGI64078.1 Protein tumorous imaginal discs, mitochondrial [Acromyrmex echinatior]
Gene.1112::CL478.Contig1_ES::g.1112::m.1112 Gene.1112::CL478.Contig1_ES::g.1112 ORF type:complete len:490 (-) CL478.Contig1_ES:520-1989(-)	1	491	VSV	347	349	7.71	PREDICTED: protein tumorous imaginal discs, mitochondrial-like isoform X2 [Monomorium pharaonis]
Gene.1112::CL478.Contig1_ES::g.1112::m.1112 Gene.1112::CL478.Contig1_ES::g.1112 ORF type:complete len:490 (-) CL478.Contig1_ES:520-1989(-)	1	491	VSV	347	349	7.71	protein tumorous imaginal discs, mitochondrial-like isoform X4 [Zootermopsis nevadensis]
Gene.1115::CL478.Contig2_ES::g.1115::m.1115 Gene.1115::CL478.Contig2_ES::g.1115 ORF type:complete len:535 (-) CL478.Contig2_ES:243-1847(-)	1	536	VSV	347	349	5.09	hypothetical protein SINV_09539, partial [Solenopsis invicta]
Gene.1115::CL478.Contig2_ES::g.1115::m.1115 Gene.1115::CL478.Contig2_ES::g.1115 ORF type:complete len:535 (-) CL478.Contig2_ES:243-1847(-)	1	536	VSV	347	349	5.09	protein tumorous imaginal discs, mitochondrial-like isoform X3 [Zootermopsis nevadensis]
Gene.1115::CL478.Contig2_ES::g.1115::m.1115 Gene.1115::CL478.Contig2_ES::g.1115 ORF type:complete len:535 (-) CL478.Contig2_ES:243-1847(-)	1	536	VSV	347	349	5.09	protein tumorous imaginal discs, mitochondrial-like isoform X2 [Zootermopsis nevadensis] >KDR12875.1 Protein tumorous imaginal discs, mitochondrial [Zootermopsis nevadensis]
Gene.1115::CL478.Contig2_ES::g.1115::m.1115 Gene.1115::CL478.Contig2_ES::g.1115 ORF type:complete len:535 (-) CL478.Contig2_ES:243-1847(-)	1	536	VSV	347	349	5.09	chaperone protein dnaj [Anopheles darlingi]
Gene.1115::CL478.Contig2_ES::g.1115::m.1115 Gene.1115::CL478.Contig2_ES::g.1115 ORF type:complete len:535 (-) CL478.Contig2_ES:243-1847(-)	1	536	VSV	347	349	5.09	PREDICTED: protein tumorous imaginal discs, mitochondrial-like isoform X1 [Solenopsis invicta]
Gene.1117::CL479.Contig1_ES::g.1117::m.1117 Gene.1117::CL479.Contig1_ES::g.1117 ORF type:5prime_partial len:715 (+) CL479.Contig1_ES:2-2146(+)	1	716	GGY	638	640	28.91	PREDICTED: thimet oligopeptidase [Crassostrea gigas]
Gene.1117::CL479.Contig1_ES::g.1117::m.1117 Gene.1117::CL479.Contig1_ES::g.1117 ORF type:5prime_partial len:715 (+) CL479.Contig1_ES:2-2146(+)	1	716	GGY	638	640	28.91	PREDICTED: thimet oligopeptidase-like [Lingula anatina]
Gene.1117::CL479.Contig1_ES::g.1117::m.1117 Gene.1117::CL479.Contig1_ES::g.1117 ORF type:5prime_partial len:715 (+) CL479.Contig1_ES:2-2146(+)	1	716	GGY	638	640	28.91	thimet oligopeptidase-like [Crassostrea virginica]
Gene.1117::CL479.Contig1_ES::g.1117::m.1117 Gene.1117::CL479.Contig1_ES::g.1117 ORF type:5prime_partial len:715 (+) CL479.Contig1_ES:2-2146(+)	1	716	GGY	638	640	28.91	thimet oligopeptidase-like [Crassostrea virginica]
Gene.1117::CL479.Contig1_ES::g.1117::m.1117 Gene.1117::CL479.Contig1_ES::g.1117 ORF type:5prime_partial len:715 (+) CL479.Contig1_ES:2-2146(+)	1	716	GGY	638	640	28.91	thimet oligopeptidase-like isoform X1 [Mizuhopecten yessoensis] >OWF38172.1 Thimet oligopeptidase [Mizuhopecten yessoensis]
Gene.1117::CL479.Contig1_ES::g.1117::m.1117 Gene.1117::CL479.Contig1_ES::g.1117 ORF type:5prime_partial len:715 (+) CL479.Contig1_ES:2-2146(+)	1	716	IEP	621	623	28.91	PREDICTED: thimet oligopeptidase [Crassostrea gigas]
Gene.1117::CL479.Contig1_ES::g.1117::m.1117 Gene.1117::CL479.Contig1_ES::g.1117 ORF type:5prime_partial len:715 (+) CL479.Contig1_ES:2-2146(+)	1	716	IEP	621	623	28.91	PREDICTED: thimet oligopeptidase-like [Lingula anatina]
Gene.1117::CL479.Contig1_ES::g.1117::m.1117 Gene.1117::CL479.Contig1_ES::g.1117 ORF type:5prime_partial len:715 (+) CL479.Contig1_ES:2-2146(+)	1	716	IEP	621	623	28.91	thimet oligopeptidase-like [Crassostrea virginica]
Gene.1117::CL479.Contig1_ES::g.1117::m.1117 Gene.1117::CL479.Contig1_ES::g.1117 ORF type:5prime_partial len:715 (+) CL479.Contig1_ES:2-2146(+)	1	716	IEP	621	623	28.91	thimet oligopeptidase-like [Crassostrea virginica]
Gene.1117::CL479.Contig1_ES::g.1117::m.1117 Gene.1117::CL479.Contig1_ES::g.1117 ORF type:5prime_partial len:715 (+) CL479.Contig1_ES:2-2146(+)	1	716	IEP	621	623	28.91	thimet oligopeptidase-like isoform X1 [Mizuhopecten yessoensis] >OWF38172.1 Thimet oligopeptidase [Mizuhopecten yessoensis]
Gene.1118::CL479.Contig2_ES::g.1118::m.1118 Gene.1118::CL479.Contig2_ES::g.1118 ORF type:5prime_partial len:684 (+) CL479.Contig2_ES:3-2054(+)	1	685	GGY	607	609	4.65	thimet oligopeptidase-like [Crassostrea virginica]
Gene.1118::CL479.Contig2_ES::g.1118::m.1118 Gene.1118::CL479.Contig2_ES::g.1118 ORF type:5prime_partial len:684 (+) CL479.Contig2_ES:3-2054(+)	1	685	GGY	607	609	4.65	PREDICTED: thimet oligopeptidase-like [Lingula anatina]
Gene.1118::CL479.Contig2_ES::g.1118::m.1118 Gene.1118::CL479.Contig2_ES::g.1118 ORF type:5prime_partial len:684 (+) CL479.Contig2_ES:3-2054(+)	1	685	GGY	607	609	4.65	thimet oligopeptidase-like isoform X1 [Mizuhopecten yessoensis] >OWF38172.1 Thimet oligopeptidase [Mizuhopecten yessoensis]
Gene.1118::CL479.Contig2_ES::g.1118::m.1118 Gene.1118::CL479.Contig2_ES::g.1118 ORF type:5prime_partial len:684 (+) CL479.Contig2_ES:3-2054(+)	1	685	GGY	607	609	4.65	PREDICTED: thimet oligopeptidase [Crassostrea gigas]
Gene.1118::CL479.Contig2_ES::g.1118::m.1118 Gene.1118::CL479.Contig2_ES::g.1118 ORF type:5prime_partial len:684 (+) CL479.Contig2_ES:3-2054(+)	1	685	GGY	607	609	4.65	thimet oligopeptidase-like [Crassostrea virginica]
Gene.1118::CL479.Contig2_ES::g.1118::m.1118 Gene.1118::CL479.Contig2_ES::g.1118 ORF type:5prime_partial len:684 (+) CL479.Contig2_ES:3-2054(+)	1	685	IEP	590	592	4.65	thimet oligopeptidase-like [Crassostrea virginica]
Gene.1118::CL479.Contig2_ES::g.1118::m.1118 Gene.1118::CL479.Contig2_ES::g.1118 ORF type:5prime_partial len:684 (+) CL479.Contig2_ES:3-2054(+)	1	685	IEP	590	592	4.65	PREDICTED: thimet oligopeptidase-like [Lingula anatina]
Gene.1118::CL479.Contig2_ES::g.1118::m.1118 Gene.1118::CL479.Contig2_ES::g.1118 ORF type:5prime_partial len:684 (+) CL479.Contig2_ES:3-2054(+)	1	685	IEP	590	592	4.65	thimet oligopeptidase-like isoform X1 [Mizuhopecten yessoensis] >OWF38172.1 Thimet oligopeptidase [Mizuhopecten yessoensis]
Gene.1118::CL479.Contig2_ES::g.1118::m.1118 Gene.1118::CL479.Contig2_ES::g.1118 ORF type:5prime_partial len:684 (+) CL479.Contig2_ES:3-2054(+)	1	685	IEP	590	592	4.65	PREDICTED: thimet oligopeptidase [Crassostrea gigas]
Gene.1118::CL479.Contig2_ES::g.1118::m.1118 Gene.1118::CL479.Contig2_ES::g.1118 ORF type:5prime_partial len:684 (+) CL479.Contig2_ES:3-2054(+)	1	685	IEP	590	592	4.65	thimet oligopeptidase-like [Crassostrea virginica]
Gene.1122::CL486.Contig1_ES::g.1122::m.1122 Gene.1122::CL486.Contig1_ES::g.1122 ORF type:5prime_partial len:240 (+) CL486.Contig1_ES:1-720(+)	1	241	IEP	203	205	12.23	PREDICTED: tetraspanin-3-like [Hyalella azteca]
Gene.1122::CL486.Contig1_ES::g.1122::m.1122 Gene.1122::CL486.Contig1_ES::g.1122 ORF type:5prime_partial len:240 (+) CL486.Contig1_ES:1-720(+)	1	241	IEP	203	205	12.23	tetraspanin [Scylla paramamosain]
Gene.1122::CL486.Contig1_ES::g.1122::m.1122 Gene.1122::CL486.Contig1_ES::g.1122 ORF type:5prime_partial len:240 (+) CL486.Contig1_ES:1-720(+)	1	241	IEP	203	205	12.23	TSPAN8 [Litopenaeus vannamei]
Gene.1122::CL486.Contig1_ES::g.1122::m.1122 Gene.1122::CL486.Contig1_ES::g.1122 ORF type:5prime_partial len:240 (+) CL486.Contig1_ES:1-720(+)	1	241	IEP	203	205	12.23	tetraspanins-like protein-8 [Fenneropenaeus chinensis]
Gene.1122::CL486.Contig1_ES::g.1122::m.1122 Gene.1122::CL486.Contig1_ES::g.1122 ORF type:5prime_partial len:240 (+) CL486.Contig1_ES:1-720(+)	1	241	IEP	203	205	12.23	PREDICTED: CD63 antigen [Nothobranchius furzeri]
Gene.1134::CL491.Contig2_ES::g.1134::m.1134 Gene.1134::CL491.Contig2_ES::g.1134 ORF type:3prime_partial len:507 (+) CL491.Contig2_ES:496-2013(+)	1	507	LGP	365	367	10.05	hypothetical protein SINV_09503, partial [Solenopsis invicta]
Gene.1134::CL491.Contig2_ES::g.1134::m.1134 Gene.1134::CL491.Contig2_ES::g.1134 ORF type:3prime_partial len:507 (+) CL491.Contig2_ES:496-2013(+)	1	507	LGP	365	367	10.05	PREDICTED: mediator of RNA polymerase II transcription subunit 15 [Camponotus floridanus] >EFN61614.1 Mediator of RNA polymerase II transcription subunit 15 [Camponotus floridanus]
Gene.1134::CL491.Contig2_ES::g.1134::m.1134 Gene.1134::CL491.Contig2_ES::g.1134 ORF type:3prime_partial len:507 (+) CL491.Contig2_ES:496-2013(+)	1	507	LGP	365	367	10.05	PREDICTED: mediator of RNA polymerase II transcription subunit 15 [Wasmannia auropunctata]
Gene.1134::CL491.Contig2_ES::g.1134::m.1134 Gene.1134::CL491.Contig2_ES::g.1134 ORF type:3prime_partial len:507 (+) CL491.Contig2_ES:496-2013(+)	1	507	LGP	365	367	10.05	PREDICTED: mediator of RNA polymerase II transcription subunit 15 isoform X1 [Solenopsis invicta]
Gene.1134::CL491.Contig2_ES::g.1134::m.1134 Gene.1134::CL491.Contig2_ES::g.1134 ORF type:3prime_partial len:507 (+) CL491.Contig2_ES:496-2013(+)	1	507	LGP	365	367	10.05	PREDICTED: mediator of RNA polymerase II transcription subunit 15 isoform X2 [Solenopsis invicta]
Gene.1135::CL492.Contig1_ES::g.1135::m.1135 Gene.1135::CL492.Contig1_ES::g.1135 ORF type:complete len:1349 (+) CL492.Contig1_ES:118-4164(+)	1	1350	LKP	684	686	0.06	PREDICTED: bromodomain-containing protein 2-like [Habropoda laboriosa]
Gene.1135::CL492.Contig1_ES::g.1135::m.1135 Gene.1135::CL492.Contig1_ES::g.1135 ORF type:complete len:1349 (+) CL492.Contig1_ES:118-4164(+)	1	1350	LKP	684	686	0.06	PREDICTED: bromodomain-containing protein 3-like [Hyalella azteca]
Gene.1135::CL492.Contig1_ES::g.1135::m.1135 Gene.1135::CL492.Contig1_ES::g.1135 ORF type:complete len:1349 (+) CL492.Contig1_ES:118-4164(+)	1	1350	LKP	684	686	0.06	homeotic protein female sterile-like isoform X18 [Zootermopsis nevadensis]
Gene.1135::CL492.Contig1_ES::g.1135::m.1135 Gene.1135::CL492.Contig1_ES::g.1135 ORF type:complete len:1349 (+) CL492.Contig1_ES:118-4164(+)	1	1350	LKP	684	686	0.06	PREDICTED: LOW QUALITY PROTEIN: bromodomain-containing protein 2-like [Apis florea]
Gene.1135::CL492.Contig1_ES::g.1135::m.1135 Gene.1135::CL492.Contig1_ES::g.1135 ORF type:complete len:1349 (+) CL492.Contig1_ES:118-4164(+)	1	1350	LKP	684	686	0.06	homeotic protein female sterile-like isoform X16 [Zootermopsis nevadensis]
Gene.1137::CL492.Contig2_ES::g.1137::m.1137 Gene.1137::CL492.Contig2_ES::g.1137 ORF type:complete len:803 (+) CL492.Contig2_ES:118-2526(+)	1	804	LKP	684	686	19.39	PREDICTED: bromodomain-containing protein 2-like isoform X3 [Ceratina calcarata]
Gene.1137::CL492.Contig2_ES::g.1137::m.1137 Gene.1137::CL492.Contig2_ES::g.1137 ORF type:complete len:803 (+) CL492.Contig2_ES:118-2526(+)	1	804	LKP	684	686	19.39	homeotic protein female sterile-like isoform X18 [Zootermopsis nevadensis]
Gene.1137::CL492.Contig2_ES::g.1137::m.1137 Gene.1137::CL492.Contig2_ES::g.1137 ORF type:complete len:803 (+) CL492.Contig2_ES:118-2526(+)	1	804	LKP	684	686	19.39	homeotic protein female sterile-like isoform X16 [Zootermopsis nevadensis]
Gene.1137::CL492.Contig2_ES::g.1137::m.1137 Gene.1137::CL492.Contig2_ES::g.1137 ORF type:complete len:803 (+) CL492.Contig2_ES:118-2526(+)	1	804	LKP	684	686	19.39	PREDICTED: bromodomain-containing protein 2-like [Habropoda laboriosa]
Gene.1137::CL492.Contig2_ES::g.1137::m.1137 Gene.1137::CL492.Contig2_ES::g.1137 ORF type:complete len:803 (+) CL492.Contig2_ES:118-2526(+)	1	804	LKP	684	686	19.39	PREDICTED: bromodomain-containing protein 3-like [Hyalella azteca]
Gene.1139::CL492.Contig3_ES::g.1139::m.1139 Gene.1139::CL492.Contig3_ES::g.1139 ORF type:complete len:838 (+) CL492.Contig3_ES:118-2631(+)	1	839	LKP	719	721	12.14	PREDICTED: homeotic protein female sterile-like isoform X7 [Ceratina calcarata]
Gene.1139::CL492.Contig3_ES::g.1139::m.1139 Gene.1139::CL492.Contig3_ES::g.1139 ORF type:complete len:838 (+) CL492.Contig3_ES:118-2631(+)	1	839	LKP	719	721	12.14	PREDICTED: bromodomain-containing protein 2-like isoform X3 [Ceratina calcarata]
Gene.1139::CL492.Contig3_ES::g.1139::m.1139 Gene.1139::CL492.Contig3_ES::g.1139 ORF type:complete len:838 (+) CL492.Contig3_ES:118-2631(+)	1	839	LKP	719	721	12.14	PREDICTED: homeotic protein female sterile-like isoform X2 [Ceratina calcarata]
Gene.1139::CL492.Contig3_ES::g.1139::m.1139 Gene.1139::CL492.Contig3_ES::g.1139 ORF type:complete len:838 (+) CL492.Contig3_ES:118-2631(+)	1	839	LKP	719	721	12.14	PREDICTED: bromodomain-containing protein 2-like [Habropoda laboriosa]
Gene.1139::CL492.Contig3_ES::g.1139::m.1139 Gene.1139::CL492.Contig3_ES::g.1139 ORF type:complete len:838 (+) CL492.Contig3_ES:118-2631(+)	1	839	LKP	719	721	12.14	PREDICTED: bromodomain-containing protein 3-like [Hyalella azteca]
Gene.1139::CL492.Contig3_ES::g.1139::m.1139 Gene.1139::CL492.Contig3_ES::g.1139 ORF type:complete len:838 (+) CL492.Contig3_ES:118-2631(+)	1	839	GLP	294	296	12.14	PREDICTED: homeotic protein female sterile-like isoform X7 [Ceratina calcarata]
Gene.1139::CL492.Contig3_ES::g.1139::m.1139 Gene.1139::CL492.Contig3_ES::g.1139 ORF type:complete len:838 (+) CL492.Contig3_ES:118-2631(+)	1	839	GLP	294	296	12.14	PREDICTED: bromodomain-containing protein 2-like isoform X3 [Ceratina calcarata]
Gene.1139::CL492.Contig3_ES::g.1139::m.1139 Gene.1139::CL492.Contig3_ES::g.1139 ORF type:complete len:838 (+) CL492.Contig3_ES:118-2631(+)	1	839	GLP	294	296	12.14	PREDICTED: homeotic protein female sterile-like isoform X2 [Ceratina calcarata]
Gene.1139::CL492.Contig3_ES::g.1139::m.1139 Gene.1139::CL492.Contig3_ES::g.1139 ORF type:complete len:838 (+) CL492.Contig3_ES:118-2631(+)	1	839	GLP	294	296	12.14	PREDICTED: bromodomain-containing protein 2-like [Habropoda laboriosa]
Gene.1139::CL492.Contig3_ES::g.1139::m.1139 Gene.1139::CL492.Contig3_ES::g.1139 ORF type:complete len:838 (+) CL492.Contig3_ES:118-2631(+)	1	839	GLP	294	296	12.14	PREDICTED: bromodomain-containing protein 3-like [Hyalella azteca]
Gene.1141::CL493.Contig1_ES::g.1141::m.1141 Gene.1141::CL493.Contig1_ES::g.1141 ORF type:complete len:820 (-) CL493.Contig1_ES:128-2587(-)	1	821	VSV	522	524	6.12	PDZ domain-containing protein 2 [Orchesella cincta]
Gene.1141::CL493.Contig1_ES::g.1141::m.1141 Gene.1141::CL493.Contig1_ES::g.1141 ORF type:complete len:820 (-) CL493.Contig1_ES:128-2587(-)	1	821	VSV	522	524	6.12	Pdz domain protein arc [Daphnia magna]
Gene.1141::CL493.Contig1_ES::g.1141::m.1141 Gene.1141::CL493.Contig1_ES::g.1141 ORF type:complete len:820 (-) CL493.Contig1_ES:128-2587(-)	1	821	VSV	522	524	6.12	PREDICTED: tyrosine-protein phosphatase non-receptor type 13-like [Hyalella azteca]
Gene.1141::CL493.Contig1_ES::g.1141::m.1141 Gene.1141::CL493.Contig1_ES::g.1141 ORF type:complete len:820 (-) CL493.Contig1_ES:128-2587(-)	1	821	VSV	522	524	6.12	PREDICTED: uncharacterized protein LOC108682820 [Hyalella azteca]
Gene.1141::CL493.Contig1_ES::g.1141::m.1141 Gene.1141::CL493.Contig1_ES::g.1141 ORF type:complete len:820 (-) CL493.Contig1_ES:128-2587(-)	1	821	VSV	522	524	6.12	multiple PDZ domain protein-like [Zootermopsis nevadensis] >KDR13796.1 PDZ domain-containing protein 2 [Zootermopsis nevadensis]
Gene.1141::CL493.Contig1_ES::g.1141::m.1141 Gene.1141::CL493.Contig1_ES::g.1141 ORF type:complete len:820 (-) CL493.Contig1_ES:128-2587(-)	1	821	VFPS	93	96	6.12	PDZ domain-containing protein 2 [Orchesella cincta]
Gene.1141::CL493.Contig1_ES::g.1141::m.1141 Gene.1141::CL493.Contig1_ES::g.1141 ORF type:complete len:820 (-) CL493.Contig1_ES:128-2587(-)	1	821	VFPS	93	96	6.12	Pdz domain protein arc [Daphnia magna]
Gene.1141::CL493.Contig1_ES::g.1141::m.1141 Gene.1141::CL493.Contig1_ES::g.1141 ORF type:complete len:820 (-) CL493.Contig1_ES:128-2587(-)	1	821	VFPS	93	96	6.12	PREDICTED: tyrosine-protein phosphatase non-receptor type 13-like [Hyalella azteca]
Gene.1141::CL493.Contig1_ES::g.1141::m.1141 Gene.1141::CL493.Contig1_ES::g.1141 ORF type:complete len:820 (-) CL493.Contig1_ES:128-2587(-)	1	821	VFPS	93	96	6.12	PREDICTED: uncharacterized protein LOC108682820 [Hyalella azteca]
Gene.1141::CL493.Contig1_ES::g.1141::m.1141 Gene.1141::CL493.Contig1_ES::g.1141 ORF type:complete len:820 (-) CL493.Contig1_ES:128-2587(-)	1	821	VFPS	93	96	6.12	multiple PDZ domain protein-like [Zootermopsis nevadensis] >KDR13796.1 PDZ domain-containing protein 2 [Zootermopsis nevadensis]
Gene.1141::CL493.Contig1_ES::g.1141::m.1141 Gene.1141::CL493.Contig1_ES::g.1141 ORF type:complete len:820 (-) CL493.Contig1_ES:128-2587(-)	1	821	IRY	584	586	6.12	PDZ domain-containing protein 2 [Orchesella cincta]
Gene.1141::CL493.Contig1_ES::g.1141::m.1141 Gene.1141::CL493.Contig1_ES::g.1141 ORF type:complete len:820 (-) CL493.Contig1_ES:128-2587(-)	1	821	IRY	584	586	6.12	Pdz domain protein arc [Daphnia magna]
Gene.1141::CL493.Contig1_ES::g.1141::m.1141 Gene.1141::CL493.Contig1_ES::g.1141 ORF type:complete len:820 (-) CL493.Contig1_ES:128-2587(-)	1	821	IRY	584	586	6.12	PREDICTED: tyrosine-protein phosphatase non-receptor type 13-like [Hyalella azteca]
Gene.1141::CL493.Contig1_ES::g.1141::m.1141 Gene.1141::CL493.Contig1_ES::g.1141 ORF type:complete len:820 (-) CL493.Contig1_ES:128-2587(-)	1	821	IRY	584	586	6.12	PREDICTED: uncharacterized protein LOC108682820 [Hyalella azteca]
Gene.1141::CL493.Contig1_ES::g.1141::m.1141 Gene.1141::CL493.Contig1_ES::g.1141 ORF type:complete len:820 (-) CL493.Contig1_ES:128-2587(-)	1	821	IRY	584	586	6.12	multiple PDZ domain protein-like [Zootermopsis nevadensis] >KDR13796.1 PDZ domain-containing protein 2 [Zootermopsis nevadensis]
Gene.1141::CL493.Contig1_ES::g.1141::m.1141 Gene.1141::CL493.Contig1_ES::g.1141 ORF type:complete len:820 (-) CL493.Contig1_ES:128-2587(-)	1	821	IEP	626	628	6.12	PDZ domain-containing protein 2 [Orchesella cincta]
Gene.1141::CL493.Contig1_ES::g.1141::m.1141 Gene.1141::CL493.Contig1_ES::g.1141 ORF type:complete len:820 (-) CL493.Contig1_ES:128-2587(-)	1	821	IEP	626	628	6.12	Pdz domain protein arc [Daphnia magna]
Gene.1141::CL493.Contig1_ES::g.1141::m.1141 Gene.1141::CL493.Contig1_ES::g.1141 ORF type:complete len:820 (-) CL493.Contig1_ES:128-2587(-)	1	821	IEP	626	628	6.12	PREDICTED: tyrosine-protein phosphatase non-receptor type 13-like [Hyalella azteca]
Gene.1141::CL493.Contig1_ES::g.1141::m.1141 Gene.1141::CL493.Contig1_ES::g.1141 ORF type:complete len:820 (-) CL493.Contig1_ES:128-2587(-)	1	821	IEP	626	628	6.12	PREDICTED: uncharacterized protein LOC108682820 [Hyalella azteca]
Gene.1141::CL493.Contig1_ES::g.1141::m.1141 Gene.1141::CL493.Contig1_ES::g.1141 ORF type:complete len:820 (-) CL493.Contig1_ES:128-2587(-)	1	821	IEP	626	628	6.12	multiple PDZ domain protein-like [Zootermopsis nevadensis] >KDR13796.1 PDZ domain-containing protein 2 [Zootermopsis nevadensis]
Gene.1143::CL493.Contig2_ES::g.1143::m.1143 Gene.1143::CL493.Contig2_ES::g.1143 ORF type:complete len:825 (-) CL493.Contig2_ES:128-2602(-)	1	826	VSV	522	524	5.98	multiple PDZ domain protein-like [Zootermopsis nevadensis] >KDR13796.1 PDZ domain-containing protein 2 [Zootermopsis nevadensis]
Gene.1143::CL493.Contig2_ES::g.1143::m.1143 Gene.1143::CL493.Contig2_ES::g.1143 ORF type:complete len:825 (-) CL493.Contig2_ES:128-2602(-)	1	826	VSV	522	524	5.98	PDZ domain-containing protein 2 [Orchesella cincta]
Gene.1143::CL493.Contig2_ES::g.1143::m.1143 Gene.1143::CL493.Contig2_ES::g.1143 ORF type:complete len:825 (-) CL493.Contig2_ES:128-2602(-)	1	826	VSV	522	524	5.98	PREDICTED: uncharacterized protein LOC108682820 [Hyalella azteca]
Gene.1143::CL493.Contig2_ES::g.1143::m.1143 Gene.1143::CL493.Contig2_ES::g.1143 ORF type:complete len:825 (-) CL493.Contig2_ES:128-2602(-)	1	826	VSV	522	524	5.98	Pdz domain protein arc [Daphnia magna]
Gene.1143::CL493.Contig2_ES::g.1143::m.1143 Gene.1143::CL493.Contig2_ES::g.1143 ORF type:complete len:825 (-) CL493.Contig2_ES:128-2602(-)	1	826	VSV	522	524	5.98	PREDICTED: tyrosine-protein phosphatase non-receptor type 13-like [Hyalella azteca]
Gene.1143::CL493.Contig2_ES::g.1143::m.1143 Gene.1143::CL493.Contig2_ES::g.1143 ORF type:complete len:825 (-) CL493.Contig2_ES:128-2602(-)	1	826	VFPS	93	96	5.98	multiple PDZ domain protein-like [Zootermopsis nevadensis] >KDR13796.1 PDZ domain-containing protein 2 [Zootermopsis nevadensis]
Gene.1143::CL493.Contig2_ES::g.1143::m.1143 Gene.1143::CL493.Contig2_ES::g.1143 ORF type:complete len:825 (-) CL493.Contig2_ES:128-2602(-)	1	826	VFPS	93	96	5.98	PDZ domain-containing protein 2 [Orchesella cincta]
Gene.1143::CL493.Contig2_ES::g.1143::m.1143 Gene.1143::CL493.Contig2_ES::g.1143 ORF type:complete len:825 (-) CL493.Contig2_ES:128-2602(-)	1	826	VFPS	93	96	5.98	PREDICTED: uncharacterized protein LOC108682820 [Hyalella azteca]
Gene.1143::CL493.Contig2_ES::g.1143::m.1143 Gene.1143::CL493.Contig2_ES::g.1143 ORF type:complete len:825 (-) CL493.Contig2_ES:128-2602(-)	1	826	VFPS	93	96	5.98	Pdz domain protein arc [Daphnia magna]
Gene.1143::CL493.Contig2_ES::g.1143::m.1143 Gene.1143::CL493.Contig2_ES::g.1143 ORF type:complete len:825 (-) CL493.Contig2_ES:128-2602(-)	1	826	VFPS	93	96	5.98	PREDICTED: tyrosine-protein phosphatase non-receptor type 13-like [Hyalella azteca]
Gene.1143::CL493.Contig2_ES::g.1143::m.1143 Gene.1143::CL493.Contig2_ES::g.1143 ORF type:complete len:825 (-) CL493.Contig2_ES:128-2602(-)	1	826	IRY	584	586	5.98	multiple PDZ domain protein-like [Zootermopsis nevadensis] >KDR13796.1 PDZ domain-containing protein 2 [Zootermopsis nevadensis]
Gene.1143::CL493.Contig2_ES::g.1143::m.1143 Gene.1143::CL493.Contig2_ES::g.1143 ORF type:complete len:825 (-) CL493.Contig2_ES:128-2602(-)	1	826	IRY	584	586	5.98	PDZ domain-containing protein 2 [Orchesella cincta]
Gene.1143::CL493.Contig2_ES::g.1143::m.1143 Gene.1143::CL493.Contig2_ES::g.1143 ORF type:complete len:825 (-) CL493.Contig2_ES:128-2602(-)	1	826	IRY	584	586	5.98	PREDICTED: uncharacterized protein LOC108682820 [Hyalella azteca]
Gene.1143::CL493.Contig2_ES::g.1143::m.1143 Gene.1143::CL493.Contig2_ES::g.1143 ORF type:complete len:825 (-) CL493.Contig2_ES:128-2602(-)	1	826	IRY	584	586	5.98	Pdz domain protein arc [Daphnia magna]
Gene.1143::CL493.Contig2_ES::g.1143::m.1143 Gene.1143::CL493.Contig2_ES::g.1143 ORF type:complete len:825 (-) CL493.Contig2_ES:128-2602(-)	1	826	IRY	584	586	5.98	PREDICTED: tyrosine-protein phosphatase non-receptor type 13-like [Hyalella azteca]
Gene.1143::CL493.Contig2_ES::g.1143::m.1143 Gene.1143::CL493.Contig2_ES::g.1143 ORF type:complete len:825 (-) CL493.Contig2_ES:128-2602(-)	1	826	IEP	626	628	5.98	multiple PDZ domain protein-like [Zootermopsis nevadensis] >KDR13796.1 PDZ domain-containing protein 2 [Zootermopsis nevadensis]
Gene.1143::CL493.Contig2_ES::g.1143::m.1143 Gene.1143::CL493.Contig2_ES::g.1143 ORF type:complete len:825 (-) CL493.Contig2_ES:128-2602(-)	1	826	IEP	626	628	5.98	PDZ domain-containing protein 2 [Orchesella cincta]
Gene.1143::CL493.Contig2_ES::g.1143::m.1143 Gene.1143::CL493.Contig2_ES::g.1143 ORF type:complete len:825 (-) CL493.Contig2_ES:128-2602(-)	1	826	IEP	626	628	5.98	PREDICTED: uncharacterized protein LOC108682820 [Hyalella azteca]
Gene.1143::CL493.Contig2_ES::g.1143::m.1143 Gene.1143::CL493.Contig2_ES::g.1143 ORF type:complete len:825 (-) CL493.Contig2_ES:128-2602(-)	1	826	IEP	626	628	5.98	Pdz domain protein arc [Daphnia magna]
Gene.1143::CL493.Contig2_ES::g.1143::m.1143 Gene.1143::CL493.Contig2_ES::g.1143 ORF type:complete len:825 (-) CL493.Contig2_ES:128-2602(-)	1	826	IEP	626	628	5.98	PREDICTED: tyrosine-protein phosphatase non-receptor type 13-like [Hyalella azteca]
Gene.1149::CL495.Contig1_ES::g.1149::m.1149 Gene.1149::CL495.Contig1_ES::g.1149 ORF type:complete len:400 (+) CL495.Contig1_ES:137-1336(+)	1	401	VSV	92	94	64.04	PREDICTED: protein tramtrack, beta isoform-like isoform X22 [Hyalella azteca]
Gene.1149::CL495.Contig1_ES::g.1149::m.1149 Gene.1149::CL495.Contig1_ES::g.1149 ORF type:complete len:400 (+) CL495.Contig1_ES:137-1336(+)	1	401	VSV	92	94	64.04	PREDICTED: longitudinals lacking protein, isoforms F/I/K/T-like isoform X31 [Hyalella azteca]
Gene.1149::CL495.Contig1_ES::g.1149::m.1149 Gene.1149::CL495.Contig1_ES::g.1149 ORF type:complete len:400 (+) CL495.Contig1_ES:137-1336(+)	1	401	VSV	92	94	64.04	PREDICTED: zinc finger and BTB domain-containing protein 41-like isoform X37 [Hyalella azteca]
Gene.1149::CL495.Contig1_ES::g.1149::m.1149 Gene.1149::CL495.Contig1_ES::g.1149 ORF type:complete len:400 (+) CL495.Contig1_ES:137-1336(+)	1	401	VSV	92	94	64.04	PREDICTED: protein tramtrack, beta isoform-like isoform X38 [Hyalella azteca] >XP_018023168.1 PREDICTED: protein tramtrack, beta isoform-like isoform X38 [Hyalella azteca]
Gene.1149::CL495.Contig1_ES::g.1149::m.1149 Gene.1149::CL495.Contig1_ES::g.1149 ORF type:complete len:400 (+) CL495.Contig1_ES:137-1336(+)	1	401	VSV	92	94	64.04	broad-complex-like protein [Macrobrachium nipponense]
Gene.1150::CL495.Contig2_ES::g.1150::m.1150 Gene.1150::CL495.Contig2_ES::g.1150 ORF type:complete len:400 (+) CL495.Contig2_ES:407-1606(+)	1	401	VSV	92	94	18.72	PREDICTED: longitudinals lacking protein, isoforms F/I/K/T-like isoform X31 [Hyalella azteca]
Gene.1150::CL495.Contig2_ES::g.1150::m.1150 Gene.1150::CL495.Contig2_ES::g.1150 ORF type:complete len:400 (+) CL495.Contig2_ES:407-1606(+)	1	401	VSV	92	94	18.72	broad-complex-like protein [Macrobrachium nipponense]
Gene.1150::CL495.Contig2_ES::g.1150::m.1150 Gene.1150::CL495.Contig2_ES::g.1150 ORF type:complete len:400 (+) CL495.Contig2_ES:407-1606(+)	1	401	VSV	92	94	18.72	PREDICTED: zinc finger and BTB domain-containing protein 41-like isoform X37 [Hyalella azteca]
Gene.1150::CL495.Contig2_ES::g.1150::m.1150 Gene.1150::CL495.Contig2_ES::g.1150 ORF type:complete len:400 (+) CL495.Contig2_ES:407-1606(+)	1	401	VSV	92	94	18.72	PREDICTED: protein tramtrack, beta isoform-like isoform X22 [Hyalella azteca]
Gene.1150::CL495.Contig2_ES::g.1150::m.1150 Gene.1150::CL495.Contig2_ES::g.1150 ORF type:complete len:400 (+) CL495.Contig2_ES:407-1606(+)	1	401	VSV	92	94	18.72	PREDICTED: protein tramtrack, beta isoform-like isoform X38 [Hyalella azteca] >XP_018023168.1 PREDICTED: protein tramtrack, beta isoform-like isoform X38 [Hyalella azteca]
Gene.21::CL5.Contig1_ES::g.21::m.21 Gene.21::CL5.Contig1_ES::g.21 ORF type:5prime_partial len:906 (+) CL5.Contig1_ES:2-2719(+)	1	907	IEP	316	318	16.17
Gene.162::CL50.Contig2_ES::g.162::m.162 Gene.162::CL50.Contig2_ES::g.162 ORF type:complete len:318 (+) CL50.Contig2_ES:123-1076(+)	1	319	VRF	146	148	114.35	PREDICTED: annexin B10 isoform X2 [Orussus abietinus]
Gene.162::CL50.Contig2_ES::g.162::m.162 Gene.162::CL50.Contig2_ES::g.162 ORF type:complete len:318 (+) CL50.Contig2_ES:123-1076(+)	1	319	VRF	146	148	114.35	PREDICTED: annexin A7-like [Hyalella azteca]
Gene.162::CL50.Contig2_ES::g.162::m.162 Gene.162::CL50.Contig2_ES::g.162 ORF type:complete len:318 (+) CL50.Contig2_ES:123-1076(+)	1	319	VRF	146	148	114.35	PREDICTED: annexin-B12-like [Hyalella azteca]
Gene.162::CL50.Contig2_ES::g.162::m.162 Gene.162::CL50.Contig2_ES::g.162 ORF type:complete len:318 (+) CL50.Contig2_ES:123-1076(+)	1	319	VRF	146	148	114.35	annexin A7 [Salpingoeca rosetta] >EGD79818.1 annexin A7 [Salpingoeca rosetta]
Gene.162::CL50.Contig2_ES::g.162::m.162 Gene.162::CL50.Contig2_ES::g.162 ORF type:complete len:318 (+) CL50.Contig2_ES:123-1076(+)	1	319	VRF	146	148	114.35	annexin B10 isoform X2 [Zootermopsis nevadensis]
Gene.1154::CL500.Contig1_ES::g.1154::m.1154 Gene.1154::CL500.Contig1_ES::g.1154 ORF type:complete len:195 (+) CL500.Contig1_ES:87-671(+)	1	196	GLP	40	42	38.28	vacuolar protein sorting-associated protein 37A isoform X1 [Zootermopsis nevadensis]
Gene.1154::CL500.Contig1_ES::g.1154::m.1154 Gene.1154::CL500.Contig1_ES::g.1154 ORF type:complete len:195 (+) CL500.Contig1_ES:87-671(+)	1	196	GLP	40	42	38.28	Parcxpwfx02 [Periplaneta americana]
Gene.1154::CL500.Contig1_ES::g.1154::m.1154 Gene.1154::CL500.Contig1_ES::g.1154 ORF type:complete len:195 (+) CL500.Contig1_ES:87-671(+)	1	196	GLP	40	42	38.28	vacuolar protein sorting-associated protein 37A isoform X4 [Zootermopsis nevadensis]
Gene.1154::CL500.Contig1_ES::g.1154::m.1154 Gene.1154::CL500.Contig1_ES::g.1154 ORF type:complete len:195 (+) CL500.Contig1_ES:87-671(+)	1	196	GLP	40	42	38.28	vacuolar protein sorting-associated protein 37A isoform X3 [Zootermopsis nevadensis]
Gene.1154::CL500.Contig1_ES::g.1154::m.1154 Gene.1154::CL500.Contig1_ES::g.1154 ORF type:complete len:195 (+) CL500.Contig1_ES:87-671(+)	1	196	GLP	40	42	38.28	vacuolar protein sorting-associated protein 37A isoform X2 [Zootermopsis nevadensis] >KDR10569.1 Vacuolar protein sorting-associated protein 37A [Zootermopsis nevadensis]
Gene.1155::CL500.Contig2_ES::g.1155::m.1155 Gene.1155::CL500.Contig2_ES::g.1155 ORF type:complete len:206 (+) CL500.Contig2_ES:87-704(+)	1	207	GLP	40	42	#N/A	vacuolar protein sorting-associated protein 37A isoform X3 [Zootermopsis nevadensis]
Gene.1155::CL500.Contig2_ES::g.1155::m.1155 Gene.1155::CL500.Contig2_ES::g.1155 ORF type:complete len:206 (+) CL500.Contig2_ES:87-704(+)	1	207	GLP	40	42	#N/A	vacuolar protein sorting-associated protein 37A isoform X4 [Zootermopsis nevadensis]
Gene.1155::CL500.Contig2_ES::g.1155::m.1155 Gene.1155::CL500.Contig2_ES::g.1155 ORF type:complete len:206 (+) CL500.Contig2_ES:87-704(+)	1	207	GLP	40	42	#N/A	Parcxpwfx02 [Periplaneta americana]
Gene.1155::CL500.Contig2_ES::g.1155::m.1155 Gene.1155::CL500.Contig2_ES::g.1155 ORF type:complete len:206 (+) CL500.Contig2_ES:87-704(+)	1	207	GLP	40	42	#N/A	vacuolar protein sorting-associated protein 37A isoform X2 [Zootermopsis nevadensis] >KDR10569.1 Vacuolar protein sorting-associated protein 37A [Zootermopsis nevadensis]
Gene.1155::CL500.Contig2_ES::g.1155::m.1155 Gene.1155::CL500.Contig2_ES::g.1155 ORF type:complete len:206 (+) CL500.Contig2_ES:87-704(+)	1	207	GLP	40	42	#N/A	vacuolar protein sorting-associated protein 37A isoform X1 [Zootermopsis nevadensis]
Gene.1156::CL501.Contig1_ES::g.1156::m.1156 Gene.1156::CL501.Contig1_ES::g.1156 ORF type:5prime_partial len:189 (-) CL501.Contig1_ES:238-804(-)	1	190	VSV	99	101	16.24	PREDICTED: coatomer subunit zeta-1 isoform X1 [Habropoda laboriosa]
Gene.1156::CL501.Contig1_ES::g.1156::m.1156 Gene.1156::CL501.Contig1_ES::g.1156 ORF type:5prime_partial len:189 (-) CL501.Contig1_ES:238-804(-)	1	190	VSV	99	101	16.24	PREDICTED: coatomer subunit zeta-1-like isoform X1 [Hyalella azteca]
Gene.1156::CL501.Contig1_ES::g.1156::m.1156 Gene.1156::CL501.Contig1_ES::g.1156 ORF type:5prime_partial len:189 (-) CL501.Contig1_ES:238-804(-)	1	190	VSV	99	101	16.24	PREDICTED: coatomer subunit zeta-1 [Halyomorpha halys]
Gene.1156::CL501.Contig1_ES::g.1156::m.1156 Gene.1156::CL501.Contig1_ES::g.1156 ORF type:5prime_partial len:189 (-) CL501.Contig1_ES:238-804(-)	1	190	VSV	99	101	16.24	PREDICTED: coatomer subunit zeta-1 isoform X2 [Habropoda laboriosa]
Gene.1156::CL501.Contig1_ES::g.1156::m.1156 Gene.1156::CL501.Contig1_ES::g.1156 ORF type:5prime_partial len:189 (-) CL501.Contig1_ES:238-804(-)	1	190	VSV	99	101	16.24	PREDICTED: coatomer subunit zeta-1-like isoform X2 [Hyalella azteca]
Gene.1157::CL501.Contig2_ES::g.1157::m.1157 Gene.1157::CL501.Contig2_ES::g.1157 ORF type:5prime_partial len:186 (-) CL501.Contig2_ES:457-1014(-)	1	187	VSV	99	101	26.57	PREDICTED: coatomer subunit zeta-1 [Camponotus floridanus]
Gene.1157::CL501.Contig2_ES::g.1157::m.1157 Gene.1157::CL501.Contig2_ES::g.1157 ORF type:5prime_partial len:186 (-) CL501.Contig2_ES:457-1014(-)	1	187	VSV	99	101	26.57	PREDICTED: coatomer subunit zeta-1 isoform X1 [Atta cephalotes]
Gene.1157::CL501.Contig2_ES::g.1157::m.1157 Gene.1157::CL501.Contig2_ES::g.1157 ORF type:5prime_partial len:186 (-) CL501.Contig2_ES:457-1014(-)	1	187	VSV	99	101	26.57	PREDICTED: coatomer subunit zeta-1 isoform X2 [Habropoda laboriosa]
Gene.1157::CL501.Contig2_ES::g.1157::m.1157 Gene.1157::CL501.Contig2_ES::g.1157 ORF type:5prime_partial len:186 (-) CL501.Contig2_ES:457-1014(-)	1	187	VSV	99	101	26.57	PREDICTED: coatomer subunit zeta-1-like isoform X1 [Hyalella azteca]
Gene.1157::CL501.Contig2_ES::g.1157::m.1157 Gene.1157::CL501.Contig2_ES::g.1157 ORF type:5prime_partial len:186 (-) CL501.Contig2_ES:457-1014(-)	1	187	VSV	99	101	26.57	PREDICTED: coatomer subunit zeta-1-like isoform X2 [Hyalella azteca]
Gene.1158::CL502.Contig1_ES::g.1158::m.1158 Gene.1158::CL502.Contig1_ES::g.1158 ORF type:5prime_partial len:272 (+) CL502.Contig1_ES:2-817(+)	1	273	VSV	80	82	19.21	electron transfer flavoprotein subunit beta [Scylla paramamosain]
Gene.1158::CL502.Contig1_ES::g.1158::m.1158 Gene.1158::CL502.Contig1_ES::g.1158 ORF type:5prime_partial len:272 (+) CL502.Contig1_ES:2-817(+)	1	273	VSV	80	82	19.21	PREDICTED: electron transfer flavoprotein subunit beta [Sarcophilus harrisii]
Gene.1158::CL502.Contig1_ES::g.1158::m.1158 Gene.1158::CL502.Contig1_ES::g.1158 ORF type:5prime_partial len:272 (+) CL502.Contig1_ES:2-817(+)	1	273	VSV	80	82	19.21	PREDICTED: electron transfer flavoprotein subunit beta [Gekko japonicus]
Gene.1158::CL502.Contig1_ES::g.1158::m.1158 Gene.1158::CL502.Contig1_ES::g.1158 ORF type:5prime_partial len:272 (+) CL502.Contig1_ES:2-817(+)	1	273	VSV	80	82	19.21	electron transfer flavoprotein subunit beta-like [Acanthaster planci]
Gene.1158::CL502.Contig1_ES::g.1158::m.1158 Gene.1158::CL502.Contig1_ES::g.1158 ORF type:5prime_partial len:272 (+) CL502.Contig1_ES:2-817(+)	1	273	VSV	80	82	19.21	electron transfer flavoprotein subunit beta [Anopheles darlingi]
Gene.1158::CL502.Contig1_ES::g.1158::m.1158 Gene.1158::CL502.Contig1_ES::g.1158 ORF type:5prime_partial len:272 (+) CL502.Contig1_ES:2-817(+)	1	273	LKP	234	236	19.21	electron transfer flavoprotein subunit beta [Scylla paramamosain]
Gene.1158::CL502.Contig1_ES::g.1158::m.1158 Gene.1158::CL502.Contig1_ES::g.1158 ORF type:5prime_partial len:272 (+) CL502.Contig1_ES:2-817(+)	1	273	LKP	234	236	19.21	PREDICTED: electron transfer flavoprotein subunit beta [Sarcophilus harrisii]
Gene.1158::CL502.Contig1_ES::g.1158::m.1158 Gene.1158::CL502.Contig1_ES::g.1158 ORF type:5prime_partial len:272 (+) CL502.Contig1_ES:2-817(+)	1	273	LKP	234	236	19.21	PREDICTED: electron transfer flavoprotein subunit beta [Gekko japonicus]
Gene.1158::CL502.Contig1_ES::g.1158::m.1158 Gene.1158::CL502.Contig1_ES::g.1158 ORF type:5prime_partial len:272 (+) CL502.Contig1_ES:2-817(+)	1	273	LKP	234	236	19.21	electron transfer flavoprotein subunit beta-like [Acanthaster planci]
Gene.1158::CL502.Contig1_ES::g.1158::m.1158 Gene.1158::CL502.Contig1_ES::g.1158 ORF type:5prime_partial len:272 (+) CL502.Contig1_ES:2-817(+)	1	273	LKP	234	236	19.21	electron transfer flavoprotein subunit beta [Anopheles darlingi]
Gene.1159::CL502.Contig2_ES::g.1159::m.1159 Gene.1159::CL502.Contig2_ES::g.1159 ORF type:5prime_partial len:272 (+) CL502.Contig2_ES:2-817(+)	1	273	VSV	80	82	8.49	electron transfer flavoprotein subunit beta-like [Acanthaster planci]
Gene.1159::CL502.Contig2_ES::g.1159::m.1159 Gene.1159::CL502.Contig2_ES::g.1159 ORF type:5prime_partial len:272 (+) CL502.Contig2_ES:2-817(+)	1	273	VSV	80	82	8.49	PREDICTED: electron transfer flavoprotein subunit beta [Gekko japonicus]
Gene.1159::CL502.Contig2_ES::g.1159::m.1159 Gene.1159::CL502.Contig2_ES::g.1159 ORF type:5prime_partial len:272 (+) CL502.Contig2_ES:2-817(+)	1	273	VSV	80	82	8.49	electron transfer flavoprotein subunit beta [Anopheles darlingi]
Gene.1159::CL502.Contig2_ES::g.1159::m.1159 Gene.1159::CL502.Contig2_ES::g.1159 ORF type:5prime_partial len:272 (+) CL502.Contig2_ES:2-817(+)	1	273	VSV	80	82	8.49	PREDICTED: electron transfer flavoprotein subunit beta [Sarcophilus harrisii]
Gene.1159::CL502.Contig2_ES::g.1159::m.1159 Gene.1159::CL502.Contig2_ES::g.1159 ORF type:5prime_partial len:272 (+) CL502.Contig2_ES:2-817(+)	1	273	VSV	80	82	8.49	electron transfer flavoprotein subunit beta [Scylla paramamosain]
Gene.1159::CL502.Contig2_ES::g.1159::m.1159 Gene.1159::CL502.Contig2_ES::g.1159 ORF type:5prime_partial len:272 (+) CL502.Contig2_ES:2-817(+)	1	273	LKP	234	236	8.49	electron transfer flavoprotein subunit beta-like [Acanthaster planci]
Gene.1159::CL502.Contig2_ES::g.1159::m.1159 Gene.1159::CL502.Contig2_ES::g.1159 ORF type:5prime_partial len:272 (+) CL502.Contig2_ES:2-817(+)	1	273	LKP	234	236	8.49	PREDICTED: electron transfer flavoprotein subunit beta [Gekko japonicus]
Gene.1159::CL502.Contig2_ES::g.1159::m.1159 Gene.1159::CL502.Contig2_ES::g.1159 ORF type:5prime_partial len:272 (+) CL502.Contig2_ES:2-817(+)	1	273	LKP	234	236	8.49	electron transfer flavoprotein subunit beta [Anopheles darlingi]
Gene.1159::CL502.Contig2_ES::g.1159::m.1159 Gene.1159::CL502.Contig2_ES::g.1159 ORF type:5prime_partial len:272 (+) CL502.Contig2_ES:2-817(+)	1	273	LKP	234	236	8.49	PREDICTED: electron transfer flavoprotein subunit beta [Sarcophilus harrisii]
Gene.1159::CL502.Contig2_ES::g.1159::m.1159 Gene.1159::CL502.Contig2_ES::g.1159 ORF type:5prime_partial len:272 (+) CL502.Contig2_ES:2-817(+)	1	273	LKP	234	236	8.49	electron transfer flavoprotein subunit beta [Scylla paramamosain]
Gene.1160::CL503.Contig1_ES::g.1160::m.1160 Gene.1160::CL503.Contig1_ES::g.1160 ORF type:complete len:612 (+) CL503.Contig1_ES:286-2121(+)	1	613	LKP	56	58	#N/A	PREDICTED: hepatoma-derived growth factor-related protein 2-like isoform X1 [Sinocyclocheilus anshuiensis]
Gene.1160::CL503.Contig1_ES::g.1160::m.1160 Gene.1160::CL503.Contig1_ES::g.1160 ORF type:complete len:612 (+) CL503.Contig1_ES:286-2121(+)	1	613	LKP	56	58	#N/A	hypothetical protein XENTR_v90001335mg [Xenopus tropicalis]
Gene.1160::CL503.Contig1_ES::g.1160::m.1160 Gene.1160::CL503.Contig1_ES::g.1160 ORF type:complete len:612 (+) CL503.Contig1_ES:286-2121(+)	1	613	LKP	56	58	#N/A	PREDICTED: hepatoma-derived growth factor-related protein 2-like isoform X2 [Sinocyclocheilus anshuiensis]
Gene.1160::CL503.Contig1_ES::g.1160::m.1160 Gene.1160::CL503.Contig1_ES::g.1160 ORF type:complete len:612 (+) CL503.Contig1_ES:286-2121(+)	1	613	LKP	56	58	#N/A	PREDICTED: hepatoma-derived growth factor-related protein 2 isoform X3 [Monodelphis domestica]
Gene.1160::CL503.Contig1_ES::g.1160::m.1160 Gene.1160::CL503.Contig1_ES::g.1160 ORF type:complete len:612 (+) CL503.Contig1_ES:286-2121(+)	1	613	LKP	56	58	#N/A	hepatoma-derived growth factor-related protein 2 [Xenopus tropicalis] >Q6P4K1.1 RecName: Full=Hepatoma-derived growth factor-related protein 2; Short=HRP-2 >AAH63366.1 hypothetical protein MGC75972 [Xenopus tropicalis]
Gene.1160::CL503.Contig1_ES::g.1160::m.1160 Gene.1160::CL503.Contig1_ES::g.1160 ORF type:complete len:612 (+) CL503.Contig1_ES:286-2121(+)	1	613	GLP	106	108	#N/A	PREDICTED: hepatoma-derived growth factor-related protein 2-like isoform X1 [Sinocyclocheilus anshuiensis]
Gene.1160::CL503.Contig1_ES::g.1160::m.1160 Gene.1160::CL503.Contig1_ES::g.1160 ORF type:complete len:612 (+) CL503.Contig1_ES:286-2121(+)	1	613	GLP	106	108	#N/A	hypothetical protein XENTR_v90001335mg [Xenopus tropicalis]
Gene.1160::CL503.Contig1_ES::g.1160::m.1160 Gene.1160::CL503.Contig1_ES::g.1160 ORF type:complete len:612 (+) CL503.Contig1_ES:286-2121(+)	1	613	GLP	106	108	#N/A	PREDICTED: hepatoma-derived growth factor-related protein 2-like isoform X2 [Sinocyclocheilus anshuiensis]
Gene.1160::CL503.Contig1_ES::g.1160::m.1160 Gene.1160::CL503.Contig1_ES::g.1160 ORF type:complete len:612 (+) CL503.Contig1_ES:286-2121(+)	1	613	GLP	106	108	#N/A	PREDICTED: hepatoma-derived growth factor-related protein 2 isoform X3 [Monodelphis domestica]
Gene.1160::CL503.Contig1_ES::g.1160::m.1160 Gene.1160::CL503.Contig1_ES::g.1160 ORF type:complete len:612 (+) CL503.Contig1_ES:286-2121(+)	1	613	GLP	106	108	#N/A	hepatoma-derived growth factor-related protein 2 [Xenopus tropicalis] >Q6P4K1.1 RecName: Full=Hepatoma-derived growth factor-related protein 2; Short=HRP-2 >AAH63366.1 hypothetical protein MGC75972 [Xenopus tropicalis]
Gene.1162::CL503.Contig2_ES::g.1162::m.1162 Gene.1162::CL503.Contig2_ES::g.1162 ORF type:complete len:630 (+) CL503.Contig2_ES:286-2175(+)	1	631	LKP	56	58	23.55	PREDICTED: hepatoma-derived growth factor-related protein 2-like isoform X2 [Sinocyclocheilus anshuiensis]
Gene.1162::CL503.Contig2_ES::g.1162::m.1162 Gene.1162::CL503.Contig2_ES::g.1162 ORF type:complete len:630 (+) CL503.Contig2_ES:286-2175(+)	1	631	LKP	56	58	23.55	PREDICTED: hepatoma-derived growth factor-related protein 2-like isoform X1 [Sinocyclocheilus anshuiensis]
Gene.1162::CL503.Contig2_ES::g.1162::m.1162 Gene.1162::CL503.Contig2_ES::g.1162 ORF type:complete len:630 (+) CL503.Contig2_ES:286-2175(+)	1	631	LKP	56	58	23.55	PREDICTED: hepatoma-derived growth factor-related protein 2 isoform X3 [Monodelphis domestica]
Gene.1162::CL503.Contig2_ES::g.1162::m.1162 Gene.1162::CL503.Contig2_ES::g.1162 ORF type:complete len:630 (+) CL503.Contig2_ES:286-2175(+)	1	631	LKP	56	58	23.55	hepatoma-derived growth factor-related protein 2 [Xenopus tropicalis] >Q6P4K1.1 RecName: Full=Hepatoma-derived growth factor-related protein 2; Short=HRP-2 >AAH63366.1 hypothetical protein MGC75972 [Xenopus tropicalis]
Gene.1162::CL503.Contig2_ES::g.1162::m.1162 Gene.1162::CL503.Contig2_ES::g.1162 ORF type:complete len:630 (+) CL503.Contig2_ES:286-2175(+)	1	631	LKP	56	58	23.55	hypothetical protein XENTR_v90001335mg [Xenopus tropicalis]
Gene.1162::CL503.Contig2_ES::g.1162::m.1162 Gene.1162::CL503.Contig2_ES::g.1162 ORF type:complete len:630 (+) CL503.Contig2_ES:286-2175(+)	1	631	GLP	106	108	23.55	PREDICTED: hepatoma-derived growth factor-related protein 2-like isoform X2 [Sinocyclocheilus anshuiensis]
Gene.1162::CL503.Contig2_ES::g.1162::m.1162 Gene.1162::CL503.Contig2_ES::g.1162 ORF type:complete len:630 (+) CL503.Contig2_ES:286-2175(+)	1	631	GLP	106	108	23.55	PREDICTED: hepatoma-derived growth factor-related protein 2-like isoform X1 [Sinocyclocheilus anshuiensis]
Gene.1162::CL503.Contig2_ES::g.1162::m.1162 Gene.1162::CL503.Contig2_ES::g.1162 ORF type:complete len:630 (+) CL503.Contig2_ES:286-2175(+)	1	631	GLP	106	108	23.55	PREDICTED: hepatoma-derived growth factor-related protein 2 isoform X3 [Monodelphis domestica]
Gene.1162::CL503.Contig2_ES::g.1162::m.1162 Gene.1162::CL503.Contig2_ES::g.1162 ORF type:complete len:630 (+) CL503.Contig2_ES:286-2175(+)	1	631	GLP	106	108	23.55	hepatoma-derived growth factor-related protein 2 [Xenopus tropicalis] >Q6P4K1.1 RecName: Full=Hepatoma-derived growth factor-related protein 2; Short=HRP-2 >AAH63366.1 hypothetical protein MGC75972 [Xenopus tropicalis]
Gene.1162::CL503.Contig2_ES::g.1162::m.1162 Gene.1162::CL503.Contig2_ES::g.1162 ORF type:complete len:630 (+) CL503.Contig2_ES:286-2175(+)	1	631	GLP	106	108	23.55	hypothetical protein XENTR_v90001335mg [Xenopus tropicalis]
Gene.1164::CL503.Contig3_ES::g.1164::m.1164 Gene.1164::CL503.Contig3_ES::g.1164 ORF type:complete len:621 (+) CL503.Contig3_ES:286-2148(+)	1	622	LKP	56	58	#N/A	PREDICTED: hepatoma-derived growth factor-related protein 2 [Sinocyclocheilus grahami]
Gene.1164::CL503.Contig3_ES::g.1164::m.1164 Gene.1164::CL503.Contig3_ES::g.1164 ORF type:complete len:621 (+) CL503.Contig3_ES:286-2148(+)	1	622	LKP	56	58	#N/A	PREDICTED: hepatoma-derived growth factor-related protein 2 isoform X3 [Monodelphis domestica]
Gene.1164::CL503.Contig3_ES::g.1164::m.1164 Gene.1164::CL503.Contig3_ES::g.1164 ORF type:complete len:621 (+) CL503.Contig3_ES:286-2148(+)	1	622	LKP	56	58	#N/A	PREDICTED: hepatoma-derived growth factor-related protein 2 isoform X1 [Cyprinus carpio] >KTG39876.1 hypothetical protein cypCar_00017197 [Cyprinus carpio]
Gene.1164::CL503.Contig3_ES::g.1164::m.1164 Gene.1164::CL503.Contig3_ES::g.1164 ORF type:complete len:621 (+) CL503.Contig3_ES:286-2148(+)	1	622	LKP	56	58	#N/A	PREDICTED: hepatoma-derived growth factor-related protein 2-like isoform X2 [Sinocyclocheilus anshuiensis]
Gene.1164::CL503.Contig3_ES::g.1164::m.1164 Gene.1164::CL503.Contig3_ES::g.1164 ORF type:complete len:621 (+) CL503.Contig3_ES:286-2148(+)	1	622	LKP	56	58	#N/A	PREDICTED: hepatoma-derived growth factor-related protein 2-like isoform X1 [Sinocyclocheilus anshuiensis]
Gene.1164::CL503.Contig3_ES::g.1164::m.1164 Gene.1164::CL503.Contig3_ES::g.1164 ORF type:complete len:621 (+) CL503.Contig3_ES:286-2148(+)	1	622	GLP	106	108	#N/A	PREDICTED: hepatoma-derived growth factor-related protein 2 [Sinocyclocheilus grahami]
Gene.1164::CL503.Contig3_ES::g.1164::m.1164 Gene.1164::CL503.Contig3_ES::g.1164 ORF type:complete len:621 (+) CL503.Contig3_ES:286-2148(+)	1	622	GLP	106	108	#N/A	PREDICTED: hepatoma-derived growth factor-related protein 2 isoform X3 [Monodelphis domestica]
Gene.1164::CL503.Contig3_ES::g.1164::m.1164 Gene.1164::CL503.Contig3_ES::g.1164 ORF type:complete len:621 (+) CL503.Contig3_ES:286-2148(+)	1	622	GLP	106	108	#N/A	PREDICTED: hepatoma-derived growth factor-related protein 2 isoform X1 [Cyprinus carpio] >KTG39876.1 hypothetical protein cypCar_00017197 [Cyprinus carpio]
Gene.1164::CL503.Contig3_ES::g.1164::m.1164 Gene.1164::CL503.Contig3_ES::g.1164 ORF type:complete len:621 (+) CL503.Contig3_ES:286-2148(+)	1	622	GLP	106	108	#N/A	PREDICTED: hepatoma-derived growth factor-related protein 2-like isoform X2 [Sinocyclocheilus anshuiensis]
Gene.1164::CL503.Contig3_ES::g.1164::m.1164 Gene.1164::CL503.Contig3_ES::g.1164 ORF type:complete len:621 (+) CL503.Contig3_ES:286-2148(+)	1	622	GLP	106	108	#N/A	PREDICTED: hepatoma-derived growth factor-related protein 2-like isoform X1 [Sinocyclocheilus anshuiensis]
Gene.1166::CL504.Contig1_ES::g.1166::m.1166 Gene.1166::CL504.Contig1_ES::g.1166 ORF type:5prime_partial len:490 (+) CL504.Contig1_ES:1-1470(+)	1	491	GGY	427	429	21.25	arsenite-resistance protein 2-like protein [Litopenaeus vannamei]
Gene.1166::CL504.Contig1_ES::g.1166::m.1166 Gene.1166::CL504.Contig1_ES::g.1166 ORF type:5prime_partial len:490 (+) CL504.Contig1_ES:1-1470(+)	1	491	GGY	427	429	21.25	PREDICTED: serrate RNA effector molecule homolog isoform X2 [Hyalella azteca]
Gene.1166::CL504.Contig1_ES::g.1166::m.1166 Gene.1166::CL504.Contig1_ES::g.1166 ORF type:5prime_partial len:490 (+) CL504.Contig1_ES:1-1470(+)	1	491	GGY	427	429	21.25	PREDICTED: serrate RNA effector molecule homolog isoform X1 [Hyalella azteca]
Gene.1166::CL504.Contig1_ES::g.1166::m.1166 Gene.1166::CL504.Contig1_ES::g.1166 ORF type:5prime_partial len:490 (+) CL504.Contig1_ES:1-1470(+)	1	491	GGY	427	429	21.25	PREDICTED: serrate RNA effector molecule homolog isoform X3 [Hyalella azteca]
Gene.1166::CL504.Contig1_ES::g.1166::m.1166 Gene.1166::CL504.Contig1_ES::g.1166 ORF type:5prime_partial len:490 (+) CL504.Contig1_ES:1-1470(+)	1	491	GGY	427	429	21.25	serrate RNA effector molecule homolog [Zootermopsis nevadensis] >KDR21974.1 Serrate RNA effector molecule-like protein [Zootermopsis nevadensis]
Gene.1166::CL504.Contig1_ES::g.1166::m.1166 Gene.1166::CL504.Contig1_ES::g.1166 ORF type:5prime_partial len:490 (+) CL504.Contig1_ES:1-1470(+)	1	491	GGY	432	434	21.25	arsenite-resistance protein 2-like protein [Litopenaeus vannamei]
Gene.1166::CL504.Contig1_ES::g.1166::m.1166 Gene.1166::CL504.Contig1_ES::g.1166 ORF type:5prime_partial len:490 (+) CL504.Contig1_ES:1-1470(+)	1	491	GGY	432	434	21.25	PREDICTED: serrate RNA effector molecule homolog isoform X2 [Hyalella azteca]
[truncated: 15,129 more rows]

## Sheet: P. vannamei
Protein ID	Protein start	Protein end	AHTP sequences	AHTP start	AHTP end	FPKM	Annotation
[truncated: 4,354 more rows]
