# Supplementary material for: The First Genome Survey of the Antarctic Krill (Euphausia superba) Provides a Valuable Genetic Resource for Polar Biomedical Research
Source: Mar Drugs. 2020 Mar 31;18(4):185. doi: 10.3390/md18040185 (PMC7230668; doi:10.3390/md18040185)
Supplement: Supplementary file 1 [file marinedrugs-18-00185-s001.zip › Supplementary materials/Table S8.xlsx]

## Sheet: hit numbers_ES
E. superba		annotation
Gene.2075::Unigene572_ES::g.2075::m.2075 Gene.2075::Unigene572_ES::g.2075 ORF type:complete len:446 (+) Unigene572_ES:243-1580(+)	14	Involucrin [Trachymyrmex septentrionalis]
Gene.2075::Unigene572_ES::g.2075::m.2075 Gene.2075::Unigene572_ES::g.2075 ORF type:complete len:446 (+) Unigene572_ES:243-1580(+)	14	PREDICTED: pro-resilin-like [Hyalella azteca]
Gene.2075::Unigene572_ES::g.2075::m.2075 Gene.2075::Unigene572_ES::g.2075 ORF type:complete len:446 (+) Unigene572_ES:243-1580(+)	14	PREDICTED: involucrin-like [Trachymyrmex cornetzi]
Gene.2075::Unigene572_ES::g.2075::m.2075 Gene.2075::Unigene572_ES::g.2075 ORF type:complete len:446 (+) Unigene572_ES:243-1580(+)	14	PREDICTED: involucrin-like [Trachymyrmex septentrionalis]
Gene.2075::Unigene572_ES::g.2075::m.2075 Gene.2075::Unigene572_ES::g.2075 ORF type:complete len:446 (+) Unigene572_ES:243-1580(+)	14	PREDICTED: involucrin-like [Acromyrmex echinatior]
Gene.7394::Unigene12450_ES::g.7394::m.7394 Gene.7394::Unigene12450_ES::g.7394 ORF type:complete len:429 (+) Unigene12450_ES:291-1577(+)	12	PREDICTED: heterogeneous nuclear ribonucleoprotein H2-like [Ceratina calcarata]
Gene.7394::Unigene12450_ES::g.7394::m.7394 Gene.7394::Unigene12450_ES::g.7394 ORF type:complete len:429 (+) Unigene12450_ES:291-1577(+)	12	hypothetical protein DAPPUDRAFT_198258 [Daphnia pulex]
Gene.7394::Unigene12450_ES::g.7394::m.7394 Gene.7394::Unigene12450_ES::g.7394 ORF type:complete len:429 (+) Unigene12450_ES:291-1577(+)	12	PREDICTED: heterogeneous nuclear ribonucleoprotein H [Habropoda laboriosa]
Gene.7394::Unigene12450_ES::g.7394::m.7394 Gene.7394::Unigene12450_ES::g.7394 ORF type:complete len:429 (+) Unigene12450_ES:291-1577(+)	12	PREDICTED: heterogeneous nuclear ribonucleoprotein H [Megachile rotundata]
Gene.7394::Unigene12450_ES::g.7394::m.7394 Gene.7394::Unigene12450_ES::g.7394 ORF type:complete len:429 (+) Unigene12450_ES:291-1577(+)	12	PREDICTED: heterogeneous nuclear ribonucleoprotein H-like [Hyalella azteca] >XP_018016905.1 PREDICTED: heterogeneous nuclear ribonucleoprotein H-like [Hyalella azteca]
Gene.6579::Unigene10441_ES::g.6579::m.6579 Gene.6579::Unigene10441_ES::g.6579 ORF type:3prime_partial len:350 (+) Unigene10441_ES:86-1132(+)	11	PREDICTED: RNA-binding protein cabeza-like isoform X3 [Hyalella azteca]
Gene.6579::Unigene10441_ES::g.6579::m.6579 Gene.6579::Unigene10441_ES::g.6579 ORF type:3prime_partial len:350 (+) Unigene10441_ES:86-1132(+)	11	PREDICTED: RNA-binding protein cabeza-like isoform X3 [Orussus abietinus]
Gene.6579::Unigene10441_ES::g.6579::m.6579 Gene.6579::Unigene10441_ES::g.6579 ORF type:3prime_partial len:350 (+) Unigene10441_ES:86-1132(+)	11	PREDICTED: RNA-binding protein cabeza-like isoform X1 [Hyalella azteca]
Gene.6579::Unigene10441_ES::g.6579::m.6579 Gene.6579::Unigene10441_ES::g.6579 ORF type:3prime_partial len:350 (+) Unigene10441_ES:86-1132(+)	11	PREDICTED: RNA-binding protein cabeza [Trichogramma pretiosum]
Gene.6579::Unigene10441_ES::g.6579::m.6579 Gene.6579::Unigene10441_ES::g.6579 ORF type:3prime_partial len:350 (+) Unigene10441_ES:86-1132(+)	11	PREDICTED: RNA-binding protein cabeza-like isoform X2 [Hyalella azteca]
Gene.3416::Unigene3030_ES::g.3416::m.3416 Gene.3416::Unigene3030_ES::g.3416 ORF type:internal len:219 (-) Unigene3030_ES:1-654(-)	11	CBR-LET-2 protein [Danaus plexippus plexippus]
Gene.3416::Unigene3030_ES::g.3416::m.3416 Gene.3416::Unigene3030_ES::g.3416 ORF type:internal len:219 (-) Unigene3030_ES:1-654(-)	11	formin-like protein 20-like [Stylonychia lemnae]
Gene.3416::Unigene3030_ES::g.3416::m.3416 Gene.3416::Unigene3030_ES::g.3416 ORF type:internal len:219 (-) Unigene3030_ES:1-654(-)	11	PREDICTED: uncharacterized protein LOC106162537 isoform X1 [Lingula anatina]
Gene.3416::Unigene3030_ES::g.3416::m.3416 Gene.3416::Unigene3030_ES::g.3416 ORF type:internal len:219 (-) Unigene3030_ES:1-654(-)	11	hypothetical protein EMWEY_00041320 [Eimeria maxima] >CDJ61465.1 hypothetical protein EMWEY_00041320 [Eimeria maxima]
Gene.3416::Unigene3030_ES::g.3416::m.3416 Gene.3416::Unigene3030_ES::g.3416 ORF type:internal len:219 (-) Unigene3030_ES:1-654(-)	11	PREDICTED: uncharacterized protein LOC106162537 isoform X2 [Lingula anatina]
Gene.347::CL112.Contig2_ES::g.347::m.347 Gene.347::CL112.Contig2_ES::g.347 ORF type:3prime_partial len:396 (-) CL112.Contig2_ES:2-1186(-)	10
Gene.6814::Unigene11107_ES::g.6814::m.6814 Gene.6814::Unigene11107_ES::g.6814 ORF type:internal len:2128 (-) Unigene11107_ES:2-6382(-)	9	PREDICTED: uncharacterized protein LOC102677460 isoform X1 [Apis dorsata]
Gene.6814::Unigene11107_ES::g.6814::m.6814 Gene.6814::Unigene11107_ES::g.6814 ORF type:internal len:2128 (-) Unigene11107_ES:2-6382(-)	9	PREDICTED: nuclear receptor corepressor 1 [Ceratina calcarata]
Gene.6814::Unigene11107_ES::g.6814::m.6814 Gene.6814::Unigene11107_ES::g.6814 ORF type:internal len:2128 (-) Unigene11107_ES:2-6382(-)	9	PREDICTED: uncharacterized protein LOC102677460 isoform X2 [Apis dorsata]
Gene.6814::Unigene11107_ES::g.6814::m.6814 Gene.6814::Unigene11107_ES::g.6814 ORF type:internal len:2128 (-) Unigene11107_ES:2-6382(-)	9	PREDICTED: uncharacterized protein LOC108566538 [Nicrophorus vespilloides]
Gene.6814::Unigene11107_ES::g.6814::m.6814 Gene.6814::Unigene11107_ES::g.6814 ORF type:internal len:2128 (-) Unigene11107_ES:2-6382(-)	9	uncharacterized protein LOC110850604 isoform X3 [Folsomia candida]
Gene.6771::Unigene10969_ES::g.6771::m.6771 Gene.6771::Unigene10969_ES::g.6771 ORF type:5prime_partial len:213 (+) Unigene10969_ES:3-641(+)	9
Gene.2097::Unigene580_ES::g.2097::m.2097 Gene.2097::Unigene580_ES::g.2097 ORF type:internal len:452 (-) Unigene580_ES:1-1353(-)	9	uncharacterized protein LOC110993373 isoform X22 [Pieris rapae]
Gene.2097::Unigene580_ES::g.2097::m.2097 Gene.2097::Unigene580_ES::g.2097 ORF type:internal len:452 (-) Unigene580_ES:1-1353(-)	9	uncharacterized protein LOC110993373 isoform X25 [Pieris rapae]
Gene.2097::Unigene580_ES::g.2097::m.2097 Gene.2097::Unigene580_ES::g.2097 ORF type:internal len:452 (-) Unigene580_ES:1-1353(-)	9	Uncharacterized protein APZ42_025924 [Daphnia magna]
Gene.2097::Unigene580_ES::g.2097::m.2097 Gene.2097::Unigene580_ES::g.2097 ORF type:internal len:452 (-) Unigene580_ES:1-1353(-)	9	PREDICTED: serine-rich adhesin for platelets-like, partial [Hyalella azteca]
Gene.2097::Unigene580_ES::g.2097::m.2097 Gene.2097::Unigene580_ES::g.2097 ORF type:internal len:452 (-) Unigene580_ES:1-1353(-)	9	PREDICTED: uncharacterized protein LOC103314049 isoform X3 [Tribolium castaneum]
Gene.2093::Unigene579_ES::g.2093::m.2093 Gene.2093::Unigene579_ES::g.2093 ORF type:internal len:916 (-) Unigene579_ES:1-2745(-)	9	soluble scavenger receptor cysteine-rich domain-containing protein SSC5D isoform X1 [Sus scrofa]
Gene.2093::Unigene579_ES::g.2093::m.2093 Gene.2093::Unigene579_ES::g.2093 ORF type:internal len:916 (-) Unigene579_ES:1-2745(-)	9	PREDICTED: LOW QUALITY PROTEIN: mucin-2-like [Nothobranchius furzeri]
Gene.2093::Unigene579_ES::g.2093::m.2093 Gene.2093::Unigene579_ES::g.2093 ORF type:internal len:916 (-) Unigene579_ES:1-2745(-)	9	hypothetical protein DAPPUDRAFT_270714 [Daphnia pulex]
Gene.2093::Unigene579_ES::g.2093::m.2093 Gene.2093::Unigene579_ES::g.2093 ORF type:internal len:916 (-) Unigene579_ES:1-2745(-)	9	PREDICTED: uncharacterized transmembrane protein DDB_G0289901 isoform X2 [Crassostrea gigas]
Gene.2093::Unigene579_ES::g.2093::m.2093 Gene.2093::Unigene579_ES::g.2093 ORF type:internal len:916 (-) Unigene579_ES:1-2745(-)	9	hypothetical protein CAEBREN_17874 [Caenorhabditis brenneri]
Gene.87::CL29.Contig2_ES::g.87::m.87 Gene.87::CL29.Contig2_ES::g.87 ORF type:5prime_partial len:911 (+) CL29.Contig2_ES:3-2735(+)	8	SERCA [Panulirus argus] >CAH10336.1 SERCA Ca(2+)-ATPase pump [Panulirus argus]
Gene.87::CL29.Contig2_ES::g.87::m.87 Gene.87::CL29.Contig2_ES::g.87 ORF type:5prime_partial len:911 (+) CL29.Contig2_ES:3-2735(+)	8	calcium-transporting ATPase [Cherax cainii]
Gene.87::CL29.Contig2_ES::g.87::m.87 Gene.87::CL29.Contig2_ES::g.87 ORF type:5prime_partial len:911 (+) CL29.Contig2_ES:3-2735(+)	8	sarco/endoplasmic reticulum calcium-ATPase isoform 1 [Cherax destructor]
Gene.87::CL29.Contig2_ES::g.87::m.87 Gene.87::CL29.Contig2_ES::g.87 ORF type:5prime_partial len:911 (+) CL29.Contig2_ES:3-2735(+)	8	sarco/endoplasmic reticulum Ca2+-ATPase [Procambarus clarkii]
Gene.87::CL29.Contig2_ES::g.87::m.87 Gene.87::CL29.Contig2_ES::g.87 ORF type:5prime_partial len:911 (+) CL29.Contig2_ES:3-2735(+)	8	sarco/endoplasmic reticulum calcium-ATPase isoform 3 [Cherax destructor]
Gene.83::CL29.Contig1_ES::g.83::m.83 Gene.83::CL29.Contig1_ES::g.83 ORF type:5prime_partial len:911 (+) CL29.Contig1_ES:3-2735(+)	8	sarco/endoplasmic reticulum Ca2+-ATPase [Procambarus clarkii]
Gene.83::CL29.Contig1_ES::g.83::m.83 Gene.83::CL29.Contig1_ES::g.83 ORF type:5prime_partial len:911 (+) CL29.Contig1_ES:3-2735(+)	8	SERCA [Panulirus argus] >CAH10336.1 SERCA Ca(2+)-ATPase pump [Panulirus argus]
Gene.83::CL29.Contig1_ES::g.83::m.83 Gene.83::CL29.Contig1_ES::g.83 ORF type:5prime_partial len:911 (+) CL29.Contig1_ES:3-2735(+)	8	calcium-transporting ATPase [Cherax cainii]
Gene.83::CL29.Contig1_ES::g.83::m.83 Gene.83::CL29.Contig1_ES::g.83 ORF type:5prime_partial len:911 (+) CL29.Contig1_ES:3-2735(+)	8	sarco/endoplasmic reticulum calcium-ATPase isoform 1 [Cherax destructor]
Gene.83::CL29.Contig1_ES::g.83::m.83 Gene.83::CL29.Contig1_ES::g.83 ORF type:5prime_partial len:911 (+) CL29.Contig1_ES:3-2735(+)	8	sarco/endoplasmic reticulum calcium-ATPase isoform 3 [Cherax destructor]
Gene.27::CL6.Contig1_ES::g.27::m.27 Gene.27::CL6.Contig1_ES::g.27 ORF type:complete len:995 (+) CL6.Contig1_ES:46-3030(+)	8	calcium-transporting ATPase [Cherax cainii]
Gene.27::CL6.Contig1_ES::g.27::m.27 Gene.27::CL6.Contig1_ES::g.27 ORF type:complete len:995 (+) CL6.Contig1_ES:46-3030(+)	8	sarco/endoplasmic reticulum calcium-ATPase isoform 1 [Cherax destructor]
Gene.27::CL6.Contig1_ES::g.27::m.27 Gene.27::CL6.Contig1_ES::g.27 ORF type:complete len:995 (+) CL6.Contig1_ES:46-3030(+)	8	sarco/endoplasmic reticulum calcium-ATPase isoform 2 [Cherax destructor]
Gene.27::CL6.Contig1_ES::g.27::m.27 Gene.27::CL6.Contig1_ES::g.27 ORF type:complete len:995 (+) CL6.Contig1_ES:46-3030(+)	8	sarco/endoplasmic reticulum Ca+2-ATPase [Cherax quadricarinatus]
Gene.27::CL6.Contig1_ES::g.27::m.27 Gene.27::CL6.Contig1_ES::g.27 ORF type:complete len:995 (+) CL6.Contig1_ES:46-3030(+)	8	sarco/endoplasmic reticulum calcium-ATPase isoform 3 [Cherax destructor]
Gene.2726::Unigene1543_ES::g.2726::m.2726 Gene.2726::Unigene1543_ES::g.2726 ORF type:5prime_partial len:215 (+) Unigene1543_ES:2-646(+)	8	PREDICTED: RNA-binding protein squid isoform X5 [Eufriesea mexicana]
Gene.2726::Unigene1543_ES::g.2726::m.2726 Gene.2726::Unigene1543_ES::g.2726 ORF type:5prime_partial len:215 (+) Unigene1543_ES:2-646(+)	8	RNA-binding protein squid isoform X2 [Ceratitis capitata]
Gene.2726::Unigene1543_ES::g.2726::m.2726 Gene.2726::Unigene1543_ES::g.2726 ORF type:5prime_partial len:215 (+) Unigene1543_ES:2-646(+)	8	PREDICTED: RNA-binding protein squid [Musca domestica]
Gene.2726::Unigene1543_ES::g.2726::m.2726 Gene.2726::Unigene1543_ES::g.2726 ORF type:5prime_partial len:215 (+) Unigene1543_ES:2-646(+)	8	PREDICTED: RNA-binding protein squid-like [Musca domestica]
Gene.2726::Unigene1543_ES::g.2726::m.2726 Gene.2726::Unigene1543_ES::g.2726 ORF type:5prime_partial len:215 (+) Unigene1543_ES:2-646(+)	8	RNA-binding protein squid isoform X3 [Ceratitis capitata]
Gene.6691::Unigene10736_ES::g.6691::m.6691 Gene.6691::Unigene10736_ES::g.6691 ORF type:5prime_partial len:679 (+) Unigene10736_ES:3-2039(+)	7	hypothetical protein CAPTEDRAFT_224014 [Capitella teleta]
Gene.6691::Unigene10736_ES::g.6691::m.6691 Gene.6691::Unigene10736_ES::g.6691 ORF type:5prime_partial len:679 (+) Unigene10736_ES:3-2039(+)	7	PREDICTED: cold shock domain-containing protein E1 isoform X1 [Agrilus planipennis] >XP_018335935.1 PREDICTED: cold shock domain-containing protein E1 isoform X1 [Agrilus planipennis] >XP_018335936.1 PREDICTED: cold shock domain-containing protein E1 isoform X1 [Agrilus planipennis]
Gene.6691::Unigene10736_ES::g.6691::m.6691 Gene.6691::Unigene10736_ES::g.6691 ORF type:5prime_partial len:679 (+) Unigene10736_ES:3-2039(+)	7	PREDICTED: uncharacterized protein LOC106883807 isoform X1 [Octopus bimaculoides]
Gene.6691::Unigene10736_ES::g.6691::m.6691 Gene.6691::Unigene10736_ES::g.6691 ORF type:5prime_partial len:679 (+) Unigene10736_ES:3-2039(+)	7	uncharacterized protein LOC110461698 [Mizuhopecten yessoensis] >OWF41971.1 Tudor and KH domain-containing protein [Mizuhopecten yessoensis]
Gene.6691::Unigene10736_ES::g.6691::m.6691 Gene.6691::Unigene10736_ES::g.6691 ORF type:5prime_partial len:679 (+) Unigene10736_ES:3-2039(+)	7	PREDICTED: uncharacterized protein LOC106883807 isoform X2 [Octopus bimaculoides]
Gene.5102::Unigene6922_ES::g.5102::m.5102 Gene.5102::Unigene6922_ES::g.5102 ORF type:3prime_partial len:1050 (-) Unigene6922_ES:1-3147(-)	7	importin-7 isoform X2 [Zootermopsis nevadensis]
Gene.5102::Unigene6922_ES::g.5102::m.5102 Gene.5102::Unigene6922_ES::g.5102 ORF type:3prime_partial len:1050 (-) Unigene6922_ES:1-3147(-)	7	PREDICTED: importin-7 [Trichogramma pretiosum]
Gene.5102::Unigene6922_ES::g.5102::m.5102 Gene.5102::Unigene6922_ES::g.5102 ORF type:3prime_partial len:1050 (-) Unigene6922_ES:1-3147(-)	7	importin-7 isoform X1 [Zootermopsis nevadensis] >KDR21733.1 Importin-7 [Zootermopsis nevadensis]
Gene.5102::Unigene6922_ES::g.5102::m.5102 Gene.5102::Unigene6922_ES::g.5102 ORF type:3prime_partial len:1050 (-) Unigene6922_ES:1-3147(-)	7	PREDICTED: importin-7 isoform X1 [Solenopsis invicta]
Gene.5102::Unigene6922_ES::g.5102::m.5102 Gene.5102::Unigene6922_ES::g.5102 ORF type:3prime_partial len:1050 (-) Unigene6922_ES:1-3147(-)	7	importin-7 isoform X3 [Zootermopsis nevadensis]
Gene.3966::Unigene4256_ES::g.3966::m.3966 Gene.3966::Unigene4256_ES::g.3966 ORF type:3prime_partial len:2750 (+) Unigene4256_ES:112-8358(+)	7	PREDICTED: ankyrin repeat and KH domain-containing protein 1-like isoform X4 [Dendroctonus ponderosae]
Gene.3966::Unigene4256_ES::g.3966::m.3966 Gene.3966::Unigene4256_ES::g.3966 ORF type:3prime_partial len:2750 (+) Unigene4256_ES:112-8358(+)	7	PREDICTED: ankyrin repeat domain-containing protein 17-like isoform X5 [Microplitis demolitor]
Gene.3966::Unigene4256_ES::g.3966::m.3966 Gene.3966::Unigene4256_ES::g.3966 ORF type:3prime_partial len:2750 (+) Unigene4256_ES:112-8358(+)	7	PREDICTED: ankyrin repeat and KH domain-containing protein 1 isoform X5 [Cephus cinctus]
Gene.3966::Unigene4256_ES::g.3966::m.3966 Gene.3966::Unigene4256_ES::g.3966 ORF type:3prime_partial len:2750 (+) Unigene4256_ES:112-8358(+)	7	PREDICTED: ankyrin repeat domain-containing protein 17 isoform X3 [Monomorium pharaonis] >XP_012542086.1 PREDICTED: ankyrin repeat domain-containing protein 17 isoform X3 [Monomorium pharaonis]
Gene.3966::Unigene4256_ES::g.3966::m.3966 Gene.3966::Unigene4256_ES::g.3966 ORF type:3prime_partial len:2750 (+) Unigene4256_ES:112-8358(+)	7	PREDICTED: ankyrin repeat and KH domain-containing protein 1 isoform X4 [Cephus cinctus]
Gene.3711::Unigene3775_ES::g.3711::m.3711 Gene.3711::Unigene3775_ES::g.3711 ORF type:5prime_partial len:1258 (-) Unigene3775_ES:876-4649(-)	7	PREDICTED: E3 ubiquitin-protein ligase HUWE1 isoform X4 [Microplitis demolitor]
Gene.3711::Unigene3775_ES::g.3711::m.3711 Gene.3711::Unigene3775_ES::g.3711 ORF type:5prime_partial len:1258 (-) Unigene3775_ES:876-4649(-)	7	PREDICTED: E3 ubiquitin-protein ligase HUWE1 isoform X3 [Microplitis demolitor]
Gene.3711::Unigene3775_ES::g.3711::m.3711 Gene.3711::Unigene3775_ES::g.3711 ORF type:5prime_partial len:1258 (-) Unigene3775_ES:876-4649(-)	7	PREDICTED: E3 ubiquitin-protein ligase HUWE1 isoform X5 [Microplitis demolitor]
Gene.3711::Unigene3775_ES::g.3711::m.3711 Gene.3711::Unigene3775_ES::g.3711 ORF type:5prime_partial len:1258 (-) Unigene3775_ES:876-4649(-)	7	PREDICTED: E3 ubiquitin-protein ligase HUWE1-like [Hyalella azteca]
Gene.3711::Unigene3775_ES::g.3711::m.3711 Gene.3711::Unigene3775_ES::g.3711 ORF type:5prime_partial len:1258 (-) Unigene3775_ES:876-4649(-)	7	PREDICTED: E3 ubiquitin-protein ligase HUWE1 isoform X1 [Microplitis demolitor] >XP_014296835.1 PREDICTED: E3 ubiquitin-protein ligase HUWE1 isoform X1 [Microplitis demolitor] >XP_014296836.1 PREDICTED: E3 ubiquitin-protein ligase HUWE1 isoform X2 [Microplitis demolitor]
Gene.2706::Unigene1521_ES::g.2706::m.2706 Gene.2706::Unigene1521_ES::g.2706 ORF type:complete len:1411 (+) Unigene1521_ES:110-4342(+)	7	PREDICTED: protein AF-10 isoform X2 [Orussus abietinus]
Gene.2706::Unigene1521_ES::g.2706::m.2706 Gene.2706::Unigene1521_ES::g.2706 ORF type:complete len:1411 (+) Unigene1521_ES:110-4342(+)	7	PREDICTED: protein AF-10 isoform X2 [Cephus cinctus]
Gene.2706::Unigene1521_ES::g.2706::m.2706 Gene.2706::Unigene1521_ES::g.2706 ORF type:complete len:1411 (+) Unigene1521_ES:110-4342(+)	7	PREDICTED: protein AF-10 isoform X2 [Microplitis demolitor]
Gene.2706::Unigene1521_ES::g.2706::m.2706 Gene.2706::Unigene1521_ES::g.2706 ORF type:complete len:1411 (+) Unigene1521_ES:110-4342(+)	7	PREDICTED: protein AF-10 isoform X4 [Microplitis demolitor]
Gene.2706::Unigene1521_ES::g.2706::m.2706 Gene.2706::Unigene1521_ES::g.2706 ORF type:complete len:1411 (+) Unigene1521_ES:110-4342(+)	7	PREDICTED: protein AF-10 isoform X1 [Cephus cinctus]
Gene.76::CL24.Contig2_ES::g.76::m.76 Gene.76::CL24.Contig2_ES::g.76 ORF type:5prime_partial len:1614 (+) CL24.Contig2_ES:2-4843(+)	6	DNA topoisomerase 2 [Eyprepocnemis plorans]
Gene.76::CL24.Contig2_ES::g.76::m.76 Gene.76::CL24.Contig2_ES::g.76 ORF type:5prime_partial len:1614 (+) CL24.Contig2_ES:2-4843(+)	6	PREDICTED: DNA topoisomerase 2-alpha-like isoform X3 [Hyalella azteca]
Gene.76::CL24.Contig2_ES::g.76::m.76 Gene.76::CL24.Contig2_ES::g.76 ORF type:5prime_partial len:1614 (+) CL24.Contig2_ES:2-4843(+)	6	PREDICTED: DNA topoisomerase 2 isoform X1 [Nasonia vitripennis] >XP_016841430.1 PREDICTED: DNA topoisomerase 2 isoform X1 [Nasonia vitripennis] >XP_016841431.1 PREDICTED: DNA topoisomerase 2 isoform X1 [Nasonia vitripennis] >XP_016841432.1 PREDICTED: DNA topoisomerase 2 isoform X1 [Nasonia vitripennis] >XP_016841433.1 PREDICTED: DNA topoisomerase 2 isoform X1 [Nasonia vitripennis] >XP_016841434.1…
Gene.76::CL24.Contig2_ES::g.76::m.76 Gene.76::CL24.Contig2_ES::g.76 ORF type:5prime_partial len:1614 (+) CL24.Contig2_ES:2-4843(+)	6	PREDICTED: DNA topoisomerase 2-alpha-like isoform X1 [Hyalella azteca]
Gene.76::CL24.Contig2_ES::g.76::m.76 Gene.76::CL24.Contig2_ES::g.76 ORF type:5prime_partial len:1614 (+) CL24.Contig2_ES:2-4843(+)	6	PREDICTED: DNA topoisomerase 2-alpha-like isoform X2 [Hyalella azteca]
Gene.74::CL24.Contig1_ES::g.74::m.74 Gene.74::CL24.Contig1_ES::g.74 ORF type:5prime_partial len:1619 (+) CL24.Contig1_ES:2-4858(+)	6	PREDICTED: DNA topoisomerase 2-alpha-like isoform X2 [Hyalella azteca]
Gene.74::CL24.Contig1_ES::g.74::m.74 Gene.74::CL24.Contig1_ES::g.74 ORF type:5prime_partial len:1619 (+) CL24.Contig1_ES:2-4858(+)	6	PREDICTED: DNA topoisomerase 2-alpha-like isoform X1 [Hyalella azteca]
Gene.74::CL24.Contig1_ES::g.74::m.74 Gene.74::CL24.Contig1_ES::g.74 ORF type:5prime_partial len:1619 (+) CL24.Contig1_ES:2-4858(+)	6	PREDICTED: DNA topoisomerase 2 [Anoplophora glabripennis]
Gene.74::CL24.Contig1_ES::g.74::m.74 Gene.74::CL24.Contig1_ES::g.74 ORF type:5prime_partial len:1619 (+) CL24.Contig1_ES:2-4858(+)	6	DNA topoisomerase 2 [Eyprepocnemis plorans]
Gene.74::CL24.Contig1_ES::g.74::m.74 Gene.74::CL24.Contig1_ES::g.74 ORF type:5prime_partial len:1619 (+) CL24.Contig1_ES:2-4858(+)	6	PREDICTED: DNA topoisomerase 2-alpha-like isoform X3 [Hyalella azteca]
Gene.7235::Unigene12186_ES::g.7235::m.7235 Gene.7235::Unigene12186_ES::g.7235 ORF type:3prime_partial len:173 (-) Unigene12186_ES:2-517(-)	6	hypothetical protein, conserved [Eimeria necatrix] >CDJ68976.1 hypothetical protein, conserved [Eimeria necatrix]
Gene.7235::Unigene12186_ES::g.7235::m.7235 Gene.7235::Unigene12186_ES::g.7235 ORF type:3prime_partial len:173 (-) Unigene12186_ES:2-517(-)	6	hypothetical protein EBH_0045050 [Eimeria brunetti]
Gene.7235::Unigene12186_ES::g.7235::m.7235 Gene.7235::Unigene12186_ES::g.7235 ORF type:3prime_partial len:173 (-) Unigene12186_ES:2-517(-)	6	hypothetical protein, conserved [Eimeria brunetti]
Gene.7235::Unigene12186_ES::g.7235::m.7235 Gene.7235::Unigene12186_ES::g.7235 ORF type:3prime_partial len:173 (-) Unigene12186_ES:2-517(-)	6	hypothetical protein, conserved [Eimeria tenella] >CDJ40716.1 hypothetical protein, conserved [Eimeria tenella]
Gene.7005::Unigene11576_ES::g.7005::m.7005 Gene.7005::Unigene11576_ES::g.7005 ORF type:complete len:972 (+) Unigene11576_ES:56-2971(+)	6	PREDICTED: chromosome transmission fidelity protein 18 homolog [Crassostrea gigas]
Gene.7005::Unigene11576_ES::g.7005::m.7005 Gene.7005::Unigene11576_ES::g.7005 ORF type:complete len:972 (+) Unigene11576_ES:56-2971(+)	6	Chromosome transmission fidelity protein 18-like protein, partial [Crassostrea gigas]
Gene.7005::Unigene11576_ES::g.7005::m.7005 Gene.7005::Unigene11576_ES::g.7005 ORF type:complete len:972 (+) Unigene11576_ES:56-2971(+)	6	PREDICTED: chromosome transmission fidelity protein 18 homolog [Lingula anatina]
Gene.7005::Unigene11576_ES::g.7005::m.7005 Gene.7005::Unigene11576_ES::g.7005 ORF type:complete len:972 (+) Unigene11576_ES:56-2971(+)	6	chromosome transmission fidelity protein 18 homolog [Crassostrea virginica]
Gene.7005::Unigene11576_ES::g.7005::m.7005 Gene.7005::Unigene11576_ES::g.7005 ORF type:complete len:972 (+) Unigene11576_ES:56-2971(+)	6	PREDICTED: chromosome transmission fidelity protein 18 homolog [Hyalella azteca]
Gene.6620::Unigene10495_ES::g.6620::m.6620 Gene.6620::Unigene10495_ES::g.6620 ORF type:5prime_partial len:2232 (-) Unigene10495_ES:148-6843(-)	6	mucin-3A-like isoform X3 [Zootermopsis nevadensis]
Gene.6620::Unigene10495_ES::g.6620::m.6620 Gene.6620::Unigene10495_ES::g.6620 ORF type:5prime_partial len:2232 (-) Unigene10495_ES:148-6843(-)	6	mucin-3A-like isoform X4 [Zootermopsis nevadensis] >KDR20589.1 hypothetical protein L798_04609 [Zootermopsis nevadensis]
Gene.6620::Unigene10495_ES::g.6620::m.6620 Gene.6620::Unigene10495_ES::g.6620 ORF type:5prime_partial len:2232 (-) Unigene10495_ES:148-6843(-)	6	PREDICTED: uncharacterized protein LOC108682222 [Hyalella azteca]
Gene.6620::Unigene10495_ES::g.6620::m.6620 Gene.6620::Unigene10495_ES::g.6620 ORF type:5prime_partial len:2232 (-) Unigene10495_ES:148-6843(-)	6	mucin-3A-like isoform X1 [Zootermopsis nevadensis]
Gene.6620::Unigene10495_ES::g.6620::m.6620 Gene.6620::Unigene10495_ES::g.6620 ORF type:5prime_partial len:2232 (-) Unigene10495_ES:148-6843(-)	6	PREDICTED: mucin-17-like [Hyalella azteca]
Gene.5343::Unigene7339_ES::g.5343::m.5343 Gene.5343::Unigene7339_ES::g.5343 ORF type:5prime_partial len:863 (+) Unigene7339_ES:3-2591(+)	6	PREDICTED: protein transport protein Sec23A isoform X1 [Agrilus planipennis]
Gene.5343::Unigene7339_ES::g.5343::m.5343 Gene.5343::Unigene7339_ES::g.5343 ORF type:5prime_partial len:863 (+) Unigene7339_ES:3-2591(+)	6	PREDICTED: protein transport protein Sec23A isoform X2 [Agrilus planipennis]
Gene.5343::Unigene7339_ES::g.5343::m.5343 Gene.5343::Unigene7339_ES::g.5343 ORF type:5prime_partial len:863 (+) Unigene7339_ES:3-2591(+)	6	hypothetical protein LOTGIDRAFT_185711 [Lottia gigantea] >ESP02930.1 hypothetical protein LOTGIDRAFT_185711 [Lottia gigantea]
Gene.5343::Unigene7339_ES::g.5343::m.5343 Gene.5343::Unigene7339_ES::g.5343 ORF type:5prime_partial len:863 (+) Unigene7339_ES:3-2591(+)	6	hypothetical protein AMK59_2801 [Oryctes borbonicus]
Gene.5343::Unigene7339_ES::g.5343::m.5343 Gene.5343::Unigene7339_ES::g.5343 ORF type:5prime_partial len:863 (+) Unigene7339_ES:3-2591(+)	6	PREDICTED: LOW QUALITY PROTEIN: protein transport protein Sec23A-like [Aethina tumida]
Gene.5238::Unigene7202_ES::g.5238::m.5238 Gene.5238::Unigene7202_ES::g.5238 ORF type:internal len:511 (-) Unigene7202_ES:1-1530(-)	6	PREDICTED: DNA excision repair protein haywire [Polistes canadensis]
Gene.5238::Unigene7202_ES::g.5238::m.5238 Gene.5238::Unigene7202_ES::g.5238 ORF type:internal len:511 (-) Unigene7202_ES:1-1530(-)	6	PREDICTED: DNA excision repair protein haywire [Fopius arisanus]
Gene.5238::Unigene7202_ES::g.5238::m.5238 Gene.5238::Unigene7202_ES::g.5238 ORF type:internal len:511 (-) Unigene7202_ES:1-1530(-)	6	PREDICTED: DNA excision repair protein haywire [Neodiprion lecontei]
Gene.5238::Unigene7202_ES::g.5238::m.5238 Gene.5238::Unigene7202_ES::g.5238 ORF type:internal len:511 (-) Unigene7202_ES:1-1530(-)	6	PREDICTED: DNA excision repair protein haywire [Copidosoma floridanum]
Gene.5238::Unigene7202_ES::g.5238::m.5238 Gene.5238::Unigene7202_ES::g.5238 ORF type:internal len:511 (-) Unigene7202_ES:1-1530(-)	6	PREDICTED: DNA excision repair protein haywire-like [Hyalella azteca]
Gene.4942::Unigene6691_ES::g.4942::m.4942 Gene.4942::Unigene6691_ES::g.4942 ORF type:5prime_partial len:811 (-) Unigene6691_ES:444-2876(-)	6	COPII coat assembly protein sec16 [Parasteatoda tepidariorum]
Gene.4942::Unigene6691_ES::g.4942::m.4942 Gene.4942::Unigene6691_ES::g.4942 ORF type:5prime_partial len:811 (-) Unigene6691_ES:444-2876(-)	6	uncharacterized protein LOC106461550 isoform X3 [Limulus polyphemus]
Gene.4942::Unigene6691_ES::g.4942::m.4942 Gene.4942::Unigene6691_ES::g.4942 ORF type:5prime_partial len:811 (-) Unigene6691_ES:444-2876(-)	6	protein transport protein Sec16A isoform X2 [Oncorhynchus mykiss]
Gene.4942::Unigene6691_ES::g.4942::m.4942 Gene.4942::Unigene6691_ES::g.4942 ORF type:5prime_partial len:811 (-) Unigene6691_ES:444-2876(-)	6	protein transport protein Sec16A isoform X3 [Oncorhynchus mykiss]
Gene.4942::Unigene6691_ES::g.4942::m.4942 Gene.4942::Unigene6691_ES::g.4942 ORF type:5prime_partial len:811 (-) Unigene6691_ES:444-2876(-)	6	PREDICTED: protein transport protein Sec16A [Salmo salar]
Gene.4082::Unigene4612_ES::g.4082::m.4082 Gene.4082::Unigene4612_ES::g.4082 ORF type:5prime_partial len:1394 (+) Unigene4612_ES:2-4183(+)	6	PREDICTED: E3 ubiquitin-protein ligase UBR5 isoform X1 [Tribolium castaneum]
Gene.4082::Unigene4612_ES::g.4082::m.4082 Gene.4082::Unigene4612_ES::g.4082 ORF type:5prime_partial len:1394 (+) Unigene4612_ES:2-4183(+)	6	PREDICTED: E3 ubiquitin-protein ligase UBR5 isoform X2 [Tribolium castaneum]
Gene.4082::Unigene4612_ES::g.4082::m.4082 Gene.4082::Unigene4612_ES::g.4082 ORF type:5prime_partial len:1394 (+) Unigene4612_ES:2-4183(+)	6	PREDICTED: E3 ubiquitin-protein ligase UBR5 isoform X7 [Tribolium castaneum]
Gene.4082::Unigene4612_ES::g.4082::m.4082 Gene.4082::Unigene4612_ES::g.4082 ORF type:5prime_partial len:1394 (+) Unigene4612_ES:2-4183(+)	6	PREDICTED: E3 ubiquitin-protein ligase hyd isoform X6 [Tribolium castaneum]
Gene.4082::Unigene4612_ES::g.4082::m.4082 Gene.4082::Unigene4612_ES::g.4082 ORF type:5prime_partial len:1394 (+) Unigene4612_ES:2-4183(+)	6	PREDICTED: E3 ubiquitin-protein ligase UBR5 isoform X4 [Tribolium castaneum]
Gene.350::CL113.Contig2_ES::g.350::m.350 Gene.350::CL113.Contig2_ES::g.350 ORF type:5prime_partial len:514 (+) CL113.Contig2_ES:3-1544(+)	6	PREDICTED: dihydrolipoyl dehydrogenase, mitochondrial [Diuraphis noxia]
Gene.350::CL113.Contig2_ES::g.350::m.350 Gene.350::CL113.Contig2_ES::g.350 ORF type:5prime_partial len:514 (+) CL113.Contig2_ES:3-1544(+)	6	PREDICTED: dihydrolipoyl dehydrogenase, mitochondrial [Acyrthosiphon pisum]
Gene.350::CL113.Contig2_ES::g.350::m.350 Gene.350::CL113.Contig2_ES::g.350 ORF type:5prime_partial len:514 (+) CL113.Contig2_ES:3-1544(+)	6	PREDICTED: dihydrolipoyl dehydrogenase, mitochondrial-like [Hyalella azteca]
Gene.350::CL113.Contig2_ES::g.350::m.350 Gene.350::CL113.Contig2_ES::g.350 ORF type:5prime_partial len:514 (+) CL113.Contig2_ES:3-1544(+)	6	Dihydrolipoyl dehydrogenase, mitochondrial [Orchesella cincta]
Gene.350::CL113.Contig2_ES::g.350::m.350 Gene.350::CL113.Contig2_ES::g.350 ORF type:5prime_partial len:514 (+) CL113.Contig2_ES:3-1544(+)	6	dihydrolipoyl dehydrogenase, mitochondrial [Myzus persicae]
Gene.348::CL113.Contig1_ES::g.348::m.348 Gene.348::CL113.Contig1_ES::g.348 ORF type:5prime_partial len:514 (+) CL113.Contig1_ES:3-1544(+)	6	dihydrolipoyl dehydrogenase, mitochondrial [Myzus persicae]
Gene.348::CL113.Contig1_ES::g.348::m.348 Gene.348::CL113.Contig1_ES::g.348 ORF type:5prime_partial len:514 (+) CL113.Contig1_ES:3-1544(+)	6	PREDICTED: dihydrolipoyl dehydrogenase, mitochondrial-like [Hyalella azteca]
Gene.348::CL113.Contig1_ES::g.348::m.348 Gene.348::CL113.Contig1_ES::g.348 ORF type:5prime_partial len:514 (+) CL113.Contig1_ES:3-1544(+)	6	Dihydrolipoyl dehydrogenase, mitochondrial [Orchesella cincta]
Gene.348::CL113.Contig1_ES::g.348::m.348 Gene.348::CL113.Contig1_ES::g.348 ORF type:5prime_partial len:514 (+) CL113.Contig1_ES:3-1544(+)	6	PREDICTED: dihydrolipoyl dehydrogenase, mitochondrial [Diuraphis noxia]
Gene.348::CL113.Contig1_ES::g.348::m.348 Gene.348::CL113.Contig1_ES::g.348 ORF type:5prime_partial len:514 (+) CL113.Contig1_ES:3-1544(+)	6	PREDICTED: dihydrolipoyl dehydrogenase, mitochondrial [Acyrthosiphon pisum]
Gene.3367::Unigene2915_ES::g.3367::m.3367 Gene.3367::Unigene2915_ES::g.3367 ORF type:complete len:1286 (+) Unigene2915_ES:62-3919(+)	6	Isoleucyl-tRNA synthetase [Danio rerio]
Gene.3367::Unigene2915_ES::g.3367::m.3367 Gene.3367::Unigene2915_ES::g.3367 ORF type:complete len:1286 (+) Unigene2915_ES:62-3919(+)	6	isoleucine--tRNA ligase, cytoplasmic [Xenopus tropicalis] >AAI27374.1 LOC100036668 protein [Xenopus tropicalis]
Gene.3367::Unigene2915_ES::g.3367::m.3367 Gene.3367::Unigene2915_ES::g.3367 ORF type:complete len:1286 (+) Unigene2915_ES:62-3919(+)	6	isoleucine--tRNA ligase, cytoplasmic [Danio rerio]
Gene.3367::Unigene2915_ES::g.3367::m.3367 Gene.3367::Unigene2915_ES::g.3367 ORF type:complete len:1286 (+) Unigene2915_ES:62-3919(+)	6	PREDICTED: isoleucine--tRNA ligase, cytoplasmic [Xiphophorus maculatus]
Gene.3367::Unigene2915_ES::g.3367::m.3367 Gene.3367::Unigene2915_ES::g.3367 ORF type:complete len:1286 (+) Unigene2915_ES:62-3919(+)	6	hypothetical protein DAPPUDRAFT_316089 [Daphnia pulex]
Gene.2875::Unigene1773_ES::g.2875::m.2875 Gene.2875::Unigene1773_ES::g.2875 ORF type:5prime_partial len:359 (-) Unigene1773_ES:124-1200(-)	6	PREDICTED: RNA-binding protein squid-like isoform X2 [Hyalella azteca]
Gene.2875::Unigene1773_ES::g.2875::m.2875 Gene.2875::Unigene1773_ES::g.2875 ORF type:5prime_partial len:359 (-) Unigene1773_ES:124-1200(-)	6	PREDICTED: RNA-binding protein squid-like isoform X6 [Hyalella azteca]
Gene.2875::Unigene1773_ES::g.2875::m.2875 Gene.2875::Unigene1773_ES::g.2875 ORF type:5prime_partial len:359 (-) Unigene1773_ES:124-1200(-)	6	PREDICTED: RNA-binding protein squid-like isoform X5 [Hyalella azteca]
Gene.2875::Unigene1773_ES::g.2875::m.2875 Gene.2875::Unigene1773_ES::g.2875 ORF type:5prime_partial len:359 (-) Unigene1773_ES:124-1200(-)	6	PREDICTED: RNA-binding protein squid-like isoform X1 [Hyalella azteca]
Gene.2875::Unigene1773_ES::g.2875::m.2875 Gene.2875::Unigene1773_ES::g.2875 ORF type:5prime_partial len:359 (-) Unigene1773_ES:124-1200(-)	6	PREDICTED: RNA-binding protein squid-like isoform X3 [Hyalella azteca]
Gene.2851::Unigene1745_ES::g.2851::m.2851 Gene.2851::Unigene1745_ES::g.2851 ORF type:internal len:204 (+) Unigene1745_ES:2-610(+)	6
Gene.2720::Unigene1536_ES::g.2720::m.2720 Gene.2720::Unigene1536_ES::g.2720 ORF type:internal len:122 (-) Unigene1536_ES:3-365(-)	6
Gene.2253::Unigene822_ES::g.2253::m.2253 Gene.2253::Unigene822_ES::g.2253 ORF type:3prime_partial len:226 (-) Unigene822_ES:3-677(-)	6
Gene.1829::Unigene228_ES::g.1829::m.1829 Gene.1829::Unigene228_ES::g.1829 ORF type:internal len:325 (+) Unigene228_ES:3-974(+)	6	PREDICTED: uncharacterized protein LOC101857656 [Aplysia californica]
Gene.1829::Unigene228_ES::g.1829::m.1829 Gene.1829::Unigene228_ES::g.1829 ORF type:internal len:325 (+) Unigene228_ES:3-974(+)	6	uncharacterized protein LOC111129849 isoform X1 [Crassostrea virginica]
Gene.1829::Unigene228_ES::g.1829::m.1829 Gene.1829::Unigene228_ES::g.1829 ORF type:internal len:325 (+) Unigene228_ES:3-974(+)	6	PREDICTED: putative cysteine proteinase CG12163 isoform X3 [Hyalella azteca]
Gene.1829::Unigene228_ES::g.1829::m.1829 Gene.1829::Unigene228_ES::g.1829 ORF type:internal len:325 (+) Unigene228_ES:3-974(+)	6	PREDICTED: putative cysteine proteinase CG12163 isoform X4 [Hyalella azteca]
Gene.1829::Unigene228_ES::g.1829::m.1829 Gene.1829::Unigene228_ES::g.1829 ORF type:internal len:325 (+) Unigene228_ES:3-974(+)	6	uncharacterized protein LOC111129849 isoform X2 [Crassostrea virginica]
Gene.1064::CL453.Contig2_ES::g.1064::m.1064 Gene.1064::CL453.Contig2_ES::g.1064 ORF type:5prime_partial len:1104 (+) CL453.Contig2_ES:1-3312(+)	6	NAD(P) transhydrogenase, mitochondrial [Daphnia magna]
Gene.1064::CL453.Contig2_ES::g.1064::m.1064 Gene.1064::CL453.Contig2_ES::g.1064 ORF type:5prime_partial len:1104 (+) CL453.Contig2_ES:1-3312(+)	6	hypothetical protein DAPPUDRAFT_315656 [Daphnia pulex]
Gene.1064::CL453.Contig2_ES::g.1064::m.1064 Gene.1064::CL453.Contig2_ES::g.1064 ORF type:5prime_partial len:1104 (+) CL453.Contig2_ES:1-3312(+)	6	PREDICTED: NAD(P) transhydrogenase, mitochondrial-like [Aplysia californica]
Gene.1064::CL453.Contig2_ES::g.1064::m.1064 Gene.1064::CL453.Contig2_ES::g.1064 ORF type:5prime_partial len:1104 (+) CL453.Contig2_ES:1-3312(+)	6	NAD(P) transhydrogenase, mitochondrial [Orchesella cincta]
Gene.1064::CL453.Contig2_ES::g.1064::m.1064 Gene.1064::CL453.Contig2_ES::g.1064 ORF type:5prime_partial len:1104 (+) CL453.Contig2_ES:1-3312(+)	6	NAD(P) transhydrogenase beta subunit, partial [Procambarus clarkii]
Gene.1063::CL453.Contig1_ES::g.1063::m.1063 Gene.1063::CL453.Contig1_ES::g.1063 ORF type:5prime_partial len:1104 (+) CL453.Contig1_ES:1-3312(+)	6	NAD(P) transhydrogenase, mitochondrial [Orchesella cincta]
Gene.1063::CL453.Contig1_ES::g.1063::m.1063 Gene.1063::CL453.Contig1_ES::g.1063 ORF type:5prime_partial len:1104 (+) CL453.Contig1_ES:1-3312(+)	6	PREDICTED: NAD(P) transhydrogenase, mitochondrial-like [Aplysia californica]
Gene.1063::CL453.Contig1_ES::g.1063::m.1063 Gene.1063::CL453.Contig1_ES::g.1063 ORF type:5prime_partial len:1104 (+) CL453.Contig1_ES:1-3312(+)	6	hypothetical protein DAPPUDRAFT_315656 [Daphnia pulex]
Gene.1063::CL453.Contig1_ES::g.1063::m.1063 Gene.1063::CL453.Contig1_ES::g.1063 ORF type:5prime_partial len:1104 (+) CL453.Contig1_ES:1-3312(+)	6	NAD(P) transhydrogenase beta subunit, partial [Procambarus clarkii]
Gene.1063::CL453.Contig1_ES::g.1063::m.1063 Gene.1063::CL453.Contig1_ES::g.1063 ORF type:5prime_partial len:1104 (+) CL453.Contig1_ES:1-3312(+)	6	NAD(P) transhydrogenase, mitochondrial [Daphnia magna]
Gene.897::CL363.Contig3_ES::g.897::m.897 Gene.897::CL363.Contig3_ES::g.897 ORF type:5prime_partial len:213 (-) CL363.Contig3_ES:119-757(-)	5	Pancreatic secretory granule membrane major glycoprotein GP2 [Exaiptasia pallida]
Gene.897::CL363.Contig3_ES::g.897::m.897 Gene.897::CL363.Contig3_ES::g.897 ORF type:5prime_partial len:213 (-) CL363.Contig3_ES:119-757(-)	5	uncharacterized protein LOC110234957 [Exaiptasia pallida]
Gene.895::CL363.Contig2_ES::g.895::m.895 Gene.895::CL363.Contig2_ES::g.895 ORF type:5prime_partial len:192 (-) CL363.Contig2_ES:119-694(-)	5
Gene.8348::Unigene14762_ES::g.8348::m.8348 Gene.8348::Unigene14762_ES::g.8348 ORF type:5prime_partial len:715 (+) Unigene14762_ES:1-2145(+)	5	nuclear pore complex protein Nup88-like isoform X1 [Limulus polyphemus]
Gene.8348::Unigene14762_ES::g.8348::m.8348 Gene.8348::Unigene14762_ES::g.8348 ORF type:5prime_partial len:715 (+) Unigene14762_ES:1-2145(+)	5	hypothetical protein BRAFLDRAFT_122018 [Branchiostoma floridae] >EEN52725.1 hypothetical protein BRAFLDRAFT_122018 [Branchiostoma floridae]
Gene.8348::Unigene14762_ES::g.8348::m.8348 Gene.8348::Unigene14762_ES::g.8348 ORF type:5prime_partial len:715 (+) Unigene14762_ES:1-2145(+)	5	PREDICTED: nuclear pore complex protein Nup88-like isoform X1 [Branchiostoma belcheri]
Gene.8348::Unigene14762_ES::g.8348::m.8348 Gene.8348::Unigene14762_ES::g.8348 ORF type:5prime_partial len:715 (+) Unigene14762_ES:1-2145(+)	5	PREDICTED: nuclear pore complex protein Nup88-like isoform X1 [Hyalella azteca]
Gene.8348::Unigene14762_ES::g.8348::m.8348 Gene.8348::Unigene14762_ES::g.8348 ORF type:5prime_partial len:715 (+) Unigene14762_ES:1-2145(+)	5	PREDICTED: nuclear pore complex protein Nup88-like isoform X2 [Hyalella azteca]
Gene.8315::Unigene14722_ES::g.8315::m.8315 Gene.8315::Unigene14722_ES::g.8315 ORF type:complete len:956 (-) Unigene14722_ES:229-3096(-)	5	coatomer subunit beta-like [Limulus polyphemus]
Gene.8315::Unigene14722_ES::g.8315::m.8315 Gene.8315::Unigene14722_ES::g.8315 ORF type:complete len:956 (-) Unigene14722_ES:229-3096(-)	5	coatomer subunit beta isoform X2 [Zootermopsis nevadensis] >KDR22484.1 Coatomer subunit beta [Zootermopsis nevadensis]
Gene.8315::Unigene14722_ES::g.8315::m.8315 Gene.8315::Unigene14722_ES::g.8315 ORF type:complete len:956 (-) Unigene14722_ES:229-3096(-)	5	coatomer subunit beta isoform X1 [Zootermopsis nevadensis]
Gene.8315::Unigene14722_ES::g.8315::m.8315 Gene.8315::Unigene14722_ES::g.8315 ORF type:complete len:956 (-) Unigene14722_ES:229-3096(-)	5	PREDICTED: coatomer subunit beta-like [Hyalella azteca]
Gene.8315::Unigene14722_ES::g.8315::m.8315 Gene.8315::Unigene14722_ES::g.8315 ORF type:complete len:956 (-) Unigene14722_ES:229-3096(-)	5	Coatomer subunit beta, partial [Stegodyphus mimosarum]
Gene.8089::Unigene14020_ES::g.8089::m.8089 Gene.8089::Unigene14020_ES::g.8089 ORF type:complete len:518 (-) Unigene14020_ES:496-2049(-)	5	xaa-Pro dipeptidase-like [Limulus polyphemus]
Gene.8089::Unigene14020_ES::g.8089::m.8089 Gene.8089::Unigene14020_ES::g.8089 ORF type:complete len:518 (-) Unigene14020_ES:496-2049(-)	5	xaa-Pro dipeptidase-like isoform X1 [Folsomia candida]
Gene.8089::Unigene14020_ES::g.8089::m.8089 Gene.8089::Unigene14020_ES::g.8089 ORF type:complete len:518 (-) Unigene14020_ES:496-2049(-)	5	Xaa-Pro dipeptidase [Orchesella cincta]
Gene.8089::Unigene14020_ES::g.8089::m.8089 Gene.8089::Unigene14020_ES::g.8089 ORF type:complete len:518 (-) Unigene14020_ES:496-2049(-)	5	PREDICTED: xaa-Pro dipeptidase-like [Hyalella azteca]
Gene.8089::Unigene14020_ES::g.8089::m.8089 Gene.8089::Unigene14020_ES::g.8089 ORF type:complete len:518 (-) Unigene14020_ES:496-2049(-)	5	xaa-Pro dipeptidase-like isoform X2 [Folsomia candida] >XP_021955267.1 xaa-Pro dipeptidase-like isoform X2 [Folsomia candida]
Gene.7622::Unigene12910_ES::g.7622::m.7622 Gene.7622::Unigene12910_ES::g.7622 ORF type:complete len:1291 (-) Unigene12910_ES:75-3947(-)	5	condensin-2 complex subunit G2-like isoform X1 [Mizuhopecten yessoensis] >OWF48684.1 Condensin-2 complex subunit G2 [Mizuhopecten yessoensis]
Gene.7622::Unigene12910_ES::g.7622::m.7622 Gene.7622::Unigene12910_ES::g.7622 ORF type:complete len:1291 (-) Unigene12910_ES:75-3947(-)	5	condensin-2 complex subunit G2-like [Limulus polyphemus]
Gene.7622::Unigene12910_ES::g.7622::m.7622 Gene.7622::Unigene12910_ES::g.7622 ORF type:complete len:1291 (-) Unigene12910_ES:75-3947(-)	5	condensin-2 complex subunit G2 [Xenopus laevis] >Q2TAW0.1 RecName: Full=Condensin-2 complex subunit G2; AltName: Full=Chromosome-associated protein G2; AltName: Full=Non-SMC condensin II complex subunit G2; AltName: Full=XCAP-G2 >AAI10706.1 LOC446284 protein [Xenopus laevis]
Gene.7622::Unigene12910_ES::g.7622::m.7622 Gene.7622::Unigene12910_ES::g.7622 ORF type:complete len:1291 (-) Unigene12910_ES:75-3947(-)	5	condensin-2 complex subunit G2-like isoform X2 [Mizuhopecten yessoensis]
Gene.7622::Unigene12910_ES::g.7622::m.7622 Gene.7622::Unigene12910_ES::g.7622 ORF type:complete len:1291 (-) Unigene12910_ES:75-3947(-)	5	PREDICTED: condensin-2 complex subunit G2 isoform X1 [Xenopus laevis] >XP_018122020.1 PREDICTED: condensin-2 complex subunit G2 isoform X1 [Xenopus laevis] >XP_018122021.1 PREDICTED: condensin-2 complex subunit G2 isoform X1 [Xenopus laevis] >OCT75511.1 hypothetical protein XELAEV_18030691mg [Xenopus laevis]
Gene.7616::Unigene12900_ES::g.7616::m.7616 Gene.7616::Unigene12900_ES::g.7616 ORF type:complete len:654 (+) Unigene12900_ES:50-2011(+)	5	PREDICTED: long-chain fatty acid transport protein 4 [Latimeria chalumnae] >XP_014341671.1 PREDICTED: long-chain fatty acid transport protein 4 [Latimeria chalumnae]
Gene.7616::Unigene12900_ES::g.7616::m.7616 Gene.7616::Unigene12900_ES::g.7616 ORF type:complete len:654 (+) Unigene12900_ES:50-2011(+)	5	PREDICTED: long-chain fatty acid transport protein 4-like [Sinocyclocheilus rhinocerous]
Gene.7616::Unigene12900_ES::g.7616::m.7616 Gene.7616::Unigene12900_ES::g.7616 ORF type:complete len:654 (+) Unigene12900_ES:50-2011(+)	5	PREDICTED: long-chain fatty acid transport protein 4-like [Sinocyclocheilus anshuiensis]
Gene.7616::Unigene12900_ES::g.7616::m.7616 Gene.7616::Unigene12900_ES::g.7616 ORF type:complete len:654 (+) Unigene12900_ES:50-2011(+)	5	long-chain fatty acid transport protein 4 [Danio rerio] >AAH93216.1 Zgc:112138 [Danio rerio]
Gene.7616::Unigene12900_ES::g.7616::m.7616 Gene.7616::Unigene12900_ES::g.7616 ORF type:complete len:654 (+) Unigene12900_ES:50-2011(+)	5	PREDICTED: long-chain fatty acid transport protein 4-like [Branchiostoma belcheri]
Gene.7438::Unigene12496_ES::g.7438::m.7438 Gene.7438::Unigene12496_ES::g.7438 ORF type:internal len:903 (-) Unigene12496_ES:1-2706(-)	5	E3 SUMO-protein ligase RanBP2-like isoform X1 [Nilaparvata lugens]
Gene.7438::Unigene12496_ES::g.7438::m.7438 Gene.7438::Unigene12496_ES::g.7438 ORF type:internal len:903 (-) Unigene12496_ES:1-2706(-)	5	PREDICTED: E3 SUMO-protein ligase RanBP2-like isoform X1 [Hyalella azteca]
Gene.7438::Unigene12496_ES::g.7438::m.7438 Gene.7438::Unigene12496_ES::g.7438 ORF type:internal len:903 (-) Unigene12496_ES:1-2706(-)	5	PREDICTED: E3 SUMO-protein ligase RanBP2-like isoform X2 [Hyalella azteca]
Gene.7438::Unigene12496_ES::g.7438::m.7438 Gene.7438::Unigene12496_ES::g.7438 ORF type:internal len:903 (-) Unigene12496_ES:1-2706(-)	5	E3 SUMO-protein ligase RanBP2-like isoform X2 [Nilaparvata lugens]
Gene.7438::Unigene12496_ES::g.7438::m.7438 Gene.7438::Unigene12496_ES::g.7438 ORF type:internal len:903 (-) Unigene12496_ES:1-2706(-)	5	PREDICTED: E3 SUMO-protein ligase RanBP2-like isoform X3 [Hyalella azteca]
Gene.7433::Unigene12486_ES::g.7433::m.7433 Gene.7433::Unigene12486_ES::g.7433 ORF type:complete len:1145 (-) Unigene12486_ES:198-3632(-)	5	nuclear pore complex protein Nup133-like [Crassostrea virginica]
Gene.7433::Unigene12486_ES::g.7433::m.7433 Gene.7433::Unigene12486_ES::g.7433 ORF type:complete len:1145 (-) Unigene12486_ES:198-3632(-)	5	nuclear pore complex protein Nup133 [Zootermopsis nevadensis]
Gene.7433::Unigene12486_ES::g.7433::m.7433 Gene.7433::Unigene12486_ES::g.7433 ORF type:complete len:1145 (-) Unigene12486_ES:198-3632(-)	5	nuclear pore complex protein Nup133-like [Limulus polyphemus]
Gene.7433::Unigene12486_ES::g.7433::m.7433 Gene.7433::Unigene12486_ES::g.7433 ORF type:complete len:1145 (-) Unigene12486_ES:198-3632(-)	5	PREDICTED: nuclear pore complex protein Nup133 [Crassostrea gigas] >EKC33930.1 hypothetical protein CGI_10017863 [Crassostrea gigas]
Gene.7433::Unigene12486_ES::g.7433::m.7433 Gene.7433::Unigene12486_ES::g.7433 ORF type:complete len:1145 (-) Unigene12486_ES:198-3632(-)	5	PREDICTED: nuclear pore complex protein Nup133-like [Branchiostoma belcheri]
Gene.7413::Unigene12467_ES::g.7413::m.7413 Gene.7413::Unigene12467_ES::g.7413 ORF type:complete len:1133 (-) Unigene12467_ES:1268-4666(-)	5	histone deacetylase complex subunit SAP130-like isoform X4 [Nilaparvata lugens]
Gene.7413::Unigene12467_ES::g.7413::m.7413 Gene.7413::Unigene12467_ES::g.7413 ORF type:complete len:1133 (-) Unigene12467_ES:1268-4666(-)	5	histone deacetylase complex subunit SAP130-like isoform X2 [Nilaparvata lugens]
Gene.7413::Unigene12467_ES::g.7413::m.7413 Gene.7413::Unigene12467_ES::g.7413 ORF type:complete len:1133 (-) Unigene12467_ES:1268-4666(-)	5	histone deacetylase complex subunit SAP130-like isoform X3 [Nilaparvata lugens]
Gene.7413::Unigene12467_ES::g.7413::m.7413 Gene.7413::Unigene12467_ES::g.7413 ORF type:complete len:1133 (-) Unigene12467_ES:1268-4666(-)	5	histone deacetylase complex subunit SAP130-like [Nilaparvata lugens]
Gene.7413::Unigene12467_ES::g.7413::m.7413 Gene.7413::Unigene12467_ES::g.7413 ORF type:complete len:1133 (-) Unigene12467_ES:1268-4666(-)	5	histone deacetylase complex subunit SAP130-like isoform X1 [Nilaparvata lugens]
Gene.6858::Unigene11163_ES::g.6858::m.6858 Gene.6858::Unigene11163_ES::g.6858 ORF type:5prime_partial len:444 (-) Unigene11163_ES:1077-2408(-)	5
Gene.6589::Unigene10462_ES::g.6589::m.6589 Gene.6589::Unigene10462_ES::g.6589 ORF type:5prime_partial len:799 (+) Unigene10462_ES:2-2398(+)	5	AFG3-like protein 2 [Zootermopsis nevadensis] >KDR07700.1 AFG3-like protein 2 [Zootermopsis nevadensis]
Gene.6589::Unigene10462_ES::g.6589::m.6589 Gene.6589::Unigene10462_ES::g.6589 ORF type:5prime_partial len:799 (+) Unigene10462_ES:2-2398(+)	5	PREDICTED: AFG3-like protein 2 [Tribolium castaneum] >EEZ99702.1 AFG3-like protein 2 [Tribolium castaneum]
Gene.6589::Unigene10462_ES::g.6589::m.6589 Gene.6589::Unigene10462_ES::g.6589 ORF type:5prime_partial len:799 (+) Unigene10462_ES:2-2398(+)	5	PREDICTED: AFG3-like protein 2 [Cimex lectularius]
Gene.6589::Unigene10462_ES::g.6589::m.6589 Gene.6589::Unigene10462_ES::g.6589 ORF type:5prime_partial len:799 (+) Unigene10462_ES:2-2398(+)	5	PREDICTED: AFG3-like protein 2 [Agrilus planipennis]
Gene.6589::Unigene10462_ES::g.6589::m.6589 Gene.6589::Unigene10462_ES::g.6589 ORF type:5prime_partial len:799 (+) Unigene10462_ES:2-2398(+)	5	PREDICTED: AFG3-like protein 2 [Anoplophora glabripennis]
Gene.6318::Unigene9716_ES::g.6318::m.6318 Gene.6318::Unigene9716_ES::g.6318 ORF type:internal len:1710 (-) Unigene9716_ES:1-5127(-)	5	PREDICTED: HEAT repeat-containing protein 1 isoform X1 [Callorhinchus milii]
Gene.6318::Unigene9716_ES::g.6318::m.6318 Gene.6318::Unigene9716_ES::g.6318 ORF type:internal len:1710 (-) Unigene9716_ES:1-5127(-)	5	LOW QUALITY PROTEIN: HEAT repeat-containing protein 1 [Rhincodon typus]
Gene.6318::Unigene9716_ES::g.6318::m.6318 Gene.6318::Unigene9716_ES::g.6318 ORF type:internal len:1710 (-) Unigene9716_ES:1-5127(-)	5	PREDICTED: HEAT repeat-containing protein 1-like, partial [Lingula anatina]
Gene.6318::Unigene9716_ES::g.6318::m.6318 Gene.6318::Unigene9716_ES::g.6318 ORF type:internal len:1710 (-) Unigene9716_ES:1-5127(-)	5	PREDICTED: HEAT repeat-containing protein 1 isoform X2 [Callorhinchus milii]
Gene.6318::Unigene9716_ES::g.6318::m.6318 Gene.6318::Unigene9716_ES::g.6318 ORF type:internal len:1710 (-) Unigene9716_ES:1-5127(-)	5	PREDICTED: HEAT repeat-containing protein 1 isoform X3 [Callorhinchus milii]
Gene.6305::Unigene9702_ES::g.6305::m.6305 Gene.6305::Unigene9702_ES::g.6305 ORF type:5prime_partial len:2093 (+) Unigene9702_ES:1-6279(+)	5	PREDICTED: uncharacterized protein LOC101236068 [Hydra vulgaris]
Gene.6305::Unigene9702_ES::g.6305::m.6305 Gene.6305::Unigene9702_ES::g.6305 ORF type:5prime_partial len:2093 (+) Unigene9702_ES:1-6279(+)	5	PREDICTED: uncharacterized protein LOC108562216 isoform X1 [Nicrophorus vespilloides]
Gene.6305::Unigene9702_ES::g.6305::m.6305 Gene.6305::Unigene9702_ES::g.6305 ORF type:5prime_partial len:2093 (+) Unigene9702_ES:1-6279(+)	5	hypothetical protein IscW_ISCW021002 [Ixodes scapularis] >EEC15376.1 hypothetical protein IscW_ISCW021002 [Ixodes scapularis]
Gene.6305::Unigene9702_ES::g.6305::m.6305 Gene.6305::Unigene9702_ES::g.6305 ORF type:5prime_partial len:2093 (+) Unigene9702_ES:1-6279(+)	5	PREDICTED: uncharacterized protein LOC108562216 isoform X2 [Nicrophorus vespilloides]
Gene.6305::Unigene9702_ES::g.6305::m.6305 Gene.6305::Unigene9702_ES::g.6305 ORF type:5prime_partial len:2093 (+) Unigene9702_ES:1-6279(+)	5	uncharacterized protein LOC107448481 [Parasteatoda tepidariorum]
Gene.6288::Unigene9689_ES::g.6288::m.6288 Gene.6288::Unigene9689_ES::g.6288 ORF type:5prime_partial len:686 (-) Unigene9689_ES:133-2190(-)	5	PREDICTED: MFS-type transporter SLC18B1-like isoform X1 [Halyomorpha halys]
Gene.6288::Unigene9689_ES::g.6288::m.6288 Gene.6288::Unigene9689_ES::g.6288 ORF type:5prime_partial len:686 (-) Unigene9689_ES:133-2190(-)	5	MFS-type transporter SLC18B1-like isoform X1 [Limulus polyphemus] >XP_022239248.1 MFS-type transporter SLC18B1-like isoform X1 [Limulus polyphemus] >XP_022239249.1 MFS-type transporter SLC18B1-like isoform X1 [Limulus polyphemus] >XP_022239250.1 MFS-type transporter SLC18B1-like isoform X1 [Limulus polyphemus] >XP_022239251.1 MFS-type transporter SLC18B1-like isoform X1 [Limulus polyphemus] >XP_0…
Gene.6288::Unigene9689_ES::g.6288::m.6288 Gene.6288::Unigene9689_ES::g.6288 ORF type:5prime_partial len:686 (-) Unigene9689_ES:133-2190(-)	5	PREDICTED: MFS-type transporter SLC18B1-like isoform X2 [Halyomorpha halys]
Gene.6288::Unigene9689_ES::g.6288::m.6288 Gene.6288::Unigene9689_ES::g.6288 ORF type:5prime_partial len:686 (-) Unigene9689_ES:133-2190(-)	5	MFS-type transporter SLC18B1 [Orchesella cincta]
Gene.6288::Unigene9689_ES::g.6288::m.6288 Gene.6288::Unigene9689_ES::g.6288 ORF type:5prime_partial len:686 (-) Unigene9689_ES:133-2190(-)	5	PREDICTED: MFS-type transporter SLC18B1-like [Anoplophora glabripennis] >XP_018571014.1 PREDICTED: MFS-type transporter SLC18B1-like [Anoplophora glabripennis] >XP_018571023.1 PREDICTED: MFS-type transporter SLC18B1-like [Anoplophora glabripennis]
Gene.6282::Unigene9685_ES::g.6282::m.6282 Gene.6282::Unigene9685_ES::g.6282 ORF type:5prime_partial len:2651 (+) Unigene9685_ES:3-7955(+)	5	Translational activator GCN1, partial [Zootermopsis nevadensis]
Gene.6282::Unigene9685_ES::g.6282::m.6282 Gene.6282::Unigene9685_ES::g.6282 ORF type:5prime_partial len:2651 (+) Unigene9685_ES:3-7955(+)	5	eIF-2-alpha kinase activator GCN1, partial [Zootermopsis nevadensis]
Gene.6282::Unigene9685_ES::g.6282::m.6282 Gene.6282::Unigene9685_ES::g.6282 ORF type:5prime_partial len:2651 (+) Unigene9685_ES:3-7955(+)	5	PREDICTED: translational activator GCN1 isoform X2 [Orussus abietinus]
Gene.6282::Unigene9685_ES::g.6282::m.6282 Gene.6282::Unigene9685_ES::g.6282 ORF type:5prime_partial len:2651 (+) Unigene9685_ES:3-7955(+)	5	PREDICTED: translational activator GCN1 [Microplitis demolitor]
Gene.6282::Unigene9685_ES::g.6282::m.6282 Gene.6282::Unigene9685_ES::g.6282 ORF type:5prime_partial len:2651 (+) Unigene9685_ES:3-7955(+)	5	PREDICTED: translational activator GCN1 isoform X1 [Orussus abietinus]
Gene.6280::Unigene9682_ES::g.6280::m.6280 Gene.6280::Unigene9682_ES::g.6280 ORF type:complete len:482 (-) Unigene9682_ES:186-1631(-)	5	PREDICTED: MFS-type transporter SLC18B1-like [Diachasma alloeum]
Gene.6280::Unigene9682_ES::g.6280::m.6280 Gene.6280::Unigene9682_ES::g.6280 ORF type:complete len:482 (-) Unigene9682_ES:186-1631(-)	5	PREDICTED: MFS-type transporter SLC18B1-like [Hyalella azteca]
Gene.6280::Unigene9682_ES::g.6280::m.6280 Gene.6280::Unigene9682_ES::g.6280 ORF type:complete len:482 (-) Unigene9682_ES:186-1631(-)	5	PREDICTED: MFS-type transporter SLC18B1-like [Hyalella azteca] >XP_018014378.1 PREDICTED: MFS-type transporter SLC18B1-like [Hyalella azteca]
Gene.6280::Unigene9682_ES::g.6280::m.6280 Gene.6280::Unigene9682_ES::g.6280 ORF type:complete len:482 (-) Unigene9682_ES:186-1631(-)	5	PREDICTED: MFS-type transporter SLC18B1 [Harpegnathos saltator] >EFN76059.1 Uncharacterized MFS-type transporter C6orf192 [Harpegnathos saltator]
Gene.6280::Unigene9682_ES::g.6280::m.6280 Gene.6280::Unigene9682_ES::g.6280 ORF type:complete len:482 (-) Unigene9682_ES:186-1631(-)	5	PREDICTED: MFS-type transporter SLC18B1-like [Hyalella azteca]
Gene.5959::Unigene9036_ES::g.5959::m.5959 Gene.5959::Unigene9036_ES::g.5959 ORF type:5prime_partial len:659 (-) Unigene9036_ES:21-1997(-)	5	gephyrin [Zootermopsis nevadensis] >XP_021916150.1 gephyrin [Zootermopsis nevadensis] >KDR21365.1 Gephyrin [Zootermopsis nevadensis]
Gene.5959::Unigene9036_ES::g.5959::m.5959 Gene.5959::Unigene9036_ES::g.5959 ORF type:5prime_partial len:659 (-) Unigene9036_ES:21-1997(-)	5	PREDICTED: gephyrin-like [Priapulus caudatus]
Gene.5959::Unigene9036_ES::g.5959::m.5959 Gene.5959::Unigene9036_ES::g.5959 ORF type:5prime_partial len:659 (-) Unigene9036_ES:21-1997(-)	5	PREDICTED: gephyrin isoform X2 [Crassostrea gigas]
Gene.5959::Unigene9036_ES::g.5959::m.5959 Gene.5959::Unigene9036_ES::g.5959 ORF type:5prime_partial len:659 (-) Unigene9036_ES:21-1997(-)	5	PREDICTED: gephyrin-like isoform X2 [Lingula anatina]
Gene.5959::Unigene9036_ES::g.5959::m.5959 Gene.5959::Unigene9036_ES::g.5959 ORF type:5prime_partial len:659 (-) Unigene9036_ES:21-1997(-)	5	hypothetical protein CAPTEDRAFT_226958 [Capitella teleta]
Gene.5449::Unigene7654_ES::g.5449::m.5449 Gene.5449::Unigene7654_ES::g.5449 ORF type:internal len:626 (+) Unigene7654_ES:3-1877(+)	5	PREDICTED: uncharacterized protein LOC107270402 isoform X2 [Cephus cinctus]
Gene.5449::Unigene7654_ES::g.5449::m.5449 Gene.5449::Unigene7654_ES::g.5449 ORF type:internal len:626 (+) Unigene7654_ES:3-1877(+)	5	PREDICTED: uncharacterized protein LOC108252967 [Diaphorina citri]
Gene.5449::Unigene7654_ES::g.5449::m.5449 Gene.5449::Unigene7654_ES::g.5449 ORF type:internal len:626 (+) Unigene7654_ES:3-1877(+)	5	PREDICTED: uncharacterized protein LOC107270402 isoform X1 [Cephus cinctus] >XP_015600882.1 PREDICTED: uncharacterized protein LOC107270402 isoform X1 [Cephus cinctus]
Gene.5449::Unigene7654_ES::g.5449::m.5449 Gene.5449::Unigene7654_ES::g.5449 ORF type:internal len:626 (+) Unigene7654_ES:3-1877(+)	5	tigger transposable element-derived protein 6-like protein, partial [Lasius niger]
Gene.5449::Unigene7654_ES::g.5449::m.5449 Gene.5449::Unigene7654_ES::g.5449 ORF type:internal len:626 (+) Unigene7654_ES:3-1877(+)	5	uncharacterized protein LOC109863430 [Pseudomyrmex gracilis]
Gene.5308::Unigene7313_ES::g.5308::m.5308 Gene.5308::Unigene7313_ES::g.5308 ORF type:5prime_partial len:1327 (+) Unigene7313_ES:3-3983(+)	5	meiosis arrest female protein 1 isoform X3 [Pseudomyrmex gracilis]
Gene.5308::Unigene7313_ES::g.5308::m.5308 Gene.5308::Unigene7313_ES::g.5308 ORF type:5prime_partial len:1327 (+) Unigene7313_ES:3-3983(+)	5	meiosis regulator and mRNA stability factor 1 isoform X3 [Zootermopsis nevadensis]
Gene.5308::Unigene7313_ES::g.5308::m.5308 Gene.5308::Unigene7313_ES::g.5308 ORF type:5prime_partial len:1327 (+) Unigene7313_ES:3-3983(+)	5	meiosis regulator and mRNA stability factor 1 isoform X2 [Zootermopsis nevadensis]
Gene.5308::Unigene7313_ES::g.5308::m.5308 Gene.5308::Unigene7313_ES::g.5308 ORF type:5prime_partial len:1327 (+) Unigene7313_ES:3-3983(+)	5	Limkain-b1, partial [Zootermopsis nevadensis]
Gene.5308::Unigene7313_ES::g.5308::m.5308 Gene.5308::Unigene7313_ES::g.5308 ORF type:5prime_partial len:1327 (+) Unigene7313_ES:3-3983(+)	5	meiosis regulator and mRNA stability factor 1 isoform X1 [Zootermopsis nevadensis] >XP_021942539.1 meiosis regulator and mRNA stability factor 1 isoform X1 [Zootermopsis nevadensis]
Gene.4970::Unigene6722_ES::g.4970::m.4970 Gene.4970::Unigene6722_ES::g.4970 ORF type:complete len:675 (-) Unigene6722_ES:331-2355(-)	5	PREDICTED: acyl-coenzyme A oxidase 3, peroxisomal [Ciona intestinalis]
Gene.4970::Unigene6722_ES::g.4970::m.4970 Gene.4970::Unigene6722_ES::g.4970 ORF type:complete len:675 (-) Unigene6722_ES:331-2355(-)	5	PREDICTED: putative acyl-coenzyme A oxidase 3.2, peroxisomal [Hyalella azteca]
Gene.4970::Unigene6722_ES::g.4970::m.4970 Gene.4970::Unigene6722_ES::g.4970 ORF type:complete len:675 (-) Unigene6722_ES:331-2355(-)	5	hypothetical protein LOTGIDRAFT_127454 [Lottia gigantea] >ESO87713.1 hypothetical protein LOTGIDRAFT_127454 [Lottia gigantea]
Gene.4970::Unigene6722_ES::g.4970::m.4970 Gene.4970::Unigene6722_ES::g.4970 ORF type:complete len:675 (-) Unigene6722_ES:331-2355(-)	5	PREDICTED: acyl-coenzyme A oxidase 2, peroxisomal-like [Lingula anatina]
Gene.4970::Unigene6722_ES::g.4970::m.4970 Gene.4970::Unigene6722_ES::g.4970 ORF type:complete len:675 (-) Unigene6722_ES:331-2355(-)	5	PREDICTED: acyl-coenzyme A oxidase 2, peroxisomal-like [Lingula anatina]
Gene.4444::Unigene5372_ES::g.4444::m.4444 Gene.4444::Unigene5372_ES::g.4444 ORF type:5prime_partial len:1046 (+) Unigene5372_ES:1-3138(+)	5	hypothetical protein RP20_CCG016849 [Aedes albopictus]
Gene.4444::Unigene5372_ES::g.4444::m.4444 Gene.4444::Unigene5372_ES::g.4444 ORF type:5prime_partial len:1046 (+) Unigene5372_ES:1-3138(+)	5	PREDICTED: uncharacterized protein C05D11.1-like [Aedes albopictus]
Gene.4444::Unigene5372_ES::g.4444::m.4444 Gene.4444::Unigene5372_ES::g.4444 ORF type:5prime_partial len:1046 (+) Unigene5372_ES:1-3138(+)	5	PREDICTED: uncharacterized protein C05D11.1-like [Branchiostoma belcheri]
Gene.4444::Unigene5372_ES::g.4444::m.4444 Gene.4444::Unigene5372_ES::g.4444 ORF type:5prime_partial len:1046 (+) Unigene5372_ES:1-3138(+)	5	PREDICTED: uncharacterized protein C05D11.1-like [Neodiprion lecontei]
Gene.4444::Unigene5372_ES::g.4444::m.4444 Gene.4444::Unigene5372_ES::g.4444 ORF type:5prime_partial len:1046 (+) Unigene5372_ES:1-3138(+)	5	PREDICTED: uncharacterized protein C05D11.1-like [Aedes albopictus]
Gene.4277::Unigene4938_ES::g.4277::m.4277 Gene.4277::Unigene4938_ES::g.4277 ORF type:internal len:314 (-) Unigene4938_ES:2-940(-)	5	squid, variant A [Blattella germanica]
Gene.4277::Unigene4938_ES::g.4277::m.4277 Gene.4277::Unigene4938_ES::g.4277 ORF type:internal len:314 (-) Unigene4938_ES:2-940(-)	5	squid, variant C [Blattella germanica]
Gene.4277::Unigene4938_ES::g.4277::m.4277 Gene.4277::Unigene4938_ES::g.4277 ORF type:internal len:314 (-) Unigene4938_ES:2-940(-)	5	RNA recognition motif (RRM), partial [Coptotermes formosanus]
Gene.4277::Unigene4938_ES::g.4277::m.4277 Gene.4277::Unigene4938_ES::g.4277 ORF type:internal len:314 (-) Unigene4938_ES:2-940(-)	5	RNA-binding protein squid isoform X10 [Zootermopsis nevadensis]
Gene.4277::Unigene4938_ES::g.4277::m.4277 Gene.4277::Unigene4938_ES::g.4277 ORF type:internal len:314 (-) Unigene4938_ES:2-940(-)	5	squid, variant E [Blattella germanica]
Gene.3948::Unigene4238_ES::g.3948::m.3948 Gene.3948::Unigene4238_ES::g.3948 ORF type:internal len:2205 (+) Unigene4238_ES:3-6614(+)	5	PREDICTED: uncharacterized protein LOC108676407 [Hyalella azteca]
Gene.3948::Unigene4238_ES::g.3948::m.3948 Gene.3948::Unigene4238_ES::g.3948 ORF type:internal len:2205 (+) Unigene4238_ES:3-6614(+)	5	PREDICTED: uncharacterized protein LOC106816174 [Priapulus caudatus] >XP_014676219.1 PREDICTED: uncharacterized protein LOC106816174 [Priapulus caudatus]
Gene.3948::Unigene4238_ES::g.3948::m.3948 Gene.3948::Unigene4238_ES::g.3948 ORF type:internal len:2205 (+) Unigene4238_ES:3-6614(+)	5	cyclin B [Litopenaeus vannamei]
Gene.3948::Unigene4238_ES::g.3948::m.3948 Gene.3948::Unigene4238_ES::g.3948 ORF type:internal len:2205 (+) Unigene4238_ES:3-6614(+)	5	uncharacterized protein LOC111044098 [Nilaparvata lugens]
Gene.3948::Unigene4238_ES::g.3948::m.3948 Gene.3948::Unigene4238_ES::g.3948 ORF type:internal len:2205 (+) Unigene4238_ES:3-6614(+)	5	uncharacterized protein LOC107456920 [Parasteatoda tepidariorum]
Gene.3770::Unigene3840_ES::g.3770::m.3770 Gene.3770::Unigene3840_ES::g.3770 ORF type:5prime_partial len:1006 (-) Unigene3840_ES:12-3029(-)	5	focadhesin isoform X2 [Zootermopsis nevadensis]
Gene.3770::Unigene3840_ES::g.3770::m.3770 Gene.3770::Unigene3840_ES::g.3770 ORF type:5prime_partial len:1006 (-) Unigene3840_ES:12-3029(-)	5	focadhesin isoform X1 [Zootermopsis nevadensis] >XP_021931339.1 focadhesin isoform X1 [Zootermopsis nevadensis] >XP_021931340.1 focadhesin isoform X1 [Zootermopsis nevadensis] >XP_021931341.1 focadhesin isoform X1 [Zootermopsis nevadensis] >XP_021931342.1 focadhesin isoform X1 [Zootermopsis nevadensis] >KDR13366.1 hypothetical protein L798_12590 [Zootermopsis nevadensis]
Gene.3770::Unigene3840_ES::g.3770::m.3770 Gene.3770::Unigene3840_ES::g.3770 ORF type:5prime_partial len:1006 (-) Unigene3840_ES:12-3029(-)	5	uncharacterized protein LOC110835440 isoform X3 [Zootermopsis nevadensis]
Gene.3770::Unigene3840_ES::g.3770::m.3770 Gene.3770::Unigene3840_ES::g.3770 ORF type:5prime_partial len:1006 (-) Unigene3840_ES:12-3029(-)	5	focadhesin [Athalia rosae] >XP_020706977.1 focadhesin [Athalia rosae] >XP_020706978.1 focadhesin [Athalia rosae]
Gene.3770::Unigene3840_ES::g.3770::m.3770 Gene.3770::Unigene3840_ES::g.3770 ORF type:5prime_partial len:1006 (-) Unigene3840_ES:12-3029(-)	5	PREDICTED: focadhesin-like [Hyalella azteca]
Gene.3677::Unigene3691_ES::g.3677::m.3677 Gene.3677::Unigene3691_ES::g.3677 ORF type:complete len:284 (+) Unigene3691_ES:199-1050(+)	5	hnRNPAB-like 2 protein [Doryteuthis pleii]
Gene.3677::Unigene3691_ES::g.3677::m.3677 Gene.3677::Unigene3691_ES::g.3677 ORF type:complete len:284 (+) Unigene3691_ES:199-1050(+)	5	PREDICTED: heterogeneous nuclear ribonucleoprotein A1, A2/B1 homolog [Octopus bimaculoides] >XP_014773900.1 PREDICTED: heterogeneous nuclear ribonucleoprotein A1, A2/B1 homolog [Octopus bimaculoides] >XP_014773901.1 PREDICTED: heterogeneous nuclear ribonucleoprotein A1, A2/B1 homolog [Octopus bimaculoides] >KOF86384.1 hypothetical protein OCBIM_22018723mg [Octopus bimaculoides] >KOF86385.1 hypoth…
Gene.3677::Unigene3691_ES::g.3677::m.3677 Gene.3677::Unigene3691_ES::g.3677 ORF type:complete len:284 (+) Unigene3691_ES:199-1050(+)	5	PREDICTED: heterogeneous nuclear ribonucleoprotein A1, A2/B1 homolog, partial [Hyalella azteca]
Gene.3677::Unigene3691_ES::g.3677::m.3677 Gene.3677::Unigene3691_ES::g.3677 ORF type:complete len:284 (+) Unigene3691_ES:199-1050(+)	5	PREDICTED: heterogeneous nuclear ribonucleoprotein A1-like isoform X2 [Biomphalaria glabrata]
Gene.3677::Unigene3691_ES::g.3677::m.3677 Gene.3677::Unigene3691_ES::g.3677 ORF type:complete len:284 (+) Unigene3691_ES:199-1050(+)	5	heterogeneous nuclear ribonucleoprotein A1, A2/B1 homolog [Nilaparvata lugens]
Gene.3255::Unigene2690_ES::g.3255::m.3255 Gene.3255::Unigene2690_ES::g.3255 ORF type:internal len:228 (-) Unigene2690_ES:2-682(-)	5
Gene.2477::Unigene1175_ES::g.2477::m.2477 Gene.2477::Unigene1175_ES::g.2477 ORF type:internal len:820 (+) Unigene1175_ES:3-2459(+)	5	PREDICTED: protein lingerer-like isoform X1 [Hyalella azteca]
Gene.2207::Unigene769_ES::g.2207::m.2207 Gene.2207::Unigene769_ES::g.2207 ORF type:internal len:228 (-) Unigene769_ES:1-681(-)	5	PREDICTED: uncharacterized protein LOC106744841 isoform X28 [Dinoponera quadriceps]
Gene.2207::Unigene769_ES::g.2207::m.2207 Gene.2207::Unigene769_ES::g.2207 ORF type:internal len:228 (-) Unigene769_ES:1-681(-)	5	hypothetical protein PPL_01482 [Polysphondylium pallidum PN500] >EFA85525.1 hypothetical protein PPL_01482 [Polysphondylium pallidum PN500]
Gene.2207::Unigene769_ES::g.2207::m.2207 Gene.2207::Unigene769_ES::g.2207 ORF type:internal len:228 (-) Unigene769_ES:1-681(-)	5	PREDICTED: P-selectin glycoprotein ligand 1 [Esox lucius]
Gene.2207::Unigene769_ES::g.2207::m.2207 Gene.2207::Unigene769_ES::g.2207 ORF type:internal len:228 (-) Unigene769_ES:1-681(-)	5	Sialidase [Melipona quadrifasciata]
Gene.2207::Unigene769_ES::g.2207::m.2207 Gene.2207::Unigene769_ES::g.2207 ORF type:internal len:228 (-) Unigene769_ES:1-681(-)	5	hypothetical protein Y956_11202, partial [Nipponia nippon]
Gene.1723::Unigene33_ES::g.1723::m.1723 Gene.1723::Unigene33_ES::g.1723 ORF type:3prime_partial len:318 (+) Unigene33_ES:2-952(+)	5
Gene.1706::Unigene19_ES::g.1706::m.1706 Gene.1706::Unigene19_ES::g.1706 ORF type:complete len:1640 (+) Unigene19_ES:57-4976(+)	5	LOW QUALITY PROTEIN: bifunctional glutamate/proline--tRNA ligase [Zootermopsis nevadensis]
Gene.1706::Unigene19_ES::g.1706::m.1706 Gene.1706::Unigene19_ES::g.1706 ORF type:complete len:1640 (+) Unigene19_ES:57-4976(+)	5	bifunctional glutamate/proline--tRNA ligase [Aedes aegypti]
Gene.1706::Unigene19_ES::g.1706::m.1706 Gene.1706::Unigene19_ES::g.1706 ORF type:complete len:1640 (+) Unigene19_ES:57-4976(+)	5	PREDICTED: bifunctional glutamate/proline--tRNA ligase-like [Hyalella azteca]
Gene.1706::Unigene19_ES::g.1706::m.1706 Gene.1706::Unigene19_ES::g.1706 ORF type:complete len:1640 (+) Unigene19_ES:57-4976(+)	5	PREDICTED: bifunctional glutamate/proline--tRNA ligase [Bemisia tabaci]
Gene.1706::Unigene19_ES::g.1706::m.1706 Gene.1706::Unigene19_ES::g.1706 ORF type:complete len:1640 (+) Unigene19_ES:57-4976(+)	5	PREDICTED: LOW QUALITY PROTEIN: bifunctional glutamate/proline--tRNA ligase-like [Aethina tumida]
Gene.1536::CL698.Contig3_ES::g.1536::m.1536 Gene.1536::CL698.Contig3_ES::g.1536 ORF type:3prime_partial len:746 (-) CL698.Contig3_ES:2-2236(-)	5	PREDICTED: uncharacterized protein LOC102676508 [Apis dorsata]
Gene.1536::CL698.Contig3_ES::g.1536::m.1536 Gene.1536::CL698.Contig3_ES::g.1536 ORF type:3prime_partial len:746 (-) CL698.Contig3_ES:2-2236(-)	5	PREDICTED: uncharacterized protein LOC100870830 isoform X1 [Apis florea]
Gene.1536::CL698.Contig3_ES::g.1536::m.1536 Gene.1536::CL698.Contig3_ES::g.1536 ORF type:3prime_partial len:746 (-) CL698.Contig3_ES:2-2236(-)	5	Serine proteinase stubble, partial [Stegodyphus mimosarum]
Gene.1536::CL698.Contig3_ES::g.1536::m.1536 Gene.1536::CL698.Contig3_ES::g.1536 ORF type:3prime_partial len:746 (-) CL698.Contig3_ES:2-2236(-)	5	PREDICTED: serine proteinase stubble-like [Hyalella azteca]
Gene.1536::CL698.Contig3_ES::g.1536::m.1536 Gene.1536::CL698.Contig3_ES::g.1536 ORF type:3prime_partial len:746 (-) CL698.Contig3_ES:2-2236(-)	5	PREDICTED: uncharacterized protein LOC108627588 [Ceratina calcarata]
Gene.1296::CL572.Contig1_ES::g.1296::m.1296 Gene.1296::CL572.Contig1_ES::g.1296 ORF type:5prime_partial len:846 (-) CL572.Contig1_ES:82-2619(-)	5	putative serine protease inhibitor dipetalogastin precursor [Danaus plexippus plexippus]
Gene.1296::CL572.Contig1_ES::g.1296::m.1296 Gene.1296::CL572.Contig1_ES::g.1296 ORF type:5prime_partial len:846 (-) CL572.Contig1_ES:82-2619(-)	5	agrin-like isoform X2 [Crassostrea virginica]
Gene.1296::CL572.Contig1_ES::g.1296::m.1296 Gene.1296::CL572.Contig1_ES::g.1296 ORF type:5prime_partial len:846 (-) CL572.Contig1_ES:82-2619(-)	5	PREDICTED: agrin-like, partial [Priapulus caudatus]
Gene.1296::CL572.Contig1_ES::g.1296::m.1296 Gene.1296::CL572.Contig1_ES::g.1296 ORF type:5prime_partial len:846 (-) CL572.Contig1_ES:82-2619(-)	5	PREDICTED: agrin-like [Branchiostoma belcheri]
Gene.1296::CL572.Contig1_ES::g.1296::m.1296 Gene.1296::CL572.Contig1_ES::g.1296 ORF type:5prime_partial len:846 (-) CL572.Contig1_ES:82-2619(-)	5	agrin-like isoform X5 [Crassostrea virginica]
Gene.1249::CL547.Contig1_ES::g.1249::m.1249 Gene.1249::CL547.Contig1_ES::g.1249 ORF type:complete len:1719 (+) CL547.Contig1_ES:562-5718(+)	5	PREDICTED: mucin-5AC isoform X2 [Cephus cinctus]
Gene.1249::CL547.Contig1_ES::g.1249::m.1249 Gene.1249::CL547.Contig1_ES::g.1249 ORF type:complete len:1719 (+) CL547.Contig1_ES:562-5718(+)	5	insulin receptor substrate 1-like isoform X2 [Limulus polyphemus]
Gene.1249::CL547.Contig1_ES::g.1249::m.1249 Gene.1249::CL547.Contig1_ES::g.1249 ORF type:complete len:1719 (+) CL547.Contig1_ES:562-5718(+)	5	insulin receptor substrate 1-B-like, partial [Limulus polyphemus]
Gene.1249::CL547.Contig1_ES::g.1249::m.1249 Gene.1249::CL547.Contig1_ES::g.1249 ORF type:complete len:1719 (+) CL547.Contig1_ES:562-5718(+)	5	insulin receptor substrate 1-like isoform X1 [Limulus polyphemus]
Gene.1249::CL547.Contig1_ES::g.1249::m.1249 Gene.1249::CL547.Contig1_ES::g.1249 ORF type:complete len:1719 (+) CL547.Contig1_ES:562-5718(+)	5	PREDICTED: insulin receptor substrate 1 [Strongylocentrotus purpuratus]
Gene.893::CL363.Contig1_ES::g.893::m.893 Gene.893::CL363.Contig1_ES::g.893 ORF type:complete len:180 (-) CL363.Contig1_ES:119-658(-)	4
Gene.867::CL347.Contig3_ES::g.867::m.867 Gene.867::CL347.Contig3_ES::g.867 ORF type:complete len:752 (+) CL347.Contig3_ES:80-2335(+)	4	ribosomal protein S6 kinase 2 beta isoform X2 [Zootermopsis nevadensis]
Gene.867::CL347.Contig3_ES::g.867::m.867 Gene.867::CL347.Contig3_ES::g.867 ORF type:complete len:752 (+) CL347.Contig3_ES:80-2335(+)	4	ribosomal protein S6 kinase 2 beta isoform X1 [Zootermopsis nevadensis]
Gene.867::CL347.Contig3_ES::g.867::m.867 Gene.867::CL347.Contig3_ES::g.867 ORF type:complete len:752 (+) CL347.Contig3_ES:80-2335(+)	4	ribosomal protein S6 kinase 2 beta isoform X4 [Zootermopsis nevadensis]
Gene.867::CL347.Contig3_ES::g.867::m.867 Gene.867::CL347.Contig3_ES::g.867 ORF type:complete len:752 (+) CL347.Contig3_ES:80-2335(+)	4	PREDICTED: ribosomal protein S6 kinase alpha-2 isoform X2 [Bemisia tabaci]
Gene.867::CL347.Contig3_ES::g.867::m.867 Gene.867::CL347.Contig3_ES::g.867 ORF type:complete len:752 (+) CL347.Contig3_ES:80-2335(+)	4	ribosomal protein S6 kinase 2 beta isoform X6 [Zootermopsis nevadensis]
Gene.866::CL347.Contig2_ES::g.866::m.866 Gene.866::CL347.Contig2_ES::g.866 ORF type:complete len:733 (+) CL347.Contig2_ES:80-2278(+)	4	ribosomal protein S6 kinase 2 beta isoform X5 [Zootermopsis nevadensis]
Gene.866::CL347.Contig2_ES::g.866::m.866 Gene.866::CL347.Contig2_ES::g.866 ORF type:complete len:733 (+) CL347.Contig2_ES:80-2278(+)	4	ribosomal protein S6 kinase 2 beta isoform X2 [Zootermopsis nevadensis]
Gene.866::CL347.Contig2_ES::g.866::m.866 Gene.866::CL347.Contig2_ES::g.866 ORF type:complete len:733 (+) CL347.Contig2_ES:80-2278(+)	4	ribosomal protein S6 kinase 2 beta isoform X6 [Zootermopsis nevadensis]
Gene.866::CL347.Contig2_ES::g.866::m.866 Gene.866::CL347.Contig2_ES::g.866 ORF type:complete len:733 (+) CL347.Contig2_ES:80-2278(+)	4	ribosomal protein S6 kinase 2 beta isoform X1 [Zootermopsis nevadensis]
Gene.866::CL347.Contig2_ES::g.866::m.866 Gene.866::CL347.Contig2_ES::g.866 ORF type:complete len:733 (+) CL347.Contig2_ES:80-2278(+)	4	ribosomal protein S6 kinase 2 beta isoform X4 [Zootermopsis nevadensis]
Gene.865::CL347.Contig1_ES::g.865::m.865 Gene.865::CL347.Contig1_ES::g.865 ORF type:complete len:739 (+) CL347.Contig1_ES:80-2296(+)	4	ribosomal protein S6 kinase 2 beta isoform X2 [Zootermopsis nevadensis]
Gene.865::CL347.Contig1_ES::g.865::m.865 Gene.865::CL347.Contig1_ES::g.865 ORF type:complete len:739 (+) CL347.Contig1_ES:80-2296(+)	4	ribosomal protein S6 kinase 2 beta isoform X6 [Zootermopsis nevadensis]
Gene.865::CL347.Contig1_ES::g.865::m.865 Gene.865::CL347.Contig1_ES::g.865 ORF type:complete len:739 (+) CL347.Contig1_ES:80-2296(+)	4	ribosomal protein S6 kinase 2 beta isoform X1 [Zootermopsis nevadensis]
Gene.865::CL347.Contig1_ES::g.865::m.865 Gene.865::CL347.Contig1_ES::g.865 ORF type:complete len:739 (+) CL347.Contig1_ES:80-2296(+)	4	ribosomal protein S6 kinase 2 beta isoform X4 [Zootermopsis nevadensis]
Gene.865::CL347.Contig1_ES::g.865::m.865 Gene.865::CL347.Contig1_ES::g.865 ORF type:complete len:739 (+) CL347.Contig1_ES:80-2296(+)	4	PREDICTED: ribosomal protein S6 kinase 2 beta-like [Aplysia californica]
Gene.8352::Unigene14768_ES::g.8352::m.8352 Gene.8352::Unigene14768_ES::g.8352 ORF type:5prime_partial len:569 (-) Unigene14768_ES:479-2185(-)	4	PREDICTED: phospholipase A-2-activating protein-like [Lingula anatina]
Gene.8352::Unigene14768_ES::g.8352::m.8352 Gene.8352::Unigene14768_ES::g.8352 ORF type:5prime_partial len:569 (-) Unigene14768_ES:479-2185(-)	4	phospholipase A-2-activating protein-like [Crassostrea virginica]
Gene.8352::Unigene14768_ES::g.8352::m.8352 Gene.8352::Unigene14768_ES::g.8352 ORF type:5prime_partial len:569 (-) Unigene14768_ES:479-2185(-)	4	PREDICTED: phospholipase A-2-activating protein-like [Lingula anatina]
Gene.8352::Unigene14768_ES::g.8352::m.8352 Gene.8352::Unigene14768_ES::g.8352 ORF type:5prime_partial len:569 (-) Unigene14768_ES:479-2185(-)	4	PREDICTED: phospholipase A-2-activating protein-like [Hyalella azteca]
Gene.8352::Unigene14768_ES::g.8352::m.8352 Gene.8352::Unigene14768_ES::g.8352 ORF type:5prime_partial len:569 (-) Unigene14768_ES:479-2185(-)	4	PREDICTED: phospholipase A-2-activating protein [Crassostrea gigas] >EKC42173.1 Phospholipase A-2-activating protein [Crassostrea gigas]
Gene.8116::Unigene14057_ES::g.8116::m.8116 Gene.8116::Unigene14057_ES::g.8116 ORF type:complete len:703 (+) Unigene14057_ES:78-2186(+)	4	u4/u6 small nuclear ribonucleoprotein, putative [Ixodes scapularis] >EEC14337.1 u4/u6 small nuclear ribonucleoprotein, putative [Ixodes scapularis]
Gene.8116::Unigene14057_ES::g.8116::m.8116 Gene.8116::Unigene14057_ES::g.8116 ORF type:complete len:703 (+) Unigene14057_ES:78-2186(+)	4	U4/U6 small nuclear ribonucleoprotein Prp3 [Nilaparvata lugens] >XP_022185394.1 U4/U6 small nuclear ribonucleoprotein Prp3 [Nilaparvata lugens] >XP_022185396.1 U4/U6 small nuclear ribonucleoprotein Prp3 [Nilaparvata lugens]
Gene.8116::Unigene14057_ES::g.8116::m.8116 Gene.8116::Unigene14057_ES::g.8116 ORF type:complete len:703 (+) Unigene14057_ES:78-2186(+)	4	PREDICTED: U4/U6 small nuclear ribonucleoprotein Prp3-like isoform X1 [Hyalella azteca] >XP_018024825.1 PREDICTED: U4/U6 small nuclear ribonucleoprotein Prp3-like isoform X2 [Hyalella azteca]
Gene.8116::Unigene14057_ES::g.8116::m.8116 Gene.8116::Unigene14057_ES::g.8116 ORF type:complete len:703 (+) Unigene14057_ES:78-2186(+)	4	U4/U6 small nuclear ribonucleoprotein Prp3 [Myzus persicae]
Gene.8116::Unigene14057_ES::g.8116::m.8116 Gene.8116::Unigene14057_ES::g.8116 ORF type:complete len:703 (+) Unigene14057_ES:78-2186(+)	4	U4/U6 small nuclear ribonucleoprotein Prp3 [Parasteatoda tepidariorum]
Gene.8049::Unigene13981_ES::g.8049::m.8049 Gene.8049::Unigene13981_ES::g.8049 ORF type:5prime_partial len:652 (+) Unigene13981_ES:1-1956(+)	4	heat shock protein 75 kDa, mitochondrial-like [Folsomia candida] >OXA57264.1 Heat shock protein 75 kDa, mitochondrial [Folsomia candida]
Gene.8049::Unigene13981_ES::g.8049::m.8049 Gene.8049::Unigene13981_ES::g.8049 ORF type:5prime_partial len:652 (+) Unigene13981_ES:1-1956(+)	4	Heat shock protein 75 kDa, mitochondrial, partial [Orchesella cincta]
Gene.8049::Unigene13981_ES::g.8049::m.8049 Gene.8049::Unigene13981_ES::g.8049 ORF type:5prime_partial len:652 (+) Unigene13981_ES:1-1956(+)	4	PREDICTED: heat shock protein 75 kDa, mitochondrial-like [Hyalella azteca]
Gene.8049::Unigene13981_ES::g.8049::m.8049 Gene.8049::Unigene13981_ES::g.8049 ORF type:5prime_partial len:652 (+) Unigene13981_ES:1-1956(+)	4	heat shock protein 75 kDa, mitochondrial [Aedes aegypti] >EAT48688.1 AAEL000301-PA [Aedes aegypti]
Gene.8049::Unigene13981_ES::g.8049::m.8049 Gene.8049::Unigene13981_ES::g.8049 ORF type:5prime_partial len:652 (+) Unigene13981_ES:1-1956(+)	4	HEAT shock protein 75 kDa [Daphnia magna]
Gene.8041::Unigene13972_ES::g.8041::m.8041 Gene.8041::Unigene13972_ES::g.8041 ORF type:complete len:492 (-) Unigene13972_ES:221-1696(-)	4	PREDICTED: probable serine--tRNA ligase, cytoplasmic [Hyalella azteca]
Gene.8041::Unigene13972_ES::g.8041::m.8041 Gene.8041::Unigene13972_ES::g.8041 ORF type:complete len:492 (-) Unigene13972_ES:221-1696(-)	4	PREDICTED: serine--tRNA ligase, cytoplasmic [Tribolium castaneum] >EFA06843.2 Serine--tRNA ligase, cytoplasmic-like Protein [Tribolium castaneum]
Gene.8041::Unigene13972_ES::g.8041::m.8041 Gene.8041::Unigene13972_ES::g.8041 ORF type:complete len:492 (-) Unigene13972_ES:221-1696(-)	4	PREDICTED: serine--tRNA ligase, cytoplasmic [Aethina tumida]
Gene.8041::Unigene13972_ES::g.8041::m.8041 Gene.8041::Unigene13972_ES::g.8041 ORF type:complete len:492 (-) Unigene13972_ES:221-1696(-)	4	PREDICTED: serine--tRNA ligase, cytoplasmic [Anoplophora glabripennis]
Gene.8041::Unigene13972_ES::g.8041::m.8041 Gene.8041::Unigene13972_ES::g.8041 ORF type:complete len:492 (-) Unigene13972_ES:221-1696(-)	4	serine--tRNA ligase, cytoplasmic-like [Limulus polyphemus]
Gene.8034::Unigene13962_ES::g.8034::m.8034 Gene.8034::Unigene13962_ES::g.8034 ORF type:5prime_partial len:918 (+) Unigene13962_ES:1-2754(+)	4	ubiquitin-protein ligase E3A, putative [Pediculus humanus corporis] >EEB19773.1 ubiquitin-protein ligase E3A, putative [Pediculus humanus corporis]
Gene.8034::Unigene13962_ES::g.8034::m.8034 Gene.8034::Unigene13962_ES::g.8034 ORF type:5prime_partial len:918 (+) Unigene13962_ES:1-2754(+)	4	ubiquitin-protein ligase E3A isoform X3 [Zootermopsis nevadensis] >XP_021928018.1 ubiquitin-protein ligase E3A isoform X3 [Zootermopsis nevadensis]
Gene.8034::Unigene13962_ES::g.8034::m.8034 Gene.8034::Unigene13962_ES::g.8034 ORF type:5prime_partial len:918 (+) Unigene13962_ES:1-2754(+)	4	ubiquitin-protein ligase E3A-like [Parasteatoda tepidariorum]
Gene.8034::Unigene13962_ES::g.8034::m.8034 Gene.8034::Unigene13962_ES::g.8034 ORF type:5prime_partial len:918 (+) Unigene13962_ES:1-2754(+)	4	ubiquitin-protein ligase E3A isoform X1 [Zootermopsis nevadensis] >KDR23734.1 Ubiquitin-protein ligase E3A [Zootermopsis nevadensis]
Gene.8034::Unigene13962_ES::g.8034::m.8034 Gene.8034::Unigene13962_ES::g.8034 ORF type:5prime_partial len:918 (+) Unigene13962_ES:1-2754(+)	4	ubiquitin-protein ligase E3A isoform X2 [Zootermopsis nevadensis]
Gene.7751::Unigene13177_ES::g.7751::m.7751 Gene.7751::Unigene13177_ES::g.7751 ORF type:internal len:149 (-) Unigene13177_ES:3-446(-)	4	Heterogeneous nuclear ribonucleoprotein H1 [Danio rerio]
Gene.7751::Unigene13177_ES::g.7751::m.7751 Gene.7751::Unigene13177_ES::g.7751 ORF type:internal len:149 (-) Unigene13177_ES:3-446(-)	4	Heterogeneous nuclear ribonucleoprotein H [Crassostrea gigas]
Gene.7751::Unigene13177_ES::g.7751::m.7751 Gene.7751::Unigene13177_ES::g.7751 ORF type:internal len:149 (-) Unigene13177_ES:3-446(-)	4	PREDICTED: heterogeneous nuclear ribonucleoprotein H3 [Latimeria chalumnae]
Gene.7751::Unigene13177_ES::g.7751::m.7751 Gene.7751::Unigene13177_ES::g.7751 ORF type:internal len:149 (-) Unigene13177_ES:3-446(-)	4	heterogeneous nuclear ribonucleoprotein F isoform X2 [Zootermopsis nevadensis]
Gene.7751::Unigene13177_ES::g.7751::m.7751 Gene.7751::Unigene13177_ES::g.7751 ORF type:internal len:149 (-) Unigene13177_ES:3-446(-)	4	heterogeneous nuclear ribonucleoprotein H1 isoform X5 [Danio rerio]
Gene.7389::Unigene12448_ES::g.7389::m.7389 Gene.7389::Unigene12448_ES::g.7389 ORF type:5prime_partial len:1439 (+) Unigene12448_ES:1-4317(+)	4	condensin complex subunit 3-like isoform X1 [Acanthaster planci]
Gene.7389::Unigene12448_ES::g.7389::m.7389 Gene.7389::Unigene12448_ES::g.7389 ORF type:5prime_partial len:1439 (+) Unigene12448_ES:1-4317(+)	4	PREDICTED: condensin complex subunit 3-like [Lingula anatina]
Gene.7389::Unigene12448_ES::g.7389::m.7389 Gene.7389::Unigene12448_ES::g.7389 ORF type:5prime_partial len:1439 (+) Unigene12448_ES:1-4317(+)	4	PREDICTED: condensin complex subunit 3-like [Hyalella azteca]
Gene.7389::Unigene12448_ES::g.7389::m.7389 Gene.7389::Unigene12448_ES::g.7389 ORF type:5prime_partial len:1439 (+) Unigene12448_ES:1-4317(+)	4	PREDICTED: condensin complex subunit 3-like [Lingula anatina]
Gene.7389::Unigene12448_ES::g.7389::m.7389 Gene.7389::Unigene12448_ES::g.7389 ORF type:5prime_partial len:1439 (+) Unigene12448_ES:1-4317(+)	4	condensin complex subunit 3-like isoform X2 [Acanthaster planci] >XP_022086529.1 condensin complex subunit 3-like isoform X2 [Acanthaster planci] >XP_022086530.1 condensin complex subunit 3-like isoform X2 [Acanthaster planci]
Gene.7346::Unigene12378_ES::g.7346::m.7346 Gene.7346::Unigene12378_ES::g.7346 ORF type:complete len:1894 (-) Unigene12378_ES:585-6266(-)	4	dynein heavy chain, cytoplasmic isoform X8 [Zootermopsis nevadensis]
Gene.7346::Unigene12378_ES::g.7346::m.7346 Gene.7346::Unigene12378_ES::g.7346 ORF type:complete len:1894 (-) Unigene12378_ES:585-6266(-)	4	PREDICTED: dynein heavy chain, cytoplasmic-like [Hyalella azteca]
Gene.7346::Unigene12378_ES::g.7346::m.7346 Gene.7346::Unigene12378_ES::g.7346 ORF type:complete len:1894 (-) Unigene12378_ES:585-6266(-)	4	dynein heavy chain, cytoplasmic isoform X4 [Zootermopsis nevadensis]
Gene.7346::Unigene12378_ES::g.7346::m.7346 Gene.7346::Unigene12378_ES::g.7346 ORF type:complete len:1894 (-) Unigene12378_ES:585-6266(-)	4	dynein heavy chain, cytoplasmic isoform X2 [Zootermopsis nevadensis]
Gene.7346::Unigene12378_ES::g.7346::m.7346 Gene.7346::Unigene12378_ES::g.7346 ORF type:complete len:1894 (-) Unigene12378_ES:585-6266(-)	4	dynein heavy chain, cytoplasmic isoform X7 [Zootermopsis nevadensis] >KDR21358.1 Dynein heavy chain, cytoplasmic [Zootermopsis nevadensis]
Gene.7339::Unigene12373_ES::g.7339::m.7339 Gene.7339::Unigene12373_ES::g.7339 ORF type:complete len:1231 (-) Unigene12373_ES:616-4308(-)	4	PREDICTED: cullin-associated NEDD8-dissociated protein 1-like [Hyalella azteca]
Gene.7339::Unigene12373_ES::g.7339::m.7339 Gene.7339::Unigene12373_ES::g.7339 ORF type:complete len:1231 (-) Unigene12373_ES:616-4308(-)	4	hypothetical protein BRAFLDRAFT_118260 [Branchiostoma floridae] >EEN56229.1 hypothetical protein BRAFLDRAFT_118260 [Branchiostoma floridae]
Gene.7339::Unigene12373_ES::g.7339::m.7339 Gene.7339::Unigene12373_ES::g.7339 ORF type:complete len:1231 (-) Unigene12373_ES:616-4308(-)	4	cullin-associated NEDD8-dissociated protein 1 [Parasteatoda tepidariorum]
Gene.7339::Unigene12373_ES::g.7339::m.7339 Gene.7339::Unigene12373_ES::g.7339 ORF type:complete len:1231 (-) Unigene12373_ES:616-4308(-)	4	cullin-associated NEDD8-dissociated protein 1 [Zootermopsis nevadensis] >KDR21462.1 Cullin-associated NEDD8-dissociated protein 1 [Zootermopsis nevadensis]
Gene.7339::Unigene12373_ES::g.7339::m.7339 Gene.7339::Unigene12373_ES::g.7339 ORF type:complete len:1231 (-) Unigene12373_ES:616-4308(-)	4	Cullin-associated NEDD8-dissociated protein 1, partial [Stegodyphus mimosarum]
Gene.7297::Unigene12334_ES::g.7297::m.7297 Gene.7297::Unigene12334_ES::g.7297 ORF type:complete len:1138 (+) Unigene12334_ES:29-3442(+)	4	PREDICTED: DNA damage-binding protein 1 [Cephus cinctus]
Gene.7297::Unigene12334_ES::g.7297::m.7297 Gene.7297::Unigene12334_ES::g.7297 ORF type:complete len:1138 (+) Unigene12334_ES:29-3442(+)	4	PREDICTED: DNA damage-binding protein 1 [Dufourea novaeangliae] >KZC11204.1 DNA damage-binding protein 1 [Dufourea novaeangliae]
Gene.7297::Unigene12334_ES::g.7297::m.7297 Gene.7297::Unigene12334_ES::g.7297 ORF type:complete len:1138 (+) Unigene12334_ES:29-3442(+)	4	DNA damage-binding protein 1 isoform X1 [Zootermopsis nevadensis] >XP_021936211.1 DNA damage-binding protein 1 isoform X1 [Zootermopsis nevadensis] >KDR10581.1 DNA damage-binding protein 1 [Zootermopsis nevadensis]
Gene.7297::Unigene12334_ES::g.7297::m.7297 Gene.7297::Unigene12334_ES::g.7297 ORF type:complete len:1138 (+) Unigene12334_ES:29-3442(+)	4	DNA damage-binding protein 1 [Eriocheir sinensis] >APP94205.1 DNA damage-binding protein 1 [Eriocheir sinensis]
Gene.7297::Unigene12334_ES::g.7297::m.7297 Gene.7297::Unigene12334_ES::g.7297 ORF type:complete len:1138 (+) Unigene12334_ES:29-3442(+)	4	PREDICTED: DNA damage-binding protein 1-like isoform X1 [Lingula anatina]
Gene.7066::Unigene11655_ES::g.7066::m.7066 Gene.7066::Unigene11655_ES::g.7066 ORF type:5prime_partial len:359 (-) Unigene11655_ES:2467-3543(-)	4	PREDICTED: chromodomain-helicase-DNA-binding protein 7-like isoform X2 [Hyalella azteca]
Gene.7066::Unigene11655_ES::g.7066::m.7066 Gene.7066::Unigene11655_ES::g.7066 ORF type:5prime_partial len:359 (-) Unigene11655_ES:2467-3543(-)	4	PREDICTED: chromodomain-helicase-DNA-binding protein 7-like isoform X3 [Hyalella azteca]
Gene.7066::Unigene11655_ES::g.7066::m.7066 Gene.7066::Unigene11655_ES::g.7066 ORF type:5prime_partial len:359 (-) Unigene11655_ES:2467-3543(-)	4	PREDICTED: chromodomain-helicase-DNA-binding protein 7-like isoform X1 [Hyalella azteca]
Gene.7026::Unigene11612_ES::g.7026::m.7026 Gene.7026::Unigene11612_ES::g.7026 ORF type:complete len:615 (-) Unigene11612_ES:90-1934(-)	4	PREDICTED: sodium- and chloride-dependent glycine transporter 1-like [Hyalella azteca]
Gene.7026::Unigene11612_ES::g.7026::m.7026 Gene.7026::Unigene11612_ES::g.7026 ORF type:complete len:615 (-) Unigene11612_ES:90-1934(-)	4	PREDICTED: sodium- and chloride-dependent glycine transporter 1-like [Lingula anatina]
Gene.7026::Unigene11612_ES::g.7026::m.7026 Gene.7026::Unigene11612_ES::g.7026 ORF type:complete len:615 (-) Unigene11612_ES:90-1934(-)	4	PREDICTED: sodium- and chloride-dependent glycine transporter 1-like [Hyalella azteca]
Gene.7026::Unigene11612_ES::g.7026::m.7026 Gene.7026::Unigene11612_ES::g.7026 ORF type:complete len:615 (-) Unigene11612_ES:90-1934(-)	4	PREDICTED: sodium- and chloride-dependent glycine transporter 2-like [Priapulus caudatus]
Gene.7026::Unigene11612_ES::g.7026::m.7026 Gene.7026::Unigene11612_ES::g.7026 ORF type:complete len:615 (-) Unigene11612_ES:90-1934(-)	4	sodium- and chloride-dependent glycine transporter 1-like [Limulus polyphemus]
Gene.7007::Unigene11578_ES::g.7007::m.7007 Gene.7007::Unigene11578_ES::g.7007 ORF type:5prime_partial len:783 (-) Unigene11578_ES:328-2676(-)	4	exosome component 10 [Nilaparvata lugens]
Gene.7007::Unigene11578_ES::g.7007::m.7007 Gene.7007::Unigene11578_ES::g.7007 ORF type:5prime_partial len:783 (-) Unigene11578_ES:328-2676(-)	4	PREDICTED: exosome component 10-like [Hyalella azteca]
Gene.7007::Unigene11578_ES::g.7007::m.7007 Gene.7007::Unigene11578_ES::g.7007 ORF type:5prime_partial len:783 (-) Unigene11578_ES:328-2676(-)	4	PREDICTED: exosome component 10 [Solenopsis invicta]
Gene.7007::Unigene11578_ES::g.7007::m.7007 Gene.7007::Unigene11578_ES::g.7007 ORF type:5prime_partial len:783 (-) Unigene11578_ES:328-2676(-)	4	PREDICTED: exosome component 10 [Tribolium castaneum] >EFA03774.2 Exosome component 10-like Protein [Tribolium castaneum]
Gene.7007::Unigene11578_ES::g.7007::m.7007 Gene.7007::Unigene11578_ES::g.7007 ORF type:5prime_partial len:783 (-) Unigene11578_ES:328-2676(-)	4	exosome component 10 [Ceratitis capitata]
Gene.6870::Unigene11185_ES::g.6870::m.6870 Gene.6870::Unigene11185_ES::g.6870 ORF type:complete len:912 (+) Unigene11185_ES:55-2790(+)	4	PREDICTED: DNA replication licensing factor mcm2-like [Aplysia californica]
Gene.6870::Unigene11185_ES::g.6870::m.6870 Gene.6870::Unigene11185_ES::g.6870 ORF type:complete len:912 (+) Unigene11185_ES:55-2790(+)	4	PREDICTED: DNA replication licensing factor mcm2-like isoform X1 [Lingula anatina] >XP_013421596.1 PREDICTED: DNA replication licensing factor mcm2-like isoform X2 [Lingula anatina]
Gene.6870::Unigene11185_ES::g.6870::m.6870 Gene.6870::Unigene11185_ES::g.6870 ORF type:complete len:912 (+) Unigene11185_ES:55-2790(+)	4	DNA replication licensing factor mcm2-like [Crassostrea virginica]
Gene.6870::Unigene11185_ES::g.6870::m.6870 Gene.6870::Unigene11185_ES::g.6870 ORF type:complete len:912 (+) Unigene11185_ES:55-2790(+)	4	PREDICTED: DNA replication licensing factor mcm2 [Strongylocentrotus purpuratus]
Gene.6870::Unigene11185_ES::g.6870::m.6870 Gene.6870::Unigene11185_ES::g.6870 ORF type:complete len:912 (+) Unigene11185_ES:55-2790(+)	4	PREDICTED: DNA replication licensing factor mcm2-like [Hyalella azteca]
Gene.6546::Unigene10356_ES::g.6546::m.6546 Gene.6546::Unigene10356_ES::g.6546 ORF type:5prime_partial len:340 (+) Unigene10356_ES:3-1022(+)	4	patched domain-containing protein 3 isoform X2 [Zootermopsis nevadensis] >KDR08758.1 Patched domain-containing protein 3 [Zootermopsis nevadensis]
Gene.6546::Unigene10356_ES::g.6546::m.6546 Gene.6546::Unigene10356_ES::g.6546 ORF type:5prime_partial len:340 (+) Unigene10356_ES:3-1022(+)	4	patched domain-containing protein 3, partial [Nilaparvata lugens]
Gene.6546::Unigene10356_ES::g.6546::m.6546 Gene.6546::Unigene10356_ES::g.6546 ORF type:5prime_partial len:340 (+) Unigene10356_ES:3-1022(+)	4	PREDICTED: patched domain-containing protein 3-like isoform X2 [Hyalella azteca]
Gene.6546::Unigene10356_ES::g.6546::m.6546 Gene.6546::Unigene10356_ES::g.6546 ORF type:5prime_partial len:340 (+) Unigene10356_ES:3-1022(+)	4	PREDICTED: patched domain-containing protein 3-like isoform X1 [Hyalella azteca]
Gene.6546::Unigene10356_ES::g.6546::m.6546 Gene.6546::Unigene10356_ES::g.6546 ORF type:5prime_partial len:340 (+) Unigene10356_ES:3-1022(+)	4	PREDICTED: patched domain-containing protein 3-like isoform X3 [Hyalella azteca] >XP_018014151.1 PREDICTED: patched domain-containing protein 3-like isoform X3 [Hyalella azteca]
Gene.6046::Unigene9235_ES::g.6046::m.6046 Gene.6046::Unigene9235_ES::g.6046 ORF type:complete len:540 (+) Unigene9235_ES:64-1683(+)	4	PREDICTED: kelch domain-containing protein 4-like [Anoplophora glabripennis]
Gene.6046::Unigene9235_ES::g.6046::m.6046 Gene.6046::Unigene9235_ES::g.6046 ORF type:complete len:540 (+) Unigene9235_ES:64-1683(+)	4	kelch domain-containing protein 4 isoform X1 [Zootermopsis nevadensis] >KDR20441.1 Kelch domain-containing protein 4 [Zootermopsis nevadensis]
Gene.6046::Unigene9235_ES::g.6046::m.6046 Gene.6046::Unigene9235_ES::g.6046 ORF type:complete len:540 (+) Unigene9235_ES:64-1683(+)	4	kelch domain-containing protein 4 [Nilaparvata lugens]
Gene.6046::Unigene9235_ES::g.6046::m.6046 Gene.6046::Unigene9235_ES::g.6046 ORF type:complete len:540 (+) Unigene9235_ES:64-1683(+)	4	PREDICTED: LOW QUALITY PROTEIN: kelch domain-containing protein 4-like [Aethina tumida]
Gene.6046::Unigene9235_ES::g.6046::m.6046 Gene.6046::Unigene9235_ES::g.6046 ORF type:complete len:540 (+) Unigene9235_ES:64-1683(+)	4	PREDICTED: kelch domain-containing protein 4 [Crassostrea gigas]
Gene.5850::Unigene8739_ES::g.5850::m.5850 Gene.5850::Unigene8739_ES::g.5850 ORF type:complete len:818 (+) Unigene8739_ES:97-2550(+)	4	PREDICTED: pre-rRNA-processing protein TSR1 homolog [Diachasma alloeum]
Gene.5850::Unigene8739_ES::g.5850::m.5850 Gene.5850::Unigene8739_ES::g.5850 ORF type:complete len:818 (+) Unigene8739_ES:97-2550(+)	4	PREDICTED: pre-rRNA-processing protein TSR1 homolog isoform X2 [Lingula anatina]
Gene.5850::Unigene8739_ES::g.5850::m.5850 Gene.5850::Unigene8739_ES::g.5850 ORF type:complete len:818 (+) Unigene8739_ES:97-2550(+)	4	PREDICTED: pre-rRNA-processing protein TSR1 homolog isoform X1 [Lingula anatina]
Gene.5850::Unigene8739_ES::g.5850::m.5850 Gene.5850::Unigene8739_ES::g.5850 ORF type:complete len:818 (+) Unigene8739_ES:97-2550(+)	4	pre-rRNA-processing protein TSR1 homolog [Zootermopsis nevadensis] >KDR22360.1 Pre-rRNA-processing protein TSR1-like protein [Zootermopsis nevadensis]
Gene.5850::Unigene8739_ES::g.5850::m.5850 Gene.5850::Unigene8739_ES::g.5850 ORF type:complete len:818 (+) Unigene8739_ES:97-2550(+)	4	PREDICTED: pre-rRNA-processing protein TSR1 homolog [Lingula anatina]
Gene.5780::Unigene8607_ES::g.5780::m.5780 Gene.5780::Unigene8607_ES::g.5780 ORF type:complete len:342 (-) Unigene8607_ES:2369-3394(-)	4	heterogeneous nuclear ribonucleoprotein A1, A2/B1 homolog [Parasteatoda tepidariorum]
Gene.5780::Unigene8607_ES::g.5780::m.5780 Gene.5780::Unigene8607_ES::g.5780 ORF type:complete len:342 (-) Unigene8607_ES:2369-3394(-)	4	PREDICTED: heterogeneous nuclear ribonucleoprotein A1, A2/B1 homolog [Papilio polytes]
Gene.5780::Unigene8607_ES::g.5780::m.5780 Gene.5780::Unigene8607_ES::g.5780 ORF type:complete len:342 (-) Unigene8607_ES:2369-3394(-)	4	PREDICTED: heterogeneous nuclear ribonucleoprotein A1, A2/B1 homolog, partial [Hyalella azteca]
Gene.5780::Unigene8607_ES::g.5780::m.5780 Gene.5780::Unigene8607_ES::g.5780 ORF type:complete len:342 (-) Unigene8607_ES:2369-3394(-)	4	hnRNPAB-like 2 protein [Doryteuthis pleii]
Gene.5780::Unigene8607_ES::g.5780::m.5780 Gene.5780::Unigene8607_ES::g.5780 ORF type:complete len:342 (-) Unigene8607_ES:2369-3394(-)	4	heterogeneous nuclear ribonucleoprotein A1, A2/B1 homolog isoform X1 [Parasteatoda tepidariorum]
Gene.5749::Unigene8581_ES::g.5749::m.5749 Gene.5749::Unigene8581_ES::g.5749 ORF type:3prime_partial len:326 (+) Unigene8581_ES:141-1115(+)	4	PREDICTED: probable rRNA-processing protein EBP2 homolog isoform X1 [Cephus cinctus]
Gene.5749::Unigene8581_ES::g.5749::m.5749 Gene.5749::Unigene8581_ES::g.5749 ORF type:3prime_partial len:326 (+) Unigene8581_ES:141-1115(+)	4	putative rRNA-processing protein ebp2-like protein [Acartia pacifica]
Gene.5749::Unigene8581_ES::g.5749::m.5749 Gene.5749::Unigene8581_ES::g.5749 ORF type:3prime_partial len:326 (+) Unigene8581_ES:141-1115(+)	4	putative rRNA-processing protein ebp2-like protein [Acartia pacifica]
Gene.5749::Unigene8581_ES::g.5749::m.5749 Gene.5749::Unigene8581_ES::g.5749 ORF type:3prime_partial len:326 (+) Unigene8581_ES:141-1115(+)	4	Probable rRNA-processing protein EBP2 homolog [Caligus rogercresseyi]
Gene.5749::Unigene8581_ES::g.5749::m.5749 Gene.5749::Unigene8581_ES::g.5749 ORF type:3prime_partial len:326 (+) Unigene8581_ES:141-1115(+)	4	Probable rRNA-processing protein EBP2 homolog [Lepeophtheirus salmonis]
Gene.5013::Unigene6767_ES::g.5013::m.5013 Gene.5013::Unigene6767_ES::g.5013 ORF type:5prime_partial len:767 (+) Unigene6767_ES:1-2301(+)	4	PREDICTED: ceramide-1-phosphate transfer protein [Tribolium castaneum]
Gene.5013::Unigene6767_ES::g.5013::m.5013 Gene.5013::Unigene6767_ES::g.5013 ORF type:5prime_partial len:767 (+) Unigene6767_ES:1-2301(+)	4	hypothetical protein BRAFLDRAFT_116634 [Branchiostoma floridae] >EEN46453.1 hypothetical protein BRAFLDRAFT_116634 [Branchiostoma floridae]
Gene.5013::Unigene6767_ES::g.5013::m.5013 Gene.5013::Unigene6767_ES::g.5013 ORF type:5prime_partial len:767 (+) Unigene6767_ES:1-2301(+)	4	PREDICTED: ceramide-1-phosphate transfer protein [Stomoxys calcitrans]
Gene.5013::Unigene6767_ES::g.5013::m.5013 Gene.5013::Unigene6767_ES::g.5013 ORF type:5prime_partial len:767 (+) Unigene6767_ES:1-2301(+)	4	PREDICTED: ceramide-1-phosphate transfer protein [Musca domestica]
Gene.5013::Unigene6767_ES::g.5013::m.5013 Gene.5013::Unigene6767_ES::g.5013 ORF type:5prime_partial len:767 (+) Unigene6767_ES:1-2301(+)	4	hypothetical protein RP20_CCG013421 [Aedes albopictus]
Gene.418::CL144.Contig2_ES::g.418::m.418 Gene.418::CL144.Contig2_ES::g.418 ORF type:complete len:718 (+) CL144.Contig2_ES:53-2206(+)	4	PREDICTED: dipeptidyl peptidase 3 isoform X1 [Nasonia vitripennis]
Gene.418::CL144.Contig2_ES::g.418::m.418 Gene.418::CL144.Contig2_ES::g.418 ORF type:complete len:718 (+) CL144.Contig2_ES:53-2206(+)	4	PREDICTED: dipeptidyl peptidase 3-like isoform X2 [Hyalella azteca] >XP_018015074.1 PREDICTED: dipeptidyl peptidase 3-like isoform X2 [Hyalella azteca]
Gene.418::CL144.Contig2_ES::g.418::m.418 Gene.418::CL144.Contig2_ES::g.418 ORF type:complete len:718 (+) CL144.Contig2_ES:53-2206(+)	4	PREDICTED: dipeptidyl peptidase 3 isoform X2 [Nasonia vitripennis] >XP_008205905.1 PREDICTED: dipeptidyl peptidase 3 isoform X2 [Nasonia vitripennis]
Gene.418::CL144.Contig2_ES::g.418::m.418 Gene.418::CL144.Contig2_ES::g.418 ORF type:complete len:718 (+) CL144.Contig2_ES:53-2206(+)	4	hypothetical protein TSAR_002130 [Trichomalopsis sarcophagae]
Gene.418::CL144.Contig2_ES::g.418::m.418 Gene.418::CL144.Contig2_ES::g.418 ORF type:complete len:718 (+) CL144.Contig2_ES:53-2206(+)	4	PREDICTED: dipeptidyl peptidase 3-like isoform X1 [Hyalella azteca]
Gene.4115::Unigene4657_ES::g.4115::m.4115 Gene.4115::Unigene4657_ES::g.4115 ORF type:5prime_partial len:375 (+) Unigene4657_ES:2-1126(+)	4	PREDICTED: carnosine N-methyltransferase isoform X1 [Nasonia vitripennis]
Gene.4115::Unigene4657_ES::g.4115::m.4115 Gene.4115::Unigene4657_ES::g.4115 ORF type:5prime_partial len:375 (+) Unigene4657_ES:2-1126(+)	4	carnosine N-methyltransferase-like [Limulus polyphemus]
Gene.4115::Unigene4657_ES::g.4115::m.4115 Gene.4115::Unigene4657_ES::g.4115 ORF type:5prime_partial len:375 (+) Unigene4657_ES:2-1126(+)	4	PREDICTED: UPF0586 protein C9orf41 isoform X2 [Megachile rotundata]
Gene.4115::Unigene4657_ES::g.4115::m.4115 Gene.4115::Unigene4657_ES::g.4115 ORF type:5prime_partial len:375 (+) Unigene4657_ES:2-1126(+)	4	hypothetical protein DAPPUDRAFT_43139 [Daphnia pulex]
Gene.4115::Unigene4657_ES::g.4115::m.4115 Gene.4115::Unigene4657_ES::g.4115 ORF type:5prime_partial len:375 (+) Unigene4657_ES:2-1126(+)	4	PREDICTED: carnosine N-methyltransferase isoform X2 [Trichogramma pretiosum]
Gene.3971::Unigene4260_ES::g.3971::m.3971 Gene.3971::Unigene4260_ES::g.3971 ORF type:5prime_partial len:917 (+) Unigene4260_ES:1-2751(+)	4	neutral alpha-glucosidase AB isoform X1 [Zootermopsis nevadensis]
Gene.3971::Unigene4260_ES::g.3971::m.3971 Gene.3971::Unigene4260_ES::g.3971 ORF type:5prime_partial len:917 (+) Unigene4260_ES:1-2751(+)	4	neutral alpha-glucosidase AB isoform X2 [Zootermopsis nevadensis]
Gene.3971::Unigene4260_ES::g.3971::m.3971 Gene.3971::Unigene4260_ES::g.3971 ORF type:5prime_partial len:917 (+) Unigene4260_ES:1-2751(+)	4	neutral alpha-glucosidase AB-like isoform X1 [Limulus polyphemus] >XP_013773828.1 neutral alpha-glucosidase AB-like isoform X1 [Limulus polyphemus] >XP_022240875.1 neutral alpha-glucosidase AB-like isoform X1 [Limulus polyphemus]
Gene.3971::Unigene4260_ES::g.3971::m.3971 Gene.3971::Unigene4260_ES::g.3971 ORF type:5prime_partial len:917 (+) Unigene4260_ES:1-2751(+)	4	neutral alpha-glucosidase AB-like isoform X2 [Limulus polyphemus]
Gene.3971::Unigene4260_ES::g.3971::m.3971 Gene.3971::Unigene4260_ES::g.3971 ORF type:5prime_partial len:917 (+) Unigene4260_ES:1-2751(+)	4	neutral alpha-glucosidase AB isoform X3 [Zootermopsis nevadensis] >KDR15365.1 Neutral alpha-glucosidase AB [Zootermopsis nevadensis]
Gene.3955::Unigene4245_ES::g.3955::m.3955 Gene.3955::Unigene4245_ES::g.3955 ORF type:complete len:1223 (+) Unigene4245_ES:158-3826(+)	4	PREDICTED: exportin-5 [Cimex lectularius]
Gene.3955::Unigene4245_ES::g.3955::m.3955 Gene.3955::Unigene4245_ES::g.3955 ORF type:complete len:1223 (+) Unigene4245_ES:158-3826(+)	4	PREDICTED: exportin-5 [Orussus abietinus]
Gene.3955::Unigene4245_ES::g.3955::m.3955 Gene.3955::Unigene4245_ES::g.3955 ORF type:complete len:1223 (+) Unigene4245_ES:158-3826(+)	4	exportin-5-like [Limulus polyphemus]
Gene.3955::Unigene4245_ES::g.3955::m.3955 Gene.3955::Unigene4245_ES::g.3955 ORF type:complete len:1223 (+) Unigene4245_ES:158-3826(+)	4	exportin 5 [Portunus trituberculatus]
Gene.3955::Unigene4245_ES::g.3955::m.3955 Gene.3955::Unigene4245_ES::g.3955 ORF type:complete len:1223 (+) Unigene4245_ES:158-3826(+)	4	PREDICTED: exportin-5 [Halyomorpha halys]
Gene.3775::Unigene3848_ES::g.3775::m.3775 Gene.3775::Unigene3848_ES::g.3775 ORF type:internal len:575 (+) Unigene3848_ES:3-1724(+)	4	PREDICTED: bifunctional coenzyme A synthase-like isoform X1 [Hyalella azteca]
Gene.3775::Unigene3848_ES::g.3775::m.3775 Gene.3775::Unigene3848_ES::g.3775 ORF type:internal len:575 (+) Unigene3848_ES:3-1724(+)	4	bifunctional coenzyme A synthase-like [Crassostrea virginica] >XP_022310341.1 bifunctional coenzyme A synthase-like [Crassostrea virginica] >XP_022310342.1 bifunctional coenzyme A synthase-like [Crassostrea virginica]
Gene.3775::Unigene3848_ES::g.3775::m.3775 Gene.3775::Unigene3848_ES::g.3775 ORF type:internal len:575 (+) Unigene3848_ES:3-1724(+)	4	PREDICTED: bifunctional coenzyme A synthase [Camponotus floridanus] >EFN61885.1 Bifunctional coenzyme A synthase [Camponotus floridanus]
Gene.3775::Unigene3848_ES::g.3775::m.3775 Gene.3775::Unigene3848_ES::g.3775 ORF type:internal len:575 (+) Unigene3848_ES:3-1724(+)	4	PREDICTED: bifunctional coenzyme A synthase-like isoform X2 [Hyalella azteca]
Gene.3775::Unigene3848_ES::g.3775::m.3775 Gene.3775::Unigene3848_ES::g.3775 ORF type:internal len:575 (+) Unigene3848_ES:3-1724(+)	4	PREDICTED: bifunctional coenzyme A synthase isoform X1 [Latimeria chalumnae] >XP_014342726.1 PREDICTED: bifunctional coenzyme A synthase isoform X1 [Latimeria chalumnae] >XP_014342727.1 PREDICTED: bifunctional coenzyme A synthase isoform X1 [Latimeria chalumnae] >XP_014342728.1 PREDICTED: bifunctional coenzyme A synthase isoform X1 [Latimeria chalumnae]
Gene.3760::Unigene3834_ES::g.3760::m.3760 Gene.3760::Unigene3834_ES::g.3760 ORF type:5prime_partial len:1206 (+) Unigene3834_ES:1-3618(+)	4	PREDICTED: nuclear pore complex protein Nup205 [Saccoglossus kowalevskii]
Gene.3760::Unigene3834_ES::g.3760::m.3760 Gene.3760::Unigene3834_ES::g.3760 ORF type:5prime_partial len:1206 (+) Unigene3834_ES:1-3618(+)	4	PREDICTED: nuclear pore complex protein Nup205-like [Branchiostoma belcheri]
Gene.3760::Unigene3834_ES::g.3760::m.3760 Gene.3760::Unigene3834_ES::g.3760 ORF type:5prime_partial len:1206 (+) Unigene3834_ES:1-3618(+)	4	PREDICTED: nuclear pore complex protein Nup205-like [Hyalella azteca]
Gene.3760::Unigene3834_ES::g.3760::m.3760 Gene.3760::Unigene3834_ES::g.3760 ORF type:5prime_partial len:1206 (+) Unigene3834_ES:1-3618(+)	4	PREDICTED: nuclear pore complex protein Nup205 [Crassostrea gigas] >EKC41113.1 hypothetical protein CGI_10026576 [Crassostrea gigas]
Gene.3760::Unigene3834_ES::g.3760::m.3760 Gene.3760::Unigene3834_ES::g.3760 ORF type:5prime_partial len:1206 (+) Unigene3834_ES:1-3618(+)	4	PREDICTED: nuclear pore complex protein Nup205-like [Lingula anatina]
Gene.3504::Unigene3244_ES::g.3504::m.3504 Gene.3504::Unigene3244_ES::g.3504 ORF type:5prime_partial len:438 (+) Unigene3244_ES:3-1316(+)	4	cuticular protein precursor [Tribolium castaneum] >EFA10573.1 hypothetical protein TcasGA2_TC012829 [Tribolium castaneum]
Gene.3504::Unigene3244_ES::g.3504::m.3504 Gene.3504::Unigene3244_ES::g.3504 ORF type:5prime_partial len:438 (+) Unigene3244_ES:3-1316(+)	4	PREDICTED: cuticle protein 21-like isoform X2 [Cimex lectularius]
Gene.3504::Unigene3244_ES::g.3504::m.3504 Gene.3504::Unigene3244_ES::g.3504 ORF type:5prime_partial len:438 (+) Unigene3244_ES:3-1316(+)	4	LOW QUALITY PROTEIN: skin secretory protein xP2-like [Nilaparvata lugens]
Gene.3504::Unigene3244_ES::g.3504::m.3504 Gene.3504::Unigene3244_ES::g.3504 ORF type:5prime_partial len:438 (+) Unigene3244_ES:3-1316(+)	4	cuticle protein 19.8-like, partial [Nilaparvata lugens]
Gene.3504::Unigene3244_ES::g.3504::m.3504 Gene.3504::Unigene3244_ES::g.3504 ORF type:5prime_partial len:438 (+) Unigene3244_ES:3-1316(+)	4	PREDICTED: calphotin-like [Cimex lectularius]
Gene.3357::Unigene2906_ES::g.3357::m.3357 Gene.3357::Unigene2906_ES::g.3357 ORF type:complete len:503 (+) Unigene2906_ES:208-1716(+)	4	PREDICTED: la-related protein 6 [Aethina tumida]
Gene.3357::Unigene2906_ES::g.3357::m.3357 Gene.3357::Unigene2906_ES::g.3357 ORF type:complete len:503 (+) Unigene2906_ES:208-1716(+)	4	PREDICTED: la-related protein 6 [Amyelois transitella]
Gene.3357::Unigene2906_ES::g.3357::m.3357 Gene.3357::Unigene2906_ES::g.3357 ORF type:complete len:503 (+) Unigene2906_ES:208-1716(+)	4	la-related protein 6-like [Limulus polyphemus]
Gene.3357::Unigene2906_ES::g.3357::m.3357 Gene.3357::Unigene2906_ES::g.3357 ORF type:complete len:503 (+) Unigene2906_ES:208-1716(+)	4	PREDICTED: la-related protein 6 [Tribolium castaneum] >EFA06016.1 hypothetical protein TcasGA2_TC008844 [Tribolium castaneum]
Gene.3357::Unigene2906_ES::g.3357::m.3357 Gene.3357::Unigene2906_ES::g.3357 ORF type:complete len:503 (+) Unigene2906_ES:208-1716(+)	4	PREDICTED: la-related protein 6-like [Hyalella azteca]
Gene.3282::Unigene2776_ES::g.3282::m.3282 Gene.3282::Unigene2776_ES::g.3282 ORF type:internal len:445 (+) Unigene2776_ES:1-1332(+)	4	Fanconi anemia group G protein isoform X2 [Enhydra lutris kenyoni]
Gene.283::CL91.Contig2_ES::g.283::m.283 Gene.283::CL91.Contig2_ES::g.283 ORF type:5prime_partial len:780 (-) CL91.Contig2_ES:985-3324(-)	4	hypothetical protein YQE_04268, partial [Dendroctonus ponderosae] >ERL90303.1 hypothetical protein D910_07654 [Dendroctonus ponderosae]
Gene.283::CL91.Contig2_ES::g.283::m.283 Gene.283::CL91.Contig2_ES::g.283 ORF type:5prime_partial len:780 (-) CL91.Contig2_ES:985-3324(-)	4	mitochondrial ECHA [Eulimnogammarus verrucosus]
Gene.283::CL91.Contig2_ES::g.283::m.283 Gene.283::CL91.Contig2_ES::g.283 ORF type:5prime_partial len:780 (-) CL91.Contig2_ES:985-3324(-)	4	PREDICTED: trifunctional enzyme subunit alpha, mitochondrial [Tribolium castaneum]
Gene.283::CL91.Contig2_ES::g.283::m.283 Gene.283::CL91.Contig2_ES::g.283 ORF type:5prime_partial len:780 (-) CL91.Contig2_ES:985-3324(-)	4	PREDICTED: trifunctional enzyme subunit alpha, mitochondrial-like [Hyalella azteca]
Gene.283::CL91.Contig2_ES::g.283::m.283 Gene.283::CL91.Contig2_ES::g.283 ORF type:5prime_partial len:780 (-) CL91.Contig2_ES:985-3324(-)	4	PREDICTED: trifunctional enzyme subunit alpha, mitochondrial-like [Dendroctonus ponderosae] >AEE63458.1 unknown [Dendroctonus ponderosae]
Gene.281::CL91.Contig1_ES::g.281::m.281 Gene.281::CL91.Contig1_ES::g.281 ORF type:5prime_partial len:780 (-) CL91.Contig1_ES:958-3297(-)	4	PREDICTED: trifunctional enzyme subunit alpha, mitochondrial-like [Dendroctonus ponderosae] >AEE63458.1 unknown [Dendroctonus ponderosae]
Gene.281::CL91.Contig1_ES::g.281::m.281 Gene.281::CL91.Contig1_ES::g.281 ORF type:5prime_partial len:780 (-) CL91.Contig1_ES:958-3297(-)	4	hypothetical protein YQE_04268, partial [Dendroctonus ponderosae] >ERL90303.1 hypothetical protein D910_07654 [Dendroctonus ponderosae]
Gene.281::CL91.Contig1_ES::g.281::m.281 Gene.281::CL91.Contig1_ES::g.281 ORF type:5prime_partial len:780 (-) CL91.Contig1_ES:958-3297(-)	4	PREDICTED: trifunctional enzyme subunit alpha, mitochondrial-like [Hyalella azteca]
Gene.281::CL91.Contig1_ES::g.281::m.281 Gene.281::CL91.Contig1_ES::g.281 ORF type:5prime_partial len:780 (-) CL91.Contig1_ES:958-3297(-)	4	PREDICTED: trifunctional enzyme subunit alpha, mitochondrial [Tribolium castaneum]
Gene.281::CL91.Contig1_ES::g.281::m.281 Gene.281::CL91.Contig1_ES::g.281 ORF type:5prime_partial len:780 (-) CL91.Contig1_ES:958-3297(-)	4	mitochondrial ECHA [Eulimnogammarus verrucosus]
Gene.2760::Unigene1591_ES::g.2760::m.2760 Gene.2760::Unigene1591_ES::g.2760 ORF type:complete len:738 (+) Unigene1591_ES:136-2349(+)	4	PREDICTED: homeotic protein distal-less isoform X2 [Papilio machaon]
Gene.2760::Unigene1591_ES::g.2760::m.2760 Gene.2760::Unigene1591_ES::g.2760 ORF type:complete len:738 (+) Unigene1591_ES:136-2349(+)	4	PREDICTED: homeotic protein distal-less-like isoform X2 [Papilio xuthus]
Gene.2760::Unigene1591_ES::g.2760::m.2760 Gene.2760::Unigene1591_ES::g.2760 ORF type:complete len:738 (+) Unigene1591_ES:136-2349(+)	4	Distal-less, partial [Cupiennius salei]
Gene.2760::Unigene1591_ES::g.2760::m.2760 Gene.2760::Unigene1591_ES::g.2760 ORF type:complete len:738 (+) Unigene1591_ES:136-2349(+)	4	PREDICTED: homeotic protein distal-less-like isoform X3 [Papilio xuthus]
Gene.2760::Unigene1591_ES::g.2760::m.2760 Gene.2760::Unigene1591_ES::g.2760 ORF type:complete len:738 (+) Unigene1591_ES:136-2349(+)	4	PREDICTED: homeotic protein distal-less isoform X1 [Papilio machaon]
Gene.2721::Unigene1537_ES::g.2721::m.2721 Gene.2721::Unigene1537_ES::g.2721 ORF type:complete len:535 (+) Unigene1537_ES:1-1605(+)	4	Alpha-aminoadipic semialdehyde dehydrogenase-like Protein [Tribolium castaneum]
Gene.2721::Unigene1537_ES::g.2721::m.2721 Gene.2721::Unigene1537_ES::g.2721 ORF type:complete len:535 (+) Unigene1537_ES:1-1605(+)	4	hypothetical protein LOTGIDRAFT_112613 [Lottia gigantea] >ESP00645.1 hypothetical protein LOTGIDRAFT_112613 [Lottia gigantea]
Gene.2721::Unigene1537_ES::g.2721::m.2721 Gene.2721::Unigene1537_ES::g.2721 ORF type:complete len:535 (+) Unigene1537_ES:1-1605(+)	4	PREDICTED: alpha-aminoadipic semialdehyde dehydrogenase [Tribolium castaneum]
Gene.2721::Unigene1537_ES::g.2721::m.2721 Gene.2721::Unigene1537_ES::g.2721 ORF type:complete len:535 (+) Unigene1537_ES:1-1605(+)	4	alpha-aminoadipic semialdehyde dehydrogenase-like [Limulus polyphemus]
Gene.2721::Unigene1537_ES::g.2721::m.2721 Gene.2721::Unigene1537_ES::g.2721 ORF type:complete len:535 (+) Unigene1537_ES:1-1605(+)	4	hypothetical protein CAPTEDRAFT_179534 [Capitella teleta]
Gene.2541::Unigene1268_ES::g.2541::m.2541 Gene.2541::Unigene1268_ES::g.2541 ORF type:5prime_partial len:937 (+) Unigene1268_ES:3-2813(+)	4	DNA mismatch repair protein Msh2-like [Mizuhopecten yessoensis]
Gene.2541::Unigene1268_ES::g.2541::m.2541 Gene.2541::Unigene1268_ES::g.2541 ORF type:5prime_partial len:937 (+) Unigene1268_ES:3-2813(+)	4	PREDICTED: DNA mismatch repair protein Msh2-like [Aplysia californica]
Gene.2541::Unigene1268_ES::g.2541::m.2541 Gene.2541::Unigene1268_ES::g.2541 ORF type:5prime_partial len:937 (+) Unigene1268_ES:3-2813(+)	4	PREDICTED: DNA mismatch repair protein Msh2 [Saccoglossus kowalevskii]
Gene.2541::Unigene1268_ES::g.2541::m.2541 Gene.2541::Unigene1268_ES::g.2541 ORF type:5prime_partial len:937 (+) Unigene1268_ES:3-2813(+)	4	DNA mismatch repair protein Msh2 [Mizuhopecten yessoensis]
Gene.2541::Unigene1268_ES::g.2541::m.2541 Gene.2541::Unigene1268_ES::g.2541 ORF type:5prime_partial len:937 (+) Unigene1268_ES:3-2813(+)	4	PREDICTED: DNA mismatch repair protein Msh2-like [Lingula anatina]
Gene.2538::Unigene1262_ES::g.2538::m.2538 Gene.2538::Unigene1262_ES::g.2538 ORF type:3prime_partial len:142 (+) Unigene1262_ES:136-558(+)	4	RNA-binding protein Rsf1 isoform X2 [Athalia rosae]
Gene.2538::Unigene1262_ES::g.2538::m.2538 Gene.2538::Unigene1262_ES::g.2538 ORF type:3prime_partial len:142 (+) Unigene1262_ES:136-558(+)	4	PREDICTED: serine/arginine-rich-splicing factor SR34-like isoform X2 [Hyalella azteca]
Gene.2538::Unigene1262_ES::g.2538::m.2538 Gene.2538::Unigene1262_ES::g.2538 ORF type:3prime_partial len:142 (+) Unigene1262_ES:136-558(+)	4	PREDICTED: serine/arginine-rich-splicing factor SR34-like isoform X1 [Hyalella azteca]
Gene.2538::Unigene1262_ES::g.2538::m.2538 Gene.2538::Unigene1262_ES::g.2538 ORF type:3prime_partial len:142 (+) Unigene1262_ES:136-558(+)	4	RNA-binding protein Rsf1 isoform X1 [Athalia rosae] >XP_020706882.1 RNA-binding protein Rsf1 isoform X1 [Athalia rosae] >XP_020706883.1 RNA-binding protein Rsf1 isoform X1 [Athalia rosae]
Gene.2538::Unigene1262_ES::g.2538::m.2538 Gene.2538::Unigene1262_ES::g.2538 ORF type:3prime_partial len:142 (+) Unigene1262_ES:136-558(+)	4	RNA-binding protein Rsf1 isoform X3 [Athalia rosae]
Gene.2505::Unigene1219_ES::g.2505::m.2505 Gene.2505::Unigene1219_ES::g.2505 ORF type:complete len:524 (-) Unigene1219_ES:1853-3424(-)	4	PREDICTED: sestrin homolog isoform X3 [Bemisia tabaci]
Gene.2505::Unigene1219_ES::g.2505::m.2505 Gene.2505::Unigene1219_ES::g.2505 ORF type:complete len:524 (-) Unigene1219_ES:1853-3424(-)	4	PREDICTED: sestrin homolog isoform X4 [Bemisia tabaci]
Gene.2505::Unigene1219_ES::g.2505::m.2505 Gene.2505::Unigene1219_ES::g.2505 ORF type:complete len:524 (-) Unigene1219_ES:1853-3424(-)	4	PREDICTED: sestrin homolog isoform X1 [Bemisia tabaci]
Gene.2505::Unigene1219_ES::g.2505::m.2505 Gene.2505::Unigene1219_ES::g.2505 ORF type:complete len:524 (-) Unigene1219_ES:1853-3424(-)	4	PREDICTED: sestrin homolog isoform X2 [Bemisia tabaci]
Gene.2505::Unigene1219_ES::g.2505::m.2505 Gene.2505::Unigene1219_ES::g.2505 ORF type:complete len:524 (-) Unigene1219_ES:1853-3424(-)	4	PREDICTED: sestrin homolog isoform X1 [Halyomorpha halys]
Gene.2353::Unigene996_ES::g.2353::m.2353 Gene.2353::Unigene996_ES::g.2353 ORF type:5prime_partial len:336 (-) Unigene996_ES:2-1009(-)	4
Gene.2327::Unigene961_ES::g.2327::m.2327 Gene.2327::Unigene961_ES::g.2327 ORF type:complete len:502 (+) Unigene961_ES:85-1590(+)	4	PREDICTED: protein LSM14 homolog B isoform X5 [Tribolium castaneum] >EFA01156.2 Protein LSM14 homolog B-like Protein [Tribolium castaneum]
Gene.2327::Unigene961_ES::g.2327::m.2327 Gene.2327::Unigene961_ES::g.2327 ORF type:complete len:502 (+) Unigene961_ES:85-1590(+)	4	PREDICTED: protein LSM14 homolog B isoform X3 [Anoplophora glabripennis]
Gene.2327::Unigene961_ES::g.2327::m.2327 Gene.2327::Unigene961_ES::g.2327 ORF type:complete len:502 (+) Unigene961_ES:85-1590(+)	4	PREDICTED: protein LSM14 homolog A-like isoform X1 [Hyalella azteca]
Gene.2327::Unigene961_ES::g.2327::m.2327 Gene.2327::Unigene961_ES::g.2327 ORF type:complete len:502 (+) Unigene961_ES:85-1590(+)	4	PREDICTED: protein LSM14 homolog B isoform X4 [Anoplophora glabripennis]
Gene.2327::Unigene961_ES::g.2327::m.2327 Gene.2327::Unigene961_ES::g.2327 ORF type:complete len:502 (+) Unigene961_ES:85-1590(+)	4	PREDICTED: protein LSM14 homolog A-like isoform X2 [Hyalella azteca]
Gene.2314::Unigene945_ES::g.2314::m.2314 Gene.2314::Unigene945_ES::g.2314 ORF type:5prime_partial len:127 (-) Unigene945_ES:137-517(-)	4
Gene.2278::Unigene852_ES::g.2278::m.2278 Gene.2278::Unigene852_ES::g.2278 ORF type:internal len:281 (+) Unigene852_ES:3-842(+)	4	E1b-55kD-associated protein, putative [Pediculus humanus corporis] >EEB12200.1 E1b-55kD-associated protein, putative [Pediculus humanus corporis]
Gene.2278::Unigene852_ES::g.2278::m.2278 Gene.2278::Unigene852_ES::g.2278 ORF type:internal len:281 (+) Unigene852_ES:3-842(+)	4	heterogeneous nuclear ribonucleoprotein U-like protein 1 isoform X1 [Zootermopsis nevadensis]
Gene.2278::Unigene852_ES::g.2278::m.2278 Gene.2278::Unigene852_ES::g.2278 ORF type:internal len:281 (+) Unigene852_ES:3-842(+)	4	Heterogeneous nuclear ribonucleoprotein U-like protein 1 [Zootermopsis nevadensis]
Gene.2278::Unigene852_ES::g.2278::m.2278 Gene.2278::Unigene852_ES::g.2278 ORF type:internal len:281 (+) Unigene852_ES:3-842(+)	4	heterogeneous nuclear ribonucleoprotein U-like protein 1 isoform X2 [Zootermopsis nevadensis] >XP_021928763.1 heterogeneous nuclear ribonucleoprotein U-like protein 1 isoform X2 [Zootermopsis nevadensis]
Gene.2278::Unigene852_ES::g.2278::m.2278 Gene.2278::Unigene852_ES::g.2278 ORF type:internal len:281 (+) Unigene852_ES:3-842(+)	4	PREDICTED: heterogeneous nuclear ribonucleoprotein U-like protein 1 [Hyalella azteca]
Gene.2224::Unigene786_ES::g.2224::m.2224 Gene.2224::Unigene786_ES::g.2224 ORF type:complete len:866 (-) Unigene786_ES:1513-4110(-)	4	PREDICTED: protein transport protein Sec24C isoform X1 [Cephus cinctus]
Gene.2224::Unigene786_ES::g.2224::m.2224 Gene.2224::Unigene786_ES::g.2224 ORF type:complete len:866 (-) Unigene786_ES:1513-4110(-)	4	PREDICTED: protein transport protein Sec24C-like, partial [Hyalella azteca]
Gene.2224::Unigene786_ES::g.2224::m.2224 Gene.2224::Unigene786_ES::g.2224 ORF type:complete len:866 (-) Unigene786_ES:1513-4110(-)	4	PREDICTED: protein transport protein Sec24C isoform X2 [Cephus cinctus]
Gene.2224::Unigene786_ES::g.2224::m.2224 Gene.2224::Unigene786_ES::g.2224 ORF type:complete len:866 (-) Unigene786_ES:1513-4110(-)	4	hypothetical protein DAPPUDRAFT_304899 [Daphnia pulex]
Gene.2224::Unigene786_ES::g.2224::m.2224 Gene.2224::Unigene786_ES::g.2224 ORF type:complete len:866 (-) Unigene786_ES:1513-4110(-)	4	hypothetical protein AMK59_8500, partial [Oryctes borbonicus]
Gene.2211::Unigene773_ES::g.2211::m.2211 Gene.2211::Unigene773_ES::g.2211 ORF type:5prime_partial len:1946 (+) Unigene773_ES:3-5840(+)	4	PREDICTED: serine protease nudel-like [Hyalella azteca]
Gene.2211::Unigene773_ES::g.2211::m.2211 Gene.2211::Unigene773_ES::g.2211 ORF type:5prime_partial len:1946 (+) Unigene773_ES:3-5840(+)	4	PREDICTED: serine protease nudel [Apis mellifera]
Gene.2211::Unigene773_ES::g.2211::m.2211 Gene.2211::Unigene773_ES::g.2211 ORF type:5prime_partial len:1946 (+) Unigene773_ES:3-5840(+)	4	PREDICTED: serine protease nudel [Apis cerana]
Gene.2211::Unigene773_ES::g.2211::m.2211 Gene.2211::Unigene773_ES::g.2211 ORF type:5prime_partial len:1946 (+) Unigene773_ES:3-5840(+)	4	Serine protease nudel [Cyphomyrmex costatus]
Gene.2211::Unigene773_ES::g.2211::m.2211 Gene.2211::Unigene773_ES::g.2211 ORF type:5prime_partial len:1946 (+) Unigene773_ES:3-5840(+)	4	PREDICTED: serine protease nudel [Pogonomyrmex barbatus]
Gene.2151::Unigene675_ES::g.2151::m.2151 Gene.2151::Unigene675_ES::g.2151 ORF type:complete len:485 (+) Unigene675_ES:167-1621(+)	4	serine/threonine-protein kinase Chk1-like [Limulus polyphemus] >XP_022252265.1 serine/threonine-protein kinase Chk1-like [Limulus polyphemus]
Gene.2151::Unigene675_ES::g.2151::m.2151 Gene.2151::Unigene675_ES::g.2151 ORF type:complete len:485 (+) Unigene675_ES:167-1621(+)	4	checkpoint kinase 1 [Penaeus monodon]
Gene.2151::Unigene675_ES::g.2151::m.2151 Gene.2151::Unigene675_ES::g.2151 ORF type:complete len:485 (+) Unigene675_ES:167-1621(+)	4	serine/threonine-protein kinase Chk1-like isoform X1 [Limulus polyphemus]
Gene.2151::Unigene675_ES::g.2151::m.2151 Gene.2151::Unigene675_ES::g.2151 ORF type:complete len:485 (+) Unigene675_ES:167-1621(+)	4	PREDICTED: serine/threonine-protein kinase grp-like [Hyalella azteca] >XP_018013311.1 PREDICTED: serine/threonine-protein kinase grp-like [Hyalella azteca]
Gene.2151::Unigene675_ES::g.2151::m.2151 Gene.2151::Unigene675_ES::g.2151 ORF type:complete len:485 (+) Unigene675_ES:167-1621(+)	4	serine/threonine-protein kinase Chk1-like isoform X2 [Limulus polyphemus]
Gene.201::CL61.Contig8_ES::g.201::m.201 Gene.201::CL61.Contig8_ES::g.201 ORF type:complete len:141 (-) CL61.Contig8_ES:916-1338(-)	4	heterogeneous nuclear ribonucleoprotein 27C [Culex quinquefasciatus] >EDS42060.1 heterogeneous nuclear ribonucleoprotein 27C [Culex quinquefasciatus]
Gene.201::CL61.Contig8_ES::g.201::m.201 Gene.201::CL61.Contig8_ES::g.201 ORF type:complete len:141 (-) CL61.Contig8_ES:916-1338(-)	4	heterogeneous nuclear ribonucleoprotein 27C [Aedes aegypti] >ABF18287.1 RNA-binding protein musashi/mRNA cleavage and polyadenylation factor I complex subunit HRP1 [Aedes aegypti] >EAT39995.1 AAEL008257-PA [Aedes aegypti]
Gene.201::CL61.Contig8_ES::g.201::m.201 Gene.201::CL61.Contig8_ES::g.201 ORF type:complete len:141 (-) CL61.Contig8_ES:916-1338(-)	4	squid protein [Danaus plexippus plexippus]
Gene.201::CL61.Contig8_ES::g.201::m.201 Gene.201::CL61.Contig8_ES::g.201 ORF type:complete len:141 (-) CL61.Contig8_ES:916-1338(-)	4	RNA-binding protein squid-like isoform X1 [Limulus polyphemus]
Gene.201::CL61.Contig8_ES::g.201::m.201 Gene.201::CL61.Contig8_ES::g.201 ORF type:complete len:141 (-) CL61.Contig8_ES:916-1338(-)	4	heterogeneous nuclear ribonucleoprotein 27C [Anopheles darlingi]
Gene.1978::Unigene429_ES::g.1978::m.1978 Gene.1978::Unigene429_ES::g.1978 ORF type:5prime_partial len:969 (-) Unigene429_ES:130-3036(-)	4	methionine--tRNA ligase, cytoplasmic-like [Mizuhopecten yessoensis]
Gene.1978::Unigene429_ES::g.1978::m.1978 Gene.1978::Unigene429_ES::g.1978 ORF type:5prime_partial len:969 (-) Unigene429_ES:130-3036(-)	4	Methionine--tRNA ligase, cytoplasmic [Mizuhopecten yessoensis]
Gene.1978::Unigene429_ES::g.1978::m.1978 Gene.1978::Unigene429_ES::g.1978 ORF type:5prime_partial len:969 (-) Unigene429_ES:130-3036(-)	4	PREDICTED: methionine--tRNA ligase, cytoplasmic-like [Aplysia californica]
Gene.1978::Unigene429_ES::g.1978::m.1978 Gene.1978::Unigene429_ES::g.1978 ORF type:5prime_partial len:969 (-) Unigene429_ES:130-3036(-)	4	PREDICTED: methionine--tRNA ligase, cytoplasmic-like [Hyalella azteca]
Gene.1978::Unigene429_ES::g.1978::m.1978 Gene.1978::Unigene429_ES::g.1978 ORF type:5prime_partial len:969 (-) Unigene429_ES:130-3036(-)	4	hypothetical protein DAPPUDRAFT_318233 [Daphnia pulex]
Gene.178::CL53.Contig5_ES::g.178::m.178 Gene.178::CL53.Contig5_ES::g.178 ORF type:5prime_partial len:1652 (+) CL53.Contig5_ES:2-4957(+)	4	PREDICTED: myosin heavy chain, muscle-like isoform X15 [Hyalella azteca]
Gene.178::CL53.Contig5_ES::g.178::m.178 Gene.178::CL53.Contig5_ES::g.178 ORF type:5prime_partial len:1652 (+) CL53.Contig5_ES:2-4957(+)	4	PREDICTED: myosin heavy chain, muscle-like isoform X2 [Hyalella azteca]
Gene.178::CL53.Contig5_ES::g.178::m.178 Gene.178::CL53.Contig5_ES::g.178 ORF type:5prime_partial len:1652 (+) CL53.Contig5_ES:2-4957(+)	4	PREDICTED: myosin heavy chain, muscle-like isoform X4 [Hyalella azteca]
Gene.178::CL53.Contig5_ES::g.178::m.178 Gene.178::CL53.Contig5_ES::g.178 ORF type:5prime_partial len:1652 (+) CL53.Contig5_ES:2-4957(+)	4	PREDICTED: myosin heavy chain, muscle-like isoform X1 [Hyalella azteca]
Gene.178::CL53.Contig5_ES::g.178::m.178 Gene.178::CL53.Contig5_ES::g.178 ORF type:5prime_partial len:1652 (+) CL53.Contig5_ES:2-4957(+)	4	PREDICTED: myosin heavy chain, muscle-like isoform X5 [Hyalella azteca]
Gene.1736::Unigene53_ES::g.1736::m.1736 Gene.1736::Unigene53_ES::g.1736 ORF type:5prime_partial len:736 (+) Unigene53_ES:1-2208(+)	4	PREDICTED: putative RNA-binding protein 15 [Plutella xylostella]
Gene.1736::Unigene53_ES::g.1736::m.1736 Gene.1736::Unigene53_ES::g.1736 ORF type:5prime_partial len:736 (+) Unigene53_ES:1-2208(+)	4	PREDICTED: putative RNA-binding protein 15 [Cimex lectularius]
Gene.1736::Unigene53_ES::g.1736::m.1736 Gene.1736::Unigene53_ES::g.1736 ORF type:5prime_partial len:736 (+) Unigene53_ES:1-2208(+)	4	PREDICTED: putative RNA-binding protein 15B [Halyomorpha halys]
Gene.1736::Unigene53_ES::g.1736::m.1736 Gene.1736::Unigene53_ES::g.1736 ORF type:5prime_partial len:736 (+) Unigene53_ES:1-2208(+)	4	PREDICTED: putative RNA-binding protein 15 [Hyalella azteca]
Gene.1736::Unigene53_ES::g.1736::m.1736 Gene.1736::Unigene53_ES::g.1736 ORF type:5prime_partial len:736 (+) Unigene53_ES:1-2208(+)	4	putative RNA-binding protein 15 [Pieris rapae]
Gene.1725::Unigene34_ES::g.1725::m.1725 Gene.1725::Unigene34_ES::g.1725 ORF type:5prime_partial len:302 (-) Unigene34_ES:497-1402(-)	4	PREDICTED: uncharacterized protein LOC108665476 [Hyalella azteca]
Gene.1534::CL698.Contig2_ES::g.1534::m.1534 Gene.1534::CL698.Contig2_ES::g.1534 ORF type:3prime_partial len:694 (-) CL698.Contig2_ES:2-2080(-)	4	PREDICTED: serine proteinase stubble-like [Hyalella azteca]
Gene.1534::CL698.Contig2_ES::g.1534::m.1534 Gene.1534::CL698.Contig2_ES::g.1534 ORF type:3prime_partial len:694 (-) CL698.Contig2_ES:2-2080(-)	4	PREDICTED: uncharacterized protein LOC100870830 isoform X1 [Apis florea]
Gene.1534::CL698.Contig2_ES::g.1534::m.1534 Gene.1534::CL698.Contig2_ES::g.1534 ORF type:3prime_partial len:694 (-) CL698.Contig2_ES:2-2080(-)	4	PREDICTED: uncharacterized protein LOC102676508 [Apis dorsata]
Gene.1534::CL698.Contig2_ES::g.1534::m.1534 Gene.1534::CL698.Contig2_ES::g.1534 ORF type:3prime_partial len:694 (-) CL698.Contig2_ES:2-2080(-)	4	PREDICTED: uncharacterized protein LOC108627588 [Ceratina calcarata]
Gene.1534::CL698.Contig2_ES::g.1534::m.1534 Gene.1534::CL698.Contig2_ES::g.1534 ORF type:3prime_partial len:694 (-) CL698.Contig2_ES:2-2080(-)	4	Serine proteinase stubble, partial [Stegodyphus mimosarum]
Gene.1517::CL691.Contig3_ES::g.1517::m.1517 Gene.1517::CL691.Contig3_ES::g.1517 ORF type:complete len:444 (+) CL691.Contig3_ES:156-1487(+)	4	protein phosphatase PP2A 55 kDa regulatory subunit isoform X4 [Nilaparvata lugens]
Gene.1517::CL691.Contig3_ES::g.1517::m.1517 Gene.1517::CL691.Contig3_ES::g.1517 ORF type:complete len:444 (+) CL691.Contig3_ES:156-1487(+)	4	protein phosphatase PP2A 55 kDa regulatory subunit isoform X1 [Zootermopsis nevadensis] >XP_021931098.1 protein phosphatase PP2A 55 kDa regulatory subunit isoform X1 [Zootermopsis nevadensis]
Gene.1517::CL691.Contig3_ES::g.1517::m.1517 Gene.1517::CL691.Contig3_ES::g.1517 ORF type:complete len:444 (+) CL691.Contig3_ES:156-1487(+)	4	protein phosphatase PP2A 55 kDa regulatory subunit isoform X3 [Zootermopsis nevadensis]
Gene.1517::CL691.Contig3_ES::g.1517::m.1517 Gene.1517::CL691.Contig3_ES::g.1517 ORF type:complete len:444 (+) CL691.Contig3_ES:156-1487(+)	4	serine/threonine-protein phosphatase PP2A regulatory subunit B isoform [Penaeus monodon]
Gene.1517::CL691.Contig3_ES::g.1517::m.1517 Gene.1517::CL691.Contig3_ES::g.1517 ORF type:complete len:444 (+) CL691.Contig3_ES:156-1487(+)	4	protein phosphatase 2A regulatory subunit B [Scylla paramamosain]
Gene.1516::CL691.Contig2_ES::g.1516::m.1516 Gene.1516::CL691.Contig2_ES::g.1516 ORF type:complete len:456 (+) CL691.Contig2_ES:303-1670(+)	4	protein phosphatase PP2A 55 kDa regulatory subunit isoform X4 [Nilaparvata lugens]
Gene.1516::CL691.Contig2_ES::g.1516::m.1516 Gene.1516::CL691.Contig2_ES::g.1516 ORF type:complete len:456 (+) CL691.Contig2_ES:303-1670(+)	4	protein phosphatase PP2A 55 kDa regulatory subunit isoform X1 [Zootermopsis nevadensis] >XP_021931098.1 protein phosphatase PP2A 55 kDa regulatory subunit isoform X1 [Zootermopsis nevadensis]
Gene.1516::CL691.Contig2_ES::g.1516::m.1516 Gene.1516::CL691.Contig2_ES::g.1516 ORF type:complete len:456 (+) CL691.Contig2_ES:303-1670(+)	4	serine/threonine-protein phosphatase PP2A regulatory subunit B isoform [Penaeus monodon]
Gene.1516::CL691.Contig2_ES::g.1516::m.1516 Gene.1516::CL691.Contig2_ES::g.1516 ORF type:complete len:456 (+) CL691.Contig2_ES:303-1670(+)	4	protein phosphatase PP2A 55 kDa regulatory subunit isoform X3 [Zootermopsis nevadensis]
Gene.1516::CL691.Contig2_ES::g.1516::m.1516 Gene.1516::CL691.Contig2_ES::g.1516 ORF type:complete len:456 (+) CL691.Contig2_ES:303-1670(+)	4	protein phosphatase 2A regulatory subunit B [Scylla paramamosain]
Gene.1466::CL668.Contig3_ES::g.1466::m.1466 Gene.1466::CL668.Contig3_ES::g.1466 ORF type:5prime_partial len:291 (-) CL668.Contig3_ES:182-1054(-)	4
Gene.1462::CL668.Contig1_ES::g.1462::m.1462 Gene.1462::CL668.Contig1_ES::g.1462 ORF type:5prime_partial len:226 (-) CL668.Contig1_ES:182-859(-)	4
Gene.1392::CL626.Contig2_ES::g.1392::m.1392 Gene.1392::CL626.Contig2_ES::g.1392 ORF type:complete len:154 (-) CL626.Contig2_ES:175-636(-)	4
Gene.1178::CL509.Contig2_ES::g.1178::m.1178 Gene.1178::CL509.Contig2_ES::g.1178 ORF type:complete len:252 (-) CL509.Contig2_ES:390-1145(-)	4	squid protein [Danaus plexippus plexippus]
Gene.1178::CL509.Contig2_ES::g.1178::m.1178 Gene.1178::CL509.Contig2_ES::g.1178 ORF type:complete len:252 (-) CL509.Contig2_ES:390-1145(-)	4	PREDICTED: RNA-binding protein squid isoform X1 [Papilio machaon]
Gene.1178::CL509.Contig2_ES::g.1178::m.1178 Gene.1178::CL509.Contig2_ES::g.1178 ORF type:complete len:252 (-) CL509.Contig2_ES:390-1145(-)	4	squid, variant C [Blattella germanica]
Gene.1178::CL509.Contig2_ES::g.1178::m.1178 Gene.1178::CL509.Contig2_ES::g.1178 ORF type:complete len:252 (-) CL509.Contig2_ES:390-1145(-)	4	squid, variant E [Blattella germanica]
Gene.1178::CL509.Contig2_ES::g.1178::m.1178 Gene.1178::CL509.Contig2_ES::g.1178 ORF type:complete len:252 (-) CL509.Contig2_ES:390-1145(-)	4	squid, variant A [Blattella germanica]
Gene.1176::CL509.Contig1_ES::g.1176::m.1176 Gene.1176::CL509.Contig1_ES::g.1176 ORF type:complete len:252 (-) CL509.Contig1_ES:390-1145(-)	4	squid, variant C [Blattella germanica]
Gene.1176::CL509.Contig1_ES::g.1176::m.1176 Gene.1176::CL509.Contig1_ES::g.1176 ORF type:complete len:252 (-) CL509.Contig1_ES:390-1145(-)	4	PREDICTED: RNA-binding protein squid isoform X1 [Papilio machaon]
Gene.1176::CL509.Contig1_ES::g.1176::m.1176 Gene.1176::CL509.Contig1_ES::g.1176 ORF type:complete len:252 (-) CL509.Contig1_ES:390-1145(-)	4	squid protein [Danaus plexippus plexippus]
Gene.1176::CL509.Contig1_ES::g.1176::m.1176 Gene.1176::CL509.Contig1_ES::g.1176 ORF type:complete len:252 (-) CL509.Contig1_ES:390-1145(-)	4	squid, variant A [Blattella germanica]
Gene.1176::CL509.Contig1_ES::g.1176::m.1176 Gene.1176::CL509.Contig1_ES::g.1176 ORF type:complete len:252 (-) CL509.Contig1_ES:390-1145(-)	4	squid, variant E [Blattella germanica]
Gene.1143::CL493.Contig2_ES::g.1143::m.1143 Gene.1143::CL493.Contig2_ES::g.1143 ORF type:complete len:825 (-) CL493.Contig2_ES:128-2602(-)	4	multiple PDZ domain protein-like [Zootermopsis nevadensis] >KDR13796.1 PDZ domain-containing protein 2 [Zootermopsis nevadensis]
Gene.1143::CL493.Contig2_ES::g.1143::m.1143 Gene.1143::CL493.Contig2_ES::g.1143 ORF type:complete len:825 (-) CL493.Contig2_ES:128-2602(-)	4	PDZ domain-containing protein 2 [Orchesella cincta]
Gene.1143::CL493.Contig2_ES::g.1143::m.1143 Gene.1143::CL493.Contig2_ES::g.1143 ORF type:complete len:825 (-) CL493.Contig2_ES:128-2602(-)	4	PREDICTED: uncharacterized protein LOC108682820 [Hyalella azteca]
Gene.1143::CL493.Contig2_ES::g.1143::m.1143 Gene.1143::CL493.Contig2_ES::g.1143 ORF type:complete len:825 (-) CL493.Contig2_ES:128-2602(-)	4	Pdz domain protein arc [Daphnia magna]
Gene.1143::CL493.Contig2_ES::g.1143::m.1143 Gene.1143::CL493.Contig2_ES::g.1143 ORF type:complete len:825 (-) CL493.Contig2_ES:128-2602(-)	4	PREDICTED: tyrosine-protein phosphatase non-receptor type 13-like [Hyalella azteca]
Gene.1141::CL493.Contig1_ES::g.1141::m.1141 Gene.1141::CL493.Contig1_ES::g.1141 ORF type:complete len:820 (-) CL493.Contig1_ES:128-2587(-)	4	PDZ domain-containing protein 2 [Orchesella cincta]
Gene.1141::CL493.Contig1_ES::g.1141::m.1141 Gene.1141::CL493.Contig1_ES::g.1141 ORF type:complete len:820 (-) CL493.Contig1_ES:128-2587(-)	4	Pdz domain protein arc [Daphnia magna]
Gene.1141::CL493.Contig1_ES::g.1141::m.1141 Gene.1141::CL493.Contig1_ES::g.1141 ORF type:complete len:820 (-) CL493.Contig1_ES:128-2587(-)	4	PREDICTED: tyrosine-protein phosphatase non-receptor type 13-like [Hyalella azteca]
Gene.1141::CL493.Contig1_ES::g.1141::m.1141 Gene.1141::CL493.Contig1_ES::g.1141 ORF type:complete len:820 (-) CL493.Contig1_ES:128-2587(-)	4	PREDICTED: uncharacterized protein LOC108682820 [Hyalella azteca]
Gene.1141::CL493.Contig1_ES::g.1141::m.1141 Gene.1141::CL493.Contig1_ES::g.1141 ORF type:complete len:820 (-) CL493.Contig1_ES:128-2587(-)	4	multiple PDZ domain protein-like [Zootermopsis nevadensis] >KDR13796.1 PDZ domain-containing protein 2 [Zootermopsis nevadensis]
Gene.875::CL351.Contig2_ES::g.875::m.875 Gene.875::CL351.Contig2_ES::g.875 ORF type:complete len:387 (+) CL351.Contig2_ES:409-1569(+)	3	peroxisomal biogenesis factor 3 [Athalia rosae]
Gene.875::CL351.Contig2_ES::g.875::m.875 Gene.875::CL351.Contig2_ES::g.875 ORF type:complete len:387 (+) CL351.Contig2_ES:409-1569(+)	3	PREDICTED: peroxisomal biogenesis factor 3 [Cephus cinctus]
Gene.875::CL351.Contig2_ES::g.875::m.875 Gene.875::CL351.Contig2_ES::g.875 ORF type:complete len:387 (+) CL351.Contig2_ES:409-1569(+)	3	PREDICTED: peroxisomal biogenesis factor 3 [Neodiprion lecontei]
Gene.875::CL351.Contig2_ES::g.875::m.875 Gene.875::CL351.Contig2_ES::g.875 ORF type:complete len:387 (+) CL351.Contig2_ES:409-1569(+)	3	peroxisomal biogenesis factor 3 [Zootermopsis nevadensis] >KDR15659.1 Peroxisomal biogenesis factor 3 [Zootermopsis nevadensis]
Gene.875::CL351.Contig2_ES::g.875::m.875 Gene.875::CL351.Contig2_ES::g.875 ORF type:complete len:387 (+) CL351.Contig2_ES:409-1569(+)	3	peroxisomal biogenesis factor 3-like [Acanthaster planci]
Gene.874::CL351.Contig1_ES::g.874::m.874 Gene.874::CL351.Contig1_ES::g.874 ORF type:complete len:387 (+) CL351.Contig1_ES:592-1752(+)	3	PREDICTED: peroxisomal biogenesis factor 3 [Cephus cinctus]
Gene.874::CL351.Contig1_ES::g.874::m.874 Gene.874::CL351.Contig1_ES::g.874 ORF type:complete len:387 (+) CL351.Contig1_ES:592-1752(+)	3	PREDICTED: peroxisomal biogenesis factor 3 [Neodiprion lecontei]
Gene.874::CL351.Contig1_ES::g.874::m.874 Gene.874::CL351.Contig1_ES::g.874 ORF type:complete len:387 (+) CL351.Contig1_ES:592-1752(+)	3	peroxisomal biogenesis factor 3 [Athalia rosae]
Gene.874::CL351.Contig1_ES::g.874::m.874 Gene.874::CL351.Contig1_ES::g.874 ORF type:complete len:387 (+) CL351.Contig1_ES:592-1752(+)	3	peroxisomal biogenesis factor 3 [Zootermopsis nevadensis] >KDR15659.1 Peroxisomal biogenesis factor 3 [Zootermopsis nevadensis]
Gene.874::CL351.Contig1_ES::g.874::m.874 Gene.874::CL351.Contig1_ES::g.874 ORF type:complete len:387 (+) CL351.Contig1_ES:592-1752(+)	3	peroxisomal biogenesis factor 3-like [Acanthaster planci]
Gene.843::CL336.Contig1_ES::g.843::m.843 Gene.843::CL336.Contig1_ES::g.843 ORF type:5prime_partial len:1225 (-) CL336.Contig1_ES:266-3940(-)	3	Salivary glue protein Sgs-4 [Larimichthys crocea]
Gene.843::CL336.Contig1_ES::g.843::m.843 Gene.843::CL336.Contig1_ES::g.843 ORF type:5prime_partial len:1225 (-) CL336.Contig1_ES:266-3940(-)	3	LOW QUALITY PROTEIN: zonadhesin-like [Rhincodon typus]
Gene.843::CL336.Contig1_ES::g.843::m.843 Gene.843::CL336.Contig1_ES::g.843 ORF type:5prime_partial len:1225 (-) CL336.Contig1_ES:266-3940(-)	3	extensin-2-like isoform X2 [Zootermopsis nevadensis]
Gene.843::CL336.Contig1_ES::g.843::m.843 Gene.843::CL336.Contig1_ES::g.843 ORF type:5prime_partial len:1225 (-) CL336.Contig1_ES:266-3940(-)	3	extensin-2-like isoform X3 [Zootermopsis nevadensis] >KDR13564.1 Stress protein DDR48 [Zootermopsis nevadensis]
Gene.843::CL336.Contig1_ES::g.843::m.843 Gene.843::CL336.Contig1_ES::g.843 ORF type:5prime_partial len:1225 (-) CL336.Contig1_ES:266-3940(-)	3	extensin-2-like isoform X1 [Zootermopsis nevadensis]
Gene.8400::Unigene14864_ES::g.8400::m.8400 Gene.8400::Unigene14864_ES::g.8400 ORF type:complete len:529 (+) Unigene14864_ES:45-1631(+)	3	PREDICTED: CWF19-like protein 1 isoform X1 [Monodelphis domestica]
Gene.8400::Unigene14864_ES::g.8400::m.8400 Gene.8400::Unigene14864_ES::g.8400 ORF type:complete len:529 (+) Unigene14864_ES:45-1631(+)	3	PREDICTED: CWF19-like protein 1 isoform X1 [Peromyscus maniculatus bairdii] >XP_015862125.1 PREDICTED: CWF19-like protein 1 isoform X2 [Peromyscus maniculatus bairdii] >XP_015862126.1 PREDICTED: CWF19-like protein 1 isoform X3 [Peromyscus maniculatus bairdii]
Gene.8400::Unigene14864_ES::g.8400::m.8400 Gene.8400::Unigene14864_ES::g.8400 ORF type:complete len:529 (+) Unigene14864_ES:45-1631(+)	3	CWF19-like protein 1 [Limulus polyphemus]
Gene.8400::Unigene14864_ES::g.8400::m.8400 Gene.8400::Unigene14864_ES::g.8400 ORF type:complete len:529 (+) Unigene14864_ES:45-1631(+)	3	PREDICTED: CWF19-like protein 1 isoform X1 [Lingula anatina]
Gene.8400::Unigene14864_ES::g.8400::m.8400 Gene.8400::Unigene14864_ES::g.8400 ORF type:complete len:529 (+) Unigene14864_ES:45-1631(+)	3	PREDICTED: CWF19-like protein 1 [Microtus ochrogaster]
Gene.8357::Unigene14772_ES::g.8357::m.8357 Gene.8357::Unigene14772_ES::g.8357 ORF type:complete len:219 (-) Unigene14772_ES:66-722(-)	3	elongation factor 1-beta' [Helicoverpa armigera]
Gene.8357::Unigene14772_ES::g.8357::m.8357 Gene.8357::Unigene14772_ES::g.8357 ORF type:complete len:219 (-) Unigene14772_ES:66-722(-)	3	PREDICTED: elongation factor 1-beta' [Papilio machaon] >KPJ18667.1 Elongation factor 1-beta' [Papilio machaon]
Gene.8357::Unigene14772_ES::g.8357::m.8357 Gene.8357::Unigene14772_ES::g.8357 ORF type:complete len:219 (-) Unigene14772_ES:66-722(-)	3	PREDICTED: probable elongation factor 1-beta [Musca domestica]
Gene.8357::Unigene14772_ES::g.8357::m.8357 Gene.8357::Unigene14772_ES::g.8357 ORF type:complete len:219 (-) Unigene14772_ES:66-722(-)	3	elongation factor 1-beta' [Papilio polytes] >BAM19164.1 elongation factor 1 beta [Papilio polytes]
Gene.8357::Unigene14772_ES::g.8357::m.8357 Gene.8357::Unigene14772_ES::g.8357 ORF type:complete len:219 (-) Unigene14772_ES:66-722(-)	3	elongation factor 1-beta' [Papilio xuthus] >BAM17860.1 elongation factor 1 beta [Papilio xuthus] >KPI99866.1 Elongation factor 1-beta' [Papilio xuthus]
Gene.8354::Unigene14770_ES::g.8354::m.8354 Gene.8354::Unigene14770_ES::g.8354 ORF type:complete len:442 (+) Unigene14770_ES:369-1694(+)	3	PREDICTED: casein kinase I-like isoform X3 [Hyalella azteca]
Gene.8354::Unigene14770_ES::g.8354::m.8354 Gene.8354::Unigene14770_ES::g.8354 ORF type:complete len:442 (+) Unigene14770_ES:369-1694(+)	3	PREDICTED: casein kinase I-like isoform X2 [Hyalella azteca]
Gene.8354::Unigene14770_ES::g.8354::m.8354 Gene.8354::Unigene14770_ES::g.8354 ORF type:complete len:442 (+) Unigene14770_ES:369-1694(+)	3	casein kinase I isoform X5 [Zootermopsis nevadensis]
Gene.8354::Unigene14770_ES::g.8354::m.8354 Gene.8354::Unigene14770_ES::g.8354 ORF type:complete len:442 (+) Unigene14770_ES:369-1694(+)	3	PREDICTED: casein kinase I-like isoform X4 [Hyalella azteca]
Gene.8354::Unigene14770_ES::g.8354::m.8354 Gene.8354::Unigene14770_ES::g.8354 ORF type:complete len:442 (+) Unigene14770_ES:369-1694(+)	3	PREDICTED: casein kinase I-like isoform X1 [Hyalella azteca]
Gene.8340::Unigene14751_ES::g.8340::m.8340 Gene.8340::Unigene14751_ES::g.8340 ORF type:5prime_partial len:421 (-) Unigene14751_ES:91-1353(-)	3	adhesion regulating molecule 1 [Scylla paramamosain]
Gene.8340::Unigene14751_ES::g.8340::m.8340 Gene.8340::Unigene14751_ES::g.8340 ORF type:5prime_partial len:421 (-) Unigene14751_ES:91-1353(-)	3	PREDICTED: proteasomal ubiquitin receptor ADRM1-like isoform X1 [Priapulus caudatus]
Gene.8340::Unigene14751_ES::g.8340::m.8340 Gene.8340::Unigene14751_ES::g.8340 ORF type:5prime_partial len:421 (-) Unigene14751_ES:91-1353(-)	3	Proteasomal ubiquitin receptor ADRM1, partial [Stegodyphus mimosarum]
Gene.8340::Unigene14751_ES::g.8340::m.8340 Gene.8340::Unigene14751_ES::g.8340 ORF type:5prime_partial len:421 (-) Unigene14751_ES:91-1353(-)	3	proteasomal ubiquitin receptor ADRM1-A [Parasteatoda tepidariorum]
Gene.8340::Unigene14751_ES::g.8340::m.8340 Gene.8340::Unigene14751_ES::g.8340 ORF type:5prime_partial len:421 (-) Unigene14751_ES:91-1353(-)	3	proteasomal ubiquitin receptor ADRM1-like [Mizuhopecten yessoensis] >OWF39525.1 Proteasomal ubiquitin receptor ADRM1 [Mizuhopecten yessoensis]
Gene.8321::Unigene14727_ES::g.8321::m.8321 Gene.8321::Unigene14727_ES::g.8321 ORF type:internal len:834 (-) Unigene14727_ES:3-2501(-)	3	nat10 protein, partial [Xenopus tropicalis] >AAI53327.1 nat10 protein, partial [Xenopus tropicalis]
Gene.8321::Unigene14727_ES::g.8321::m.8321 Gene.8321::Unigene14727_ES::g.8321 ORF type:internal len:834 (-) Unigene14727_ES:3-2501(-)	3	hypothetical protein LOTGIDRAFT_103703 [Lottia gigantea] >ESO97610.1 hypothetical protein LOTGIDRAFT_103703 [Lottia gigantea]
Gene.8321::Unigene14727_ES::g.8321::m.8321 Gene.8321::Unigene14727_ES::g.8321 ORF type:internal len:834 (-) Unigene14727_ES:3-2501(-)	3	RNA cytidine acetyltransferase-like isoform X1 [Crassostrea virginica] >XP_022294958.1 RNA cytidine acetyltransferase-like isoform X2 [Crassostrea virginica]
Gene.8321::Unigene14727_ES::g.8321::m.8321 Gene.8321::Unigene14727_ES::g.8321 ORF type:internal len:834 (-) Unigene14727_ES:3-2501(-)	3	RNA cytidine acetyltransferase-like [Orbicella faveolata]
Gene.8321::Unigene14727_ES::g.8321::m.8321 Gene.8321::Unigene14727_ES::g.8321 ORF type:internal len:834 (-) Unigene14727_ES:3-2501(-)	3	PREDICTED: N-acetyltransferase 10-like [Saccoglossus kowalevskii]
Gene.8318::Unigene14725_ES::g.8318::m.8318 Gene.8318::Unigene14725_ES::g.8318 ORF type:5prime_partial len:1032 (+) Unigene14725_ES:1-3096(+)	3	PREDICTED: importin-9-like [Branchiostoma belcheri]
Gene.8318::Unigene14725_ES::g.8318::m.8318 Gene.8318::Unigene14725_ES::g.8318 ORF type:5prime_partial len:1032 (+) Unigene14725_ES:1-3096(+)	3	PREDICTED: importin-9 [Pseudopodoces humilis]
Gene.8318::Unigene14725_ES::g.8318::m.8318 Gene.8318::Unigene14725_ES::g.8318 ORF type:5prime_partial len:1032 (+) Unigene14725_ES:1-3096(+)	3	PREDICTED: importin-9 [Stegastes partitus]
Gene.8318::Unigene14725_ES::g.8318::m.8318 Gene.8318::Unigene14725_ES::g.8318 ORF type:5prime_partial len:1032 (+) Unigene14725_ES:1-3096(+)	3	PREDICTED: importin-9 isoform X2 [Ictalurus punctatus]
Gene.8318::Unigene14725_ES::g.8318::m.8318 Gene.8318::Unigene14725_ES::g.8318 ORF type:5prime_partial len:1032 (+) Unigene14725_ES:1-3096(+)	3	importin-9 [Zootermopsis nevadensis] >KDR18128.1 Importin-9 [Zootermopsis nevadensis]
Gene.8305::Unigene14707_ES::g.8305::m.8305 Gene.8305::Unigene14707_ES::g.8305 ORF type:complete len:487 (+) Unigene14707_ES:64-1524(+)	3	RecName: Full=Notchless protein homolog 1 >AAH44710.1 Nle-pending-prov protein [Xenopus laevis]
Gene.8305::Unigene14707_ES::g.8305::m.8305 Gene.8305::Unigene14707_ES::g.8305 ORF type:complete len:487 (+) Unigene14707_ES:64-1524(+)	3	notchless protein homolog 1 [Xenopus laevis] >AAC62236.1 notchless [Xenopus laevis] >OCT92242.1 hypothetical protein XELAEV_18015297mg [Xenopus laevis]
Gene.8305::Unigene14707_ES::g.8305::m.8305 Gene.8305::Unigene14707_ES::g.8305 ORF type:complete len:487 (+) Unigene14707_ES:64-1524(+)	3	notchless protein homolog 1 [Xenopus tropicalis] >AAI22041.1 notchless homolog 1 [Xenopus tropicalis] >OCA45468.1 hypothetical protein XENTR_v90005525mg [Xenopus tropicalis]
Gene.8305::Unigene14707_ES::g.8305::m.8305 Gene.8305::Unigene14707_ES::g.8305 ORF type:complete len:487 (+) Unigene14707_ES:64-1524(+)	3	PREDICTED: notchless protein homolog 1 isoform X1 [Xenopus tropicalis] >OCA45469.1 hypothetical protein XENTR_v90005525mg [Xenopus tropicalis]
Gene.8305::Unigene14707_ES::g.8305::m.8305 Gene.8305::Unigene14707_ES::g.8305 ORF type:complete len:487 (+) Unigene14707_ES:64-1524(+)	3	PREDICTED: notchless protein homolog 1-like [Hyalella azteca]
Gene.8259::Unigene14568_ES::g.8259::m.8259 Gene.8259::Unigene14568_ES::g.8259 ORF type:internal len:123 (-) Unigene14568_ES:1-366(-)	3	cyclin-dependent kinase 8-like [Folsomia candida] >OXA50851.1 Cyclin-dependent kinase 8 [Folsomia candida]
Gene.8259::Unigene14568_ES::g.8259::m.8259 Gene.8259::Unigene14568_ES::g.8259 ORF type:internal len:123 (-) Unigene14568_ES:1-366(-)	3	PREDICTED: cyclin-dependent kinase 8 [Strongylocentrotus purpuratus]
Gene.8259::Unigene14568_ES::g.8259::m.8259 Gene.8259::Unigene14568_ES::g.8259 ORF type:internal len:123 (-) Unigene14568_ES:1-366(-)	3	PREDICTED: cyclin-dependent kinase 8 [Stomoxys calcitrans]
Gene.8259::Unigene14568_ES::g.8259::m.8259 Gene.8259::Unigene14568_ES::g.8259 ORF type:internal len:123 (-) Unigene14568_ES:1-366(-)	3	CDK8 [Penaeus monodon]
Gene.8259::Unigene14568_ES::g.8259::m.8259 Gene.8259::Unigene14568_ES::g.8259 ORF type:internal len:123 (-) Unigene14568_ES:1-366(-)	3	PREDICTED: cyclin-dependent kinase 8-like [Saccoglossus kowalevskii]
Gene.8237::Unigene14461_ES::g.8237::m.8237 Gene.8237::Unigene14461_ES::g.8237 ORF type:5prime_partial len:174 (+) Unigene14461_ES:1-522(+)	3	delta(24)-sterol reductase-like [Folsomia candida] >OXA63121.1 Delta(24)-sterol reductase [Folsomia candida]
Gene.8237::Unigene14461_ES::g.8237::m.8237 Gene.8237::Unigene14461_ES::g.8237 ORF type:5prime_partial len:174 (+) Unigene14461_ES:1-522(+)	3	PREDICTED: delta(24)-sterol reductase-like [Hyalella azteca]
Gene.8237::Unigene14461_ES::g.8237::m.8237 Gene.8237::Unigene14461_ES::g.8237 ORF type:5prime_partial len:174 (+) Unigene14461_ES:1-522(+)	3	hypothetical protein [Daphnia pulex] >EFX76668.1 hypothetical protein DAPPUDRAFT_213873 [Daphnia pulex]
Gene.8237::Unigene14461_ES::g.8237::m.8237 Gene.8237::Unigene14461_ES::g.8237 ORF type:5prime_partial len:174 (+) Unigene14461_ES:1-522(+)	3	Delta(24)-sterol reductase [Daphnia magna]
Gene.8237::Unigene14461_ES::g.8237::m.8237 Gene.8237::Unigene14461_ES::g.8237 ORF type:5prime_partial len:174 (+) Unigene14461_ES:1-522(+)	3	Delta(24)-sterol reductase [Orchesella cincta]
Gene.8125::Unigene14084_ES::g.8125::m.8125 Gene.8125::Unigene14084_ES::g.8125 ORF type:5prime_partial len:141 (-) Unigene14084_ES:177-599(-)	3	PREDICTED: glutamyl-tRNA(Gln) amidotransferase subunit A, mitochondrial [Neodiprion lecontei]
Gene.8125::Unigene14084_ES::g.8125::m.8125 Gene.8125::Unigene14084_ES::g.8125 ORF type:5prime_partial len:141 (-) Unigene14084_ES:177-599(-)	3	PREDICTED: glutamyl-tRNA(Gln) amidotransferase subunit A, mitochondrial [Ceratosolen solmsi marchali]
Gene.8125::Unigene14084_ES::g.8125::m.8125 Gene.8125::Unigene14084_ES::g.8125 ORF type:5prime_partial len:141 (-) Unigene14084_ES:177-599(-)	3	glutamyl-tRNA(Gln) amidotransferase subunit A, mitochondrial [Athalia rosae]
Gene.8125::Unigene14084_ES::g.8125::m.8125 Gene.8125::Unigene14084_ES::g.8125 ORF type:5prime_partial len:141 (-) Unigene14084_ES:177-599(-)	3	PREDICTED: glutamyl-tRNA(Gln) amidotransferase subunit A, mitochondrial [Copidosoma floridanum]
Gene.8125::Unigene14084_ES::g.8125::m.8125 Gene.8125::Unigene14084_ES::g.8125 ORF type:5prime_partial len:141 (-) Unigene14084_ES:177-599(-)	3	Glutamyl-tRNA(Gln) amidotransferase subunit A, mitochondrial [Melipona quadrifasciata]
Gene.8121::Unigene14068_ES::g.8121::m.8121 Gene.8121::Unigene14068_ES::g.8121 ORF type:internal len:224 (+) Unigene14068_ES:3-671(+)	3	PREDICTED: guanine nucleotide-binding protein subunit beta-like protein 1 [Hyalella azteca]
Gene.8121::Unigene14068_ES::g.8121::m.8121 Gene.8121::Unigene14068_ES::g.8121 ORF type:internal len:224 (+) Unigene14068_ES:3-671(+)	3	PREDICTED: guanine nucleotide-binding protein subunit beta-like protein 1 [Chelonia mydas]
Gene.8121::Unigene14068_ES::g.8121::m.8121 Gene.8121::Unigene14068_ES::g.8121 ORF type:internal len:224 (+) Unigene14068_ES:3-671(+)	3	Guanine nucleotide-binding protein subunit beta-like protein 1 [Melipona quadrifasciata]
Gene.8121::Unigene14068_ES::g.8121::m.8121 Gene.8121::Unigene14068_ES::g.8121 ORF type:internal len:224 (+) Unigene14068_ES:3-671(+)	3	PREDICTED: guanine nucleotide-binding protein subunit beta-like protein 1 [Bemisia tabaci]
Gene.8121::Unigene14068_ES::g.8121::m.8121 Gene.8121::Unigene14068_ES::g.8121 ORF type:internal len:224 (+) Unigene14068_ES:3-671(+)	3	PREDICTED: guanine nucleotide-binding protein subunit beta-like protein 1 [Ceratosolen solmsi marchali]
Gene.8115::Unigene14055_ES::g.8115::m.8115 Gene.8115::Unigene14055_ES::g.8115 ORF type:internal len:676 (+) Unigene14055_ES:2-2026(+)	3	DNA mismatch repair protein Mlh1-like [Parasteatoda tepidariorum]
Gene.8115::Unigene14055_ES::g.8115::m.8115 Gene.8115::Unigene14055_ES::g.8115 ORF type:internal len:676 (+) Unigene14055_ES:2-2026(+)	3	PREDICTED: DNA mismatch repair protein Mlh1-like [Hyalella azteca]
Gene.8115::Unigene14055_ES::g.8115::m.8115 Gene.8115::Unigene14055_ES::g.8115 ORF type:internal len:676 (+) Unigene14055_ES:2-2026(+)	3	DNA mismatch repair protein Mlh1-like [Crassostrea virginica] >XP_022306544.1 DNA mismatch repair protein Mlh1-like [Crassostrea virginica] >XP_022306545.1 DNA mismatch repair protein Mlh1-like [Crassostrea virginica]
Gene.8115::Unigene14055_ES::g.8115::m.8115 Gene.8115::Unigene14055_ES::g.8115 ORF type:internal len:676 (+) Unigene14055_ES:2-2026(+)	3	DNA mismatch repair protein Mlh1-like isoform X1 [Limulus polyphemus] >XP_022241181.1 DNA mismatch repair protein Mlh1-like isoform X1 [Limulus polyphemus]
Gene.8115::Unigene14055_ES::g.8115::m.8115 Gene.8115::Unigene14055_ES::g.8115 ORF type:internal len:676 (+) Unigene14055_ES:2-2026(+)	3	PREDICTED: DNA mismatch repair protein Mlh1-like [Aplysia californica] >XP_005096288.1 PREDICTED: DNA mismatch repair protein Mlh1-like [Aplysia californica] >XP_012936736.1 PREDICTED: DNA mismatch repair protein Mlh1-like [Aplysia californica]
Gene.8047::Unigene13978_ES::g.8047::m.8047 Gene.8047::Unigene13978_ES::g.8047 ORF type:complete len:450 (+) Unigene13978_ES:115-1464(+)	3	PREDICTED: bestrophin-1 [Clupea harengus]
Gene.8047::Unigene13978_ES::g.8047::m.8047 Gene.8047::Unigene13978_ES::g.8047 ORF type:complete len:450 (+) Unigene13978_ES:115-1464(+)	3	PREDICTED: bestrophin homolog 17-like isoform X1 [Cimex lectularius]
Gene.8047::Unigene13978_ES::g.8047::m.8047 Gene.8047::Unigene13978_ES::g.8047 ORF type:complete len:450 (+) Unigene13978_ES:115-1464(+)	3	PREDICTED: bestrophin-2-like [Nothobranchius furzeri]
Gene.8047::Unigene13978_ES::g.8047::m.8047 Gene.8047::Unigene13978_ES::g.8047 ORF type:complete len:450 (+) Unigene13978_ES:115-1464(+)	3	PREDICTED: uncharacterized protein LOC106665333 isoform X2 [Cimex lectularius]
Gene.8047::Unigene13978_ES::g.8047::m.8047 Gene.8047::Unigene13978_ES::g.8047 ORF type:complete len:450 (+) Unigene13978_ES:115-1464(+)	3	PREDICTED: uncharacterized protein LOC108682376 [Hyalella azteca]
Gene.8039::Unigene13968_ES::g.8039::m.8039 Gene.8039::Unigene13968_ES::g.8039 ORF type:5prime_partial len:836 (-) Unigene13968_ES:355-2862(-)	3	PREDICTED: protein kintoun [Anoplophora glabripennis]
Gene.8039::Unigene13968_ES::g.8039::m.8039 Gene.8039::Unigene13968_ES::g.8039 ORF type:5prime_partial len:836 (-) Unigene13968_ES:355-2862(-)	3	PIH1 domain-containing protein 1 [Operophtera brumata]
Gene.8039::Unigene13968_ES::g.8039::m.8039 Gene.8039::Unigene13968_ES::g.8039 ORF type:5prime_partial len:836 (-) Unigene13968_ES:355-2862(-)	3	protein kintoun [Athalia rosae] >XP_020710310.1 protein kintoun [Athalia rosae]
Gene.8039::Unigene13968_ES::g.8039::m.8039 Gene.8039::Unigene13968_ES::g.8039 ORF type:5prime_partial len:836 (-) Unigene13968_ES:355-2862(-)	3	PREDICTED: protein kintoun [Aethina tumida]
Gene.8039::Unigene13968_ES::g.8039::m.8039 Gene.8039::Unigene13968_ES::g.8039 ORF type:5prime_partial len:836 (-) Unigene13968_ES:355-2862(-)	3	PREDICTED: protein kintoun [Diachasma alloeum]
Gene.7988::Unigene13868_ES::g.7988::m.7988 Gene.7988::Unigene13868_ES::g.7988 ORF type:complete len:288 (+) Unigene13868_ES:62-925(+)	3	cytosolic manganese superoxide dismutase [Litopenaeus vannamei]
Gene.7988::Unigene13868_ES::g.7988::m.7988 Gene.7988::Unigene13868_ES::g.7988 ORF type:complete len:288 (+) Unigene13868_ES:62-925(+)	3	cytoplasmic manganese superoxide dismutase [Cancer pagurus]
Gene.7988::Unigene13868_ES::g.7988::m.7988 Gene.7988::Unigene13868_ES::g.7988 ORF type:complete len:288 (+) Unigene13868_ES:62-925(+)	3	cytosolic manganese superoxide dismutase [Litopenaeus vannamei]
Gene.7988::Unigene13868_ES::g.7988::m.7988 Gene.7988::Unigene13868_ES::g.7988 ORF type:complete len:288 (+) Unigene13868_ES:62-925(+)	3	cytosolic manganese superoxide dismutase [Cherax quadricarinatus]
Gene.7988::Unigene13868_ES::g.7988::m.7988 Gene.7988::Unigene13868_ES::g.7988 ORF type:complete len:288 (+) Unigene13868_ES:62-925(+)	3	cytosolic MnSOD [Litopenaeus vannamei] >AAY89338.1 cytosolic manganese superoxide dismutase [Litopenaeus vannamei]
Gene.7981::Unigene13863_ES::g.7981::m.7981 Gene.7981::Unigene13863_ES::g.7981 ORF type:complete len:528 (+) Unigene13863_ES:1-1584(+)	3	PREDICTED: E3 ubiquitin-protein ligase RNF126-B isoform X4 [Cimex lectularius]
Gene.7981::Unigene13863_ES::g.7981::m.7981 Gene.7981::Unigene13863_ES::g.7981 ORF type:complete len:528 (+) Unigene13863_ES:1-1584(+)	3	PREDICTED: E3 ubiquitin-protein ligase RNF126-B isoform X3 [Cimex lectularius]
Gene.7981::Unigene13863_ES::g.7981::m.7981 Gene.7981::Unigene13863_ES::g.7981 ORF type:complete len:528 (+) Unigene13863_ES:1-1584(+)	3	PREDICTED: E3 ubiquitin-protein ligase RNF126-A [Halyomorpha halys]
Gene.7981::Unigene13863_ES::g.7981::m.7981 Gene.7981::Unigene13863_ES::g.7981 ORF type:complete len:528 (+) Unigene13863_ES:1-1584(+)	3	PREDICTED: E3 ubiquitin-protein ligase RNF126-B isoform X1 [Cimex lectularius] >XP_014253505.1 PREDICTED: E3 ubiquitin-protein ligase RNF126-B isoform X1 [Cimex lectularius] >XP_014253511.1 PREDICTED: E3 ubiquitin-protein ligase RNF126-B isoform X1 [Cimex lectularius]
Gene.7981::Unigene13863_ES::g.7981::m.7981 Gene.7981::Unigene13863_ES::g.7981 ORF type:complete len:528 (+) Unigene13863_ES:1-1584(+)	3	PREDICTED: E3 ubiquitin-protein ligase RNF126-B isoform X2 [Cimex lectularius] >XP_014253521.1 PREDICTED: E3 ubiquitin-protein ligase RNF126-B isoform X2 [Cimex lectularius]
Gene.7978::Unigene13858_ES::g.7978::m.7978 Gene.7978::Unigene13858_ES::g.7978 ORF type:3prime_partial len:772 (+) Unigene13858_ES:109-2421(+)	3	PREDICTED: anaphase-promoting complex subunit 4 [Anoplophora glabripennis]
Gene.7978::Unigene13858_ES::g.7978::m.7978 Gene.7978::Unigene13858_ES::g.7978 ORF type:3prime_partial len:772 (+) Unigene13858_ES:109-2421(+)	3	anaphase-promoting complex subunit 4 isoform X1 [Zootermopsis nevadensis] >KDR13200.1 Anaphase-promoting complex subunit 4 [Zootermopsis nevadensis]
Gene.7978::Unigene13858_ES::g.7978::m.7978 Gene.7978::Unigene13858_ES::g.7978 ORF type:3prime_partial len:772 (+) Unigene13858_ES:109-2421(+)	3	PREDICTED: anaphase-promoting complex subunit 4-like [Hyalella azteca]
Gene.7978::Unigene13858_ES::g.7978::m.7978 Gene.7978::Unigene13858_ES::g.7978 ORF type:3prime_partial len:772 (+) Unigene13858_ES:109-2421(+)	3	anaphase-promoting complex subunit 4 [Parasteatoda tepidariorum] >XP_015905517.1 anaphase-promoting complex subunit 4 [Parasteatoda tepidariorum] >XP_015905518.1 anaphase-promoting complex subunit 4 [Parasteatoda tepidariorum] >XP_015905519.1 anaphase-promoting complex subunit 4 [Parasteatoda tepidariorum]
Gene.7978::Unigene13858_ES::g.7978::m.7978 Gene.7978::Unigene13858_ES::g.7978 ORF type:3prime_partial len:772 (+) Unigene13858_ES:109-2421(+)	3	anaphase-promoting complex subunit 4-like [Limulus polyphemus]
Gene.7976::Unigene13854_ES::g.7976::m.7976 Gene.7976::Unigene13854_ES::g.7976 ORF type:complete len:1152 (+) Unigene13854_ES:54-3509(+)	3	PREDICTED: valine--tRNA ligase isoform X1 [Cephus cinctus] >XP_015600773.1 PREDICTED: valine--tRNA ligase isoform X1 [Cephus cinctus] >XP_015600774.1 PREDICTED: valine--tRNA ligase isoform X1 [Cephus cinctus]
Gene.7976::Unigene13854_ES::g.7976::m.7976 Gene.7976::Unigene13854_ES::g.7976 ORF type:complete len:1152 (+) Unigene13854_ES:54-3509(+)	3	PREDICTED: valine--tRNA ligase isoform X1 [Diachasma alloeum]
Gene.7976::Unigene13854_ES::g.7976::m.7976 Gene.7976::Unigene13854_ES::g.7976 ORF type:complete len:1152 (+) Unigene13854_ES:54-3509(+)	3	valine--tRNA ligase isoform X1 [Athalia rosae]
Gene.7976::Unigene13854_ES::g.7976::m.7976 Gene.7976::Unigene13854_ES::g.7976 ORF type:complete len:1152 (+) Unigene13854_ES:54-3509(+)	3	PREDICTED: valine--tRNA ligase isoform X1 [Neodiprion lecontei]
Gene.7976::Unigene13854_ES::g.7976::m.7976 Gene.7976::Unigene13854_ES::g.7976 ORF type:complete len:1152 (+) Unigene13854_ES:54-3509(+)	3	valine--tRNA ligase [Zootermopsis nevadensis] >KDR20498.1 Valyl-tRNA synthetase [Zootermopsis nevadensis]
Gene.7852::Unigene13499_ES::g.7852::m.7852 Gene.7852::Unigene13499_ES::g.7852 ORF type:5prime_partial len:347 (-) Unigene13499_ES:92-1132(-)	3	PREDICTED: transcription elongation factor B polypeptide 3 [Diachasma alloeum]
Gene.7852::Unigene13499_ES::g.7852::m.7852 Gene.7852::Unigene13499_ES::g.7852 ORF type:5prime_partial len:347 (-) Unigene13499_ES:92-1132(-)	3	transcription elongation factor B polypeptide 3 [Zootermopsis nevadensis] >KDR06630.1 Transcription elongation factor B polypeptide 3 [Zootermopsis nevadensis]
Gene.7852::Unigene13499_ES::g.7852::m.7852 Gene.7852::Unigene13499_ES::g.7852 ORF type:5prime_partial len:347 (-) Unigene13499_ES:92-1132(-)	3	PREDICTED: transcription elongation factor B polypeptide 3 [Ceratina calcarata]
Gene.7852::Unigene13499_ES::g.7852::m.7852 Gene.7852::Unigene13499_ES::g.7852 ORF type:5prime_partial len:347 (-) Unigene13499_ES:92-1132(-)	3	PREDICTED: transcription elongation factor B polypeptide 3-like isoform X1 [Hyalella azteca]
Gene.7852::Unigene13499_ES::g.7852::m.7852 Gene.7852::Unigene13499_ES::g.7852 ORF type:5prime_partial len:347 (-) Unigene13499_ES:92-1132(-)	3	PREDICTED: transcription elongation factor B polypeptide 3-like isoform X2 [Hyalella azteca]
Gene.7661::Unigene12968_ES::g.7661::m.7661 Gene.7661::Unigene12968_ES::g.7661 ORF type:internal len:143 (-) Unigene12968_ES:2-427(-)	3	squid, variant F [Blattella germanica]
Gene.7661::Unigene12968_ES::g.7661::m.7661 Gene.7661::Unigene12968_ES::g.7661 ORF type:internal len:143 (-) Unigene12968_ES:2-427(-)	3	RNA-binding protein squid isoform X12 [Zootermopsis nevadensis]
Gene.7661::Unigene12968_ES::g.7661::m.7661 Gene.7661::Unigene12968_ES::g.7661 ORF type:internal len:143 (-) Unigene12968_ES:2-427(-)	3	squid, variant D [Blattella germanica]
Gene.7661::Unigene12968_ES::g.7661::m.7661 Gene.7661::Unigene12968_ES::g.7661 ORF type:internal len:143 (-) Unigene12968_ES:2-427(-)	3	squid, variant G [Blattella germanica]
Gene.7661::Unigene12968_ES::g.7661::m.7661 Gene.7661::Unigene12968_ES::g.7661 ORF type:internal len:143 (-) Unigene12968_ES:2-427(-)	3	squid, variant B [Blattella germanica]
Gene.7653::Unigene12960_ES::g.7653::m.7653 Gene.7653::Unigene12960_ES::g.7653 ORF type:5prime_partial len:975 (+) Unigene12960_ES:1-2925(+)	3	PREDICTED: deleted in azoospermia-like isoform X3 [Tribolium castaneum]
Gene.7653::Unigene12960_ES::g.7653::m.7653 Gene.7653::Unigene12960_ES::g.7653 ORF type:5prime_partial len:975 (+) Unigene12960_ES:1-2925(+)	3	protein boule-like isoform X2 [Limulus polyphemus]
Gene.7653::Unigene12960_ES::g.7653::m.7653 Gene.7653::Unigene12960_ES::g.7653 ORF type:5prime_partial len:975 (+) Unigene12960_ES:1-2925(+)	3	protein boule-like isoform X3 [Limulus polyphemus]
Gene.7653::Unigene12960_ES::g.7653::m.7653 Gene.7653::Unigene12960_ES::g.7653 ORF type:5prime_partial len:975 (+) Unigene12960_ES:1-2925(+)	3	PREDICTED: DAZ protein 1-like [Hyalella azteca]
Gene.7653::Unigene12960_ES::g.7653::m.7653 Gene.7653::Unigene12960_ES::g.7653 ORF type:5prime_partial len:975 (+) Unigene12960_ES:1-2925(+)	3	protein boule-like isoform X1 [Limulus polyphemus]
Gene.7642::Unigene12923_ES::g.7642::m.7642 Gene.7642::Unigene12923_ES::g.7642 ORF type:complete len:481 (-) Unigene12923_ES:152-1594(-)	3	hypothetical protein DAPPUDRAFT_328011 [Daphnia pulex]
Gene.7642::Unigene12923_ES::g.7642::m.7642 Gene.7642::Unigene12923_ES::g.7642 ORF type:complete len:481 (-) Unigene12923_ES:152-1594(-)	3	PREDICTED: uncharacterized protein LOC107360083 isoform X1 [Tetranychus urticae]
Gene.7642::Unigene12923_ES::g.7642::m.7642 Gene.7642::Unigene12923_ES::g.7642 ORF type:complete len:481 (-) Unigene12923_ES:152-1594(-)	3	Uncharacterized protein APZ42_024848 [Daphnia magna]
Gene.7642::Unigene12923_ES::g.7642::m.7642 Gene.7642::Unigene12923_ES::g.7642 ORF type:complete len:481 (-) Unigene12923_ES:152-1594(-)	3	PREDICTED: uncharacterized protein LOC108379043, partial [Rhagoletis zephyria]
Gene.7642::Unigene12923_ES::g.7642::m.7642 Gene.7642::Unigene12923_ES::g.7642 ORF type:complete len:481 (-) Unigene12923_ES:152-1594(-)	3	PREDICTED: uncharacterized protein LOC107360084 [Tetranychus urticae]
Gene.7635::Unigene12918_ES::g.7635::m.7635 Gene.7635::Unigene12918_ES::g.7635 ORF type:complete len:665 (+) Unigene12918_ES:144-2138(+)	3	PREDICTED: DBH-like monooxygenase protein 1 [Hyalella azteca]
Gene.7635::Unigene12918_ES::g.7635::m.7635 Gene.7635::Unigene12918_ES::g.7635 ORF type:complete len:665 (+) Unigene12918_ES:144-2138(+)	3	PREDICTED: DBH-like monooxygenase protein 1 [Hyalella azteca]
Gene.7635::Unigene12918_ES::g.7635::m.7635 Gene.7635::Unigene12918_ES::g.7635 ORF type:complete len:665 (+) Unigene12918_ES:144-2138(+)	3	PREDICTED: DBH-like monooxygenase protein 1 [Hyalella azteca]
Gene.7635::Unigene12918_ES::g.7635::m.7635 Gene.7635::Unigene12918_ES::g.7635 ORF type:complete len:665 (+) Unigene12918_ES:144-2138(+)	3	dopamine beta-hydroxylase [Litopenaeus vannamei]
Gene.7635::Unigene12918_ES::g.7635::m.7635 Gene.7635::Unigene12918_ES::g.7635 ORF type:complete len:665 (+) Unigene12918_ES:144-2138(+)	3	dopamine beta hydroxylase, partial [Homarus americanus]
Gene.7607::Unigene12892_ES::g.7607::m.7607 Gene.7607::Unigene12892_ES::g.7607 ORF type:complete len:423 (-) Unigene12892_ES:770-2038(-)	3	PREDICTED: AP-1 complex subunit mu-1 [Trachymyrmex cornetzi] >KYN15482.1 AP-1 complex subunit mu-1 [Trachymyrmex cornetzi]
Gene.7607::Unigene12892_ES::g.7607::m.7607 Gene.7607::Unigene12892_ES::g.7607 ORF type:complete len:423 (-) Unigene12892_ES:770-2038(-)	3	PREDICTED: AP-1 complex subunit mu-1 [Anoplophora glabripennis]
Gene.7607::Unigene12892_ES::g.7607::m.7607 Gene.7607::Unigene12892_ES::g.7607 ORF type:complete len:423 (-) Unigene12892_ES:770-2038(-)	3	PREDICTED: AP-1 complex subunit mu-1 [Agrilus planipennis]
Gene.7607::Unigene12892_ES::g.7607::m.7607 Gene.7607::Unigene12892_ES::g.7607 ORF type:complete len:423 (-) Unigene12892_ES:770-2038(-)	3	PREDICTED: AP-1 complex subunit mu-1 [Diaphorina citri]
Gene.7607::Unigene12892_ES::g.7607::m.7607 Gene.7607::Unigene12892_ES::g.7607 ORF type:complete len:423 (-) Unigene12892_ES:770-2038(-)	3	PREDICTED: AP-1 complex subunit mu-1 [Wasmannia auropunctata] >XP_011690742.1 PREDICTED: AP-1 complex subunit mu-1 [Wasmannia auropunctata]
Gene.7601::Unigene12891_ES::g.7601::m.7601 Gene.7601::Unigene12891_ES::g.7601 ORF type:5prime_partial len:1793 (-) Unigene12891_ES:1824-7202(-)	3	RNA polymerase II largest subunit [Karoophasma biedouwense]
Gene.7601::Unigene12891_ES::g.7601::m.7601 Gene.7601::Unigene12891_ES::g.7601 ORF type:5prime_partial len:1793 (-) Unigene12891_ES:1824-7202(-)	3	PREDICTED: DNA-directed RNA polymerase II subunit RPB1-like isoform X1 [Hyalella azteca]
Gene.7601::Unigene12891_ES::g.7601::m.7601 Gene.7601::Unigene12891_ES::g.7601 ORF type:5prime_partial len:1793 (-) Unigene12891_ES:1824-7202(-)	3	RNA polymerase II largest subunit, partial [Petrobiellus takunagae]
Gene.7601::Unigene12891_ES::g.7601::m.7601 Gene.7601::Unigene12891_ES::g.7601 ORF type:5prime_partial len:1793 (-) Unigene12891_ES:1824-7202(-)	3	hypothetical protein DAPPUDRAFT_306846 [Daphnia pulex]
Gene.7601::Unigene12891_ES::g.7601::m.7601 Gene.7601::Unigene12891_ES::g.7601 ORF type:5prime_partial len:1793 (-) Unigene12891_ES:1824-7202(-)	3	PREDICTED: DNA-directed RNA polymerase II subunit RPB1-like isoform X2 [Hyalella azteca]
Gene.7586::Unigene12880_ES::g.7586::m.7586 Gene.7586::Unigene12880_ES::g.7586 ORF type:complete len:1108 (+) Unigene12880_ES:60-3383(+)	3	PREDICTED: elongation factor Tu GTP-binding domain-containing protein 1 [Plutella xylostella]
Gene.7586::Unigene12880_ES::g.7586::m.7586 Gene.7586::Unigene12880_ES::g.7586 ORF type:complete len:1108 (+) Unigene12880_ES:60-3383(+)	3	PREDICTED: elongation factor-like GTPase 1 [Bemisia tabaci]
Gene.7586::Unigene12880_ES::g.7586::m.7586 Gene.7586::Unigene12880_ES::g.7586 ORF type:complete len:1108 (+) Unigene12880_ES:60-3383(+)	3	PREDICTED: elongation factor Tu GTP-binding domain-containing protein 1 [Cimex lectularius]
Gene.7586::Unigene12880_ES::g.7586::m.7586 Gene.7586::Unigene12880_ES::g.7586 ORF type:complete len:1108 (+) Unigene12880_ES:60-3383(+)	3	elongation factor-like GTPase 1 [Zootermopsis nevadensis] >XP_021941009.1 elongation factor-like GTPase 1 [Zootermopsis nevadensis] >XP_021941011.1 elongation factor-like GTPase 1 [Zootermopsis nevadensis] >XP_021941012.1 elongation factor-like GTPase 1 [Zootermopsis nevadensis]
Gene.7586::Unigene12880_ES::g.7586::m.7586 Gene.7586::Unigene12880_ES::g.7586 ORF type:complete len:1108 (+) Unigene12880_ES:60-3383(+)	3	PREDICTED: elongation factor Tu GTP-binding domain-containing protein 1 [Halyomorpha halys]
Gene.7566::Unigene12807_ES::g.7566::m.7566 Gene.7566::Unigene12807_ES::g.7566 ORF type:internal len:141 (+) Unigene12807_ES:1-420(+)	3	S6K short form [Blattella germanica]
Gene.7566::Unigene12807_ES::g.7566::m.7566 Gene.7566::Unigene12807_ES::g.7566 ORF type:internal len:141 (+) Unigene12807_ES:1-420(+)	3	S6K long form [Blattella germanica]
Gene.7566::Unigene12807_ES::g.7566::m.7566 Gene.7566::Unigene12807_ES::g.7566 ORF type:internal len:141 (+) Unigene12807_ES:1-420(+)	3	p70 ribosomal protein S6 kinase [Artemia franciscana]
Gene.7566::Unigene12807_ES::g.7566::m.7566 Gene.7566::Unigene12807_ES::g.7566 ORF type:internal len:141 (+) Unigene12807_ES:1-420(+)	3	70 kDa ribosomal protein S6 kinase, partial [Gecarcinus lateralis]
Gene.7566::Unigene12807_ES::g.7566::m.7566 Gene.7566::Unigene12807_ES::g.7566 ORF type:internal len:141 (+) Unigene12807_ES:1-420(+)	3	p70 S6 kinase, partial [Carcinus maenas]
Gene.7477::Unigene12566_ES::g.7477::m.7477 Gene.7477::Unigene12566_ES::g.7477 ORF type:internal len:193 (-) Unigene12566_ES:3-578(-)	3	methyltransferase-like protein [Riptortus pedestris]
Gene.7477::Unigene12566_ES::g.7477::m.7477 Gene.7477::Unigene12566_ES::g.7477 ORF type:internal len:193 (-) Unigene12566_ES:3-578(-)	3	methyltransferase-like protein 11A [Coptotermes formosanus]
Gene.7477::Unigene12566_ES::g.7477::m.7477 Gene.7477::Unigene12566_ES::g.7477 ORF type:internal len:193 (-) Unigene12566_ES:3-578(-)	3	PREDICTED: N-terminal Xaa-Pro-Lys N-methyltransferase 1 [Diachasma alloeum]
Gene.7477::Unigene12566_ES::g.7477::m.7477 Gene.7477::Unigene12566_ES::g.7477 ORF type:internal len:193 (-) Unigene12566_ES:3-578(-)	3	N-terminal Xaa-Pro-Lys N-methyltransferase 1 isoform X2 [Zootermopsis nevadensis]
Gene.7477::Unigene12566_ES::g.7477::m.7477 Gene.7477::Unigene12566_ES::g.7477 ORF type:internal len:193 (-) Unigene12566_ES:3-578(-)	3	N-terminal Xaa-Pro-Lys N-methyltransferase 1 isoform X1 [Zootermopsis nevadensis] >XP_021928121.1 N-terminal Xaa-Pro-Lys N-methyltransferase 1 isoform X1 [Zootermopsis nevadensis] >XP_021928122.1 N-terminal Xaa-Pro-Lys N-methyltransferase 1 isoform X1 [Zootermopsis nevadensis] >KDR15110.1 Methyltransferase-like protein 11A [Zootermopsis nevadensis]
Gene.7420::Unigene12472_ES::g.7420::m.7420 Gene.7420::Unigene12472_ES::g.7420 ORF type:5prime_partial len:415 (-) Unigene12472_ES:388-1632(-)	3	hypothetical protein BRAFLDRAFT_78594 [Branchiostoma floridae] >EEN65772.1 hypothetical protein BRAFLDRAFT_78594 [Branchiostoma floridae]
Gene.7420::Unigene12472_ES::g.7420::m.7420 Gene.7420::Unigene12472_ES::g.7420 ORF type:5prime_partial len:415 (-) Unigene12472_ES:388-1632(-)	3	PREDICTED: betaine--homocysteine S-methyltransferase 1-like [Hyalella azteca]
Gene.7420::Unigene12472_ES::g.7420::m.7420 Gene.7420::Unigene12472_ES::g.7420 ORF type:5prime_partial len:415 (-) Unigene12472_ES:388-1632(-)	3	hypothetical protein CAPTEDRAFT_177589 [Capitella teleta]
Gene.7420::Unigene12472_ES::g.7420::m.7420 Gene.7420::Unigene12472_ES::g.7420 ORF type:5prime_partial len:415 (-) Unigene12472_ES:388-1632(-)	3	betaine--homocysteine S-methyltransferase 1-like isoform X1 [Limulus polyphemus]
Gene.7420::Unigene12472_ES::g.7420::m.7420 Gene.7420::Unigene12472_ES::g.7420 ORF type:5prime_partial len:415 (-) Unigene12472_ES:388-1632(-)	3	PREDICTED: betaine--homocysteine S-methyltransferase 1-like [Branchiostoma belcheri]
Gene.7356::Unigene12393_ES::g.7356::m.7356 Gene.7356::Unigene12393_ES::g.7356 ORF type:complete len:1024 (+) Unigene12393_ES:495-3566(+)	3	PREDICTED: ribosomal protein S6 kinase alpha-5-like isoform X1 [Cimex lectularius]
Gene.7356::Unigene12393_ES::g.7356::m.7356 Gene.7356::Unigene12393_ES::g.7356 ORF type:complete len:1024 (+) Unigene12393_ES:495-3566(+)	3	ribosomal protein S6 kinase alpha-5-like [Zootermopsis nevadensis]
Gene.7356::Unigene12393_ES::g.7356::m.7356 Gene.7356::Unigene12393_ES::g.7356 ORF type:complete len:1024 (+) Unigene12393_ES:495-3566(+)	3	PREDICTED: ribosomal protein S6 kinase alpha-5-like [Halyomorpha halys]
Gene.7356::Unigene12393_ES::g.7356::m.7356 Gene.7356::Unigene12393_ES::g.7356 ORF type:complete len:1024 (+) Unigene12393_ES:495-3566(+)	3	PREDICTED: ribosomal protein S6 kinase alpha-5-like isoform X2 [Cimex lectularius]
Gene.7356::Unigene12393_ES::g.7356::m.7356 Gene.7356::Unigene12393_ES::g.7356 ORF type:complete len:1024 (+) Unigene12393_ES:495-3566(+)	3	hypothetical protein DAPPUDRAFT_318992 [Daphnia pulex]
Gene.7341::Unigene12375_ES::g.7341::m.7341 Gene.7341::Unigene12375_ES::g.7341 ORF type:5prime_partial len:652 (-) Unigene12375_ES:184-2139(-)	3	PREDICTED: AP-3 complex subunit beta-2-like isoform X4 [Branchiostoma belcheri]
Gene.7341::Unigene12375_ES::g.7341::m.7341 Gene.7341::Unigene12375_ES::g.7341 ORF type:5prime_partial len:652 (-) Unigene12375_ES:184-2139(-)	3	AAEL009039-PA, partial [Aedes aegypti]
Gene.7341::Unigene12375_ES::g.7341::m.7341 Gene.7341::Unigene12375_ES::g.7341 ORF type:5prime_partial len:652 (-) Unigene12375_ES:184-2139(-)	3	PREDICTED: AP-3 complex subunit beta-2-like isoform X3 [Branchiostoma belcheri]
Gene.7341::Unigene12375_ES::g.7341::m.7341 Gene.7341::Unigene12375_ES::g.7341 ORF type:5prime_partial len:652 (-) Unigene12375_ES:184-2139(-)	3	AP-3 complex subunit beta-1 [Zootermopsis nevadensis] >KDR14139.1 AP-3 complex subunit beta-2 [Zootermopsis nevadensis]
Gene.7341::Unigene12375_ES::g.7341::m.7341 Gene.7341::Unigene12375_ES::g.7341 ORF type:5prime_partial len:652 (-) Unigene12375_ES:184-2139(-)	3	hypothetical protein RP20_CCG000108 [Aedes albopictus]
Gene.7335::Unigene12368_ES::g.7335::m.7335 Gene.7335::Unigene12368_ES::g.7335 ORF type:5prime_partial len:561 (+) Unigene12368_ES:2-1684(+)	3	glucose-6-phosphate isomerase [Zootermopsis nevadensis]
Gene.7335::Unigene12368_ES::g.7335::m.7335 Gene.7335::Unigene12368_ES::g.7335 ORF type:5prime_partial len:561 (+) Unigene12368_ES:2-1684(+)	3	PREDICTED: glucose-6-phosphate isomerase [Papilio machaon]
Gene.7335::Unigene12368_ES::g.7335::m.7335 Gene.7335::Unigene12368_ES::g.7335 ORF type:5prime_partial len:561 (+) Unigene12368_ES:2-1684(+)	3	PREDICTED: glucose-6-phosphate isomerase [Amyelois transitella]
Gene.7335::Unigene12368_ES::g.7335::m.7335 Gene.7335::Unigene12368_ES::g.7335 ORF type:5prime_partial len:561 (+) Unigene12368_ES:2-1684(+)	3	phosphoglucose-6-isomerase [Ostrinia furnacalis] >AJR20989.1 phosphoglucose-6-isomerase [Ostrinia furnacalis] >AJR20990.1 phosphoglucose-6-isomerase [Ostrinia furnacalis]
Gene.7335::Unigene12368_ES::g.7335::m.7335 Gene.7335::Unigene12368_ES::g.7335 ORF type:5prime_partial len:561 (+) Unigene12368_ES:2-1684(+)	3	PREDICTED: glucose-6-phosphate isomerase-like [Hyalella azteca]
Gene.7304::Unigene12341_ES::g.7304::m.7304 Gene.7304::Unigene12341_ES::g.7304 ORF type:5prime_partial len:397 (-) Unigene12341_ES:174-1364(-)	3	PREDICTED: eukaryotic translation initiation factor 3 subunit M [Cyphomyrmex costatus]
Gene.7304::Unigene12341_ES::g.7304::m.7304 Gene.7304::Unigene12341_ES::g.7304 ORF type:5prime_partial len:397 (-) Unigene12341_ES:174-1364(-)	3	PREDICTED: eukaryotic translation initiation factor 3 subunit M [Polistes canadensis] >XP_015186926.1 PREDICTED: eukaryotic translation initiation factor 3 subunit M [Polistes dominula]
Gene.7304::Unigene12341_ES::g.7304::m.7304 Gene.7304::Unigene12341_ES::g.7304 ORF type:5prime_partial len:397 (-) Unigene12341_ES:174-1364(-)	3	PREDICTED: eukaryotic translation initiation factor 3 subunit M [Habropoda laboriosa] >KOC69615.1 Eukaryotic translation initiation factor 3 subunit M [Habropoda laboriosa]
Gene.7304::Unigene12341_ES::g.7304::m.7304 Gene.7304::Unigene12341_ES::g.7304 ORF type:5prime_partial len:397 (-) Unigene12341_ES:174-1364(-)	3	Eukaryotic translation initiation factor 3 subunit M [Melipona quadrifasciata]
Gene.7304::Unigene12341_ES::g.7304::m.7304 Gene.7304::Unigene12341_ES::g.7304 ORF type:5prime_partial len:397 (-) Unigene12341_ES:174-1364(-)	3	dendritic cell protein, putative [Pediculus humanus corporis] >EEB18997.1 dendritic cell protein, putative [Pediculus humanus corporis]
Gene.7296::Unigene12333_ES::g.7296::m.7296 Gene.7296::Unigene12333_ES::g.7296 ORF type:5prime_partial len:407 (+) Unigene12333_ES:3-1223(+)	3	PREDICTED: 28S ribosomal protein S9, mitochondrial-like [Aedes albopictus]
Gene.7296::Unigene12333_ES::g.7296::m.7296 Gene.7296::Unigene12333_ES::g.7296 ORF type:5prime_partial len:407 (+) Unigene12333_ES:3-1223(+)	3	PREDICTED: 28S ribosomal protein S9, mitochondrial-like [Aedes albopictus]
Gene.7296::Unigene12333_ES::g.7296::m.7296 Gene.7296::Unigene12333_ES::g.7296 ORF type:5prime_partial len:407 (+) Unigene12333_ES:3-1223(+)	3	hypothetical protein FF38_00270 [Lucilia cuprina]
Gene.7296::Unigene12333_ES::g.7296::m.7296 Gene.7296::Unigene12333_ES::g.7296 ORF type:5prime_partial len:407 (+) Unigene12333_ES:3-1223(+)	3	PREDICTED: 28S ribosomal protein S9, mitochondrial [Agrilus planipennis]
Gene.7296::Unigene12333_ES::g.7296::m.7296 Gene.7296::Unigene12333_ES::g.7296 ORF type:5prime_partial len:407 (+) Unigene12333_ES:3-1223(+)	3	28S ribosomal protein S9, mitochondrial [Aedes aegypti] >EAT36526.1 AAEL011391-PA [Aedes aegypti]
Gene.7267::Unigene12310_ES::g.7267::m.7267 Gene.7267::Unigene12310_ES::g.7267 ORF type:internal len:586 (-) Unigene12310_ES:3-1757(-)	3	PREDICTED: testis-expressed sequence 10 protein homolog [Strongylocentrotus purpuratus]
Gene.7267::Unigene12310_ES::g.7267::m.7267 Gene.7267::Unigene12310_ES::g.7267 ORF type:internal len:586 (-) Unigene12310_ES:3-1757(-)	3	testis-expressed protein 10 isoform X2 [Rhincodon typus]
Gene.7267::Unigene12310_ES::g.7267::m.7267 Gene.7267::Unigene12310_ES::g.7267 ORF type:internal len:586 (-) Unigene12310_ES:3-1757(-)	3	PREDICTED: testis-expressed sequence 10 protein homolog [Amyelois transitella]
Gene.7267::Unigene12310_ES::g.7267::m.7267 Gene.7267::Unigene12310_ES::g.7267 ORF type:internal len:586 (-) Unigene12310_ES:3-1757(-)	3	PREDICTED: testis-expressed sequence 10 protein homolog isoform X1 [Fopius arisanus]
Gene.7267::Unigene12310_ES::g.7267::m.7267 Gene.7267::Unigene12310_ES::g.7267 ORF type:internal len:586 (-) Unigene12310_ES:3-1757(-)	3	PREDICTED: testis-expressed sequence 10 protein homolog isoform X2 [Fopius arisanus]
Gene.7193::Unigene12066_ES::g.7193::m.7193 Gene.7193::Unigene12066_ES::g.7193 ORF type:internal len:399 (-) Unigene12066_ES:3-1196(-)	3	WD repeat-containing protein 89 [Nilaparvata lugens]
Gene.7193::Unigene12066_ES::g.7193::m.7193 Gene.7193::Unigene12066_ES::g.7193 ORF type:internal len:399 (-) Unigene12066_ES:3-1196(-)	3	WD repeat-containing protein 89 [Zootermopsis nevadensis] >KDR16692.1 WD repeat-containing protein 89 [Zootermopsis nevadensis]
Gene.7193::Unigene12066_ES::g.7193::m.7193 Gene.7193::Unigene12066_ES::g.7193 ORF type:internal len:399 (-) Unigene12066_ES:3-1196(-)	3	PREDICTED: WD repeat-containing protein 89-like [Hyalella azteca]
Gene.7193::Unigene12066_ES::g.7193::m.7193 Gene.7193::Unigene12066_ES::g.7193 ORF type:internal len:399 (-) Unigene12066_ES:3-1196(-)	3	hypothetical protein DAPPUDRAFT_305369 [Daphnia pulex]
Gene.7193::Unigene12066_ES::g.7193::m.7193 Gene.7193::Unigene12066_ES::g.7193 ORF type:internal len:399 (-) Unigene12066_ES:3-1196(-)	3	WD repeat-containing protein 89 [Daphnia magna]
Gene.7136::Unigene11924_ES::g.7136::m.7136 Gene.7136::Unigene11924_ES::g.7136 ORF type:5prime_partial len:507 (+) Unigene11924_ES:3-1523(+)	3	splicing factor 3A subunit 1-like [Nilaparvata lugens]
Gene.7136::Unigene11924_ES::g.7136::m.7136 Gene.7136::Unigene11924_ES::g.7136 ORF type:5prime_partial len:507 (+) Unigene11924_ES:3-1523(+)	3	PREDICTED: splicing factor 3A subunit 1-like [Hyalella azteca]
Gene.7136::Unigene11924_ES::g.7136::m.7136 Gene.7136::Unigene11924_ES::g.7136 ORF type:5prime_partial len:507 (+) Unigene11924_ES:3-1523(+)	3	splicing factor 3A subunit 1 [Zootermopsis nevadensis] >KDR08142.1 Splicing factor 3 subunit 1 [Zootermopsis nevadensis]
Gene.7136::Unigene11924_ES::g.7136::m.7136 Gene.7136::Unigene11924_ES::g.7136 ORF type:5prime_partial len:507 (+) Unigene11924_ES:3-1523(+)	3	splicing factor 3A subunit 1-like [Limulus polyphemus]
Gene.7136::Unigene11924_ES::g.7136::m.7136 Gene.7136::Unigene11924_ES::g.7136 ORF type:5prime_partial len:507 (+) Unigene11924_ES:3-1523(+)	3	splicing factor 3A subunit 1 [Nilaparvata lugens]
Gene.701::CL279.Contig2_ES::g.701::m.701 Gene.701::CL279.Contig2_ES::g.701 ORF type:5prime_partial len:776 (+) CL279.Contig2_ES:1-2328(+)	3	cuticular protein analogous to peritrophins 1-I precursor [Tribolium castaneum] >ACZ04319.1 CPAP1-I [Tribolium castaneum] >EFA10789.1 hypothetical protein TcasGA2_TC012766 [Tribolium castaneum]
Gene.701::CL279.Contig2_ES::g.701::m.701 Gene.701::CL279.Contig2_ES::g.701 ORF type:5prime_partial len:776 (+) CL279.Contig2_ES:1-2328(+)	3	PREDICTED: LOW QUALITY PROTEIN: uncharacterized protein LOC108680470 [Hyalella azteca]
Gene.6879::Unigene11201_ES::g.6879::m.6879 Gene.6879::Unigene11201_ES::g.6879 ORF type:5prime_partial len:312 (-) Unigene11201_ES:1155-2090(-)	3	ubiquitin domain-containing protein UBFD1-like isoform X1 [Limulus polyphemus]
Gene.6879::Unigene11201_ES::g.6879::m.6879 Gene.6879::Unigene11201_ES::g.6879 ORF type:5prime_partial len:312 (-) Unigene11201_ES:1155-2090(-)	3	ubiquitin domain-containing protein UBFD1-like isoform X4 [Zootermopsis nevadensis] >KDR14947.1 Ubiquitin domain-containing protein UBFD1 [Zootermopsis nevadensis]
Gene.6879::Unigene11201_ES::g.6879::m.6879 Gene.6879::Unigene11201_ES::g.6879 ORF type:5prime_partial len:312 (-) Unigene11201_ES:1155-2090(-)	3	ubiquitin domain-containing protein UBFD1-like isoform X2 [Zootermopsis nevadensis]
Gene.6879::Unigene11201_ES::g.6879::m.6879 Gene.6879::Unigene11201_ES::g.6879 ORF type:5prime_partial len:312 (-) Unigene11201_ES:1155-2090(-)	3	ubiquitin domain-containing protein UBFD1-like isoform X3 [Zootermopsis nevadensis]
Gene.6879::Unigene11201_ES::g.6879::m.6879 Gene.6879::Unigene11201_ES::g.6879 ORF type:5prime_partial len:312 (-) Unigene11201_ES:1155-2090(-)	3	ubiquitin domain-containing protein UBFD1-like isoform X2 [Limulus polyphemus]
Gene.6806::Unigene11097_ES::g.6806::m.6806 Gene.6806::Unigene11097_ES::g.6806 ORF type:internal len:539 (-) Unigene11097_ES:3-1616(-)	3
Gene.6763::Unigene10953_ES::g.6763::m.6763 Gene.6763::Unigene10953_ES::g.6763 ORF type:internal len:271 (-) Unigene10953_ES:1-810(-)	3	PREDICTED: ubiquitin carboxyl-terminal hydrolase 10 isoform X2 [Propithecus coquereli]
Gene.6763::Unigene10953_ES::g.6763::m.6763 Gene.6763::Unigene10953_ES::g.6763 ORF type:internal len:271 (-) Unigene10953_ES:1-810(-)	3	PREDICTED: ubiquitin carboxyl-terminal hydrolase 10 [Hipposideros armiger]
Gene.6763::Unigene10953_ES::g.6763::m.6763 Gene.6763::Unigene10953_ES::g.6763 ORF type:internal len:271 (-) Unigene10953_ES:1-810(-)	3	PREDICTED: LOW QUALITY PROTEIN: ubiquitin carboxyl-terminal hydrolase 10-like [Hipposideros armiger]
Gene.6763::Unigene10953_ES::g.6763::m.6763 Gene.6763::Unigene10953_ES::g.6763 ORF type:internal len:271 (-) Unigene10953_ES:1-810(-)	3	PREDICTED: ubiquitin carboxyl-terminal hydrolase 10 [Vicugna pacos]
Gene.6763::Unigene10953_ES::g.6763::m.6763 Gene.6763::Unigene10953_ES::g.6763 ORF type:internal len:271 (-) Unigene10953_ES:1-810(-)	3	PREDICTED: ubiquitin carboxyl-terminal hydrolase 10 isoform X3 [Propithecus coquereli] >XP_012503654.1 PREDICTED: ubiquitin carboxyl-terminal hydrolase 10 isoform X3 [Propithecus coquereli]
Gene.6658::Unigene10623_ES::g.6658::m.6658 Gene.6658::Unigene10623_ES::g.6658 ORF type:internal len:149 (-) Unigene10623_ES:1-444(-)	3
Gene.6604::Unigene10475_ES::g.6604::m.6604 Gene.6604::Unigene10475_ES::g.6604 ORF type:5prime_partial len:819 (-) Unigene10475_ES:45-2501(-)	3	aldehyde dehydrogenase family 16 member A1-like [Crassostrea virginica]
Gene.6604::Unigene10475_ES::g.6604::m.6604 Gene.6604::Unigene10475_ES::g.6604 ORF type:5prime_partial len:819 (-) Unigene10475_ES:45-2501(-)	3	PREDICTED: aldehyde dehydrogenase family 16 member A1-like [Hyalella azteca]
Gene.6604::Unigene10475_ES::g.6604::m.6604 Gene.6604::Unigene10475_ES::g.6604 ORF type:5prime_partial len:819 (-) Unigene10475_ES:45-2501(-)	3	hypothetical protein CAPTEDRAFT_177352 [Capitella teleta]
Gene.6604::Unigene10475_ES::g.6604::m.6604 Gene.6604::Unigene10475_ES::g.6604 ORF type:5prime_partial len:819 (-) Unigene10475_ES:45-2501(-)	3	aldehyde dehydrogenase family 16 member A1-like [Crassostrea virginica]
Gene.6604::Unigene10475_ES::g.6604::m.6604 Gene.6604::Unigene10475_ES::g.6604 ORF type:5prime_partial len:819 (-) Unigene10475_ES:45-2501(-)	3	PREDICTED: aldehyde dehydrogenase family 16 member A1-like isoform X1 [Branchiostoma belcheri] >XP_019633034.1 PREDICTED: aldehyde dehydrogenase family 16 member A1-like isoform X2 [Branchiostoma belcheri]
Gene.6575::Unigene10431_ES::g.6575::m.6575 Gene.6575::Unigene10431_ES::g.6575 ORF type:complete len:215 (+) Unigene10431_ES:84-728(+)	3	PREDICTED: eukaryotic translation initiation factor 4E type 2 isoform X2 [Solenopsis invicta]
Gene.6575::Unigene10431_ES::g.6575::m.6575 Gene.6575::Unigene10431_ES::g.6575 ORF type:complete len:215 (+) Unigene10431_ES:84-728(+)	3	eukaryotic translation initiation factor 4E type 2 isoform X1 [Zootermopsis nevadensis]
Gene.6575::Unigene10431_ES::g.6575::m.6575 Gene.6575::Unigene10431_ES::g.6575 ORF type:complete len:215 (+) Unigene10431_ES:84-728(+)	3	eukaryotic translation initiation factor 4E type 2 isoform X2 [Zootermopsis nevadensis] >KDR09888.1 Eukaryotic translation initiation factor 4E type 2 [Zootermopsis nevadensis]
Gene.6575::Unigene10431_ES::g.6575::m.6575 Gene.6575::Unigene10431_ES::g.6575 ORF type:complete len:215 (+) Unigene10431_ES:84-728(+)	3	eukaryotic translation initiation factor 4E type 2 isoform X2 [Pseudomyrmex gracilis]
Gene.6575::Unigene10431_ES::g.6575::m.6575 Gene.6575::Unigene10431_ES::g.6575 ORF type:complete len:215 (+) Unigene10431_ES:84-728(+)	3	PREDICTED: eukaryotic translation initiation factor 4E type 2 isoform X2 [Harpegnathos saltator]
Gene.6475::Unigene10156_ES::g.6475::m.6475 Gene.6475::Unigene10156_ES::g.6475 ORF type:internal len:372 (-) Unigene10156_ES:2-1114(-)	3	PREDICTED: uncharacterized protein LOC100882620 [Megachile rotundata]
Gene.6475::Unigene10156_ES::g.6475::m.6475 Gene.6475::Unigene10156_ES::g.6475 ORF type:internal len:372 (-) Unigene10156_ES:2-1114(-)	3	PREDICTED: tyrosine--tRNA ligase, cytoplasmic [Drosophila kikkawai]
Gene.6475::Unigene10156_ES::g.6475::m.6475 Gene.6475::Unigene10156_ES::g.6475 ORF type:internal len:372 (-) Unigene10156_ES:2-1114(-)	3	PREDICTED: tyrosine--tRNA ligase, cytoplasmic-like [Hyalella azteca]
Gene.6475::Unigene10156_ES::g.6475::m.6475 Gene.6475::Unigene10156_ES::g.6475 ORF type:internal len:372 (-) Unigene10156_ES:2-1114(-)	3	tyrosyl-tRNA synthetase [Riptortus pedestris]
Gene.6475::Unigene10156_ES::g.6475::m.6475 Gene.6475::Unigene10156_ES::g.6475 ORF type:internal len:372 (-) Unigene10156_ES:2-1114(-)	3	PREDICTED: tyrosine--tRNA ligase, cytoplasmic [Drosophila bipectinata]
Gene.6459::Unigene10121_ES::g.6459::m.6459 Gene.6459::Unigene10121_ES::g.6459 ORF type:5prime_partial len:550 (+) Unigene10121_ES:1-1650(+)	3	PREDICTED: cytoplasmic aconitate hydratase-like isoform X3 [Lingula anatina] >XP_013409791.1 PREDICTED: cytoplasmic aconitate hydratase-like isoform X4 [Lingula anatina]
Gene.6459::Unigene10121_ES::g.6459::m.6459 Gene.6459::Unigene10121_ES::g.6459 ORF type:5prime_partial len:550 (+) Unigene10121_ES:1-1650(+)	3	cytoplasmic aconitate hydratase-like isoform X1 [Zootermopsis nevadensis]
Gene.6459::Unigene10121_ES::g.6459::m.6459 Gene.6459::Unigene10121_ES::g.6459 ORF type:5prime_partial len:550 (+) Unigene10121_ES:1-1650(+)	3	iron regulatory protein 1-like protein [Pacifastacus leniusculus]
Gene.6459::Unigene10121_ES::g.6459::m.6459 Gene.6459::Unigene10121_ES::g.6459 ORF type:5prime_partial len:550 (+) Unigene10121_ES:1-1650(+)	3	cytoplasmic aconitate hydratase-like isoform X2 [Zootermopsis nevadensis] >XP_021921230.1 cytoplasmic aconitate hydratase-like isoform X3 [Zootermopsis nevadensis]
Gene.6459::Unigene10121_ES::g.6459::m.6459 Gene.6459::Unigene10121_ES::g.6459 ORF type:5prime_partial len:550 (+) Unigene10121_ES:1-1650(+)	3	PREDICTED: cytoplasmic aconitate hydratase-like isoform X1 [Lingula anatina] >XP_013409789.1 PREDICTED: cytoplasmic aconitate hydratase-like isoform X2 [Lingula anatina]
Gene.6418::Unigene9998_ES::g.6418::m.6418 Gene.6418::Unigene9998_ES::g.6418 ORF type:3prime_partial len:241 (+) Unigene9998_ES:44-763(+)	3	PREDICTED: heterogeneous nuclear ribonucleoprotein H2-like [Cephus cinctus] >XP_015590173.1 PREDICTED: heterogeneous nuclear ribonucleoprotein H2-like [Cephus cinctus]
Gene.6418::Unigene9998_ES::g.6418::m.6418 Gene.6418::Unigene9998_ES::g.6418 ORF type:3prime_partial len:241 (+) Unigene9998_ES:44-763(+)	3	heterogeneous nuclear ribonucleoprotein F isoform X2 [Zootermopsis nevadensis]
Gene.6418::Unigene9998_ES::g.6418::m.6418 Gene.6418::Unigene9998_ES::g.6418 ORF type:3prime_partial len:241 (+) Unigene9998_ES:44-763(+)	3	PREDICTED: heterogeneous nuclear ribonucleoprotein H2 isoform X1 [Orussus abietinus]
Gene.6418::Unigene9998_ES::g.6418::m.6418 Gene.6418::Unigene9998_ES::g.6418 ORF type:3prime_partial len:241 (+) Unigene9998_ES:44-763(+)	3	heterogeneous nuclear ribonucleoprotein H2 isoform X1 [Zootermopsis nevadensis] >KDR15006.1 Heterogeneous nuclear ribonucleoprotein H [Zootermopsis nevadensis]
Gene.6418::Unigene9998_ES::g.6418::m.6418 Gene.6418::Unigene9998_ES::g.6418 ORF type:3prime_partial len:241 (+) Unigene9998_ES:44-763(+)	3	PREDICTED: heterogeneous nuclear ribonucleoprotein H2 isoform X2 [Orussus abietinus]
Gene.6300::Unigene9698_ES::g.6300::m.6300 Gene.6300::Unigene9698_ES::g.6300 ORF type:5prime_partial len:734 (-) Unigene9698_ES:134-2335(-)	3	X-ray repair cross-complementing protein 5 [Mizuhopecten yessoensis]
Gene.6300::Unigene9698_ES::g.6300::m.6300 Gene.6300::Unigene9698_ES::g.6300 ORF type:5prime_partial len:734 (-) Unigene9698_ES:134-2335(-)	3	X-ray repair cross-complementing protein 5-like [Mizuhopecten yessoensis]
Gene.6300::Unigene9698_ES::g.6300::m.6300 Gene.6300::Unigene9698_ES::g.6300 ORF type:5prime_partial len:734 (-) Unigene9698_ES:134-2335(-)	3	PREDICTED: X-ray repair cross-complementing protein 5-like [Hyalella azteca]
Gene.6300::Unigene9698_ES::g.6300::m.6300 Gene.6300::Unigene9698_ES::g.6300 ORF type:5prime_partial len:734 (-) Unigene9698_ES:134-2335(-)	3	LOW QUALITY PROTEIN: X-ray repair cross-complementing protein 5-like [Crassostrea virginica]
Gene.6300::Unigene9698_ES::g.6300::m.6300 Gene.6300::Unigene9698_ES::g.6300 ORF type:5prime_partial len:734 (-) Unigene9698_ES:134-2335(-)	3	PREDICTED: X-ray repair cross-complementing protein 5 [Crassostrea gigas] >EKC32697.1 ATP-dependent DNA helicase 2 subunit 2 [Crassostrea gigas]
Gene.6296::Unigene9695_ES::g.6296::m.6296 Gene.6296::Unigene9695_ES::g.6296 ORF type:5prime_partial len:787 (+) Unigene9695_ES:3-2363(+)	3	probable aconitate hydratase, mitochondrial [Helicoverpa armigera]
Gene.6296::Unigene9695_ES::g.6296::m.6296 Gene.6296::Unigene9695_ES::g.6296 ORF type:5prime_partial len:787 (+) Unigene9695_ES:3-2363(+)	3	PREDICTED: probable aconitate hydratase, mitochondrial [Papilio polytes]
Gene.6296::Unigene9695_ES::g.6296::m.6296 Gene.6296::Unigene9695_ES::g.6296 ORF type:5prime_partial len:787 (+) Unigene9695_ES:3-2363(+)	3	hypothetical protein [Antheraea yamamai]
Gene.6296::Unigene9695_ES::g.6296::m.6296 Gene.6296::Unigene9695_ES::g.6296 ORF type:5prime_partial len:787 (+) Unigene9695_ES:3-2363(+)	3	PREDICTED: probable aconitate hydratase, mitochondrial [Papilio xuthus] >KPI93106.1 Aconitate hydratase, mitochondrial [Papilio xuthus]
Gene.6296::Unigene9695_ES::g.6296::m.6296 Gene.6296::Unigene9695_ES::g.6296 ORF type:5prime_partial len:787 (+) Unigene9695_ES:3-2363(+)	3	PREDICTED: aconitate hydratase, mitochondrial-like [Hyalella azteca]
Gene.6270::Unigene9675_ES::g.6270::m.6270 Gene.6270::Unigene9675_ES::g.6270 ORF type:internal len:553 (+) Unigene9675_ES:1-1656(+)	3	Uncharacterized protein APZ42_011462 [Daphnia magna]
Gene.6270::Unigene9675_ES::g.6270::m.6270 Gene.6270::Unigene9675_ES::g.6270 ORF type:internal len:553 (+) Unigene9675_ES:1-1656(+)	3	LOW QUALITY PROTEIN: protein disulfide-isomerase A5-like [Limulus polyphemus]
Gene.6270::Unigene9675_ES::g.6270::m.6270 Gene.6270::Unigene9675_ES::g.6270 ORF type:internal len:553 (+) Unigene9675_ES:1-1656(+)	3	PREDICTED: protein disulfide-isomerase A5-like [Lingula anatina]
Gene.6270::Unigene9675_ES::g.6270::m.6270 Gene.6270::Unigene9675_ES::g.6270 ORF type:internal len:553 (+) Unigene9675_ES:1-1656(+)	3	Protein disulfide-isomerase A5, partial [Stegodyphus mimosarum]
Gene.6270::Unigene9675_ES::g.6270::m.6270 Gene.6270::Unigene9675_ES::g.6270 ORF type:internal len:553 (+) Unigene9675_ES:1-1656(+)	3	protein disulfide-isomerase A5 [Parasteatoda tepidariorum]
Gene.6043::Unigene9232_ES::g.6043::m.6043 Gene.6043::Unigene9232_ES::g.6043 ORF type:5prime_partial len:649 (-) Unigene9232_ES:136-2082(-)	3	PREDICTED: long-chain-fatty-acid--CoA ligase ACSBG2-like isoform X4 [Hyalella azteca]
Gene.6043::Unigene9232_ES::g.6043::m.6043 Gene.6043::Unigene9232_ES::g.6043 ORF type:5prime_partial len:649 (-) Unigene9232_ES:136-2082(-)	3	PREDICTED: long-chain-fatty-acid--CoA ligase ACSBG2-like isoform X2 [Hyalella azteca]
Gene.6043::Unigene9232_ES::g.6043::m.6043 Gene.6043::Unigene9232_ES::g.6043 ORF type:5prime_partial len:649 (-) Unigene9232_ES:136-2082(-)	3	long-chain-fatty-acid--CoA ligase ACSBG2 [Xenopus tropicalis] >AAI66192.1 LOC100158533 protein [Xenopus tropicalis]
Gene.6043::Unigene9232_ES::g.6043::m.6043 Gene.6043::Unigene9232_ES::g.6043 ORF type:5prime_partial len:649 (-) Unigene9232_ES:136-2082(-)	3	PREDICTED: long-chain-fatty-acid--CoA ligase ACSBG2-like isoform X1 [Hyalella azteca]
Gene.6043::Unigene9232_ES::g.6043::m.6043 Gene.6043::Unigene9232_ES::g.6043 ORF type:5prime_partial len:649 (-) Unigene9232_ES:136-2082(-)	3	PREDICTED: long-chain-fatty-acid--CoA ligase ACSBG2-like isoform X3 [Hyalella azteca]
Gene.5925::Unigene8958_ES::g.5925::m.5925 Gene.5925::Unigene8958_ES::g.5925 ORF type:internal len:707 (+) Unigene8958_ES:1-2118(+)	3	protein asunder homolog isoform X2 [Parasteatoda tepidariorum]
Gene.5925::Unigene8958_ES::g.5925::m.5925 Gene.5925::Unigene8958_ES::g.5925 ORF type:internal len:707 (+) Unigene8958_ES:1-2118(+)	3	integrator complex subunit 13 [Zootermopsis nevadensis]
Gene.5925::Unigene8958_ES::g.5925::m.5925 Gene.5925::Unigene8958_ES::g.5925 ORF type:internal len:707 (+) Unigene8958_ES:1-2118(+)	3	protein asunder homolog isoform X1 [Parasteatoda tepidariorum] >XP_015924546.1 protein asunder homolog isoform X1 [Parasteatoda tepidariorum] >XP_015924547.1 protein asunder homolog isoform X1 [Parasteatoda tepidariorum]
Gene.5925::Unigene8958_ES::g.5925::m.5925 Gene.5925::Unigene8958_ES::g.5925 ORF type:internal len:707 (+) Unigene8958_ES:1-2118(+)	3	Protein asunder-like protein, partial [Stegodyphus mimosarum]
Gene.5925::Unigene8958_ES::g.5925::m.5925 Gene.5925::Unigene8958_ES::g.5925 ORF type:internal len:707 (+) Unigene8958_ES:1-2118(+)	3	PREDICTED: protein asunder homolog [Hyalella azteca]
Gene.5860::Unigene8755_ES::g.5860::m.5860 Gene.5860::Unigene8755_ES::g.5860 ORF type:5prime_partial len:205 (+) Unigene8755_ES:2-616(+)	3	PREDICTED: CREB-binding protein-like isoform X4 [Vollenhovia emeryi]
Gene.5860::Unigene8755_ES::g.5860::m.5860 Gene.5860::Unigene8755_ES::g.5860 ORF type:5prime_partial len:205 (+) Unigene8755_ES:2-616(+)	3	PREDICTED: CREB-binding protein isoform X4 [Trachymyrmex cornetzi]
Gene.5860::Unigene8755_ES::g.5860::m.5860 Gene.5860::Unigene8755_ES::g.5860 ORF type:5prime_partial len:205 (+) Unigene8755_ES:2-616(+)	3	CREB binding protein [Blattella germanica]
Gene.5860::Unigene8755_ES::g.5860::m.5860 Gene.5860::Unigene8755_ES::g.5860 ORF type:5prime_partial len:205 (+) Unigene8755_ES:2-616(+)	3	PREDICTED: CREB-binding protein isoform X3 [Trachymyrmex cornetzi]
Gene.5860::Unigene8755_ES::g.5860::m.5860 Gene.5860::Unigene8755_ES::g.5860 ORF type:5prime_partial len:205 (+) Unigene8755_ES:2-616(+)	3	hypothetical protein DAPPUDRAFT_263528 [Daphnia pulex]
Gene.5855::Unigene8744_ES::g.5855::m.5855 Gene.5855::Unigene8744_ES::g.5855 ORF type:complete len:168 (-) Unigene8744_ES:82-585(-)	3	PREDICTED: coiled-coil-helix-coiled-coil-helix domain-containing protein 2 [Drosophila miranda]
Gene.5855::Unigene8744_ES::g.5855::m.5855 Gene.5855::Unigene8744_ES::g.5855 ORF type:complete len:168 (-) Unigene8744_ES:82-585(-)	3	PREDICTED: coiled-coil-helix-coiled-coil-helix domain-containing protein 10, mitochondrial-like [Hyalella azteca]
Gene.5855::Unigene8744_ES::g.5855::m.5855 Gene.5855::Unigene8744_ES::g.5855 ORF type:complete len:168 (-) Unigene8744_ES:82-585(-)	3	PREDICTED: coiled-coil-helix-coiled-coil-helix domain-containing protein 2 [Drosophila rhopaloa]
Gene.5855::Unigene8744_ES::g.5855::m.5855 Gene.5855::Unigene8744_ES::g.5855 ORF type:complete len:168 (-) Unigene8744_ES:82-585(-)	3	uncharacterized protein Dvir_GJ14883, isoform A [Drosophila virilis] >EDW63070.1 uncharacterized protein Dvir_GJ14883, isoform A [Drosophila virilis]
Gene.5855::Unigene8744_ES::g.5855::m.5855 Gene.5855::Unigene8744_ES::g.5855 ORF type:complete len:168 (-) Unigene8744_ES:82-585(-)	3	PREDICTED: coiled-coil-helix-coiled-coil-helix domain-containing protein 2 [Drosophila busckii] >ALC49882.1 CG5010 [Drosophila busckii]
Gene.5754::Unigene8585_ES::g.5754::m.5754 Gene.5754::Unigene8585_ES::g.5754 ORF type:5prime_partial len:458 (-) Unigene8585_ES:173-1546(-)	3	PREDICTED: protein transport protein Sec31A-like isoform X2 [Hyalella azteca]
Gene.5754::Unigene8585_ES::g.5754::m.5754 Gene.5754::Unigene8585_ES::g.5754 ORF type:5prime_partial len:458 (-) Unigene8585_ES:173-1546(-)	3	PREDICTED: protein transport protein Sec31A [Bemisia tabaci] >XP_018896179.1 PREDICTED: protein transport protein Sec31A [Bemisia tabaci] >XP_018896180.1 PREDICTED: protein transport protein Sec31A [Bemisia tabaci]
Gene.5754::Unigene8585_ES::g.5754::m.5754 Gene.5754::Unigene8585_ES::g.5754 ORF type:5prime_partial len:458 (-) Unigene8585_ES:173-1546(-)	3	protein transport protein Sec31A-like isoform X4 [Crassostrea virginica]
Gene.5754::Unigene8585_ES::g.5754::m.5754 Gene.5754::Unigene8585_ES::g.5754 ORF type:5prime_partial len:458 (-) Unigene8585_ES:173-1546(-)	3	protein transport protein Sec31A-like [Folsomia candida] >OXA59082.1 Protein transport protein Sec31A [Folsomia candida]
Gene.5754::Unigene8585_ES::g.5754::m.5754 Gene.5754::Unigene8585_ES::g.5754 ORF type:5prime_partial len:458 (-) Unigene8585_ES:173-1546(-)	3	PREDICTED: protein transport protein Sec31A-like isoform X1 [Hyalella azteca]
Gene.5612::Unigene8095_ES::g.5612::m.5612 Gene.5612::Unigene8095_ES::g.5612 ORF type:internal len:424 (-) Unigene8095_ES:2-1270(-)	3	pre-mRNA-splicing factor RBM22-like [Limulus polyphemus]
Gene.5612::Unigene8095_ES::g.5612::m.5612 Gene.5612::Unigene8095_ES::g.5612 ORF type:internal len:424 (-) Unigene8095_ES:2-1270(-)	3	pre-mRNA-splicing factor RBM22 isoform X1 [Zootermopsis nevadensis]
Gene.5612::Unigene8095_ES::g.5612::m.5612 Gene.5612::Unigene8095_ES::g.5612 ORF type:internal len:424 (-) Unigene8095_ES:2-1270(-)	3	PREDICTED: pre-mRNA-splicing factor RBM22-like [Hyalella azteca]
Gene.5612::Unigene8095_ES::g.5612::m.5612 Gene.5612::Unigene8095_ES::g.5612 ORF type:internal len:424 (-) Unigene8095_ES:2-1270(-)	3	PREDICTED: pre-mRNA-splicing factor RBM22-like [Saccoglossus kowalevskii]
Gene.5612::Unigene8095_ES::g.5612::m.5612 Gene.5612::Unigene8095_ES::g.5612 ORF type:internal len:424 (-) Unigene8095_ES:2-1270(-)	3	PREDICTED: pre-mRNA-splicing factor RBM22-like [Octopus bimaculoides] >KOF88533.1 hypothetical protein OCBIM_22014722mg [Octopus bimaculoides]
Gene.5489::Unigene7711_ES::g.5489::m.5489 Gene.5489::Unigene7711_ES::g.5489 ORF type:internal len:363 (+) Unigene7711_ES:3-1088(+)	3	complex I intermediate-associated protein 30, mitochondrial [Zootermopsis nevadensis] >XP_021936133.1 complex I intermediate-associated protein 30, mitochondrial [Zootermopsis nevadensis] >XP_021936134.1 complex I intermediate-associated protein 30, mitochondrial [Zootermopsis nevadensis] >XP_021936136.1 complex I intermediate-associated protein 30, mitochondrial [Zootermopsis nevadensis] >KDR105…
Gene.5489::Unigene7711_ES::g.5489::m.5489 Gene.5489::Unigene7711_ES::g.5489 ORF type:internal len:363 (+) Unigene7711_ES:3-1088(+)	3	PREDICTED: complex I intermediate-associated protein 30, mitochondrial [Tribolium castaneum]
Gene.5489::Unigene7711_ES::g.5489::m.5489 Gene.5489::Unigene7711_ES::g.5489 ORF type:internal len:363 (+) Unigene7711_ES:3-1088(+)	3	PREDICTED: complex I intermediate-associated protein 30, mitochondrial-like [Aethina tumida]
Gene.5489::Unigene7711_ES::g.5489::m.5489 Gene.5489::Unigene7711_ES::g.5489 ORF type:internal len:363 (+) Unigene7711_ES:3-1088(+)	3	PREDICTED: complex I intermediate-associated protein 30, mitochondrial-like [Aethina tumida]
Gene.5489::Unigene7711_ES::g.5489::m.5489 Gene.5489::Unigene7711_ES::g.5489 ORF type:internal len:363 (+) Unigene7711_ES:3-1088(+)	3	PREDICTED: complex I intermediate-associated protein 30, mitochondrial [Drosophila kikkawai]
Gene.5433::Unigene7635_ES::g.5433::m.5433 Gene.5433::Unigene7635_ES::g.5433 ORF type:complete len:464 (-) Unigene7635_ES:302-1693(-)	3	FK506 binding protein [Artemia franciscana]
Gene.5433::Unigene7635_ES::g.5433::m.5433 Gene.5433::Unigene7635_ES::g.5433 ORF type:complete len:464 (-) Unigene7635_ES:302-1693(-)	3	peptidyl-prolyl cis-trans isomerase FKBP4-like [Limulus polyphemus]
Gene.5433::Unigene7635_ES::g.5433::m.5433 Gene.5433::Unigene7635_ES::g.5433 ORF type:complete len:464 (-) Unigene7635_ES:302-1693(-)	3	FK506-binding protein 4 [Zootermopsis nevadensis]
Gene.5433::Unigene7635_ES::g.5433::m.5433 Gene.5433::Unigene7635_ES::g.5433 ORF type:complete len:464 (-) Unigene7635_ES:302-1693(-)	3	hypothetical protein DAPPUDRAFT_204206 [Daphnia pulex]
Gene.5433::Unigene7635_ES::g.5433::m.5433 Gene.5433::Unigene7635_ES::g.5433 ORF type:complete len:464 (-) Unigene7635_ES:302-1693(-)	3	Peptidyl-prolyl cis-trans isomerase FKBP4 [Daphnia magna]
Gene.5418::Unigene7569_ES::g.5418::m.5418 Gene.5418::Unigene7569_ES::g.5418 ORF type:5prime_partial len:583 (+) Unigene7569_ES:2-1750(+)	3	hypothetical protein D910_02572 [Dendroctonus ponderosae]
Gene.5418::Unigene7569_ES::g.5418::m.5418 Gene.5418::Unigene7569_ES::g.5418 ORF type:5prime_partial len:583 (+) Unigene7569_ES:2-1750(+)	3	PREDICTED: DNA topoisomerase I, mitochondrial-like isoform X3 [Hyalella azteca]
Gene.5418::Unigene7569_ES::g.5418::m.5418 Gene.5418::Unigene7569_ES::g.5418 ORF type:5prime_partial len:583 (+) Unigene7569_ES:2-1750(+)	3	PREDICTED: DNA topoisomerase I, mitochondrial isoform X4 [Tribolium castaneum]
Gene.5418::Unigene7569_ES::g.5418::m.5418 Gene.5418::Unigene7569_ES::g.5418 ORF type:5prime_partial len:583 (+) Unigene7569_ES:2-1750(+)	3	PREDICTED: DNA topoisomerase I, mitochondrial isoform X2 [Tribolium castaneum] >EFA03005.1 DNA topoisomerase 1-like Protein [Tribolium castaneum]
Gene.5418::Unigene7569_ES::g.5418::m.5418 Gene.5418::Unigene7569_ES::g.5418 ORF type:5prime_partial len:583 (+) Unigene7569_ES:2-1750(+)	3	PREDICTED: DNA topoisomerase I, mitochondrial-like isoform X1 [Hyalella azteca] >XP_018025513.1 PREDICTED: DNA topoisomerase I, mitochondrial-like isoform X2 [Hyalella azteca]
Gene.540::CL196.Contig7_ES::g.540::m.540 Gene.540::CL196.Contig7_ES::g.540 ORF type:complete len:464 (-) CL196.Contig7_ES:84-1475(-)	3	elongation factor 1-alpha [Upogebia major]
Gene.540::CL196.Contig7_ES::g.540::m.540 Gene.540::CL196.Contig7_ES::g.540 ORF type:complete len:464 (-) CL196.Contig7_ES:84-1475(-)	3	elongation factor 1-alpha [Marsupenaeus japonicus]
Gene.540::CL196.Contig7_ES::g.540::m.540 Gene.540::CL196.Contig7_ES::g.540 ORF type:complete len:464 (-) CL196.Contig7_ES:84-1475(-)	3	elongation factor 1-alpha [Litopenaeus vannamei]
Gene.540::CL196.Contig7_ES::g.540::m.540 Gene.540::CL196.Contig7_ES::g.540 ORF type:complete len:464 (-) CL196.Contig7_ES:84-1475(-)	3	elongation factor 1-alpha [Portunus trituberculatus]
Gene.540::CL196.Contig7_ES::g.540::m.540 Gene.540::CL196.Contig7_ES::g.540 ORF type:complete len:464 (-) CL196.Contig7_ES:84-1475(-)	3	elongation factor 1A [Scylla paramamosain]
Gene.5354::Unigene7347_ES::g.5354::m.5354 Gene.5354::Unigene7347_ES::g.5354 ORF type:internal len:744 (-) Unigene7347_ES:3-2231(-)	3	small RNA degrading nuclease 5 isoform X3 [Athalia rosae]
Gene.5354::Unigene7347_ES::g.5354::m.5354 Gene.5354::Unigene7347_ES::g.5354 ORF type:internal len:744 (-) Unigene7347_ES:3-2231(-)	3	PREDICTED: putative RNA exonuclease NEF-sp isoform X1 [Bombus impatiens] >XP_012246308.1 PREDICTED: putative RNA exonuclease NEF-sp isoform X1 [Bombus impatiens]
Gene.5354::Unigene7347_ES::g.5354::m.5354 Gene.5354::Unigene7347_ES::g.5354 ORF type:internal len:744 (-) Unigene7347_ES:3-2231(-)	3	putative RNA exonuclease NEF-sp isoform X1 [Bombus terrestris] >XP_012165998.1 putative RNA exonuclease NEF-sp isoform X1 [Bombus terrestris]
Gene.5354::Unigene7347_ES::g.5354::m.5354 Gene.5354::Unigene7347_ES::g.5354 ORF type:internal len:744 (-) Unigene7347_ES:3-2231(-)	3	PREDICTED: small RNA degrading nuclease 5 [Eufriesea mexicana] >OAD57148.1 Putative RNA exonuclease NEF-sp [Eufriesea mexicana]
Gene.5354::Unigene7347_ES::g.5354::m.5354 Gene.5354::Unigene7347_ES::g.5354 ORF type:internal len:744 (-) Unigene7347_ES:3-2231(-)	3	putative RNA exonuclease NEF-sp isoform X2 [Athalia rosae]
Gene.5329::Unigene7330_ES::g.5329::m.5329 Gene.5329::Unigene7330_ES::g.5329 ORF type:internal len:815 (+) Unigene7330_ES:1-2442(+)	3	nucleolar pre-ribosomal-associated protein 1-like [Parasteatoda tepidariorum]
Gene.5329::Unigene7330_ES::g.5329::m.5329 Gene.5329::Unigene7330_ES::g.5329 ORF type:internal len:815 (+) Unigene7330_ES:1-2442(+)	3	nucleolar pre-ribosomal-associated protein 1-like [Limulus polyphemus]
Gene.5329::Unigene7330_ES::g.5329::m.5329 Gene.5329::Unigene7330_ES::g.5329 ORF type:internal len:815 (+) Unigene7330_ES:1-2442(+)	3	Nucleolar pre-ribosomal-associated protein 1 [Crassostrea gigas]
Gene.5329::Unigene7330_ES::g.5329::m.5329 Gene.5329::Unigene7330_ES::g.5329 ORF type:internal len:815 (+) Unigene7330_ES:1-2442(+)	3	nucleolar pre-ribosomal-associated protein 1-like [Mizuhopecten yessoensis] >OWF47467.1 Nucleolar pre-ribosomal-associated protein 1 [Mizuhopecten yessoensis]
Gene.5329::Unigene7330_ES::g.5329::m.5329 Gene.5329::Unigene7330_ES::g.5329 ORF type:internal len:815 (+) Unigene7330_ES:1-2442(+)	3	PREDICTED: nucleolar pre-ribosomal-associated protein 1-like [Lingula anatina]
Gene.5318::Unigene7323_ES::g.5318::m.5318 Gene.5318::Unigene7323_ES::g.5318 ORF type:5prime_partial len:339 (+) Unigene7323_ES:3-1019(+)	3	replication factor C subunit 2 [Lonchura striata domestica] >OWK59820.1 Replication factor C subunit 2 [Lonchura striata domestica]
Gene.5318::Unigene7323_ES::g.5318::m.5318 Gene.5318::Unigene7323_ES::g.5318 ORF type:5prime_partial len:339 (+) Unigene7323_ES:3-1019(+)	3	replication factor C subunit 2-like [Limulus polyphemus]
Gene.5318::Unigene7323_ES::g.5318::m.5318 Gene.5318::Unigene7323_ES::g.5318 ORF type:5prime_partial len:339 (+) Unigene7323_ES:3-1019(+)	3	PREDICTED: replication factor C subunit 2-like [Hyalella azteca]
Gene.5318::Unigene7323_ES::g.5318::m.5318 Gene.5318::Unigene7323_ES::g.5318 ORF type:5prime_partial len:339 (+) Unigene7323_ES:3-1019(+)	3	PREDICTED: replication factor C subunit 2 [Pseudopodoces humilis]
Gene.5318::Unigene7323_ES::g.5318::m.5318 Gene.5318::Unigene7323_ES::g.5318 ORF type:5prime_partial len:339 (+) Unigene7323_ES:3-1019(+)	3	PREDICTED: replication factor C subunit 2 [Callorhinchus milii]
Gene.5309::Unigene7316_ES::g.5309::m.5309 Gene.5309::Unigene7316_ES::g.5309 ORF type:5prime_partial len:757 (-) Unigene7316_ES:534-2804(-)	3	PREDICTED: glycine--tRNA ligase isoform X1 [Nicrophorus vespilloides]
Gene.5309::Unigene7316_ES::g.5309::m.5309 Gene.5309::Unigene7316_ES::g.5309 ORF type:5prime_partial len:757 (-) Unigene7316_ES:534-2804(-)	3	PREDICTED: glycine--tRNA ligase isoform X1 [Nasonia vitripennis]
Gene.5309::Unigene7316_ES::g.5309::m.5309 Gene.5309::Unigene7316_ES::g.5309 ORF type:5prime_partial len:757 (-) Unigene7316_ES:534-2804(-)	3	AGAP008604-PA, partial [Anopheles gambiae str. PEST] >EAL40245.2 AGAP008604-PA, partial [Anopheles gambiae str. PEST]
Gene.5309::Unigene7316_ES::g.5309::m.5309 Gene.5309::Unigene7316_ES::g.5309 ORF type:5prime_partial len:757 (-) Unigene7316_ES:534-2804(-)	3	PREDICTED: glycine--tRNA ligase [Neodiprion lecontei]
Gene.5309::Unigene7316_ES::g.5309::m.5309 Gene.5309::Unigene7316_ES::g.5309 ORF type:5prime_partial len:757 (-) Unigene7316_ES:534-2804(-)	3	PREDICTED: glycine--tRNA ligase [Copidosoma floridanum]
Gene.5304::Unigene7310_ES::g.5304::m.5304 Gene.5304::Unigene7310_ES::g.5304 ORF type:5prime_partial len:450 (+) Unigene7310_ES:2-1351(+)	3	puff-specific protein Bx42-like [Zootermopsis nevadensis]
Gene.5304::Unigene7310_ES::g.5304::m.5304 Gene.5304::Unigene7310_ES::g.5304 ORF type:5prime_partial len:450 (+) Unigene7310_ES:2-1351(+)	3	Puff-specific protein Bx42 [Zootermopsis nevadensis]
Gene.5304::Unigene7310_ES::g.5304::m.5304 Gene.5304::Unigene7310_ES::g.5304 ORF type:5prime_partial len:450 (+) Unigene7310_ES:2-1351(+)	3	puff-specific protein Bx42 [Athalia rosae]
Gene.5304::Unigene7310_ES::g.5304::m.5304 Gene.5304::Unigene7310_ES::g.5304 ORF type:5prime_partial len:450 (+) Unigene7310_ES:2-1351(+)	3	PREDICTED: puff-specific protein Bx42 [Megachile rotundata]
Gene.5304::Unigene7310_ES::g.5304::m.5304 Gene.5304::Unigene7310_ES::g.5304 ORF type:5prime_partial len:450 (+) Unigene7310_ES:2-1351(+)	3	PREDICTED: puff-specific protein Bx42-like [Hyalella azteca]
Gene.5300::Unigene7307_ES::g.5300::m.5300 Gene.5300::Unigene7307_ES::g.5300 ORF type:3prime_partial len:818 (-) Unigene7307_ES:3-2453(-)	3	PREDICTED: protein transport protein Sec31A-like isoform X1 [Hyalella azteca]
Gene.5300::Unigene7307_ES::g.5300::m.5300 Gene.5300::Unigene7307_ES::g.5300 ORF type:3prime_partial len:818 (-) Unigene7307_ES:3-2453(-)	3	PREDICTED: protein transport protein Sec31A isoform X1 [Tribolium castaneum]
Gene.5300::Unigene7307_ES::g.5300::m.5300 Gene.5300::Unigene7307_ES::g.5300 ORF type:3prime_partial len:818 (-) Unigene7307_ES:3-2453(-)	3	PREDICTED: protein transport protein Sec31A isoform X2 [Tribolium castaneum] >KYB26115.1 Protein transport protein Sec31A-like Protein [Tribolium castaneum]
Gene.5300::Unigene7307_ES::g.5300::m.5300 Gene.5300::Unigene7307_ES::g.5300 ORF type:3prime_partial len:818 (-) Unigene7307_ES:3-2453(-)	3	protein transport protein Sec31A-like [Limulus polyphemus]
Gene.5300::Unigene7307_ES::g.5300::m.5300 Gene.5300::Unigene7307_ES::g.5300 ORF type:3prime_partial len:818 (-) Unigene7307_ES:3-2453(-)	3	PREDICTED: protein transport protein Sec31A-like isoform X2 [Hyalella azteca]
Gene.5224::Unigene7179_ES::g.5224::m.5224 Gene.5224::Unigene7179_ES::g.5224 ORF type:5prime_partial len:493 (+) Unigene7179_ES:1-1479(+)	3	PREDICTED: glutarate-semialdehyde dehydrogenase DavD [Tribolium castaneum] >EEZ97424.1 Glutarate-semialdehyde dehydrogenase DavD-like Protein [Tribolium castaneum]
Gene.5224::Unigene7179_ES::g.5224::m.5224 Gene.5224::Unigene7179_ES::g.5224 ORF type:5prime_partial len:493 (+) Unigene7179_ES:1-1479(+)	3	PREDICTED: succinate-semialdehyde dehydrogenase, mitochondrial [Larimichthys crocea]
Gene.5224::Unigene7179_ES::g.5224::m.5224 Gene.5224::Unigene7179_ES::g.5224 ORF type:5prime_partial len:493 (+) Unigene7179_ES:1-1479(+)	3	PREDICTED: succinate-semialdehyde dehydrogenase, mitochondrial isoform X2 [Esox lucius] >XP_010883559.1 PREDICTED: succinate-semialdehyde dehydrogenase, mitochondrial isoform X2 [Esox lucius]
Gene.5224::Unigene7179_ES::g.5224::m.5224 Gene.5224::Unigene7179_ES::g.5224 ORF type:5prime_partial len:493 (+) Unigene7179_ES:1-1479(+)	3	PREDICTED: glutarate-semialdehyde dehydrogenase DavD [Nicrophorus vespilloides]
Gene.5224::Unigene7179_ES::g.5224::m.5224 Gene.5224::Unigene7179_ES::g.5224 ORF type:5prime_partial len:493 (+) Unigene7179_ES:1-1479(+)	3	succinate-semialdehyde dehydrogenase [Rhipicephalus microplus]
Gene.5151::Unigene6967_ES::g.5151::m.5151 Gene.5151::Unigene6967_ES::g.5151 ORF type:5prime_partial len:615 (-) Unigene6967_ES:82-1926(-)	3	PREDICTED: uncharacterized protein CG1785 [Fopius arisanus]
Gene.5151::Unigene6967_ES::g.5151::m.5151 Gene.5151::Unigene6967_ES::g.5151 ORF type:5prime_partial len:615 (-) Unigene6967_ES:82-1926(-)	3	PREDICTED: uncharacterized protein CG1785 [Orussus abietinus]
Gene.5151::Unigene6967_ES::g.5151::m.5151 Gene.5151::Unigene6967_ES::g.5151 ORF type:5prime_partial len:615 (-) Unigene6967_ES:82-1926(-)	3	PREDICTED: uncharacterized protein CG1785 isoform X1 [Atta colombica] >XP_018049161.1 PREDICTED: uncharacterized protein CG1785 isoform X1 [Atta colombica] >XP_018049162.1 PREDICTED: uncharacterized protein CG1785 isoform X1 [Atta colombica]
Gene.5151::Unigene6967_ES::g.5151::m.5151 Gene.5151::Unigene6967_ES::g.5151 ORF type:5prime_partial len:615 (-) Unigene6967_ES:82-1926(-)	3	PREDICTED: uncharacterized protein CG1785 [Cephus cinctus] >XP_015597869.1 PREDICTED: uncharacterized protein CG1785 [Cephus cinctus]
Gene.5151::Unigene6967_ES::g.5151::m.5151 Gene.5151::Unigene6967_ES::g.5151 ORF type:5prime_partial len:615 (-) Unigene6967_ES:82-1926(-)	3	PREDICTED: glioma tumor suppressor candidate region gene 2 protein-like [Priapulus caudatus] >XP_014667656.1 PREDICTED: glioma tumor suppressor candidate region gene 2 protein-like [Priapulus caudatus]
Gene.5145::Unigene6961_ES::g.5145::m.5145 Gene.5145::Unigene6961_ES::g.5145 ORF type:complete len:765 (+) Unigene6961_ES:55-2349(+)	3	PREDICTED: probable glutamine--tRNA ligase [Aedes albopictus] >XP_019541109.1 PREDICTED: probable glutamine--tRNA ligase [Aedes albopictus]
Gene.5145::Unigene6961_ES::g.5145::m.5145 Gene.5145::Unigene6961_ES::g.5145 ORF type:complete len:765 (+) Unigene6961_ES:55-2349(+)	3	hypothetical protein DAPPUDRAFT_307141 [Daphnia pulex]
Gene.5145::Unigene6961_ES::g.5145::m.5145 Gene.5145::Unigene6961_ES::g.5145 ORF type:complete len:765 (+) Unigene6961_ES:55-2349(+)	3	PREDICTED: glutamine--tRNA ligase-like isoform X1 [Hyalella azteca]
Gene.5145::Unigene6961_ES::g.5145::m.5145 Gene.5145::Unigene6961_ES::g.5145 ORF type:complete len:765 (+) Unigene6961_ES:55-2349(+)	3	PREDICTED: probable glutamine--tRNA ligase [Plutella xylostella]
Gene.5145::Unigene6961_ES::g.5145::m.5145 Gene.5145::Unigene6961_ES::g.5145 ORF type:complete len:765 (+) Unigene6961_ES:55-2349(+)	3	probable glutamine--tRNA ligase [Helicoverpa armigera]
Gene.5129::Unigene6943_ES::g.5129::m.5129 Gene.5129::Unigene6943_ES::g.5129 ORF type:complete len:610 (+) Unigene6943_ES:113-1942(+)	3	PREDICTED: glucose dehydrogenase [FAD, quinone]-like [Hyalella azteca]
Gene.5129::Unigene6943_ES::g.5129::m.5129 Gene.5129::Unigene6943_ES::g.5129 ORF type:complete len:610 (+) Unigene6943_ES:113-1942(+)	3	PREDICTED: glucose dehydrogenase [FAD, quinone]-like [Hyalella azteca] >XP_018013418.1 PREDICTED: glucose dehydrogenase [FAD, quinone]-like [Hyalella azteca]
Gene.5129::Unigene6943_ES::g.5129::m.5129 Gene.5129::Unigene6943_ES::g.5129 ORF type:complete len:610 (+) Unigene6943_ES:113-1942(+)	3	glucose dehydrogenase [Culex quinquefasciatus] >EDS29161.1 glucose dehydrogenase [Culex quinquefasciatus]
Gene.5129::Unigene6943_ES::g.5129::m.5129 Gene.5129::Unigene6943_ES::g.5129 ORF type:complete len:610 (+) Unigene6943_ES:113-1942(+)	3	PREDICTED: glucose dehydrogenase [FAD, quinone]-like [Hyalella azteca]
Gene.5129::Unigene6943_ES::g.5129::m.5129 Gene.5129::Unigene6943_ES::g.5129 ORF type:complete len:610 (+) Unigene6943_ES:113-1942(+)	3	PREDICTED: glucose dehydrogenase [FAD, quinone]-like [Hyalella azteca]
Gene.5127::Unigene6942_ES::g.5127::m.5127 Gene.5127::Unigene6942_ES::g.5127 ORF type:5prime_partial len:976 (+) Unigene6942_ES:2-2929(+)	3	importin-11 [Zootermopsis nevadensis] >XP_021928097.1 importin-11 [Zootermopsis nevadensis] >XP_021928098.1 importin-11 [Zootermopsis nevadensis] >XP_021928099.1 importin-11 [Zootermopsis nevadensis] >XP_021928100.1 importin-11 [Zootermopsis nevadensis] >XP_021928102.1 importin-11 [Zootermopsis nevadensis] >KDR15146.1 Importin-11 [Zootermopsis nevadensis]
Gene.5127::Unigene6942_ES::g.5127::m.5127 Gene.5127::Unigene6942_ES::g.5127 ORF type:5prime_partial len:976 (+) Unigene6942_ES:2-2929(+)	3	Importin-11-like Protein [Tribolium castaneum]
Gene.5127::Unigene6942_ES::g.5127::m.5127 Gene.5127::Unigene6942_ES::g.5127 ORF type:5prime_partial len:976 (+) Unigene6942_ES:2-2929(+)	3	importin-11 [Athalia rosae] >XP_012268881.1 importin-11 [Athalia rosae]
Gene.5127::Unigene6942_ES::g.5127::m.5127 Gene.5127::Unigene6942_ES::g.5127 ORF type:5prime_partial len:976 (+) Unigene6942_ES:2-2929(+)	3	PREDICTED: importin-11 [Neodiprion lecontei]
Gene.5127::Unigene6942_ES::g.5127::m.5127 Gene.5127::Unigene6942_ES::g.5127 ORF type:5prime_partial len:976 (+) Unigene6942_ES:2-2929(+)	3	importin-11-like [Limulus polyphemus]
Gene.5086::Unigene6912_ES::g.5086::m.5086 Gene.5086::Unigene6912_ES::g.5086 ORF type:complete len:753 (-) Unigene6912_ES:484-2742(-)	3	transmembrane protein 201-like isoform X2 [Limulus polyphemus]
Gene.5086::Unigene6912_ES::g.5086::m.5086 Gene.5086::Unigene6912_ES::g.5086 ORF type:complete len:753 (-) Unigene6912_ES:484-2742(-)	3	PREDICTED: transmembrane protein 201-like isoform X1 [Lingula anatina] >XP_013417480.1 PREDICTED: transmembrane protein 201-like isoform X1 [Lingula anatina]
Gene.5086::Unigene6912_ES::g.5086::m.5086 Gene.5086::Unigene6912_ES::g.5086 ORF type:complete len:753 (-) Unigene6912_ES:484-2742(-)	3	PREDICTED: transmembrane protein 201-like isoform X2 [Lingula anatina]
Gene.5086::Unigene6912_ES::g.5086::m.5086 Gene.5086::Unigene6912_ES::g.5086 ORF type:complete len:753 (-) Unigene6912_ES:484-2742(-)	3	PREDICTED: transmembrane protein 201-like, partial [Lingula anatina]
Gene.5086::Unigene6912_ES::g.5086::m.5086 Gene.5086::Unigene6912_ES::g.5086 ORF type:complete len:753 (-) Unigene6912_ES:484-2742(-)	3	PREDICTED: transmembrane protein 201-like [Hyalella azteca]
Gene.5059::Unigene6825_ES::g.5059::m.5059 Gene.5059::Unigene6825_ES::g.5059 ORF type:complete len:525 (-) Unigene6825_ES:53-1627(-)	3	PREDICTED: aladin-like [Lingula anatina]
Gene.5059::Unigene6825_ES::g.5059::m.5059 Gene.5059::Unigene6825_ES::g.5059 ORF type:complete len:525 (-) Unigene6825_ES:53-1627(-)	3	aladin-like [Limulus polyphemus]
Gene.5059::Unigene6825_ES::g.5059::m.5059 Gene.5059::Unigene6825_ES::g.5059 ORF type:complete len:525 (-) Unigene6825_ES:53-1627(-)	3	hypothetical protein LOTGIDRAFT_173406 [Lottia gigantea] >ESP00171.1 hypothetical protein LOTGIDRAFT_173406 [Lottia gigantea]
Gene.5059::Unigene6825_ES::g.5059::m.5059 Gene.5059::Unigene6825_ES::g.5059 ORF type:complete len:525 (-) Unigene6825_ES:53-1627(-)	3	aladin-like isoform X1 [Crassostrea virginica]
Gene.5059::Unigene6825_ES::g.5059::m.5059 Gene.5059::Unigene6825_ES::g.5059 ORF type:complete len:525 (-) Unigene6825_ES:53-1627(-)	3	aladin-like [Mizuhopecten yessoensis] >XP_021376418.1 aladin-like [Mizuhopecten yessoensis] >XP_021376419.1 aladin-like [Mizuhopecten yessoensis] >OWF39346.1 Aladin [Mizuhopecten yessoensis]
Gene.5029::Unigene6784_ES::g.5029::m.5029 Gene.5029::Unigene6784_ES::g.5029 ORF type:complete len:179 (+) Unigene6784_ES:1-537(+)	3	39S ribosomal protein L48, mitochondrial isoform X2 [Zootermopsis nevadensis]
Gene.5029::Unigene6784_ES::g.5029::m.5029 Gene.5029::Unigene6784_ES::g.5029 ORF type:complete len:179 (+) Unigene6784_ES:1-537(+)	3	39S ribosomal protein L48, mitochondrial [Parasteatoda tepidariorum]
Gene.5029::Unigene6784_ES::g.5029::m.5029 Gene.5029::Unigene6784_ES::g.5029 ORF type:complete len:179 (+) Unigene6784_ES:1-537(+)	3	hypothetical protein DAPPUDRAFT_304428 [Daphnia pulex]
Gene.5029::Unigene6784_ES::g.5029::m.5029 Gene.5029::Unigene6784_ES::g.5029 ORF type:complete len:179 (+) Unigene6784_ES:1-537(+)	3	39S ribosomal protein L48, mitochondrial isoform X1 [Zootermopsis nevadensis]
Gene.5029::Unigene6784_ES::g.5029::m.5029 Gene.5029::Unigene6784_ES::g.5029 ORF type:complete len:179 (+) Unigene6784_ES:1-537(+)	3	39S ribosomal protein L48 [Daphnia magna]
Gene.5012::Unigene6763_ES::g.5012::m.5012 Gene.5012::Unigene6763_ES::g.5012 ORF type:complete len:583 (+) Unigene6763_ES:212-1960(+)	3	lysine--tRNA ligase isoform X2 [Aedes aegypti]
Gene.5012::Unigene6763_ES::g.5012::m.5012 Gene.5012::Unigene6763_ES::g.5012 ORF type:complete len:583 (+) Unigene6763_ES:212-1960(+)	3	PREDICTED: lysine--tRNA ligase-like isoform X2 [Hyalella azteca]
Gene.5012::Unigene6763_ES::g.5012::m.5012 Gene.5012::Unigene6763_ES::g.5012 ORF type:complete len:583 (+) Unigene6763_ES:212-1960(+)	3	PREDICTED: lysine--tRNA ligase isoform X1 [Bemisia tabaci]
Gene.5012::Unigene6763_ES::g.5012::m.5012 Gene.5012::Unigene6763_ES::g.5012 ORF type:complete len:583 (+) Unigene6763_ES:212-1960(+)	3	AAEL014702-PA [Aedes aegypti]
Gene.5012::Unigene6763_ES::g.5012::m.5012 Gene.5012::Unigene6763_ES::g.5012 ORF type:complete len:583 (+) Unigene6763_ES:212-1960(+)	3	PREDICTED: lysine--tRNA ligase-like isoform X1 [Hyalella azteca]
Gene.4993::Unigene6747_ES::g.4993::m.4993 Gene.4993::Unigene6747_ES::g.4993 ORF type:complete len:726 (+) Unigene6747_ES:263-2440(+)	3	PREDICTED: cip1-interacting zinc finger protein isoform X2 [Oreochromis niloticus]
Gene.4993::Unigene6747_ES::g.4993::m.4993 Gene.4993::Unigene6747_ES::g.4993 ORF type:complete len:726 (+) Unigene6747_ES:263-2440(+)	3	PREDICTED: cip1-interacting zinc finger protein-like isoform X1 [Pundamilia nyererei] >XP_005749222.1 PREDICTED: cip1-interacting zinc finger protein-like isoform X1 [Pundamilia nyererei]
Gene.4993::Unigene6747_ES::g.4993::m.4993 Gene.4993::Unigene6747_ES::g.4993 ORF type:complete len:726 (+) Unigene6747_ES:263-2440(+)	3	PREDICTED: zinc finger protein 638-like [Sinocyclocheilus anshuiensis]
Gene.4993::Unigene6747_ES::g.4993::m.4993 Gene.4993::Unigene6747_ES::g.4993 ORF type:complete len:726 (+) Unigene6747_ES:263-2440(+)	3	PREDICTED: cip1-interacting zinc finger protein isoform X1 [Oreochromis niloticus] >XP_019202512.1 PREDICTED: cip1-interacting zinc finger protein isoform X1 [Oreochromis niloticus] >XP_019202513.1 PREDICTED: cip1-interacting zinc finger protein isoform X1 [Oreochromis niloticus]
Gene.4993::Unigene6747_ES::g.4993::m.4993 Gene.4993::Unigene6747_ES::g.4993 ORF type:complete len:726 (+) Unigene6747_ES:263-2440(+)	3	PREDICTED: uncharacterized protein LOC108667529 [Hyalella azteca]
Gene.4979::Unigene6730_ES::g.4979::m.4979 Gene.4979::Unigene6730_ES::g.4979 ORF type:5prime_partial len:357 (+) Unigene6730_ES:2-1072(+)	3	PREDICTED: 5-aminolevulinate synthase, erythroid-specific, mitochondrial-like isoform X1 [Hyalella azteca]
Gene.4979::Unigene6730_ES::g.4979::m.4979 Gene.4979::Unigene6730_ES::g.4979 ORF type:5prime_partial len:357 (+) Unigene6730_ES:2-1072(+)	3	5-aminolevulinate synthase, mitochondrial [Anopheles darlingi]
Gene.4979::Unigene6730_ES::g.4979::m.4979 Gene.4979::Unigene6730_ES::g.4979 ORF type:5prime_partial len:357 (+) Unigene6730_ES:2-1072(+)	3	PREDICTED: 5-aminolevulinate synthase, erythroid-specific, mitochondrial-like isoform X2 [Hyalella azteca]
Gene.4979::Unigene6730_ES::g.4979::m.4979 Gene.4979::Unigene6730_ES::g.4979 ORF type:5prime_partial len:357 (+) Unigene6730_ES:2-1072(+)	3	PREDICTED: 5-aminolevulinate synthase, nonspecific, mitochondrial-like isoform X3 [Hyalella azteca]
Gene.4979::Unigene6730_ES::g.4979::m.4979 Gene.4979::Unigene6730_ES::g.4979 ORF type:5prime_partial len:357 (+) Unigene6730_ES:2-1072(+)	3	5-aminolevulinate synthase, erythroid-specific, mitochondrial-like [Folsomia candida] >XP_021961122.1 5-aminolevulinate synthase, erythroid-specific, mitochondrial-like [Folsomia candida] >OXA45818.1 5-aminolevulinate synthase, nonspecific, mitochondrial [Folsomia candida]
Gene.4976::Unigene6726_ES::g.4976::m.4976 Gene.4976::Unigene6726_ES::g.4976 ORF type:complete len:664 (-) Unigene6726_ES:525-2516(-)	3	PREDICTED: succinate dehydrogenase [ubiquinone] flavoprotein subunit, mitochondrial-like [Neodiprion lecontei]
Gene.4976::Unigene6726_ES::g.4976::m.4976 Gene.4976::Unigene6726_ES::g.4976 ORF type:complete len:664 (-) Unigene6726_ES:525-2516(-)	3	PREDICTED: succinate dehydrogenase [ubiquinone] flavoprotein subunit, mitochondrial-like [Hyalella azteca]
Gene.4976::Unigene6726_ES::g.4976::m.4976 Gene.4976::Unigene6726_ES::g.4976 ORF type:complete len:664 (-) Unigene6726_ES:525-2516(-)	3	PREDICTED: succinate dehydrogenase [ubiquinone] flavoprotein subunit, mitochondrial [Diaphorina citri]
Gene.4976::Unigene6726_ES::g.4976::m.4976 Gene.4976::Unigene6726_ES::g.4976 ORF type:complete len:664 (-) Unigene6726_ES:525-2516(-)	3	Succinate dehydrogenase [ubiquinone] flavoprotein subunit, mitochondrial [Daphnia magna]
Gene.4976::Unigene6726_ES::g.4976::m.4976 Gene.4976::Unigene6726_ES::g.4976 ORF type:complete len:664 (-) Unigene6726_ES:525-2516(-)	3	PREDICTED: succinate dehydrogenase [ubiquinone] flavoprotein subunit, mitochondrial [Copidosoma floridanum]
Gene.4962::Unigene6718_ES::g.4962::m.4962 Gene.4962::Unigene6718_ES::g.4962 ORF type:complete len:1321 (+) Unigene6718_ES:99-4061(+)	3	PREDICTED: vigilin [Agrilus planipennis]
Gene.4962::Unigene6718_ES::g.4962::m.4962 Gene.4962::Unigene6718_ES::g.4962 ORF type:complete len:1321 (+) Unigene6718_ES:99-4061(+)	3	PREDICTED: vigilin [Neodiprion lecontei]
Gene.4962::Unigene6718_ES::g.4962::m.4962 Gene.4962::Unigene6718_ES::g.4962 ORF type:complete len:1321 (+) Unigene6718_ES:99-4061(+)	3	PREDICTED: vigilin [Wasmannia auropunctata]
Gene.4962::Unigene6718_ES::g.4962::m.4962 Gene.4962::Unigene6718_ES::g.4962 ORF type:complete len:1321 (+) Unigene6718_ES:99-4061(+)	3	vigilin [Zootermopsis nevadensis] >KDR22351.1 Vigilin [Zootermopsis nevadensis]
Gene.4962::Unigene6718_ES::g.4962::m.4962 Gene.4962::Unigene6718_ES::g.4962 ORF type:complete len:1321 (+) Unigene6718_ES:99-4061(+)	3	PREDICTED: vigilin [Trachymyrmex cornetzi] >XP_018362375.1 PREDICTED: vigilin [Trachymyrmex cornetzi] >KYN20435.1 Vigilin [Trachymyrmex cornetzi]
Gene.4869::Unigene6596_ES::g.4869::m.4869 Gene.4869::Unigene6596_ES::g.4869 ORF type:5prime_partial len:520 (+) Unigene6596_ES:3-1562(+)	3	hippocampus abundant transcript 1 protein, putative [Ixodes scapularis] >EEC05005.1 hippocampus abundant transcript 1 protein, putative, partial [Ixodes scapularis]
Gene.4869::Unigene6596_ES::g.4869::m.4869 Gene.4869::Unigene6596_ES::g.4869 ORF type:5prime_partial len:520 (+) Unigene6596_ES:3-1562(+)	3	hippocampus abundant transcript 1 protein-like [Limulus polyphemus] >XP_022246260.1 hippocampus abundant transcript 1 protein-like [Limulus polyphemus]
Gene.4869::Unigene6596_ES::g.4869::m.4869 Gene.4869::Unigene6596_ES::g.4869 ORF type:5prime_partial len:520 (+) Unigene6596_ES:3-1562(+)	3	hippocampus abundant transcript 1 protein-like isoform X1 [Limulus polyphemus] >XP_022243763.1 hippocampus abundant transcript 1 protein-like isoform X1 [Limulus polyphemus] >XP_022243767.1 hippocampus abundant transcript 1 protein-like isoform X1 [Limulus polyphemus] >XP_022243775.1 hippocampus abundant transcript 1 protein-like isoform X1 [Limulus polyphemus]
Gene.4869::Unigene6596_ES::g.4869::m.4869 Gene.4869::Unigene6596_ES::g.4869 ORF type:5prime_partial len:520 (+) Unigene6596_ES:3-1562(+)	3	hippocampus abundant transcript 1 protein [Parasteatoda tepidariorum]
Gene.4869::Unigene6596_ES::g.4869::m.4869 Gene.4869::Unigene6596_ES::g.4869 ORF type:5prime_partial len:520 (+) Unigene6596_ES:3-1562(+)	3	Hippocampus abundant transcript 1 protein, partial [Stegodyphus mimosarum]
Gene.4701::Unigene6073_ES::g.4701::m.4701 Gene.4701::Unigene6073_ES::g.4701 ORF type:internal len:291 (+) Unigene6073_ES:1-870(+)	3	ubiquitin-like modifier-activating enzyme ATG7 [Limulus polyphemus] >XP_022242798.1 ubiquitin-like modifier-activating enzyme ATG7 [Limulus polyphemus]
Gene.4701::Unigene6073_ES::g.4701::m.4701 Gene.4701::Unigene6073_ES::g.4701 ORF type:internal len:291 (+) Unigene6073_ES:1-870(+)	3	PREDICTED: ubiquitin-like modifier-activating enzyme ATG7 [Branchiostoma belcheri]
Gene.4701::Unigene6073_ES::g.4701::m.4701 Gene.4701::Unigene6073_ES::g.4701 ORF type:internal len:291 (+) Unigene6073_ES:1-870(+)	3	ubiquitin-like modifier-activating enzyme ATG7 [Crassostrea virginica]
Gene.4701::Unigene6073_ES::g.4701::m.4701 Gene.4701::Unigene6073_ES::g.4701 ORF type:internal len:291 (+) Unigene6073_ES:1-870(+)	3	hypothetical protein CAPTEDRAFT_177720 [Capitella teleta]
Gene.4701::Unigene6073_ES::g.4701::m.4701 Gene.4701::Unigene6073_ES::g.4701 ORF type:internal len:291 (+) Unigene6073_ES:1-870(+)	3	hypothetical protein BRAFLDRAFT_79689 [Branchiostoma floridae] >EEN56068.1 hypothetical protein BRAFLDRAFT_79689 [Branchiostoma floridae]
Gene.4696::Unigene6063_ES::g.4696::m.4696 Gene.4696::Unigene6063_ES::g.4696 ORF type:internal len:260 (-) Unigene6063_ES:1-777(-)	3	mitochondrial ribosomal protein, S30 [Anopheles darlingi]
Gene.4696::Unigene6063_ES::g.4696::m.4696 Gene.4696::Unigene6063_ES::g.4696 ORF type:internal len:260 (-) Unigene6063_ES:1-777(-)	3	hypothetical protein DAPPUDRAFT_209756 [Daphnia pulex]
Gene.4696::Unigene6063_ES::g.4696::m.4696 Gene.4696::Unigene6063_ES::g.4696 ORF type:internal len:260 (-) Unigene6063_ES:1-777(-)	3	AGAP001134-PA-like protein [Anopheles sinensis]
Gene.4696::Unigene6063_ES::g.4696::m.4696 Gene.4696::Unigene6063_ES::g.4696 ORF type:internal len:260 (-) Unigene6063_ES:1-777(-)	3	28S ribosomal protein S30, mitochondrial [Daphnia magna]
Gene.4696::Unigene6063_ES::g.4696::m.4696 Gene.4696::Unigene6063_ES::g.4696 ORF type:internal len:260 (-) Unigene6063_ES:1-777(-)	3	PREDICTED: 28S ribosomal protein S30, mitochondrial [Ceratina calcarata]
Gene.4644::Unigene5906_ES::g.4644::m.4644 Gene.4644::Unigene5906_ES::g.4644 ORF type:internal len:425 (+) Unigene5906_ES:2-1273(+)	3	protein suppressor of forked isoform X1 [Zootermopsis nevadensis]
Gene.4644::Unigene5906_ES::g.4644::m.4644 Gene.4644::Unigene5906_ES::g.4644 ORF type:internal len:425 (+) Unigene5906_ES:2-1273(+)	3	PREDICTED: cleavage stimulation factor subunit 3-like [Hyalella azteca]
Gene.4644::Unigene5906_ES::g.4644::m.4644 Gene.4644::Unigene5906_ES::g.4644 ORF type:internal len:425 (+) Unigene5906_ES:2-1273(+)	3	PREDICTED: protein suppressor of forked [Diachasma alloeum]
Gene.4644::Unigene5906_ES::g.4644::m.4644 Gene.4644::Unigene5906_ES::g.4644 ORF type:internal len:425 (+) Unigene5906_ES:2-1273(+)	3	Protein suppressor of forked, partial [Zootermopsis nevadensis]
Gene.4644::Unigene5906_ES::g.4644::m.4644 Gene.4644::Unigene5906_ES::g.4644 ORF type:internal len:425 (+) Unigene5906_ES:2-1273(+)	3	PREDICTED: protein suppressor of forked [Fopius arisanus]
Gene.4613::Unigene5806_ES::g.4613::m.4613 Gene.4613::Unigene5806_ES::g.4613 ORF type:complete len:887 (+) Unigene5806_ES:68-2728(+)	3	PREDICTED: uncharacterized protein LOC103579298, partial [Microplitis demolitor]
Gene.4613::Unigene5806_ES::g.4613::m.4613 Gene.4613::Unigene5806_ES::g.4613 ORF type:complete len:887 (+) Unigene5806_ES:68-2728(+)	3	PREDICTED: uncharacterized protein LOC101861615 [Aplysia californica]
Gene.4613::Unigene5806_ES::g.4613::m.4613 Gene.4613::Unigene5806_ES::g.4613 ORF type:complete len:887 (+) Unigene5806_ES:68-2728(+)	3	uncharacterized protein LOC105353733 [Oryzias latipes]
Gene.4613::Unigene5806_ES::g.4613::m.4613 Gene.4613::Unigene5806_ES::g.4613 ORF type:complete len:887 (+) Unigene5806_ES:68-2728(+)	3	PREDICTED: poly [ADP-ribose] polymerase 12-like [Hyalella azteca]
Gene.4613::Unigene5806_ES::g.4613::m.4613 Gene.4613::Unigene5806_ES::g.4613 ORF type:complete len:887 (+) Unigene5806_ES:68-2728(+)	3	PREDICTED: craniofacial development protein 2-like [Aplysia californica]
Gene.4554::Unigene5742_ES::g.4554::m.4554 Gene.4554::Unigene5742_ES::g.4554 ORF type:internal len:501 (-) Unigene5742_ES:1-1500(-)	3	PREDICTED: nucleolar complex protein 4 homolog B-like [Saccoglossus kowalevskii]
Gene.4554::Unigene5742_ES::g.4554::m.4554 Gene.4554::Unigene5742_ES::g.4554 ORF type:internal len:501 (-) Unigene5742_ES:1-1500(-)	3	nucleolar complex protein 4 homolog [Limulus polyphemus]
Gene.4554::Unigene5742_ES::g.4554::m.4554 Gene.4554::Unigene5742_ES::g.4554 ORF type:internal len:501 (-) Unigene5742_ES:1-1500(-)	3	PREDICTED: nucleolar complex protein 4 homolog isoform X1 [Xenopus tropicalis] >OCA51270.1 hypothetical protein XENTR_v90003039mg [Xenopus tropicalis]
Gene.4554::Unigene5742_ES::g.4554::m.4554 Gene.4554::Unigene5742_ES::g.4554 ORF type:internal len:501 (-) Unigene5742_ES:1-1500(-)	3	nucleolar complex protein 4 homolog [Mizuhopecten yessoensis] >OWF46678.1 Nucleolar complex protein 4-like B [Mizuhopecten yessoensis]
Gene.4554::Unigene5742_ES::g.4554::m.4554 Gene.4554::Unigene5742_ES::g.4554 ORF type:internal len:501 (-) Unigene5742_ES:1-1500(-)	3	Nucleolar complex protein 4 [Daphnia magna]
Gene.4529::Unigene5675_ES::g.4529::m.4529 Gene.4529::Unigene5675_ES::g.4529 ORF type:5prime_partial len:314 (+) Unigene5675_ES:3-944(+)	3	probable very-long-chain enoyl-CoA reductase art-1 [Folsomia candida] >OXA41790.1 putative very-long-chain enoyl-CoA reductase art-1 [Folsomia candida]
Gene.4529::Unigene5675_ES::g.4529::m.4529 Gene.4529::Unigene5675_ES::g.4529 ORF type:5prime_partial len:314 (+) Unigene5675_ES:3-944(+)	3	very-long-chain enoyl-CoA reductase [Zootermopsis nevadensis] >KDR13798.1 Trans-2,3-enoyl-CoA reductase [Zootermopsis nevadensis]
Gene.4529::Unigene5675_ES::g.4529::m.4529 Gene.4529::Unigene5675_ES::g.4529 ORF type:5prime_partial len:314 (+) Unigene5675_ES:3-944(+)	3	PREDICTED: probable very-long-chain enoyl-CoA reductase art-1 [Halyomorpha halys]
Gene.4529::Unigene5675_ES::g.4529::m.4529 Gene.4529::Unigene5675_ES::g.4529 ORF type:5prime_partial len:314 (+) Unigene5675_ES:3-944(+)	3	PREDICTED: probable very-long-chain enoyl-CoA reductase art-1 [Hyalella azteca]
Gene.4529::Unigene5675_ES::g.4529::m.4529 Gene.4529::Unigene5675_ES::g.4529 ORF type:5prime_partial len:314 (+) Unigene5675_ES:3-944(+)	3	LOW QUALITY PROTEIN: very-long-chain enoyl-CoA reductase [Nilaparvata lugens]
Gene.4364::Unigene5184_ES::g.4364::m.4364 Gene.4364::Unigene5184_ES::g.4364 ORF type:internal len:121 (-) Unigene5184_ES:3-362(-)	3	AGAP003725-PB [Anopheles gambiae str. PEST] >XP_559490.6 AGAP003725-PA [Anopheles gambiae str. PEST] >EAL41323.4 AGAP003725-PA [Anopheles gambiae str. PEST] >EGK96340.1 AGAP003725-PB [Anopheles gambiae str. PEST]
Gene.4364::Unigene5184_ES::g.4364::m.4364 Gene.4364::Unigene5184_ES::g.4364 ORF type:internal len:121 (-) Unigene5184_ES:3-362(-)	3	synaptotagmin [Culex quinquefasciatus] >EDS31797.1 synaptotagmin [Culex quinquefasciatus]
Gene.4364::Unigene5184_ES::g.4364::m.4364 Gene.4364::Unigene5184_ES::g.4364 ORF type:internal len:121 (-) Unigene5184_ES:3-362(-)	3	PREDICTED: LOW QUALITY PROTEIN: extended synaptotagmin-1-like [Hyalella azteca]
Gene.4364::Unigene5184_ES::g.4364::m.4364 Gene.4364::Unigene5184_ES::g.4364 ORF type:internal len:121 (-) Unigene5184_ES:3-362(-)	3	AGAP003725-PB-like protein [Anopheles sinensis]
Gene.4364::Unigene5184_ES::g.4364::m.4364 Gene.4364::Unigene5184_ES::g.4364 ORF type:internal len:121 (-) Unigene5184_ES:3-362(-)	3	synaptotagmin [Anopheles darlingi]
Gene.4235::Unigene4861_ES::g.4235::m.4235 Gene.4235::Unigene4861_ES::g.4235 ORF type:5prime_partial len:487 (+) Unigene4861_ES:3-1463(+)	3	hypothetical protein BRAFLDRAFT_101110 [Branchiostoma floridae] >EEN46966.1 hypothetical protein BRAFLDRAFT_101110 [Branchiostoma floridae]
Gene.4235::Unigene4861_ES::g.4235::m.4235 Gene.4235::Unigene4861_ES::g.4235 ORF type:5prime_partial len:487 (+) Unigene4861_ES:3-1463(+)	3	PREDICTED: uncharacterized protein LOC109481659 [Branchiostoma belcheri]
Gene.4235::Unigene4861_ES::g.4235::m.4235 Gene.4235::Unigene4861_ES::g.4235 ORF type:5prime_partial len:487 (+) Unigene4861_ES:3-1463(+)	3	PREDICTED: sushi, von Willebrand factor type A, EGF and pentraxin domain-containing protein 1-like [Branchiostoma belcheri]
Gene.4235::Unigene4861_ES::g.4235::m.4235 Gene.4235::Unigene4861_ES::g.4235 ORF type:5prime_partial len:487 (+) Unigene4861_ES:3-1463(+)	3	PREDICTED: uncharacterized protein LOC109482870 isoform X2 [Branchiostoma belcheri]
Gene.4235::Unigene4861_ES::g.4235::m.4235 Gene.4235::Unigene4861_ES::g.4235 ORF type:5prime_partial len:487 (+) Unigene4861_ES:3-1463(+)	3	PREDICTED: uncharacterized protein LOC109482870 isoform X1 [Branchiostoma belcheri]
Gene.4158::Unigene4711_ES::g.4158::m.4158 Gene.4158::Unigene4711_ES::g.4158 ORF type:5prime_partial len:1102 (-) Unigene4711_ES:1938-5243(-)	3	importin-5 isoform X1 [Zootermopsis nevadensis] >KDR17150.1 Importin-5 [Zootermopsis nevadensis]
Gene.4158::Unigene4711_ES::g.4158::m.4158 Gene.4158::Unigene4711_ES::g.4158 ORF type:5prime_partial len:1102 (-) Unigene4711_ES:1938-5243(-)	3	PREDICTED: importin-5 [Linepithema humile]
Gene.4158::Unigene4711_ES::g.4158::m.4158 Gene.4158::Unigene4711_ES::g.4158 ORF type:5prime_partial len:1102 (-) Unigene4711_ES:1938-5243(-)	3	PREDICTED: importin-5 [Cephus cinctus]
Gene.4158::Unigene4711_ES::g.4158::m.4158 Gene.4158::Unigene4711_ES::g.4158 ORF type:5prime_partial len:1102 (-) Unigene4711_ES:1938-5243(-)	3	PREDICTED: importin-5 [Neodiprion lecontei]
Gene.4158::Unigene4711_ES::g.4158::m.4158 Gene.4158::Unigene4711_ES::g.4158 ORF type:5prime_partial len:1102 (-) Unigene4711_ES:1938-5243(-)	3	PREDICTED: importin-5 [Diachasma alloeum]
Gene.4102::Unigene4642_ES::g.4102::m.4102 Gene.4102::Unigene4642_ES::g.4102 ORF type:internal len:328 (+) Unigene4642_ES:1-981(+)	3	PREDICTED: nuclear pore complex protein Nup160 homolog [Trachymyrmex septentrionalis]
Gene.4102::Unigene4642_ES::g.4102::m.4102 Gene.4102::Unigene4642_ES::g.4102 ORF type:internal len:328 (+) Unigene4642_ES:1-981(+)	3	nuclear pore complex protein Nup160 homolog [Zootermopsis nevadensis] >KDR23845.1 Nuclear pore complex protein Nup160-like protein [Zootermopsis nevadensis]
Gene.4102::Unigene4642_ES::g.4102::m.4102 Gene.4102::Unigene4642_ES::g.4102 ORF type:internal len:328 (+) Unigene4642_ES:1-981(+)	3	PREDICTED: nuclear pore complex protein Nup160 homolog [Cyphomyrmex costatus] >KYM94923.1 hypothetical protein ALC62_14518 [Cyphomyrmex costatus]
Gene.4102::Unigene4642_ES::g.4102::m.4102 Gene.4102::Unigene4642_ES::g.4102 ORF type:internal len:328 (+) Unigene4642_ES:1-981(+)	3	PREDICTED: nuclear pore complex protein Nup160-like [Hyalella azteca]
Gene.4102::Unigene4642_ES::g.4102::m.4102 Gene.4102::Unigene4642_ES::g.4102 ORF type:internal len:328 (+) Unigene4642_ES:1-981(+)	3	PREDICTED: nuclear pore complex protein Nup160 homolog [Acromyrmex echinatior] >XP_011068249.1 PREDICTED: nuclear pore complex protein Nup160 homolog [Acromyrmex echinatior] >XP_011068250.1 PREDICTED: nuclear pore complex protein Nup160 homolog [Acromyrmex echinatior]
Gene.4101::Unigene4641_ES::g.4101::m.4101 Gene.4101::Unigene4641_ES::g.4101 ORF type:complete len:466 (+) Unigene4641_ES:341-1738(+)	3	PREDICTED: uncharacterized protein LOC109608604 [Aethina tumida]
Gene.4101::Unigene4641_ES::g.4101::m.4101 Gene.4101::Unigene4641_ES::g.4101 ORF type:complete len:466 (+) Unigene4641_ES:341-1738(+)	3	phosphotransferase [Oryctes borbonicus]
Gene.4101::Unigene4641_ES::g.4101::m.4101 Gene.4101::Unigene4641_ES::g.4101 ORF type:complete len:466 (+) Unigene4641_ES:341-1738(+)	3	PREDICTED: uncharacterized protein LOC108668594 [Hyalella azteca]
Gene.4101::Unigene4641_ES::g.4101::m.4101 Gene.4101::Unigene4641_ES::g.4101 ORF type:complete len:466 (+) Unigene4641_ES:341-1738(+)	3	PREDICTED: uncharacterized protein LOC108914917 [Anoplophora glabripennis]
Gene.4101::Unigene4641_ES::g.4101::m.4101 Gene.4101::Unigene4641_ES::g.4101 ORF type:complete len:466 (+) Unigene4641_ES:341-1738(+)	3	PREDICTED: uncharacterized protein LOC108668592 [Hyalella azteca]
Gene.4080::Unigene4608_ES::g.4080::m.4080 Gene.4080::Unigene4608_ES::g.4080 ORF type:5prime_partial len:779 (-) Unigene4608_ES:298-2634(-)	3	PREDICTED: tRNA (cytosine(34)-C(5))-methyltransferase [Diachasma alloeum]
Gene.4080::Unigene4608_ES::g.4080::m.4080 Gene.4080::Unigene4608_ES::g.4080 ORF type:5prime_partial len:779 (-) Unigene4608_ES:298-2634(-)	3	tRNA (cytosine(34)-C(5))-methyltransferase isoform X1 [Zootermopsis nevadensis] >KDR20256.1 tRNA (cytosine-5-)-methyltransferase [Zootermopsis nevadensis]
Gene.4080::Unigene4608_ES::g.4080::m.4080 Gene.4080::Unigene4608_ES::g.4080 ORF type:5prime_partial len:779 (-) Unigene4608_ES:298-2634(-)	3	PREDICTED: tRNA (cytosine(34)-C(5))-methyltransferase [Apis florea]
Gene.4080::Unigene4608_ES::g.4080::m.4080 Gene.4080::Unigene4608_ES::g.4080 ORF type:5prime_partial len:779 (-) Unigene4608_ES:298-2634(-)	3	tRNA (cytosine(34)-C(5))-methyltransferase isoform X2 [Zootermopsis nevadensis]
Gene.4080::Unigene4608_ES::g.4080::m.4080 Gene.4080::Unigene4608_ES::g.4080 ORF type:5prime_partial len:779 (-) Unigene4608_ES:298-2634(-)	3	tRNA (cytosine(34)-C(5))-methyltransferase isoform X1 [Athalia rosae] >XP_020711173.1 tRNA (cytosine(34)-C(5))-methyltransferase isoform X1 [Athalia rosae]
Gene.4005::Unigene4310_ES::g.4005::m.4005 Gene.4005::Unigene4310_ES::g.4005 ORF type:5prime_partial len:384 (+) Unigene4310_ES:1-1152(+)	3	PREDICTED: methionine aminopeptidase 1 isoform X2 [Halyomorpha halys]
Gene.4005::Unigene4310_ES::g.4005::m.4005 Gene.4005::Unigene4310_ES::g.4005 ORF type:5prime_partial len:384 (+) Unigene4310_ES:1-1152(+)	3	PREDICTED: methionine aminopeptidase 1-like [Lingula anatina]
Gene.4005::Unigene4310_ES::g.4005::m.4005 Gene.4005::Unigene4310_ES::g.4005 ORF type:5prime_partial len:384 (+) Unigene4310_ES:1-1152(+)	3	hypothetical protein DAPPUDRAFT_301830 [Daphnia pulex]
Gene.4005::Unigene4310_ES::g.4005::m.4005 Gene.4005::Unigene4310_ES::g.4005 ORF type:5prime_partial len:384 (+) Unigene4310_ES:1-1152(+)	3	Methionine aminopeptidase 1 [Daphnia magna]
Gene.4005::Unigene4310_ES::g.4005::m.4005 Gene.4005::Unigene4310_ES::g.4005 ORF type:5prime_partial len:384 (+) Unigene4310_ES:1-1152(+)	3	PREDICTED: methionine aminopeptidase 1-like [Hyalella azteca]
Gene.3996::Unigene4293_ES::g.3996::m.3996 Gene.3996::Unigene4293_ES::g.3996 ORF type:3prime_partial len:812 (-) Unigene4293_ES:3-2435(-)	3	RAD50-interacting protein 1-like isoform X2 [Acanthaster planci]
Gene.3996::Unigene4293_ES::g.3996::m.3996 Gene.3996::Unigene4293_ES::g.3996 ORF type:3prime_partial len:812 (-) Unigene4293_ES:3-2435(-)	3	RAD50-interacting protein 1-like isoform X1 [Acanthaster planci]
Gene.3996::Unigene4293_ES::g.3996::m.3996 Gene.3996::Unigene4293_ES::g.3996 ORF type:3prime_partial len:812 (-) Unigene4293_ES:3-2435(-)	3	PREDICTED: RAD50-interacting protein 1-like [Octopus bimaculoides]
Gene.3996::Unigene4293_ES::g.3996::m.3996 Gene.3996::Unigene4293_ES::g.3996 ORF type:3prime_partial len:812 (-) Unigene4293_ES:3-2435(-)	3	PREDICTED: RAD50-interacting protein 1-like [Saccoglossus kowalevskii]
Gene.3996::Unigene4293_ES::g.3996::m.3996 Gene.3996::Unigene4293_ES::g.3996 ORF type:3prime_partial len:812 (-) Unigene4293_ES:3-2435(-)	3	PREDICTED: RAD50-interacting protein 1-like [Lingula anatina]
Gene.3969::Unigene4257_ES::g.3969::m.3969 Gene.3969::Unigene4257_ES::g.3969 ORF type:complete len:507 (+) Unigene4257_ES:43-1563(+)	3	PREDICTED: tRNA-splicing ligase RtcB homolog [Nasonia vitripennis]
Gene.3969::Unigene4257_ES::g.3969::m.3969 Gene.3969::Unigene4257_ES::g.3969 ORF type:complete len:507 (+) Unigene4257_ES:43-1563(+)	3	hypothetical protein TSAR_016949 [Trichomalopsis sarcophagae]
Gene.3969::Unigene4257_ES::g.3969::m.3969 Gene.3969::Unigene4257_ES::g.3969 ORF type:complete len:507 (+) Unigene4257_ES:43-1563(+)	3	PREDICTED: tRNA-splicing ligase RtcB homolog isoform X1 [Dinoponera quadriceps] >XP_014478766.1 PREDICTED: tRNA-splicing ligase RtcB homolog isoform X1 [Dinoponera quadriceps]
Gene.3969::Unigene4257_ES::g.3969::m.3969 Gene.3969::Unigene4257_ES::g.3969 ORF type:complete len:507 (+) Unigene4257_ES:43-1563(+)	3	PREDICTED: tRNA-splicing ligase RtcB homolog [Aethina tumida]
Gene.3969::Unigene4257_ES::g.3969::m.3969 Gene.3969::Unigene4257_ES::g.3969 ORF type:complete len:507 (+) Unigene4257_ES:43-1563(+)	3	tRNA-splicing ligase RtcB homolog [Zootermopsis nevadensis] >KDR18043.1 hypothetical protein L798_07719 [Zootermopsis nevadensis]
Gene.3957::Unigene4248_ES::g.3957::m.3957 Gene.3957::Unigene4248_ES::g.3957 ORF type:complete len:2100 (+) Unigene4248_ES:61-6360(+)	3	PREDICTED: uncharacterized protein LOC108683248, partial [Hyalella azteca]
Gene.3957::Unigene4248_ES::g.3957::m.3957 Gene.3957::Unigene4248_ES::g.3957 ORF type:complete len:2100 (+) Unigene4248_ES:61-6360(+)	3	polehole-like protein [Penaeus monodon]
Gene.3957::Unigene4248_ES::g.3957::m.3957 Gene.3957::Unigene4248_ES::g.3957 ORF type:complete len:2100 (+) Unigene4248_ES:61-6360(+)	3	hypothetical protein DAPPUDRAFT_326002 [Daphnia pulex]
Gene.3957::Unigene4248_ES::g.3957::m.3957 Gene.3957::Unigene4248_ES::g.3957 ORF type:complete len:2100 (+) Unigene4248_ES:61-6360(+)	3	polephole-like protein [Litopenaeus vannamei]
Gene.3957::Unigene4248_ES::g.3957::m.3957 Gene.3957::Unigene4248_ES::g.3957 ORF type:complete len:2100 (+) Unigene4248_ES:61-6360(+)	3	Female sterile M3 [Daphnia magna]
Gene.3848::Unigene3975_ES::g.3848::m.3848 Gene.3848::Unigene3975_ES::g.3848 ORF type:5prime_partial len:497 (-) Unigene3975_ES:296-1786(-)	3	Hrp65 protein [Harpegnathos saltator]
Gene.3848::Unigene3975_ES::g.3848::m.3848 Gene.3848::Unigene3975_ES::g.3848 ORF type:5prime_partial len:497 (-) Unigene3975_ES:296-1786(-)	3	PREDICTED: hrp65 protein [Aedes albopictus]
Gene.3848::Unigene3975_ES::g.3848::m.3848 Gene.3848::Unigene3975_ES::g.3848 ORF type:5prime_partial len:497 (-) Unigene3975_ES:296-1786(-)	3	PREDICTED: hrp65 protein isoform X1 [Aedes albopictus]
Gene.3848::Unigene3975_ES::g.3848::m.3848 Gene.3848::Unigene3975_ES::g.3848 ORF type:5prime_partial len:497 (-) Unigene3975_ES:296-1786(-)	3	PREDICTED: protein no-on-transient A-like isoform X4 [Dinoponera quadriceps]
Gene.3848::Unigene3975_ES::g.3848::m.3848 Gene.3848::Unigene3975_ES::g.3848 ORF type:5prime_partial len:497 (-) Unigene3975_ES:296-1786(-)	3	PREDICTED: protein no-on-transient A isoform X2 [Aedes albopictus]
Gene.3781::Unigene3852_ES::g.3781::m.3781 Gene.3781::Unigene3852_ES::g.3781 ORF type:complete len:701 (-) Unigene3852_ES:719-2821(-)	3	PREDICTED: M-phase inducer phosphatase-like [Neodiprion lecontei]
Gene.3781::Unigene3852_ES::g.3781::m.3781 Gene.3781::Unigene3852_ES::g.3781 ORF type:complete len:701 (-) Unigene3852_ES:719-2821(-)	3	M-phase inducer phosphatase-like, partial [Zootermopsis nevadensis]
Gene.3781::Unigene3852_ES::g.3781::m.3781 Gene.3781::Unigene3852_ES::g.3781 ORF type:complete len:701 (-) Unigene3852_ES:719-2821(-)	3	PREDICTED: M-phase inducer phosphatase-like, partial [Hyalella azteca]
Gene.3781::Unigene3852_ES::g.3781::m.3781 Gene.3781::Unigene3852_ES::g.3781 ORF type:complete len:701 (-) Unigene3852_ES:719-2821(-)	3	PREDICTED: M-phase inducer phosphatase-like isoform X2 [Orussus abietinus]
Gene.3781::Unigene3852_ES::g.3781::m.3781 Gene.3781::Unigene3852_ES::g.3781 ORF type:complete len:701 (-) Unigene3852_ES:719-2821(-)	3	PREDICTED: uncharacterized protein LOC108669534 [Hyalella azteca]
Gene.3777::Unigene3849_ES::g.3777::m.3777 Gene.3777::Unigene3849_ES::g.3777 ORF type:complete len:275 (+) Unigene3849_ES:1-825(+)	3	PCI domain-containing protein 2 [Mizuhopecten yessoensis]
Gene.3777::Unigene3849_ES::g.3777::m.3777 Gene.3777::Unigene3849_ES::g.3777 ORF type:complete len:275 (+) Unigene3849_ES:1-825(+)	3	PCI domain-containing protein 2-like [Limulus polyphemus]
Gene.3777::Unigene3849_ES::g.3777::m.3777 Gene.3777::Unigene3849_ES::g.3777 ORF type:complete len:275 (+) Unigene3849_ES:1-825(+)	3	PREDICTED: PCI domain-containing protein 2-like [Hyalella azteca]
Gene.3777::Unigene3849_ES::g.3777::m.3777 Gene.3777::Unigene3849_ES::g.3777 ORF type:complete len:275 (+) Unigene3849_ES:1-825(+)	3	PREDICTED: PCI domain-containing protein 2 isoform X2 [Orussus abietinus]
Gene.3777::Unigene3849_ES::g.3777::m.3777 Gene.3777::Unigene3849_ES::g.3777 ORF type:complete len:275 (+) Unigene3849_ES:1-825(+)	3	PCI domain-containing protein 2-like [Mizuhopecten yessoensis]
Gene.3543::Unigene3282_ES::g.3543::m.3543 Gene.3543::Unigene3282_ES::g.3543 ORF type:complete len:746 (+) Unigene3282_ES:114-2351(+)	3	splicing factor 1-like [Zootermopsis nevadensis] >KDR15002.1 Splicing factor 1 [Zootermopsis nevadensis]
Gene.3543::Unigene3282_ES::g.3543::m.3543 Gene.3543::Unigene3282_ES::g.3543 ORF type:complete len:746 (+) Unigene3282_ES:114-2351(+)	3	splicing factor 1-like [Nilaparvata lugens]
Gene.3543::Unigene3282_ES::g.3543::m.3543 Gene.3543::Unigene3282_ES::g.3543 ORF type:complete len:746 (+) Unigene3282_ES:114-2351(+)	3	hypothetical protein X975_26308, partial [Stegodyphus mimosarum]
Gene.3543::Unigene3282_ES::g.3543::m.3543 Gene.3543::Unigene3282_ES::g.3543 ORF type:complete len:746 (+) Unigene3282_ES:114-2351(+)	3	PREDICTED: splicing factor 1-like [Neodiprion lecontei]
Gene.3543::Unigene3282_ES::g.3543::m.3543 Gene.3543::Unigene3282_ES::g.3543 ORF type:complete len:746 (+) Unigene3282_ES:114-2351(+)	3	PREDICTED: splicing factor 1-like [Hyalella azteca]
Gene.3523::Unigene3263_ES::g.3523::m.3523 Gene.3523::Unigene3263_ES::g.3523 ORF type:5prime_partial len:938 (+) Unigene3263_ES:3-2816(+)	3	PREDICTED: C-1-tetrahydrofolate synthase, cytoplasmic-like [Crassostrea gigas]
Gene.3523::Unigene3263_ES::g.3523::m.3523 Gene.3523::Unigene3263_ES::g.3523 ORF type:5prime_partial len:938 (+) Unigene3263_ES:3-2816(+)	3	hypothetical protein CAPTEDRAFT_170278 [Capitella teleta]
Gene.3523::Unigene3263_ES::g.3523::m.3523 Gene.3523::Unigene3263_ES::g.3523 ORF type:5prime_partial len:938 (+) Unigene3263_ES:3-2816(+)	3	PREDICTED: C-1-tetrahydrofolate synthase, cytoplasmic-like isoform X1 [Hyalella azteca]
Gene.3523::Unigene3263_ES::g.3523::m.3523 Gene.3523::Unigene3263_ES::g.3523 ORF type:5prime_partial len:938 (+) Unigene3263_ES:3-2816(+)	3	hypothetical protein BRAFLDRAFT_120483 [Branchiostoma floridae] >EEN52798.1 hypothetical protein BRAFLDRAFT_120483 [Branchiostoma floridae]
Gene.3523::Unigene3263_ES::g.3523::m.3523 Gene.3523::Unigene3263_ES::g.3523 ORF type:5prime_partial len:938 (+) Unigene3263_ES:3-2816(+)	3	PREDICTED: C-1-tetrahydrofolate synthase, cytoplasmic-like isoform X2 [Hyalella azteca]
Gene.3515::Unigene3256_ES::g.3515::m.3515 Gene.3515::Unigene3256_ES::g.3515 ORF type:5prime_partial len:223 (-) Unigene3256_ES:196-864(-)	3	uncharacterized protein LOC110834514 [Zootermopsis nevadensis] >KDR14423.1 NADH dehydrogenase [ubiquinone] iron-sulfur protein 7, mitochondrial [Zootermopsis nevadensis]
Gene.3515::Unigene3256_ES::g.3515::m.3515 Gene.3515::Unigene3256_ES::g.3515 ORF type:5prime_partial len:223 (-) Unigene3256_ES:196-864(-)	3	putative NADH dehydrogenase iron-sulfur protein 7 [Procambarus clarkii]
Gene.3515::Unigene3256_ES::g.3515::m.3515 Gene.3515::Unigene3256_ES::g.3515 ORF type:5prime_partial len:223 (-) Unigene3256_ES:196-864(-)	3	hypothetical protein DAPPUDRAFT_54753, partial [Daphnia pulex]
Gene.3515::Unigene3256_ES::g.3515::m.3515 Gene.3515::Unigene3256_ES::g.3515 ORF type:5prime_partial len:223 (-) Unigene3256_ES:196-864(-)	3	PREDICTED: probable NADH dehydrogenase [ubiquinone] iron-sulfur protein 7, mitochondrial [Plutella xylostella]
Gene.3515::Unigene3256_ES::g.3515::m.3515 Gene.3515::Unigene3256_ES::g.3515 ORF type:5prime_partial len:223 (-) Unigene3256_ES:196-864(-)	3	PREDICTED: NADH-quinone oxidoreductase subunit B-like [Hyalella azteca]
Gene.3509::Unigene3249_ES::g.3509::m.3509 Gene.3509::Unigene3249_ES::g.3509 ORF type:5prime_partial len:539 (+) Unigene3249_ES:3-1619(+)	3	propionyl-CoA carboxylase beta chain, mitochondrial-like [Zootermopsis nevadensis] >KDQ71473.1 Propionyl-CoA carboxylase beta chain, mitochondrial [Zootermopsis nevadensis]
Gene.3509::Unigene3249_ES::g.3509::m.3509 Gene.3509::Unigene3249_ES::g.3509 ORF type:5prime_partial len:539 (+) Unigene3249_ES:3-1619(+)	3	PREDICTED: propionyl-CoA carboxylase beta chain, mitochondrial-like [Biomphalaria glabrata]
Gene.3509::Unigene3249_ES::g.3509::m.3509 Gene.3509::Unigene3249_ES::g.3509 ORF type:5prime_partial len:539 (+) Unigene3249_ES:3-1619(+)	3	PREDICTED: propionyl-CoA carboxylase beta chain, mitochondrial-like [Aplysia californica]
Gene.3509::Unigene3249_ES::g.3509::m.3509 Gene.3509::Unigene3249_ES::g.3509 ORF type:5prime_partial len:539 (+) Unigene3249_ES:3-1619(+)	3	Propionyl-CoA carboxylase beta chain, mitochondrial [Orchesella cincta]
Gene.3509::Unigene3249_ES::g.3509::m.3509 Gene.3509::Unigene3249_ES::g.3509 ORF type:5prime_partial len:539 (+) Unigene3249_ES:3-1619(+)	3	propionyl-CoA carboxylase beta chain, mitochondrial-like [Folsomia candida] >OXA37949.1 Propionyl-CoA carboxylase beta chain, mitochondrial [Folsomia candida]
Gene.3495::Unigene3237_ES::g.3495::m.3495 Gene.3495::Unigene3237_ES::g.3495 ORF type:5prime_partial len:1336 (+) Unigene3237_ES:2-4009(+)	3	PREDICTED: THO complex subunit 2 isoform X1 [Nasonia vitripennis]
Gene.3495::Unigene3237_ES::g.3495::m.3495 Gene.3495::Unigene3237_ES::g.3495 ORF type:5prime_partial len:1336 (+) Unigene3237_ES:2-4009(+)	3	Tho2 [Daphnia magna]
Gene.3495::Unigene3237_ES::g.3495::m.3495 Gene.3495::Unigene3237_ES::g.3495 ORF type:5prime_partial len:1336 (+) Unigene3237_ES:2-4009(+)	3	THO complex subunit 2 [Zootermopsis nevadensis]
Gene.3495::Unigene3237_ES::g.3495::m.3495 Gene.3495::Unigene3237_ES::g.3495 ORF type:5prime_partial len:1336 (+) Unigene3237_ES:2-4009(+)	3	PREDICTED: THO complex subunit 2-like [Hyalella azteca]
Gene.3495::Unigene3237_ES::g.3495::m.3495 Gene.3495::Unigene3237_ES::g.3495 ORF type:5prime_partial len:1336 (+) Unigene3237_ES:2-4009(+)	3	THO complex subunit 2 [Zootermopsis nevadensis]
Gene.3442::Unigene3077_ES::g.3442::m.3442 Gene.3442::Unigene3077_ES::g.3442 ORF type:5prime_partial len:172 (+) Unigene3077_ES:2-517(+)	3	39S ribosomal protein L41, mitochondrial [Zootermopsis nevadensis] >XP_021916793.1 39S ribosomal protein L41, mitochondrial [Zootermopsis nevadensis] >KDR21123.1 39S ribosomal protein L41, mitochondrial [Zootermopsis nevadensis]
Gene.3442::Unigene3077_ES::g.3442::m.3442 Gene.3442::Unigene3077_ES::g.3442 ORF type:5prime_partial len:172 (+) Unigene3077_ES:2-517(+)	3	hypothetical protein ZHAS_00011482 [Anopheles sinensis]
Gene.3442::Unigene3077_ES::g.3442::m.3442 Gene.3442::Unigene3077_ES::g.3442 ORF type:5prime_partial len:172 (+) Unigene3077_ES:2-517(+)	3	PREDICTED: 39S ribosomal protein L41, mitochondrial [Tribolium castaneum] >EFA02474.1 39S ribosomal protein L41, mitochondrial-like Protein [Tribolium castaneum]
Gene.3442::Unigene3077_ES::g.3442::m.3442 Gene.3442::Unigene3077_ES::g.3442 ORF type:5prime_partial len:172 (+) Unigene3077_ES:2-517(+)	3	uncharacterized protein Dwil_GK19706 [Drosophila willistoni] >EDW73909.1 uncharacterized protein Dwil_GK19706 [Drosophila willistoni]
Gene.3442::Unigene3077_ES::g.3442::m.3442 Gene.3442::Unigene3077_ES::g.3442 ORF type:5prime_partial len:172 (+) Unigene3077_ES:2-517(+)	3	PREDICTED: 39S ribosomal protein L41, mitochondrial [Fopius arisanus] >XP_011304685.1 PREDICTED: 39S ribosomal protein L41, mitochondrial [Fopius arisanus]
Gene.3361::Unigene2911_ES::g.3361::m.3361 Gene.3361::Unigene2911_ES::g.3361 ORF type:5prime_partial len:623 (+) Unigene2911_ES:2-1870(+)	3	Phosphoenolpyruvate carboxykinase [Nephrops norvegicus]
Gene.3361::Unigene2911_ES::g.3361::m.3361 Gene.3361::Unigene2911_ES::g.3361 ORF type:5prime_partial len:623 (+) Unigene2911_ES:2-1870(+)	3	phosphoenolpyruvate carboxykinase, cytosolic [GTP]-like [Parasteatoda tepidariorum]
Gene.3361::Unigene2911_ES::g.3361::m.3361 Gene.3361::Unigene2911_ES::g.3361 ORF type:5prime_partial len:623 (+) Unigene2911_ES:2-1870(+)	3	phosphoenolpyruvate carboxykinase, cytosolic [GTP]-like isoform X2 [Acanthaster planci]
Gene.3361::Unigene2911_ES::g.3361::m.3361 Gene.3361::Unigene2911_ES::g.3361 ORF type:5prime_partial len:623 (+) Unigene2911_ES:2-1870(+)	3	phosphoenolpyruvate carboxykinase [Litopenaeus vannamei]
Gene.3361::Unigene2911_ES::g.3361::m.3361 Gene.3361::Unigene2911_ES::g.3361 ORF type:5prime_partial len:623 (+) Unigene2911_ES:2-1870(+)	3	phosphoenolpyruvate-carboxykinase [Neohelice granulata]
Gene.3343::Unigene2893_ES::g.3343::m.3343 Gene.3343::Unigene2893_ES::g.3343 ORF type:5prime_partial len:1970 (+) Unigene2893_ES:2-5911(+)	3	vitellogenin receptor [Penaeus monodon]
Gene.3343::Unigene2893_ES::g.3343::m.3343 Gene.3343::Unigene2893_ES::g.3343 ORF type:5prime_partial len:1970 (+) Unigene2893_ES:2-5911(+)	3	vitellogenin receptor [Palaemon carinicauda]
Gene.3343::Unigene2893_ES::g.3343::m.3343 Gene.3343::Unigene2893_ES::g.3343 ORF type:5prime_partial len:1970 (+) Unigene2893_ES:2-5911(+)	3	vitellogenin receptor [Pandalopsis japonica]
Gene.3343::Unigene2893_ES::g.3343::m.3343 Gene.3343::Unigene2893_ES::g.3343 ORF type:5prime_partial len:1970 (+) Unigene2893_ES:2-5911(+)	3	vitellogenin receptor [Penaeus monodon]
Gene.3343::Unigene2893_ES::g.3343::m.3343 Gene.3343::Unigene2893_ES::g.3343 ORF type:5prime_partial len:1970 (+) Unigene2893_ES:2-5911(+)	3	vitellogenin receptor [Macrobrachium nipponense]
Gene.3216::Unigene2480_ES::g.3216::m.3216 Gene.3216::Unigene2480_ES::g.3216 ORF type:5prime_partial len:270 (-) Unigene2480_ES:3-812(-)	3	toll-interacting protein-like [Zootermopsis nevadensis] >KDR16420.1 Toll-interacting protein [Zootermopsis nevadensis]
Gene.3216::Unigene2480_ES::g.3216::m.3216 Gene.3216::Unigene2480_ES::g.3216 ORF type:5prime_partial len:270 (-) Unigene2480_ES:3-812(-)	3	toll-interacting protein [Litopenaeus vannamei]
Gene.3216::Unigene2480_ES::g.3216::m.3216 Gene.3216::Unigene2480_ES::g.3216 ORF type:5prime_partial len:270 (-) Unigene2480_ES:3-812(-)	3	toll-interacting protein [Eriocheir sinensis]
Gene.3216::Unigene2480_ES::g.3216::m.3216 Gene.3216::Unigene2480_ES::g.3216 ORF type:5prime_partial len:270 (-) Unigene2480_ES:3-812(-)	3	PREDICTED: toll-interacting protein-like isoform X2 [Hyalella azteca]
Gene.3216::Unigene2480_ES::g.3216::m.3216 Gene.3216::Unigene2480_ES::g.3216 ORF type:5prime_partial len:270 (-) Unigene2480_ES:3-812(-)	3	Toll interacting protein [Marsupenaeus japonicus]
Gene.31::CL6.Contig2_ES::g.31::m.31 Gene.31::CL6.Contig2_ES::g.31 ORF type:complete len:1024 (-) CL6.Contig2_ES:2715-5786(-)	3	sarco/endoplasmic reticulum Ca+2-ATPase [Cherax quadricarinatus]
Gene.31::CL6.Contig2_ES::g.31::m.31 Gene.31::CL6.Contig2_ES::g.31 ORF type:complete len:1024 (-) CL6.Contig2_ES:2715-5786(-)	3	sarco/endoplasmic reticulum calcium-ATPase isoform 1 [Cherax destructor]
Gene.31::CL6.Contig2_ES::g.31::m.31 Gene.31::CL6.Contig2_ES::g.31 ORF type:complete len:1024 (-) CL6.Contig2_ES:2715-5786(-)	3	calcium-transporting ATPase [Cherax cainii]
Gene.31::CL6.Contig2_ES::g.31::m.31 Gene.31::CL6.Contig2_ES::g.31 ORF type:complete len:1024 (-) CL6.Contig2_ES:2715-5786(-)	3	SERCA [Panulirus argus] >CAH10336.1 SERCA Ca(2+)-ATPase pump [Panulirus argus]
Gene.31::CL6.Contig2_ES::g.31::m.31 Gene.31::CL6.Contig2_ES::g.31 ORF type:complete len:1024 (-) CL6.Contig2_ES:2715-5786(-)	3	sarco/endoplasmic reticulum Ca2+-ATPase [Procambarus clarkii]
Gene.3181::Unigene2417_ES::g.3181::m.3181 Gene.3181::Unigene2417_ES::g.3181 ORF type:complete len:322 (+) Unigene2417_ES:96-1061(+)	3	PREDICTED: translation initiation factor eIF-2B subunit alpha-like [Lingula anatina]
Gene.3181::Unigene2417_ES::g.3181::m.3181 Gene.3181::Unigene2417_ES::g.3181 ORF type:complete len:322 (+) Unigene2417_ES:96-1061(+)	3	PREDICTED: translation initiation factor eIF-2B subunit alpha-like [Saccoglossus kowalevskii]
Gene.3181::Unigene2417_ES::g.3181::m.3181 Gene.3181::Unigene2417_ES::g.3181 ORF type:complete len:322 (+) Unigene2417_ES:96-1061(+)	3	PREDICTED: translation initiation factor eIF-2B subunit alpha-like isoform X1 [Branchiostoma belcheri] >XP_019620666.1 PREDICTED: translation initiation factor eIF-2B subunit alpha-like isoform X2 [Branchiostoma belcheri] >XP_019620673.1 PREDICTED: translation initiation factor eIF-2B subunit alpha-like isoform X3 [Branchiostoma belcheri] >XP_019620681.1 PREDICTED: translation initiation factor e…
Gene.3181::Unigene2417_ES::g.3181::m.3181 Gene.3181::Unigene2417_ES::g.3181 ORF type:complete len:322 (+) Unigene2417_ES:96-1061(+)	3	hypothetical protein BRAFLDRAFT_114409 [Branchiostoma floridae] >EEN61696.1 hypothetical protein BRAFLDRAFT_114409 [Branchiostoma floridae]
Gene.3181::Unigene2417_ES::g.3181::m.3181 Gene.3181::Unigene2417_ES::g.3181 ORF type:complete len:322 (+) Unigene2417_ES:96-1061(+)	3	PREDICTED: translation initiation factor eIF-2B subunit alpha isoform X1 [Cimex lectularius]
Gene.3128::Unigene2313_ES::g.3128::m.3128 Gene.3128::Unigene2313_ES::g.3128 ORF type:3prime_partial len:402 (+) Unigene2313_ES:63-1265(+)	3	PREDICTED: alpha-1,3/1,6-mannosyltransferase ALG2 [Scleropages formosus]
Gene.3128::Unigene2313_ES::g.3128::m.3128 Gene.3128::Unigene2313_ES::g.3128 ORF type:3prime_partial len:402 (+) Unigene2313_ES:63-1265(+)	3	PREDICTED: alpha-1,3/1,6-mannosyltransferase ALG2 [Paralichthys olivaceus]
Gene.3128::Unigene2313_ES::g.3128::m.3128 Gene.3128::Unigene2313_ES::g.3128 ORF type:3prime_partial len:402 (+) Unigene2313_ES:63-1265(+)	3	hypothetical protein BRAFLDRAFT_70178 [Branchiostoma floridae] >EEN56460.1 hypothetical protein BRAFLDRAFT_70178 [Branchiostoma floridae]
Gene.3128::Unigene2313_ES::g.3128::m.3128 Gene.3128::Unigene2313_ES::g.3128 ORF type:3prime_partial len:402 (+) Unigene2313_ES:63-1265(+)	3	PREDICTED: alpha-1,3/1,6-mannosyltransferase ALG2-like [Saccoglossus kowalevskii]
Gene.3128::Unigene2313_ES::g.3128::m.3128 Gene.3128::Unigene2313_ES::g.3128 ORF type:3prime_partial len:402 (+) Unigene2313_ES:63-1265(+)	3	PREDICTED: alpha-1,3/1,6-mannosyltransferase ALG2-like [Branchiostoma belcheri]
Gene.3061::Unigene2226_ES::g.3061::m.3061 Gene.3061::Unigene2226_ES::g.3061 ORF type:complete len:505 (-) Unigene2226_ES:489-2003(-)	3	PREDICTED: fumarate hydratase, mitochondrial-like isoform X1 [Cimex lectularius]
Gene.3061::Unigene2226_ES::g.3061::m.3061 Gene.3061::Unigene2226_ES::g.3061 ORF type:complete len:505 (-) Unigene2226_ES:489-2003(-)	3	mitochondrial fumarate hydratase [Acartia pacifica]
Gene.3061::Unigene2226_ES::g.3061::m.3061 Gene.3061::Unigene2226_ES::g.3061 ORF type:complete len:505 (-) Unigene2226_ES:489-2003(-)	3	PREDICTED: fumarate hydratase, mitochondrial-like isoform X2 [Cimex lectularius]
Gene.3061::Unigene2226_ES::g.3061::m.3061 Gene.3061::Unigene2226_ES::g.3061 ORF type:complete len:505 (-) Unigene2226_ES:489-2003(-)	3	hypothetical protein DAPPUDRAFT_46417 [Daphnia pulex]
Gene.3061::Unigene2226_ES::g.3061::m.3061 Gene.3061::Unigene2226_ES::g.3061 ORF type:complete len:505 (-) Unigene2226_ES:489-2003(-)	3	Fumarate hydratase, mitochondrial [Daphnia magna]
Gene.2888::Unigene1787_ES::g.2888::m.2888 Gene.2888::Unigene1787_ES::g.2888 ORF type:internal len:431 (+) Unigene1787_ES:3-1292(+)	3	PREDICTED: RNA polymerase II elongation factor Ell [Anoplophora glabripennis]
Gene.2888::Unigene1787_ES::g.2888::m.2888 Gene.2888::Unigene1787_ES::g.2888 ORF type:internal len:431 (+) Unigene1787_ES:3-1292(+)	3	PREDICTED: LOW QUALITY PROTEIN: RNA polymerase II elongation factor ELL2 [Neodiprion lecontei]
Gene.2888::Unigene1787_ES::g.2888::m.2888 Gene.2888::Unigene1787_ES::g.2888 ORF type:internal len:431 (+) Unigene1787_ES:3-1292(+)	3	PREDICTED: RNA polymerase II elongation factor Ell [Camponotus floridanus]
Gene.2888::Unigene1787_ES::g.2888::m.2888 Gene.2888::Unigene1787_ES::g.2888 ORF type:internal len:431 (+) Unigene1787_ES:3-1292(+)	3	RNA polymerase II elongation factor ELL [Zootermopsis nevadensis]
Gene.2888::Unigene1787_ES::g.2888::m.2888 Gene.2888::Unigene1787_ES::g.2888 ORF type:internal len:431 (+) Unigene1787_ES:3-1292(+)	3	PREDICTED: RNA polymerase II elongation factor Ell [Nasonia vitripennis]
Gene.2877::Unigene1774_ES::g.2877::m.2877 Gene.2877::Unigene1774_ES::g.2877 ORF type:complete len:278 (-) Unigene1774_ES:2555-3388(-)	3	PREDICTED: peflin-like [Saccoglossus kowalevskii]
Gene.2877::Unigene1774_ES::g.2877::m.2877 Gene.2877::Unigene1774_ES::g.2877 ORF type:complete len:278 (-) Unigene1774_ES:2555-3388(-)	3	EF-hand domain containing protein [Coptotermes formosanus]
Gene.2877::Unigene1774_ES::g.2877::m.2877 Gene.2877::Unigene1774_ES::g.2877 ORF type:complete len:278 (-) Unigene1774_ES:2555-3388(-)	3	peflin [Aedes aegypti] >EAT35567.1 AAEL012280-PA [Aedes aegypti]
Gene.2877::Unigene1774_ES::g.2877::m.2877 Gene.2877::Unigene1774_ES::g.2877 ORF type:complete len:278 (-) Unigene1774_ES:2555-3388(-)	3	peflin [Zootermopsis nevadensis] >KDR22147.1 Peflin [Zootermopsis nevadensis]
Gene.2877::Unigene1774_ES::g.2877::m.2877 Gene.2877::Unigene1774_ES::g.2877 ORF type:complete len:278 (-) Unigene1774_ES:2555-3388(-)	3	Peflin [Caligus rogercresseyi]
Gene.2869::Unigene1767_ES::g.2869::m.2869 Gene.2869::Unigene1767_ES::g.2869 ORF type:complete len:380 (-) Unigene1767_ES:1901-3040(-)	3	innexin 1 [Homarus americanus]
Gene.2869::Unigene1767_ES::g.2869::m.2869 Gene.2869::Unigene1767_ES::g.2869 ORF type:complete len:380 (-) Unigene1767_ES:1901-3040(-)	3	innexin 1 [Cancer borealis]
Gene.2869::Unigene1767_ES::g.2869::m.2869 Gene.2869::Unigene1767_ES::g.2869 ORF type:complete len:380 (-) Unigene1767_ES:1901-3040(-)	3	PREDICTED: innexin inx1-like isoform X2 [Hyalella azteca]
Gene.2869::Unigene1767_ES::g.2869::m.2869 Gene.2869::Unigene1767_ES::g.2869 ORF type:complete len:380 (-) Unigene1767_ES:1901-3040(-)	3	PREDICTED: innexin inx1-like isoform X1 [Hyalella azteca]
Gene.2869::Unigene1767_ES::g.2869::m.2869 Gene.2869::Unigene1767_ES::g.2869 ORF type:complete len:380 (-) Unigene1767_ES:1901-3040(-)	3	innexin inx1 [Zootermopsis nevadensis]
Gene.2866::Unigene1765_ES::g.2866::m.2866 Gene.2866::Unigene1765_ES::g.2866 ORF type:complete len:275 (+) Unigene1765_ES:84-908(+)	3	PREDICTED: RNA-binding protein squid-like isoform X2 [Hyalella azteca]
Gene.2866::Unigene1765_ES::g.2866::m.2866 Gene.2866::Unigene1765_ES::g.2866 ORF type:complete len:275 (+) Unigene1765_ES:84-908(+)	3	PREDICTED: RNA-binding protein squid-like isoform X5 [Hyalella azteca]
Gene.2866::Unigene1765_ES::g.2866::m.2866 Gene.2866::Unigene1765_ES::g.2866 ORF type:complete len:275 (+) Unigene1765_ES:84-908(+)	3	PREDICTED: RNA-binding protein squid-like isoform X1 [Hyalella azteca]
Gene.2866::Unigene1765_ES::g.2866::m.2866 Gene.2866::Unigene1765_ES::g.2866 ORF type:complete len:275 (+) Unigene1765_ES:84-908(+)	3	PREDICTED: RNA-binding protein squid-like isoform X6 [Hyalella azteca]
Gene.2866::Unigene1765_ES::g.2866::m.2866 Gene.2866::Unigene1765_ES::g.2866 ORF type:complete len:275 (+) Unigene1765_ES:84-908(+)	3	PREDICTED: RNA-binding protein squid-like isoform X4 [Hyalella azteca]
Gene.2807::Unigene1681_ES::g.2807::m.2807 Gene.2807::Unigene1681_ES::g.2807 ORF type:3prime_partial len:566 (-) Unigene1681_ES:3-1697(-)	3	hypothetical protein, conserved, (fragment), partial [Trypanosoma brucei gambiense DAL972] >CBH16242.1 hypothetical protein, conserved, (fragment), partial [Trypanosoma brucei gambiense DAL972]
Gene.2807::Unigene1681_ES::g.2807::m.2807 Gene.2807::Unigene1681_ES::g.2807 ORF type:3prime_partial len:566 (-) Unigene1681_ES:3-1697(-)	3	Plasmodium exported protein, unknown function [Plasmodium berghei ANKA] >CXI79755.1 Plasmodium exported protein (PHIST), unknown function [Plasmodium berghei]
Gene.2807::Unigene1681_ES::g.2807::m.2807 Gene.2807::Unigene1681_ES::g.2807 ORF type:3prime_partial len:566 (-) Unigene1681_ES:3-1697(-)	3	PHIST domain containing protein [Plasmodium berghei]
Gene.2807::Unigene1681_ES::g.2807::m.2807 Gene.2807::Unigene1681_ES::g.2807 ORF type:3prime_partial len:566 (-) Unigene1681_ES:3-1697(-)	3	hypothetical protein [Trypanosoma brucei brucei TREU927] >EAN78489.1 hypothetical protein, conserved [Trypanosoma brucei brucei TREU927]
Gene.2807::Unigene1681_ES::g.2807::m.2807 Gene.2807::Unigene1681_ES::g.2807 ORF type:3prime_partial len:566 (-) Unigene1681_ES:3-1697(-)	3	hypothetical protein [Plasmodium berghei strain ANKA], partial [Plasmodium berghei ANKA] >CAI00290.1 conserved hypothetical protein, partial [Plasmodium berghei]
Gene.2753::Unigene1584_ES::g.2753::m.2753 Gene.2753::Unigene1584_ES::g.2753 ORF type:complete len:798 (+) Unigene1584_ES:78-2471(+)	3	PREDICTED: transitional endoplasmic reticulum ATPase TER94 [Aethina tumida]
Gene.2753::Unigene1584_ES::g.2753::m.2753 Gene.2753::Unigene1584_ES::g.2753 ORF type:complete len:798 (+) Unigene1584_ES:78-2471(+)	3	transitional endoplasmic reticulum ATPase TER94 [Zootermopsis nevadensis] >KDR08983.1 Transitional endoplasmic reticulum ATPase TER94 [Zootermopsis nevadensis]
Gene.2753::Unigene1584_ES::g.2753::m.2753 Gene.2753::Unigene1584_ES::g.2753 ORF type:complete len:798 (+) Unigene1584_ES:78-2471(+)	3	PREDICTED: transitional endoplasmic reticulum ATPase TER94 [Anoplophora glabripennis]
Gene.2753::Unigene1584_ES::g.2753::m.2753 Gene.2753::Unigene1584_ES::g.2753 ORF type:complete len:798 (+) Unigene1584_ES:78-2471(+)	3	valosin-containing protein [Penaeus monodon]
Gene.2753::Unigene1584_ES::g.2753::m.2753 Gene.2753::Unigene1584_ES::g.2753 ORF type:complete len:798 (+) Unigene1584_ES:78-2471(+)	3	PREDICTED: transitional endoplasmic reticulum ATPase TER94 [Tribolium castaneum] >EFA07465.1 transitional endoplasmic reticulum ATPase TER94 [Tribolium castaneum]
Gene.2630::Unigene1397_ES::g.2630::m.2630 Gene.2630::Unigene1397_ES::g.2630 ORF type:5prime_partial len:531 (-) Unigene1397_ES:1938-3530(-)	3	ran-binding protein 3-like [Limulus polyphemus]
Gene.2630::Unigene1397_ES::g.2630::m.2630 Gene.2630::Unigene1397_ES::g.2630 ORF type:5prime_partial len:531 (-) Unigene1397_ES:1938-3530(-)	3	PREDICTED: ran-binding protein 3-like [Halyomorpha halys]
Gene.2630::Unigene1397_ES::g.2630::m.2630 Gene.2630::Unigene1397_ES::g.2630 ORF type:5prime_partial len:531 (-) Unigene1397_ES:1938-3530(-)	3	PREDICTED: flocculation protein FLO11-like isoform X1 [Hyalella azteca]
Gene.2630::Unigene1397_ES::g.2630::m.2630 Gene.2630::Unigene1397_ES::g.2630 ORF type:5prime_partial len:531 (-) Unigene1397_ES:1938-3530(-)	3	PREDICTED: ran-binding protein 3-like isoform X1 [Agrilus planipennis]
Gene.2630::Unigene1397_ES::g.2630::m.2630 Gene.2630::Unigene1397_ES::g.2630 ORF type:5prime_partial len:531 (-) Unigene1397_ES:1938-3530(-)	3	PREDICTED: ran-binding protein 3-like isoform X2 [Hyalella azteca]
Gene.2571::Unigene1325_ES::g.2571::m.2571 Gene.2571::Unigene1325_ES::g.2571 ORF type:5prime_partial len:260 (+) Unigene1325_ES:1-780(+)	3	uncharacterized protein Dmoj_GI14447, isoform B [Drosophila mojavensis] >EDW08014.2 uncharacterized protein Dmoj_GI14447, isoform B [Drosophila mojavensis]
Gene.2571::Unigene1325_ES::g.2571::m.2571 Gene.2571::Unigene1325_ES::g.2571 ORF type:5prime_partial len:260 (+) Unigene1325_ES:1-780(+)	3	PREDICTED: claudin-12 [Clupea harengus]
Gene.2571::Unigene1325_ES::g.2571::m.2571 Gene.2571::Unigene1325_ES::g.2571 ORF type:5prime_partial len:260 (+) Unigene1325_ES:1-780(+)	3	PREDICTED: claudin-12 [Notothenia coriiceps]
Gene.2571::Unigene1325_ES::g.2571::m.2571 Gene.2571::Unigene1325_ES::g.2571 ORF type:5prime_partial len:260 (+) Unigene1325_ES:1-780(+)	3	hypothetical protein PFHG_00922 [Plasmodium falciparum HB3]
Gene.2571::Unigene1325_ES::g.2571::m.2571 Gene.2571::Unigene1325_ES::g.2571 ORF type:5prime_partial len:260 (+) Unigene1325_ES:1-780(+)	3	PREDICTED: keratin, type II cytoskeletal 2 epidermal isoform X1 [Drosophila arizonae]
Gene.2504::Unigene1218_ES::g.2504::m.2504 Gene.2504::Unigene1218_ES::g.2504 ORF type:complete len:560 (+) Unigene1218_ES:173-1852(+)	3	BTB domain-containing protein [Oryctes borbonicus]
Gene.2504::Unigene1218_ES::g.2504::m.2504 Gene.2504::Unigene1218_ES::g.2504 ORF type:complete len:560 (+) Unigene1218_ES:173-1852(+)	3	PREDICTED: uncharacterized protein LOC105262929 [Fopius arisanus]
Gene.2504::Unigene1218_ES::g.2504::m.2504 Gene.2504::Unigene1218_ES::g.2504 ORF type:complete len:560 (+) Unigene1218_ES:173-1852(+)	3	PREDICTED: broad-complex core protein isoforms 1/2/3/4/5 isoform X4 [Apis florea]
Gene.2504::Unigene1218_ES::g.2504::m.2504 Gene.2504::Unigene1218_ES::g.2504 ORF type:complete len:560 (+) Unigene1218_ES:173-1852(+)	3	PREDICTED: broad-complex core protein isoforms 1/2/3/4/5 isoform X5 [Apis mellifera]
Gene.2504::Unigene1218_ES::g.2504::m.2504 Gene.2504::Unigene1218_ES::g.2504 ORF type:complete len:560 (+) Unigene1218_ES:173-1852(+)	3	PREDICTED: protein tramtrack, beta isoform-like [Hyalella azteca]
Gene.2388::Unigene1058_ES::g.2388::m.2388 Gene.2388::Unigene1058_ES::g.2388 ORF type:complete len:285 (+) Unigene1058_ES:52-906(+)	3	lysM and putative peptidoglycan-binding domain-containing protein 3-like [Limulus polyphemus]
Gene.2388::Unigene1058_ES::g.2388::m.2388 Gene.2388::Unigene1058_ES::g.2388 ORF type:complete len:285 (+) Unigene1058_ES:52-906(+)	3	PREDICTED: lysM and putative peptidoglycan-binding domain-containing protein 3-like [Hyalella azteca]
Gene.2388::Unigene1058_ES::g.2388::m.2388 Gene.2388::Unigene1058_ES::g.2388 ORF type:complete len:285 (+) Unigene1058_ES:52-906(+)	3	PREDICTED: lysM and putative peptidoglycan-binding domain-containing protein 3-like [Saccoglossus kowalevskii]
Gene.2388::Unigene1058_ES::g.2388::m.2388 Gene.2388::Unigene1058_ES::g.2388 ORF type:complete len:285 (+) Unigene1058_ES:52-906(+)	3	PREDICTED: lysM and putative peptidoglycan-binding domain-containing protein 3-like [Priapulus caudatus]
Gene.2388::Unigene1058_ES::g.2388::m.2388 Gene.2388::Unigene1058_ES::g.2388 ORF type:complete len:285 (+) Unigene1058_ES:52-906(+)	3	LysM and putative peptidoglycan-binding domain containing protein [Marsupenaeus japonicus]
Gene.2371::Unigene1027_ES::g.2371::m.2371 Gene.2371::Unigene1027_ES::g.2371 ORF type:complete len:397 (-) Unigene1027_ES:810-2000(-)	3	PREDICTED: cystathionine gamma-lyase-like [Hyalella azteca]
Gene.2371::Unigene1027_ES::g.2371::m.2371 Gene.2371::Unigene1027_ES::g.2371 ORF type:complete len:397 (-) Unigene1027_ES:810-2000(-)	3	cystathionine gamma-lyase-like [Mizuhopecten yessoensis] >OWF35533.1 Cystathionine gamma-lyase [Mizuhopecten yessoensis]
Gene.2371::Unigene1027_ES::g.2371::m.2371 Gene.2371::Unigene1027_ES::g.2371 ORF type:complete len:397 (-) Unigene1027_ES:810-2000(-)	3	hypothetical protein DAPPUDRAFT_306997 [Daphnia pulex]
Gene.2371::Unigene1027_ES::g.2371::m.2371 Gene.2371::Unigene1027_ES::g.2371 ORF type:complete len:397 (-) Unigene1027_ES:810-2000(-)	3	cystathionine gamma-lyase isoform X3 [Odocoileus virginianus texanus]
Gene.2371::Unigene1027_ES::g.2371::m.2371 Gene.2371::Unigene1027_ES::g.2371 ORF type:complete len:397 (-) Unigene1027_ES:810-2000(-)	3	Cystathionine gamma-lyase [Daphnia magna]
Gene.2304::Unigene918_ES::g.2304::m.2304 Gene.2304::Unigene918_ES::g.2304 ORF type:5prime_partial len:238 (+) Unigene918_ES:3-716(+)	3
Gene.2183::Unigene730_ES::g.2183::m.2183 Gene.2183::Unigene730_ES::g.2183 ORF type:3prime_partial len:412 (+) Unigene730_ES:3-1235(+)	3	PREDICTED: U3 small nucleolar RNA-associated protein 6 homolog isoform X1 [Chinchilla lanigera]
Gene.2183::Unigene730_ES::g.2183::m.2183 Gene.2183::Unigene730_ES::g.2183 ORF type:3prime_partial len:412 (+) Unigene730_ES:3-1235(+)	3	PREDICTED: U3 small nucleolar RNA-associated protein 6 homolog isoform X6 [Callithrix jacchus]
Gene.2183::Unigene730_ES::g.2183::m.2183 Gene.2183::Unigene730_ES::g.2183 ORF type:3prime_partial len:412 (+) Unigene730_ES:3-1235(+)	3	PREDICTED: U3 small nucleolar RNA-associated protein 6 homolog isoform X2 [Callithrix jacchus]
Gene.2183::Unigene730_ES::g.2183::m.2183 Gene.2183::Unigene730_ES::g.2183 ORF type:3prime_partial len:412 (+) Unigene730_ES:3-1235(+)	3	PREDICTED: uncharacterized protein LOC108674459 [Hyalella azteca]
Gene.2183::Unigene730_ES::g.2183::m.2183 Gene.2183::Unigene730_ES::g.2183 ORF type:3prime_partial len:412 (+) Unigene730_ES:3-1235(+)	3	PREDICTED: U3 small nucleolar RNA-associated protein 6 homolog isoform X2 [Chinchilla lanigera]
Gene.2134::Unigene647_ES::g.2134::m.2134 Gene.2134::Unigene647_ES::g.2134 ORF type:complete len:1204 (-) Unigene647_ES:159-3770(-)	3	PREDICTED: alanine--tRNA ligase, cytoplasmic-like [Hyalella azteca]
Gene.2134::Unigene647_ES::g.2134::m.2134 Gene.2134::Unigene647_ES::g.2134 ORF type:complete len:1204 (-) Unigene647_ES:159-3770(-)	3	alanine--tRNA ligase, cytoplasmic isoform X1 [Athalia rosae]
Gene.2134::Unigene647_ES::g.2134::m.2134 Gene.2134::Unigene647_ES::g.2134 ORF type:complete len:1204 (-) Unigene647_ES:159-3770(-)	3	PREDICTED: alanine--tRNA ligase, cytoplasmic [Cephus cinctus] >XP_015591735.1 PREDICTED: alanine--tRNA ligase, cytoplasmic [Cephus cinctus] >XP_015591736.1 PREDICTED: alanine--tRNA ligase, cytoplasmic [Cephus cinctus] >XP_015591737.1 PREDICTED: alanine--tRNA ligase, cytoplasmic [Cephus cinctus]
Gene.2134::Unigene647_ES::g.2134::m.2134 Gene.2134::Unigene647_ES::g.2134 ORF type:complete len:1204 (-) Unigene647_ES:159-3770(-)	3	alanine--tRNA ligase, cytoplasmic isoform X2 [Athalia rosae] >XP_012262515.1 alanine--tRNA ligase, cytoplasmic isoform X2 [Athalia rosae] >XP_012262516.1 alanine--tRNA ligase, cytoplasmic isoform X2 [Athalia rosae]
Gene.2134::Unigene647_ES::g.2134::m.2134 Gene.2134::Unigene647_ES::g.2134 ORF type:complete len:1204 (-) Unigene647_ES:159-3770(-)	3	PREDICTED: alanine--tRNA ligase, cytoplasmic [Neodiprion lecontei]
Gene.2118::Unigene611_ES::g.2118::m.2118 Gene.2118::Unigene611_ES::g.2118 ORF type:complete len:456 (+) Unigene611_ES:101-1468(+)	3	PREDICTED: xylose isomerase-like [Branchiostoma belcheri]
Gene.2118::Unigene611_ES::g.2118::m.2118 Gene.2118::Unigene611_ES::g.2118 ORF type:complete len:456 (+) Unigene611_ES:101-1468(+)	3	xylose isomerase-like [Orbicella faveolata]
Gene.2118::Unigene611_ES::g.2118::m.2118 Gene.2118::Unigene611_ES::g.2118 ORF type:complete len:456 (+) Unigene611_ES:101-1468(+)	3	hypothetical protein CAPTEDRAFT_149382 [Capitella teleta]
Gene.2118::Unigene611_ES::g.2118::m.2118 Gene.2118::Unigene611_ES::g.2118 ORF type:complete len:456 (+) Unigene611_ES:101-1468(+)	3	PREDICTED: xylose isomerase-like [Lingula anatina]
Gene.2118::Unigene611_ES::g.2118::m.2118 Gene.2118::Unigene611_ES::g.2118 ORF type:complete len:456 (+) Unigene611_ES:101-1468(+)	3	PREDICTED: xylose isomerase-like [Hyalella azteca]
Gene.2115::Unigene606_ES::g.2115::m.2115 Gene.2115::Unigene606_ES::g.2115 ORF type:complete len:618 (-) Unigene606_ES:1091-2944(-)	3	ATP-binding cassette sub-family E member 1-like [Folsomia candida] >XP_021954719.1 ATP-binding cassette sub-family E member 1-like [Folsomia candida]
Gene.2115::Unigene606_ES::g.2115::m.2115 Gene.2115::Unigene606_ES::g.2115 ORF type:complete len:618 (-) Unigene606_ES:1091-2944(-)	3	ATP-binding cassette sub-family E member 1 [Orchesella cincta]
Gene.2115::Unigene606_ES::g.2115::m.2115 Gene.2115::Unigene606_ES::g.2115 ORF type:complete len:618 (-) Unigene606_ES:1091-2944(-)	3	PREDICTED: ATP-binding cassette sub-family E member 1 [Harpegnathos saltator] >EFN87340.1 ATP-binding cassette sub-family E member 1 [Harpegnathos saltator]
Gene.2115::Unigene606_ES::g.2115::m.2115 Gene.2115::Unigene606_ES::g.2115 ORF type:complete len:618 (-) Unigene606_ES:1091-2944(-)	3	PREDICTED: ATP-binding cassette sub-family E member 1 [Agrilus planipennis] >XP_018321703.1 PREDICTED: ATP-binding cassette sub-family E member 1 [Agrilus planipennis]
Gene.2115::Unigene606_ES::g.2115::m.2115 Gene.2115::Unigene606_ES::g.2115 ORF type:complete len:618 (-) Unigene606_ES:1091-2944(-)	3	PREDICTED: ATP-binding cassette sub-family E member 1-like [Hyalella azteca]
Gene.2070::Unigene570_ES::g.2070::m.2070 Gene.2070::Unigene570_ES::g.2070 ORF type:internal len:328 (-) Unigene570_ES:1-981(-)	3	PREDICTED: collagen alpha-1(III) chain-like isoform X2 [Papilio polytes]
Gene.2070::Unigene570_ES::g.2070::m.2070 Gene.2070::Unigene570_ES::g.2070 ORF type:internal len:328 (-) Unigene570_ES:1-981(-)	3	collagen alpha-1(III) chain-like [Zootermopsis nevadensis]
Gene.2070::Unigene570_ES::g.2070::m.2070 Gene.2070::Unigene570_ES::g.2070 ORF type:internal len:328 (-) Unigene570_ES:1-981(-)	3	PREDICTED: collagen alpha-1(III) chain-like isoform X3 [Papilio polytes]
Gene.2070::Unigene570_ES::g.2070::m.2070 Gene.2070::Unigene570_ES::g.2070 ORF type:internal len:328 (-) Unigene570_ES:1-981(-)	3	collagen alpha-1(III) chain-like [Helicoverpa armigera]
Gene.2070::Unigene570_ES::g.2070::m.2070 Gene.2070::Unigene570_ES::g.2070 ORF type:internal len:328 (-) Unigene570_ES:1-981(-)	3	PREDICTED: collagen alpha-1(III) chain-like [Papilio xuthus]
Gene.2065::Unigene563_ES::g.2065::m.2065 Gene.2065::Unigene563_ES::g.2065 ORF type:complete len:236 (-) Unigene563_ES:131-838(-)	3	PREDICTED: mediator of RNA polymerase II transcription subunit 18 [Megachile rotundata] >XP_012136892.1 PREDICTED: mediator of RNA polymerase II transcription subunit 18 [Megachile rotundata]
Gene.2065::Unigene563_ES::g.2065::m.2065 Gene.2065::Unigene563_ES::g.2065 ORF type:complete len:236 (-) Unigene563_ES:131-838(-)	3	PREDICTED: mediator of RNA polymerase II transcription subunit 18 [Cimex lectularius]
Gene.2065::Unigene563_ES::g.2065::m.2065 Gene.2065::Unigene563_ES::g.2065 ORF type:complete len:236 (-) Unigene563_ES:131-838(-)	3	PREDICTED: mediator of RNA polymerase II transcription subunit 18-like [Hyalella azteca]
Gene.2065::Unigene563_ES::g.2065::m.2065 Gene.2065::Unigene563_ES::g.2065 ORF type:complete len:236 (-) Unigene563_ES:131-838(-)	3	PREDICTED: mediator of RNA polymerase II transcription subunit 18 [Dufourea novaeangliae] >KZC10663.1 Mediator of RNA polymerase II transcription subunit 18 [Dufourea novaeangliae]
Gene.2065::Unigene563_ES::g.2065::m.2065 Gene.2065::Unigene563_ES::g.2065 ORF type:complete len:236 (-) Unigene563_ES:131-838(-)	3	PREDICTED: mediator of RNA polymerase II transcription subunit 18 [Ooceraea biroi] >EZA53987.1 Mediator of RNA polymerase II transcription subunit [Ooceraea biroi]
Gene.2009::Unigene477_ES::g.2009::m.2009 Gene.2009::Unigene477_ES::g.2009 ORF type:5prime_partial len:521 (-) Unigene477_ES:1640-3202(-)	3	serine/threonine-protein kinase Doa isoform X11 [Zootermopsis nevadensis]
Gene.2009::Unigene477_ES::g.2009::m.2009 Gene.2009::Unigene477_ES::g.2009 ORF type:5prime_partial len:521 (-) Unigene477_ES:1640-3202(-)	3	PREDICTED: dual specificity protein kinase CLK2-like isoform X5 [Hyalella azteca]
Gene.2009::Unigene477_ES::g.2009::m.2009 Gene.2009::Unigene477_ES::g.2009 ORF type:5prime_partial len:521 (-) Unigene477_ES:1640-3202(-)	3	serine/threonine-protein kinase Doa isoform X6 [Zootermopsis nevadensis]
Gene.2009::Unigene477_ES::g.2009::m.2009 Gene.2009::Unigene477_ES::g.2009 ORF type:5prime_partial len:521 (-) Unigene477_ES:1640-3202(-)	3	darkener of apricot-like protein, partial [Daphnia pulex]
Gene.2009::Unigene477_ES::g.2009::m.2009 Gene.2009::Unigene477_ES::g.2009 ORF type:5prime_partial len:521 (-) Unigene477_ES:1640-3202(-)	3	dual specificity protein kinase CLK2 isoform X5 [Zootermopsis nevadensis]
Gene.1993::Unigene460_ES::g.1993::m.1993 Gene.1993::Unigene460_ES::g.1993 ORF type:5prime_partial len:865 (+) Unigene460_ES:3-2597(+)	3	glycogen phosphorylase-like [Parasteatoda tepidariorum]
Gene.1993::Unigene460_ES::g.1993::m.1993 Gene.1993::Unigene460_ES::g.1993 ORF type:5prime_partial len:865 (+) Unigene460_ES:3-2597(+)	3	PREDICTED: glycogen phosphorylase-like [Hyalella azteca]
Gene.1993::Unigene460_ES::g.1993::m.1993 Gene.1993::Unigene460_ES::g.1993 ORF type:5prime_partial len:865 (+) Unigene460_ES:3-2597(+)	3	glycogen phosphorylase [Marsupenaeus japonicus]
Gene.1993::Unigene460_ES::g.1993::m.1993 Gene.1993::Unigene460_ES::g.1993 ORF type:5prime_partial len:865 (+) Unigene460_ES:3-2597(+)	3	Glycogen phosphorylase, liver form [Daphnia magna]
Gene.1993::Unigene460_ES::g.1993::m.1993 Gene.1993::Unigene460_ES::g.1993 ORF type:5prime_partial len:865 (+) Unigene460_ES:3-2597(+)	3	Glycogen phosphorylase, partial [Stegodyphus mimosarum]
Gene.1984::Unigene435_ES::g.1984::m.1984 Gene.1984::Unigene435_ES::g.1984 ORF type:complete len:1138 (-) Unigene435_ES:260-3673(-)	3	CCR4-NOT transcription complex subunit 4 [Zootermopsis nevadensis]
Gene.1984::Unigene435_ES::g.1984::m.1984 Gene.1984::Unigene435_ES::g.1984 ORF type:complete len:1138 (-) Unigene435_ES:260-3673(-)	3	PREDICTED: CCR4-NOT transcription complex subunit 4 isoform X1 [Bemisia tabaci] >XP_018906466.1 PREDICTED: CCR4-NOT transcription complex subunit 4 isoform X1 [Bemisia tabaci]
Gene.1984::Unigene435_ES::g.1984::m.1984 Gene.1984::Unigene435_ES::g.1984 ORF type:complete len:1138 (-) Unigene435_ES:260-3673(-)	3	PREDICTED: probable WRKY transcription factor protein 1 [Hyalella azteca]
Gene.1984::Unigene435_ES::g.1984::m.1984 Gene.1984::Unigene435_ES::g.1984 ORF type:complete len:1138 (-) Unigene435_ES:260-3673(-)	3	PREDICTED: CCR4-NOT transcription complex subunit 4 isoform X2 [Bemisia tabaci]
Gene.1984::Unigene435_ES::g.1984::m.1984 Gene.1984::Unigene435_ES::g.1984 ORF type:complete len:1138 (-) Unigene435_ES:260-3673(-)	3	PREDICTED: CCR4-NOT transcription complex subunit 4 isoform X3 [Bemisia tabaci]
Gene.196::CL61.Contig4_ES::g.196::m.196 Gene.196::CL61.Contig4_ES::g.196 ORF type:3prime_partial len:130 (-) CL61.Contig4_ES:3-389(-)	3	RNA-binding protein squid isoform X3 [Pieris rapae]
Gene.196::CL61.Contig4_ES::g.196::m.196 Gene.196::CL61.Contig4_ES::g.196 ORF type:3prime_partial len:130 (-) CL61.Contig4_ES:3-389(-)	3	RNA binding protein [Oryctes borbonicus]
Gene.196::CL61.Contig4_ES::g.196::m.196 Gene.196::CL61.Contig4_ES::g.196 ORF type:3prime_partial len:130 (-) CL61.Contig4_ES:3-389(-)	3	PREDICTED: LOW QUALITY PROTEIN: RNA-binding protein squid [Aethina tumida]
Gene.196::CL61.Contig4_ES::g.196::m.196 Gene.196::CL61.Contig4_ES::g.196 ORF type:3prime_partial len:130 (-) CL61.Contig4_ES:3-389(-)	3	PREDICTED: RNA-binding protein squid-like, partial [Aethina tumida]
Gene.196::CL61.Contig4_ES::g.196::m.196 Gene.196::CL61.Contig4_ES::g.196 ORF type:3prime_partial len:130 (-) CL61.Contig4_ES:3-389(-)	3	PREDICTED: RNA-binding protein squid isoform X4 [Halyomorpha halys]
Gene.1868::Unigene285_ES::g.1868::m.1868 Gene.1868::Unigene285_ES::g.1868 ORF type:5prime_partial len:934 (+) Unigene285_ES:1-2802(+)	3	eukaryotic translation initiation factor 4 gamma 1-like isoform X3 [Limulus polyphemus]
Gene.1868::Unigene285_ES::g.1868::m.1868 Gene.1868::Unigene285_ES::g.1868 ORF type:5prime_partial len:934 (+) Unigene285_ES:1-2802(+)	3	eukaryotic translation initiation factor 4 gamma 3-like isoform X1 [Limulus polyphemus]
Gene.1868::Unigene285_ES::g.1868::m.1868 Gene.1868::Unigene285_ES::g.1868 ORF type:5prime_partial len:934 (+) Unigene285_ES:1-2802(+)	3	eukaryotic translation initiation factor 4 gamma 3-like isoform X2 [Limulus polyphemus]
Gene.1868::Unigene285_ES::g.1868::m.1868 Gene.1868::Unigene285_ES::g.1868 ORF type:5prime_partial len:934 (+) Unigene285_ES:1-2802(+)	3	LOW QUALITY PROTEIN: eukaryotic translation initiation factor 4 gamma 1-like [Crassostrea virginica]
Gene.1868::Unigene285_ES::g.1868::m.1868 Gene.1868::Unigene285_ES::g.1868 ORF type:5prime_partial len:934 (+) Unigene285_ES:1-2802(+)	3	eukaryotic translation initiation factor 4 gamma 3-like [Limulus polyphemus]
Gene.1844::Unigene241_ES::g.1844::m.1844 Gene.1844::Unigene241_ES::g.1844 ORF type:complete len:542 (+) Unigene241_ES:113-1738(+)	3	PREDICTED: T-complex protein 1 subunit epsilon-like [Hyalella azteca]
Gene.1844::Unigene241_ES::g.1844::m.1844 Gene.1844::Unigene241_ES::g.1844 ORF type:complete len:542 (+) Unigene241_ES:113-1738(+)	3	T-complex protein 1 subunit epsilon-like [Limulus polyphemus]
Gene.1844::Unigene241_ES::g.1844::m.1844 Gene.1844::Unigene241_ES::g.1844 ORF type:complete len:542 (+) Unigene241_ES:113-1738(+)	3	Cct5-prov protein [Daphnia pulex]
Gene.1844::Unigene241_ES::g.1844::m.1844 Gene.1844::Unigene241_ES::g.1844 ORF type:complete len:542 (+) Unigene241_ES:113-1738(+)	3	T-complex protein 1 subunit epsilon [Zootermopsis nevadensis] >KDR24110.1 T-complex protein 1 subunit epsilon [Zootermopsis nevadensis]
Gene.1844::Unigene241_ES::g.1844::m.1844 Gene.1844::Unigene241_ES::g.1844 ORF type:complete len:542 (+) Unigene241_ES:113-1738(+)	3	Cct5-prov protein [Daphnia magna]
Gene.1591::CL726.Contig2_ES::g.1591::m.1591 Gene.1591::CL726.Contig2_ES::g.1591 ORF type:complete len:460 (-) CL726.Contig2_ES:835-2214(-)	3	PREDICTED: 4F2 cell-surface antigen heavy chain-like isoform X1 [Hyalella azteca]
Gene.1591::CL726.Contig2_ES::g.1591::m.1591 Gene.1591::CL726.Contig2_ES::g.1591 ORF type:complete len:460 (-) CL726.Contig2_ES:835-2214(-)	3	PREDICTED: 4F2 cell-surface antigen heavy chain-like isoform X4 [Hyalella azteca]
Gene.1591::CL726.Contig2_ES::g.1591::m.1591 Gene.1591::CL726.Contig2_ES::g.1591 ORF type:complete len:460 (-) CL726.Contig2_ES:835-2214(-)	3	PREDICTED: neutral and basic amino acid transport protein rBAT-like [Habropoda laboriosa] >KOC61981.1 Neutral and basic amino acid transport protein rBAT [Habropoda laboriosa]
Gene.1591::CL726.Contig2_ES::g.1591::m.1591 Gene.1591::CL726.Contig2_ES::g.1591 ORF type:complete len:460 (-) CL726.Contig2_ES:835-2214(-)	3	PREDICTED: 4F2 cell-surface antigen heavy chain-like isoform X3 [Hyalella azteca]
Gene.1591::CL726.Contig2_ES::g.1591::m.1591 Gene.1591::CL726.Contig2_ES::g.1591 ORF type:complete len:460 (-) CL726.Contig2_ES:835-2214(-)	3	PREDICTED: 4F2 cell-surface antigen heavy chain-like isoform X2 [Hyalella azteca]
Gene.1589::CL726.Contig1_ES::g.1589::m.1589 Gene.1589::CL726.Contig1_ES::g.1589 ORF type:complete len:460 (-) CL726.Contig1_ES:819-2198(-)	3	PREDICTED: 4F2 cell-surface antigen heavy chain-like isoform X4 [Hyalella azteca]
Gene.1589::CL726.Contig1_ES::g.1589::m.1589 Gene.1589::CL726.Contig1_ES::g.1589 ORF type:complete len:460 (-) CL726.Contig1_ES:819-2198(-)	3	PREDICTED: neutral and basic amino acid transport protein rBAT-like [Habropoda laboriosa] >KOC61981.1 Neutral and basic amino acid transport protein rBAT [Habropoda laboriosa]
Gene.1589::CL726.Contig1_ES::g.1589::m.1589 Gene.1589::CL726.Contig1_ES::g.1589 ORF type:complete len:460 (-) CL726.Contig1_ES:819-2198(-)	3	PREDICTED: 4F2 cell-surface antigen heavy chain-like isoform X3 [Hyalella azteca]
Gene.1589::CL726.Contig1_ES::g.1589::m.1589 Gene.1589::CL726.Contig1_ES::g.1589 ORF type:complete len:460 (-) CL726.Contig1_ES:819-2198(-)	3	PREDICTED: 4F2 cell-surface antigen heavy chain-like isoform X1 [Hyalella azteca]
Gene.1589::CL726.Contig1_ES::g.1589::m.1589 Gene.1589::CL726.Contig1_ES::g.1589 ORF type:complete len:460 (-) CL726.Contig1_ES:819-2198(-)	3	PREDICTED: 4F2 cell-surface antigen heavy chain-like isoform X2 [Hyalella azteca]
Gene.1527::CL695.Contig2_ES::g.1527::m.1527 Gene.1527::CL695.Contig2_ES::g.1527 ORF type:complete len:791 (-) CL695.Contig2_ES:1134-3506(-)	3	eukaryotic translation initiation factor 4 gamma 2-like [Parasteatoda tepidariorum] >XP_015903141.1 eukaryotic translation initiation factor 4 gamma 2-like [Parasteatoda tepidariorum] >XP_015903142.1 eukaryotic translation initiation factor 4 gamma 2-like [Parasteatoda tepidariorum]
Gene.1527::CL695.Contig2_ES::g.1527::m.1527 Gene.1527::CL695.Contig2_ES::g.1527 ORF type:complete len:791 (-) CL695.Contig2_ES:1134-3506(-)	3	eukaryotic translation initiation factor 4 gamma 2 [Zootermopsis nevadensis]
Gene.1527::CL695.Contig2_ES::g.1527::m.1527 Gene.1527::CL695.Contig2_ES::g.1527 ORF type:complete len:791 (-) CL695.Contig2_ES:1134-3506(-)	3	eukaryotic translation initiation factor 4 gamma 2-like isoform X3 [Limulus polyphemus]
Gene.1527::CL695.Contig2_ES::g.1527::m.1527 Gene.1527::CL695.Contig2_ES::g.1527 ORF type:complete len:791 (-) CL695.Contig2_ES:1134-3506(-)	3	eukaryotic translation initiation factor 4 gamma 2-like isoform X2 [Limulus polyphemus]
Gene.1527::CL695.Contig2_ES::g.1527::m.1527 Gene.1527::CL695.Contig2_ES::g.1527 ORF type:complete len:791 (-) CL695.Contig2_ES:1134-3506(-)	3	Eukaryotic translation initiation factor 4 gamma, partial [Procambarus clarkii]
Gene.1525::CL695.Contig1_ES::g.1525::m.1525 Gene.1525::CL695.Contig1_ES::g.1525 ORF type:complete len:891 (-) CL695.Contig1_ES:1134-3806(-)	3	hypothetical protein BRAFLDRAFT_122212 [Branchiostoma floridae] >EEN53528.1 hypothetical protein BRAFLDRAFT_122212 [Branchiostoma floridae]
Gene.1525::CL695.Contig1_ES::g.1525::m.1525 Gene.1525::CL695.Contig1_ES::g.1525 ORF type:complete len:891 (-) CL695.Contig1_ES:1134-3806(-)	3	PREDICTED: eukaryotic translation initiation factor 4 gamma 2 isoform X1 [Fopius arisanus]
Gene.1525::CL695.Contig1_ES::g.1525::m.1525 Gene.1525::CL695.Contig1_ES::g.1525 ORF type:complete len:891 (-) CL695.Contig1_ES:1134-3806(-)	3	PREDICTED: eukaryotic translation initiation factor 4 gamma 2 isoform X1 [Diachasma alloeum] >XP_015111516.1 PREDICTED: eukaryotic translation initiation factor 4 gamma 2 isoform X1 [Diachasma alloeum]
Gene.1525::CL695.Contig1_ES::g.1525::m.1525 Gene.1525::CL695.Contig1_ES::g.1525 ORF type:complete len:891 (-) CL695.Contig1_ES:1134-3806(-)	3	Eukaryotic translation initiation factor 4 gamma, partial [Procambarus clarkii]
Gene.1525::CL695.Contig1_ES::g.1525::m.1525 Gene.1525::CL695.Contig1_ES::g.1525 ORF type:complete len:891 (-) CL695.Contig1_ES:1134-3806(-)	3	PREDICTED: eukaryotic translation initiation factor 4 gamma 2 isoform X1 [Cephus cinctus] >XP_015588283.1 PREDICTED: eukaryotic translation initiation factor 4 gamma 2 isoform X1 [Cephus cinctus] >XP_015588284.1 PREDICTED: eukaryotic translation initiation factor 4 gamma 2 isoform X1 [Cephus cinctus]
Gene.1518::CL692.Contig1_ES::g.1518::m.1518 Gene.1518::CL692.Contig1_ES::g.1518 ORF type:complete len:235 (+) CL692.Contig1_ES:58-762(+)	3
Gene.1468::CL668.Contig5_ES::g.1468::m.1468 Gene.1468::CL668.Contig5_ES::g.1468 ORF type:5prime_partial len:351 (-) CL668.Contig5_ES:183-1235(-)	3
Gene.1432::CL651.Contig1_ES::g.1432::m.1432 Gene.1432::CL651.Contig1_ES::g.1432 ORF type:5prime_partial len:548 (-) CL651.Contig1_ES:541-2184(-)	3	protein ST7 homolog isoform X1 [Nilaparvata lugens]
Gene.1432::CL651.Contig1_ES::g.1432::m.1432 Gene.1432::CL651.Contig1_ES::g.1432 ORF type:5prime_partial len:548 (-) CL651.Contig1_ES:541-2184(-)	3	PREDICTED: protein ST7 homolog [Hyalella azteca]
Gene.1432::CL651.Contig1_ES::g.1432::m.1432 Gene.1432::CL651.Contig1_ES::g.1432 ORF type:5prime_partial len:548 (-) CL651.Contig1_ES:541-2184(-)	3	suppressor of tumorigenicity 7 protein homolog isoform X4 [Mizuhopecten yessoensis] >OWF55732.1 Suppressor of tumorigenicity 7 protein-like [Mizuhopecten yessoensis]
Gene.1432::CL651.Contig1_ES::g.1432::m.1432 Gene.1432::CL651.Contig1_ES::g.1432 ORF type:5prime_partial len:548 (-) CL651.Contig1_ES:541-2184(-)	3	protein ST7 homolog isoform X2 [Nilaparvata lugens]
Gene.1432::CL651.Contig1_ES::g.1432::m.1432 Gene.1432::CL651.Contig1_ES::g.1432 ORF type:5prime_partial len:548 (-) CL651.Contig1_ES:541-2184(-)	3	protein ST7 homolog isoform X1 [Zootermopsis nevadensis] >KDR15604.1 ST7-like protein [Zootermopsis nevadensis]
Gene.1281::CL567.Contig1_ES::g.1281::m.1281 Gene.1281::CL567.Contig1_ES::g.1281 ORF type:complete len:761 (-) CL567.Contig1_ES:317-2599(-)	3
Gene.1274::CL560.Contig2_ES::g.1274::m.1274 Gene.1274::CL560.Contig2_ES::g.1274 ORF type:5prime_partial len:325 (+) CL560.Contig2_ES:1-975(+)	3	RACK 1 [Pacifastacus leniusculus]
Gene.1274::CL560.Contig2_ES::g.1274::m.1274 Gene.1274::CL560.Contig2_ES::g.1274 ORF type:5prime_partial len:325 (+) CL560.Contig2_ES:1-975(+)	3	receptor for activated protein kinase c1 [Penaeus monodon] >AHF21001.1 activated C kinase 1 receptor [Marsupenaeus japonicus]
Gene.1274::CL560.Contig2_ES::g.1274::m.1274 Gene.1274::CL560.Contig2_ES::g.1274 ORF type:5prime_partial len:325 (+) CL560.Contig2_ES:1-975(+)	3	receptor for activated protein kinase C [Eriocheir sinensis]
Gene.1274::CL560.Contig2_ES::g.1274::m.1274 Gene.1274::CL560.Contig2_ES::g.1274 ORF type:5prime_partial len:325 (+) CL560.Contig2_ES:1-975(+)	3	activated protein kinase C receptor, partial [Litopenaeus vannamei]
Gene.1274::CL560.Contig2_ES::g.1274::m.1274 Gene.1274::CL560.Contig2_ES::g.1274 ORF type:5prime_partial len:325 (+) CL560.Contig2_ES:1-975(+)	3	receptor for activated protein kinase C1 [Scylla paramamosain]
Gene.1240::CL542.Contig2_ES::g.1240::m.1240 Gene.1240::CL542.Contig2_ES::g.1240 ORF type:complete len:511 (-) CL542.Contig2_ES:461-1993(-)	3	PREDICTED: putative aminopeptidase W07G4.4 [Crassostrea gigas] >EKC23074.1 Putative aminopeptidase W07G4.4 [Crassostrea gigas]
Gene.1240::CL542.Contig2_ES::g.1240::m.1240 Gene.1240::CL542.Contig2_ES::g.1240 ORF type:complete len:511 (-) CL542.Contig2_ES:461-1993(-)	3	putative aminopeptidase W07G4.4 [Crassostrea virginica]
Gene.1240::CL542.Contig2_ES::g.1240::m.1240 Gene.1240::CL542.Contig2_ES::g.1240 ORF type:complete len:511 (-) CL542.Contig2_ES:461-1993(-)	3	PREDICTED: putative aminopeptidase W07G4.4 [Lingula anatina]
Gene.1240::CL542.Contig2_ES::g.1240::m.1240 Gene.1240::CL542.Contig2_ES::g.1240 ORF type:complete len:511 (-) CL542.Contig2_ES:461-1993(-)	3	PREDICTED: putative aminopeptidase W07G4.4 [Latimeria chalumnae]
Gene.1240::CL542.Contig2_ES::g.1240::m.1240 Gene.1240::CL542.Contig2_ES::g.1240 ORF type:complete len:511 (-) CL542.Contig2_ES:461-1993(-)	3	hypothetical protein DAPPUDRAFT_301437 [Daphnia pulex]
Gene.1239::CL542.Contig1_ES::g.1239::m.1239 Gene.1239::CL542.Contig1_ES::g.1239 ORF type:complete len:511 (-) CL542.Contig1_ES:490-2022(-)	3	putative aminopeptidase W07G4.4 [Crassostrea virginica]
Gene.1239::CL542.Contig1_ES::g.1239::m.1239 Gene.1239::CL542.Contig1_ES::g.1239 ORF type:complete len:511 (-) CL542.Contig1_ES:490-2022(-)	3	hypothetical protein DAPPUDRAFT_301437 [Daphnia pulex]
Gene.1239::CL542.Contig1_ES::g.1239::m.1239 Gene.1239::CL542.Contig1_ES::g.1239 ORF type:complete len:511 (-) CL542.Contig1_ES:490-2022(-)	3	PREDICTED: putative aminopeptidase W07G4.4 [Crassostrea gigas] >EKC23074.1 Putative aminopeptidase W07G4.4 [Crassostrea gigas]
Gene.1239::CL542.Contig1_ES::g.1239::m.1239 Gene.1239::CL542.Contig1_ES::g.1239 ORF type:complete len:511 (-) CL542.Contig1_ES:490-2022(-)	3	PREDICTED: putative aminopeptidase W07G4.4 [Lingula anatina]
Gene.1239::CL542.Contig1_ES::g.1239::m.1239 Gene.1239::CL542.Contig1_ES::g.1239 ORF type:complete len:511 (-) CL542.Contig1_ES:490-2022(-)	3	PREDICTED: putative aminopeptidase W07G4.4 [Latimeria chalumnae]
Gene.1167::CL504.Contig2_ES::g.1167::m.1167 Gene.1167::CL504.Contig2_ES::g.1167 ORF type:5prime_partial len:500 (+) CL504.Contig2_ES:1-1500(+)	3	PREDICTED: serrate RNA effector molecule homolog isoform X2 [Hyalella azteca]
Gene.1167::CL504.Contig2_ES::g.1167::m.1167 Gene.1167::CL504.Contig2_ES::g.1167 ORF type:5prime_partial len:500 (+) CL504.Contig2_ES:1-1500(+)	3	arsenite-resistance protein 2-like protein [Litopenaeus vannamei]
Gene.1167::CL504.Contig2_ES::g.1167::m.1167 Gene.1167::CL504.Contig2_ES::g.1167 ORF type:5prime_partial len:500 (+) CL504.Contig2_ES:1-1500(+)	3	PREDICTED: serrate RNA effector molecule homolog isoform X3 [Hyalella azteca]
Gene.1167::CL504.Contig2_ES::g.1167::m.1167 Gene.1167::CL504.Contig2_ES::g.1167 ORF type:5prime_partial len:500 (+) CL504.Contig2_ES:1-1500(+)	3	PREDICTED: serrate RNA effector molecule homolog isoform X1 [Hyalella azteca]
Gene.1167::CL504.Contig2_ES::g.1167::m.1167 Gene.1167::CL504.Contig2_ES::g.1167 ORF type:5prime_partial len:500 (+) CL504.Contig2_ES:1-1500(+)	3	Serrate RNA effector molecule [Daphnia magna]
Gene.1166::CL504.Contig1_ES::g.1166::m.1166 Gene.1166::CL504.Contig1_ES::g.1166 ORF type:5prime_partial len:490 (+) CL504.Contig1_ES:1-1470(+)	3	arsenite-resistance protein 2-like protein [Litopenaeus vannamei]
Gene.1166::CL504.Contig1_ES::g.1166::m.1166 Gene.1166::CL504.Contig1_ES::g.1166 ORF type:5prime_partial len:490 (+) CL504.Contig1_ES:1-1470(+)	3	PREDICTED: serrate RNA effector molecule homolog isoform X2 [Hyalella azteca]
Gene.1166::CL504.Contig1_ES::g.1166::m.1166 Gene.1166::CL504.Contig1_ES::g.1166 ORF type:5prime_partial len:490 (+) CL504.Contig1_ES:1-1470(+)	3	PREDICTED: serrate RNA effector molecule homolog isoform X1 [Hyalella azteca]
Gene.1166::CL504.Contig1_ES::g.1166::m.1166 Gene.1166::CL504.Contig1_ES::g.1166 ORF type:5prime_partial len:490 (+) CL504.Contig1_ES:1-1470(+)	3	PREDICTED: serrate RNA effector molecule homolog isoform X3 [Hyalella azteca]
Gene.1166::CL504.Contig1_ES::g.1166::m.1166 Gene.1166::CL504.Contig1_ES::g.1166 ORF type:5prime_partial len:490 (+) CL504.Contig1_ES:1-1470(+)	3	serrate RNA effector molecule homolog [Zootermopsis nevadensis] >KDR21974.1 Serrate RNA effector molecule-like protein [Zootermopsis nevadensis]
Gene.987::CL412.Contig2_ES::g.987::m.987 Gene.987::CL412.Contig2_ES::g.987 ORF type:5prime_partial len:267 (+) CL412.Contig2_ES:3-803(+)	2	hypothetical protein DAPPUDRAFT_317306 [Daphnia pulex]
Gene.987::CL412.Contig2_ES::g.987::m.987 Gene.987::CL412.Contig2_ES::g.987 ORF type:5prime_partial len:267 (+) CL412.Contig2_ES:3-803(+)	2	uncharacterized protein Dana_GF12891 [Drosophila ananassae] >B3MCQ5.1 RecName: Full=Adenylate kinase; AltName: Full=ATP-AMP transphosphorylase; AltName: Full=ATP:AMP phosphotransferase; AltName: Full=Adenylate kinase cytosolic and mitochondrial; AltName: Full=Adenylate monophosphate kinase >EDV36289.1 uncharacterized protein Dana_GF12891 [Drosophila ananassae]
Gene.987::CL412.Contig2_ES::g.987::m.987 Gene.987::CL412.Contig2_ES::g.987 ORF type:5prime_partial len:267 (+) CL412.Contig2_ES:3-803(+)	2	uncharacterized protein Dpse_GA16231 [Drosophila pseudoobscura pseudoobscura] >Q290A8.2 RecName: Full=Adenylate kinase; AltName: Full=ATP-AMP transphosphorylase; AltName: Full=ATP:AMP phosphotransferase; AltName: Full=Adenylate kinase cytosolic and mitochondrial; AltName: Full=Adenylate monophosphate kinase >EAL25454.2 uncharacterized protein Dpse_GA16231 [Drosophila pseudoobscura pseudoobscura]
Gene.987::CL412.Contig2_ES::g.987::m.987 Gene.987::CL412.Contig2_ES::g.987 ORF type:5prime_partial len:267 (+) CL412.Contig2_ES:3-803(+)	2	PREDICTED: adenylate kinase [Drosophila bipectinata]
Gene.987::CL412.Contig2_ES::g.987::m.987 Gene.987::CL412.Contig2_ES::g.987 ORF type:5prime_partial len:267 (+) CL412.Contig2_ES:3-803(+)	2	hypothetical protein BRAFLDRAFT_115743 [Branchiostoma floridae] >EEN64661.1 hypothetical protein BRAFLDRAFT_115743 [Branchiostoma floridae]
Gene.986::CL412.Contig1_ES::g.986::m.986 Gene.986::CL412.Contig1_ES::g.986 ORF type:5prime_partial len:267 (+) CL412.Contig1_ES:3-803(+)	2	uncharacterized protein Dpse_GA16231 [Drosophila pseudoobscura pseudoobscura] >Q290A8.2 RecName: Full=Adenylate kinase; AltName: Full=ATP-AMP transphosphorylase; AltName: Full=ATP:AMP phosphotransferase; AltName: Full=Adenylate kinase cytosolic and mitochondrial; AltName: Full=Adenylate monophosphate kinase >EAL25454.2 uncharacterized protein Dpse_GA16231 [Drosophila pseudoobscura pseudoobscura]
Gene.986::CL412.Contig1_ES::g.986::m.986 Gene.986::CL412.Contig1_ES::g.986 ORF type:5prime_partial len:267 (+) CL412.Contig1_ES:3-803(+)	2	hypothetical protein BRAFLDRAFT_115743 [Branchiostoma floridae] >EEN64661.1 hypothetical protein BRAFLDRAFT_115743 [Branchiostoma floridae]
Gene.986::CL412.Contig1_ES::g.986::m.986 Gene.986::CL412.Contig1_ES::g.986 ORF type:5prime_partial len:267 (+) CL412.Contig1_ES:3-803(+)	2	PREDICTED: adenylate kinase [Drosophila bipectinata]
Gene.986::CL412.Contig1_ES::g.986::m.986 Gene.986::CL412.Contig1_ES::g.986 ORF type:5prime_partial len:267 (+) CL412.Contig1_ES:3-803(+)	2	uncharacterized protein Dana_GF12891 [Drosophila ananassae] >B3MCQ5.1 RecName: Full=Adenylate kinase; AltName: Full=ATP-AMP transphosphorylase; AltName: Full=ATP:AMP phosphotransferase; AltName: Full=Adenylate kinase cytosolic and mitochondrial; AltName: Full=Adenylate monophosphate kinase >EDV36289.1 uncharacterized protein Dana_GF12891 [Drosophila ananassae]
Gene.986::CL412.Contig1_ES::g.986::m.986 Gene.986::CL412.Contig1_ES::g.986 ORF type:5prime_partial len:267 (+) CL412.Contig1_ES:3-803(+)	2	hypothetical protein DAPPUDRAFT_317306 [Daphnia pulex]
Gene.973::CL404.Contig2_ES::g.973::m.973 Gene.973::CL404.Contig2_ES::g.973 ORF type:5prime_partial len:597 (+) CL404.Contig2_ES:3-1793(+)	2	PREDICTED: guanine nucleotide-binding protein-like 3 homolog [Crassostrea gigas]
Gene.973::CL404.Contig2_ES::g.973::m.973 Gene.973::CL404.Contig2_ES::g.973 ORF type:5prime_partial len:597 (+) CL404.Contig2_ES:3-1793(+)	2	guanine nucleotide-binding protein-like 3 homolog [Crassostrea virginica]
Gene.973::CL404.Contig2_ES::g.973::m.973 Gene.973::CL404.Contig2_ES::g.973 ORF type:5prime_partial len:597 (+) CL404.Contig2_ES:3-1793(+)	2	guanine nucleotide-binding protein-like 3 homolog isoform X2 [Limulus polyphemus]
Gene.973::CL404.Contig2_ES::g.973::m.973 Gene.973::CL404.Contig2_ES::g.973 ORF type:5prime_partial len:597 (+) CL404.Contig2_ES:3-1793(+)	2	guanine nucleotide-binding protein-like 3 homolog [Crassostrea virginica]
Gene.973::CL404.Contig2_ES::g.973::m.973 Gene.973::CL404.Contig2_ES::g.973 ORF type:5prime_partial len:597 (+) CL404.Contig2_ES:3-1793(+)	2	PREDICTED: guanine nucleotide-binding protein-like 3 homolog [Lingula anatina]
Gene.972::CL404.Contig1_ES::g.972::m.972 Gene.972::CL404.Contig1_ES::g.972 ORF type:5prime_partial len:597 (+) CL404.Contig1_ES:3-1793(+)	2	guanine nucleotide-binding protein-like 3 homolog isoform X2 [Limulus polyphemus]
Gene.972::CL404.Contig1_ES::g.972::m.972 Gene.972::CL404.Contig1_ES::g.972 ORF type:5prime_partial len:597 (+) CL404.Contig1_ES:3-1793(+)	2	PREDICTED: guanine nucleotide-binding protein-like 3 homolog [Lingula anatina]
Gene.972::CL404.Contig1_ES::g.972::m.972 Gene.972::CL404.Contig1_ES::g.972 ORF type:5prime_partial len:597 (+) CL404.Contig1_ES:3-1793(+)	2	PREDICTED: guanine nucleotide-binding protein-like 3 homolog [Crassostrea gigas]
Gene.972::CL404.Contig1_ES::g.972::m.972 Gene.972::CL404.Contig1_ES::g.972 ORF type:5prime_partial len:597 (+) CL404.Contig1_ES:3-1793(+)	2	guanine nucleotide-binding protein-like 3 homolog [Crassostrea virginica]
Gene.972::CL404.Contig1_ES::g.972::m.972 Gene.972::CL404.Contig1_ES::g.972 ORF type:5prime_partial len:597 (+) CL404.Contig1_ES:3-1793(+)	2	guanine nucleotide-binding protein-like 3 homolog [Crassostrea virginica]
Gene.959::CL397.Contig2_ES::g.959::m.959 Gene.959::CL397.Contig2_ES::g.959 ORF type:5prime_partial len:274 (-) CL397.Contig2_ES:342-1163(-)	2	PREDICTED: zinc finger protein 62-like [Priapulus caudatus]
Gene.959::CL397.Contig2_ES::g.959::m.959 Gene.959::CL397.Contig2_ES::g.959 ORF type:5prime_partial len:274 (-) CL397.Contig2_ES:342-1163(-)	2	PREDICTED: zinc finger protein 37-like isoform X1 [Hydra vulgaris]
Gene.959::CL397.Contig2_ES::g.959::m.959 Gene.959::CL397.Contig2_ES::g.959 ORF type:5prime_partial len:274 (-) CL397.Contig2_ES:342-1163(-)	2	PREDICTED: LOW QUALITY PROTEIN: uncharacterized protein LOC101846254 [Aplysia californica]
Gene.959::CL397.Contig2_ES::g.959::m.959 Gene.959::CL397.Contig2_ES::g.959 ORF type:5prime_partial len:274 (-) CL397.Contig2_ES:342-1163(-)	2	PREDICTED: zinc finger protein 678 isoform X1 [Acyrthosiphon pisum] >XP_008186034.1 PREDICTED: zinc finger protein 678 isoform X1 [Acyrthosiphon pisum] >XP_008186035.1 PREDICTED: zinc finger protein 678 isoform X1 [Acyrthosiphon pisum] >XP_008186036.1 PREDICTED: zinc finger protein 678 isoform X1 [Acyrthosiphon pisum] >XP_016662341.1 PREDICTED: zinc finger protein 678 isoform X1 [Acyrthosiphon pi…
Gene.959::CL397.Contig2_ES::g.959::m.959 Gene.959::CL397.Contig2_ES::g.959 ORF type:5prime_partial len:274 (-) CL397.Contig2_ES:342-1163(-)	2	zinc finger protein 100-like [Myzus persicae] >XP_022169180.1 zinc finger protein 100-like [Myzus persicae] >XP_022169181.1 zinc finger protein 100-like [Myzus persicae] >XP_022169182.1 zinc finger protein 100-like [Myzus persicae]
Gene.921::CL371.Contig1_ES::g.921::m.921 Gene.921::CL371.Contig1_ES::g.921 ORF type:3prime_partial len:279 (-) CL371.Contig1_ES:2-835(-)	2	myosin heavy chain type 1 [Penaeus monodon]
Gene.921::CL371.Contig1_ES::g.921::m.921 Gene.921::CL371.Contig1_ES::g.921 ORF type:3prime_partial len:279 (-) CL371.Contig1_ES:2-835(-)	2	myosin heavy chain type b [Marsupenaeus japonicus]
Gene.921::CL371.Contig1_ES::g.921::m.921 Gene.921::CL371.Contig1_ES::g.921 ORF type:3prime_partial len:279 (-) CL371.Contig1_ES:2-835(-)	2	myosin heavy chain type a [Marsupenaeus japonicus]
Gene.921::CL371.Contig1_ES::g.921::m.921 Gene.921::CL371.Contig1_ES::g.921 ORF type:3prime_partial len:279 (-) CL371.Contig1_ES:2-835(-)	2	myosin heavy chain type 2 [Penaeus monodon]
Gene.921::CL371.Contig1_ES::g.921::m.921 Gene.921::CL371.Contig1_ES::g.921 ORF type:3prime_partial len:279 (-) CL371.Contig1_ES:2-835(-)	2	myosin heavy chain type 2 [Litopenaeus vannamei]
Gene.910::CL367.Contig2_ES::g.910::m.910 Gene.910::CL367.Contig2_ES::g.910 ORF type:complete len:243 (-) CL367.Contig2_ES:324-1052(-)	2	yrdC domain-containing protein, mitochondrial [Parasteatoda tepidariorum]
Gene.910::CL367.Contig2_ES::g.910::m.910 Gene.910::CL367.Contig2_ES::g.910 ORF type:complete len:243 (-) CL367.Contig2_ES:324-1052(-)	2	PREDICTED: yrdC domain-containing protein, mitochondrial-like [Lingula anatina]
Gene.910::CL367.Contig2_ES::g.910::m.910 Gene.910::CL367.Contig2_ES::g.910 ORF type:complete len:243 (-) CL367.Contig2_ES:324-1052(-)	2	yrdC domain-containing protein, mitochondrial-like [Orbicella faveolata]
Gene.910::CL367.Contig2_ES::g.910::m.910 Gene.910::CL367.Contig2_ES::g.910 ORF type:complete len:243 (-) CL367.Contig2_ES:324-1052(-)	2	yrdC domain-containing protein, mitochondrial-like [Crassostrea virginica]
Gene.910::CL367.Contig2_ES::g.910::m.910 Gene.910::CL367.Contig2_ES::g.910 ORF type:complete len:243 (-) CL367.Contig2_ES:324-1052(-)	2	yrdC domain-containing protein, mitochondrial-like [Crassostrea virginica]
Gene.909::CL367.Contig1_ES::g.909::m.909 Gene.909::CL367.Contig1_ES::g.909 ORF type:complete len:243 (-) CL367.Contig1_ES:369-1097(-)	2	yrdC domain-containing protein, mitochondrial-like [Crassostrea virginica]
Gene.909::CL367.Contig1_ES::g.909::m.909 Gene.909::CL367.Contig1_ES::g.909 ORF type:complete len:243 (-) CL367.Contig1_ES:369-1097(-)	2	yrdC domain-containing protein, mitochondrial-like [Orbicella faveolata]
Gene.909::CL367.Contig1_ES::g.909::m.909 Gene.909::CL367.Contig1_ES::g.909 ORF type:complete len:243 (-) CL367.Contig1_ES:369-1097(-)	2	yrdC domain-containing protein, mitochondrial [Parasteatoda tepidariorum]
Gene.909::CL367.Contig1_ES::g.909::m.909 Gene.909::CL367.Contig1_ES::g.909 ORF type:complete len:243 (-) CL367.Contig1_ES:369-1097(-)	2	PREDICTED: yrdC domain-containing protein, mitochondrial-like [Lingula anatina]
Gene.909::CL367.Contig1_ES::g.909::m.909 Gene.909::CL367.Contig1_ES::g.909 ORF type:complete len:243 (-) CL367.Contig1_ES:369-1097(-)	2	yrdC domain-containing protein, mitochondrial-like [Crassostrea virginica]
Gene.887::CL359.Contig2_ES::g.887::m.887 Gene.887::CL359.Contig2_ES::g.887 ORF type:3prime_partial len:402 (-) CL359.Contig2_ES:3-1205(-)	2	PREDICTED: MAP kinase-interacting serine/threonine-protein kinase 1 isoform X1 [Ceratina calcarata]
Gene.887::CL359.Contig2_ES::g.887::m.887 Gene.887::CL359.Contig2_ES::g.887 ORF type:3prime_partial len:402 (-) CL359.Contig2_ES:3-1205(-)	2	PREDICTED: MAP kinase-interacting serine/threonine-protein kinase 1 [Solenopsis invicta]
Gene.887::CL359.Contig2_ES::g.887::m.887 Gene.887::CL359.Contig2_ES::g.887 ORF type:3prime_partial len:402 (-) CL359.Contig2_ES:3-1205(-)	2	MAP kinase-interacting serine/threonine-protein kinase 1 [Daphnia magna]
Gene.887::CL359.Contig2_ES::g.887::m.887 Gene.887::CL359.Contig2_ES::g.887 ORF type:3prime_partial len:402 (-) CL359.Contig2_ES:3-1205(-)	2	hypothetical protein DAPPUDRAFT_306600 [Daphnia pulex]
Gene.887::CL359.Contig2_ES::g.887::m.887 Gene.887::CL359.Contig2_ES::g.887 ORF type:3prime_partial len:402 (-) CL359.Contig2_ES:3-1205(-)	2	MAP kinase-interacting serine/threonine-protein kinase 1-like [Pseudomyrmex gracilis]
Gene.886::CL359.Contig1_ES::g.886::m.886 Gene.886::CL359.Contig1_ES::g.886 ORF type:3prime_partial len:301 (-) CL359.Contig1_ES:3-902(-)	2	MAP kinase-interacting serine/threonine-protein kinase 1 isoform X5 [Zootermopsis nevadensis] >KDR19897.1 MAP kinase-interacting serine/threonine-protein kinase 1 [Zootermopsis nevadensis]
Gene.886::CL359.Contig1_ES::g.886::m.886 Gene.886::CL359.Contig1_ES::g.886 ORF type:3prime_partial len:301 (-) CL359.Contig1_ES:3-902(-)	2	MAP kinase-interacting serine/threonine-protein kinase 1 [Daphnia magna]
Gene.886::CL359.Contig1_ES::g.886::m.886 Gene.886::CL359.Contig1_ES::g.886 ORF type:3prime_partial len:301 (-) CL359.Contig1_ES:3-902(-)	2	PREDICTED: MAP kinase-interacting serine/threonine-protein kinase 1 isoform X1 [Ceratina calcarata]
Gene.886::CL359.Contig1_ES::g.886::m.886 Gene.886::CL359.Contig1_ES::g.886 ORF type:3prime_partial len:301 (-) CL359.Contig1_ES:3-902(-)	2	PREDICTED: MAP kinase-interacting serine/threonine-protein kinase 1 isoform X2 [Ceratina calcarata]
Gene.886::CL359.Contig1_ES::g.886::m.886 Gene.886::CL359.Contig1_ES::g.886 ORF type:3prime_partial len:301 (-) CL359.Contig1_ES:3-902(-)	2	hypothetical protein DAPPUDRAFT_306600 [Daphnia pulex]
Gene.842::CL335.Contig2_ES::g.842::m.842 Gene.842::CL335.Contig2_ES::g.842 ORF type:complete len:404 (+) CL335.Contig2_ES:247-1458(+)	2	PREDICTED: polymerase delta-interacting protein 3-like [Saccoglossus kowalevskii]
Gene.842::CL335.Contig2_ES::g.842::m.842 Gene.842::CL335.Contig2_ES::g.842 ORF type:complete len:404 (+) CL335.Contig2_ES:247-1458(+)	2	PREDICTED: mediator of RNA polymerase II transcription subunit 15-like isoform X1 [Hyalella azteca]
Gene.842::CL335.Contig2_ES::g.842::m.842 Gene.842::CL335.Contig2_ES::g.842 ORF type:complete len:404 (+) CL335.Contig2_ES:247-1458(+)	2	PREDICTED: mediator of RNA polymerase II transcription subunit 15-like isoform X2 [Hyalella azteca]
Gene.842::CL335.Contig2_ES::g.842::m.842 Gene.842::CL335.Contig2_ES::g.842 ORF type:complete len:404 (+) CL335.Contig2_ES:247-1458(+)	2	PREDICTED: polymerase delta-interacting protein 3-like [Agrilus planipennis]
Gene.842::CL335.Contig2_ES::g.842::m.842 Gene.842::CL335.Contig2_ES::g.842 ORF type:complete len:404 (+) CL335.Contig2_ES:247-1458(+)	2	polymerase Delta-interacting protein [Daphnia magna]
Gene.841::CL335.Contig1_ES::g.841::m.841 Gene.841::CL335.Contig1_ES::g.841 ORF type:complete len:402 (+) CL335.Contig1_ES:247-1452(+)	2	PREDICTED: mediator of RNA polymerase II transcription subunit 15-like isoform X2 [Hyalella azteca]
Gene.841::CL335.Contig1_ES::g.841::m.841 Gene.841::CL335.Contig1_ES::g.841 ORF type:complete len:402 (+) CL335.Contig1_ES:247-1452(+)	2	PREDICTED: mediator of RNA polymerase II transcription subunit 15-like isoform X1 [Hyalella azteca]
Gene.841::CL335.Contig1_ES::g.841::m.841 Gene.841::CL335.Contig1_ES::g.841 ORF type:complete len:402 (+) CL335.Contig1_ES:247-1452(+)	2	PREDICTED: polymerase delta-interacting protein 3-like [Agrilus planipennis]
Gene.841::CL335.Contig1_ES::g.841::m.841 Gene.841::CL335.Contig1_ES::g.841 ORF type:complete len:402 (+) CL335.Contig1_ES:247-1452(+)	2	PREDICTED: polymerase delta-interacting protein 3-like [Saccoglossus kowalevskii]
Gene.841::CL335.Contig1_ES::g.841::m.841 Gene.841::CL335.Contig1_ES::g.841 ORF type:complete len:402 (+) CL335.Contig1_ES:247-1452(+)	2	polymerase Delta-interacting protein [Daphnia magna]
Gene.8410::Unigene14885_ES::g.8410::m.8410 Gene.8410::Unigene14885_ES::g.8410 ORF type:internal len:152 (-) Unigene14885_ES:1-453(-)	2	PREDICTED: inosine triphosphate pyrophosphatase [Scleropages formosus]
Gene.8410::Unigene14885_ES::g.8410::m.8410 Gene.8410::Unigene14885_ES::g.8410 ORF type:internal len:152 (-) Unigene14885_ES:1-453(-)	2	PREDICTED: inosine triphosphate pyrophosphatase isoform X1 [Nanorana parkeri]
Gene.8410::Unigene14885_ES::g.8410::m.8410 Gene.8410::Unigene14885_ES::g.8410 ORF type:internal len:152 (-) Unigene14885_ES:1-453(-)	2	PREDICTED: inosine triphosphate pyrophosphatase [Python bivittatus]
Gene.8410::Unigene14885_ES::g.8410::m.8410 Gene.8410::Unigene14885_ES::g.8410 ORF type:internal len:152 (-) Unigene14885_ES:1-453(-)	2	inosine triphosphate pyrophosphatase [Xenopus laevis] >Q2NLA8.1 RecName: Full=Inosine triphosphate pyrophosphatase; Short=ITPase; Short=Inosine triphosphatase; AltName: Full=Non-canonical purine NTP pyrophosphatase; AltName: Full=Non-standard purine NTP pyrophosphatase; AltName: Full=Nucleoside-triphosphate diphosphatase; AltName: Full=Nucleoside-triphosphate pyrophosphatase; Short=NTPase >AAI107…
Gene.8410::Unigene14885_ES::g.8410::m.8410 Gene.8410::Unigene14885_ES::g.8410 ORF type:internal len:152 (-) Unigene14885_ES:1-453(-)	2	PREDICTED: inosine triphosphate pyrophosphatase [Gekko japonicus]
Gene.8389::Unigene14813_ES::g.8389::m.8389 Gene.8389::Unigene14813_ES::g.8389 ORF type:5prime_partial len:566 (-) Unigene14813_ES:3-1700(-)	2	PREDICTED: eukaryotic translation initiation factor 2D-like [Hyalella azteca]
Gene.8389::Unigene14813_ES::g.8389::m.8389 Gene.8389::Unigene14813_ES::g.8389 ORF type:5prime_partial len:566 (-) Unigene14813_ES:3-1700(-)	2	eukaryotic translation initiation factor 2D isoform X2 [Zootermopsis nevadensis]
Gene.8389::Unigene14813_ES::g.8389::m.8389 Gene.8389::Unigene14813_ES::g.8389 ORF type:5prime_partial len:566 (-) Unigene14813_ES:3-1700(-)	2	eukaryotic translation initiation factor 2D isoform X1 [Zootermopsis nevadensis] >KDR15625.1 Ligatin [Zootermopsis nevadensis]
Gene.8389::Unigene14813_ES::g.8389::m.8389 Gene.8389::Unigene14813_ES::g.8389 ORF type:5prime_partial len:566 (-) Unigene14813_ES:3-1700(-)	2	eukaryotic translation initiation factor 2D-like [Crassostrea virginica]
Gene.8389::Unigene14813_ES::g.8389::m.8389 Gene.8389::Unigene14813_ES::g.8389 ORF type:5prime_partial len:566 (-) Unigene14813_ES:3-1700(-)	2	eukaryotic translation initiation factor 2D-like [Crassostrea virginica]
Gene.8382::Unigene14798_ES::g.8382::m.8382 Gene.8382::Unigene14798_ES::g.8382 ORF type:5prime_partial len:354 (+) Unigene14798_ES:3-1064(+)	2	Nucleoporin Nup43 [Osmerus mordax]
Gene.8382::Unigene14798_ES::g.8382::m.8382 Gene.8382::Unigene14798_ES::g.8382 ORF type:5prime_partial len:354 (+) Unigene14798_ES:3-1064(+)	2	PREDICTED: nucleoporin Nup43 [Pygocentrus nattereri]
Gene.8382::Unigene14798_ES::g.8382::m.8382 Gene.8382::Unigene14798_ES::g.8382 ORF type:5prime_partial len:354 (+) Unigene14798_ES:3-1064(+)	2	PREDICTED: nucleoporin Nup43-like [Hyalella azteca]
Gene.8382::Unigene14798_ES::g.8382::m.8382 Gene.8382::Unigene14798_ES::g.8382 ORF type:5prime_partial len:354 (+) Unigene14798_ES:3-1064(+)	2	nucleoporin Nup43-like isoform X1 [Limulus polyphemus] >XP_022245270.1 nucleoporin Nup43-like isoform X1 [Limulus polyphemus] >XP_022245271.1 nucleoporin Nup43-like isoform X1 [Limulus polyphemus] >XP_022245272.1 nucleoporin Nup43-like isoform X2 [Limulus polyphemus]
Gene.8382::Unigene14798_ES::g.8382::m.8382 Gene.8382::Unigene14798_ES::g.8382 ORF type:5prime_partial len:354 (+) Unigene14798_ES:3-1064(+)	2	PREDICTED: nucleoporin Nup43 [Astyanax mexicanus]
Gene.8353::Unigene14769_ES::g.8353::m.8353 Gene.8353::Unigene14769_ES::g.8353 ORF type:internal len:341 (-) Unigene14769_ES:1-1020(-)	2	Angiogenic factor with G patch and FHA domains 1-like Protein [Tribolium castaneum]
Gene.8353::Unigene14769_ES::g.8353::m.8353 Gene.8353::Unigene14769_ES::g.8353 ORF type:internal len:341 (-) Unigene14769_ES:1-1020(-)	2	Angiogenic factor with G patch and FHA domains 1-like Protein [Tribolium castaneum]
Gene.8353::Unigene14769_ES::g.8353::m.8353 Gene.8353::Unigene14769_ES::g.8353 ORF type:internal len:341 (-) Unigene14769_ES:1-1020(-)	2	PREDICTED: angiogenic factor with G patch and FHA domains 1 isoform X1 [Acromyrmex echinatior] >XP_011067124.1 PREDICTED: angiogenic factor with G patch and FHA domains 1 isoform X1 [Acromyrmex echinatior] >XP_011067125.1 PREDICTED: angiogenic factor with G patch and FHA domains 1 isoform X1 [Acromyrmex echinatior]
Gene.8353::Unigene14769_ES::g.8353::m.8353 Gene.8353::Unigene14769_ES::g.8353 ORF type:internal len:341 (-) Unigene14769_ES:1-1020(-)	2	PREDICTED: uncharacterized protein LOC662711 [Tribolium castaneum]
Gene.8353::Unigene14769_ES::g.8353::m.8353 Gene.8353::Unigene14769_ES::g.8353 ORF type:internal len:341 (-) Unigene14769_ES:1-1020(-)	2	PREDICTED: angiogenic factor with G patch and FHA domains 1 isoform X1 [Trachymyrmex zeteki]
Gene.8347::Unigene14761_ES::g.8347::m.8347 Gene.8347::Unigene14761_ES::g.8347 ORF type:internal len:485 (-) Unigene14761_ES:1-1452(-)	2	PREDICTED: H/ACA ribonucleoprotein complex subunit 4 [Drosophila biarmipes]
Gene.8347::Unigene14761_ES::g.8347::m.8347 Gene.8347::Unigene14761_ES::g.8347 ORF type:internal len:485 (-) Unigene14761_ES:1-1452(-)	2	PREDICTED: H/ACA ribonucleoprotein complex subunit 4 [Drosophila takahashii]
Gene.8347::Unigene14761_ES::g.8347::m.8347 Gene.8347::Unigene14761_ES::g.8347 ORF type:internal len:485 (-) Unigene14761_ES:1-1452(-)	2	PREDICTED: H/ACA ribonucleoprotein complex subunit 4 [Drosophila busckii] >ALC41870.1 Nop60B [Drosophila busckii]
Gene.8347::Unigene14761_ES::g.8347::m.8347 Gene.8347::Unigene14761_ES::g.8347 ORF type:internal len:485 (-) Unigene14761_ES:1-1452(-)	2	GH20974 [Drosophila grimshawi] >EDW00618.1 GH20974 [Drosophila grimshawi]
Gene.8347::Unigene14761_ES::g.8347::m.8347 Gene.8347::Unigene14761_ES::g.8347 ORF type:internal len:485 (-) Unigene14761_ES:1-1452(-)	2	minifly protein, putative [Pediculus humanus corporis] >EEB17419.1 minifly protein, putative [Pediculus humanus corporis]
Gene.8328::Unigene14733_ES::g.8328::m.8328 Gene.8328::Unigene14733_ES::g.8328 ORF type:5prime_partial len:484 (-) Unigene14733_ES:268-1719(-)	2	mitochondrial-processing peptidase subunit beta [Pieris rapae]
Gene.8328::Unigene14733_ES::g.8328::m.8328 Gene.8328::Unigene14733_ES::g.8328 ORF type:5prime_partial len:484 (-) Unigene14733_ES:268-1719(-)	2	mitochondrial-processing peptidase subunit beta-like [Limulus polyphemus]
Gene.8328::Unigene14733_ES::g.8328::m.8328 Gene.8328::Unigene14733_ES::g.8328 ORF type:5prime_partial len:484 (-) Unigene14733_ES:268-1719(-)	2	Mitochondrial-processing peptidase subunit beta [Daphnia magna]
Gene.8328::Unigene14733_ES::g.8328::m.8328 Gene.8328::Unigene14733_ES::g.8328 ORF type:5prime_partial len:484 (-) Unigene14733_ES:268-1719(-)	2	PREDICTED: mitochondrial-processing peptidase subunit beta [Plutella xylostella]
Gene.8328::Unigene14733_ES::g.8328::m.8328 Gene.8328::Unigene14733_ES::g.8328 ORF type:5prime_partial len:484 (-) Unigene14733_ES:268-1719(-)	2	PREDICTED: mitochondrial-processing peptidase subunit beta-like [Hyalella azteca]
Gene.831::CL332.Contig2_ES::g.831::m.831 Gene.831::CL332.Contig2_ES::g.831 ORF type:5prime_partial len:363 (+) CL332.Contig2_ES:3-1091(+)	2	PREDICTED: tyrosine-protein kinase BAZ1B-like [Biomphalaria glabrata]
Gene.831::CL332.Contig2_ES::g.831::m.831 Gene.831::CL332.Contig2_ES::g.831 ORF type:5prime_partial len:363 (+) CL332.Contig2_ES:3-1091(+)	2	PREDICTED: tyrosine-protein kinase BAZ1B-like [Aplysia californica]
Gene.831::CL332.Contig2_ES::g.831::m.831 Gene.831::CL332.Contig2_ES::g.831 ORF type:5prime_partial len:363 (+) CL332.Contig2_ES:3-1091(+)	2	hypothetical protein CAPTEDRAFT_216422 [Capitella teleta]
Gene.831::CL332.Contig2_ES::g.831::m.831 Gene.831::CL332.Contig2_ES::g.831 ORF type:5prime_partial len:363 (+) CL332.Contig2_ES:3-1091(+)	2	PREDICTED: tyrosine-protein kinase BAZ1B-like [Lingula anatina]
Gene.831::CL332.Contig2_ES::g.831::m.831 Gene.831::CL332.Contig2_ES::g.831 ORF type:5prime_partial len:363 (+) CL332.Contig2_ES:3-1091(+)	2	PREDICTED: tyrosine-protein kinase BAZ1B-like [Hyalella azteca]
Gene.8300::Unigene14696_ES::g.8300::m.8300 Gene.8300::Unigene14696_ES::g.8300 ORF type:complete len:285 (+) Unigene14696_ES:98-952(+)	2	28S ribosomal protein S15, mitochondrial [Zootermopsis nevadensis] >KDR19003.1 28S ribosomal protein S15, mitochondrial [Zootermopsis nevadensis]
Gene.8300::Unigene14696_ES::g.8300::m.8300 Gene.8300::Unigene14696_ES::g.8300 ORF type:complete len:285 (+) Unigene14696_ES:98-952(+)	2	AGAP005615-PA-like protein [Anopheles sinensis]
Gene.8300::Unigene14696_ES::g.8300::m.8300 Gene.8300::Unigene14696_ES::g.8300 ORF type:complete len:285 (+) Unigene14696_ES:98-952(+)	2	PREDICTED: 28S ribosomal protein S15, mitochondrial-like [Aethina tumida]
Gene.8300::Unigene14696_ES::g.8300::m.8300 Gene.8300::Unigene14696_ES::g.8300 ORF type:complete len:285 (+) Unigene14696_ES:98-952(+)	2	PREDICTED: 28S ribosomal protein S15, mitochondrial [Tribolium castaneum] >EFA03294.1 28S ribosomal protein S15, mitochondrial-like Protein [Tribolium castaneum]
Gene.8300::Unigene14696_ES::g.8300::m.8300 Gene.8300::Unigene14696_ES::g.8300 ORF type:complete len:285 (+) Unigene14696_ES:98-952(+)	2	PREDICTED: 28S ribosomal protein S15, mitochondrial-like [Aethina tumida]
Gene.829::CL332.Contig1_ES::g.829::m.829 Gene.829::CL332.Contig1_ES::g.829 ORF type:5prime_partial len:397 (+) CL332.Contig1_ES:3-1193(+)	2	tyrosine-protein kinase BAZ1B-like isoform X3 [Mizuhopecten yessoensis]
Gene.829::CL332.Contig1_ES::g.829::m.829 Gene.829::CL332.Contig1_ES::g.829 ORF type:5prime_partial len:397 (+) CL332.Contig1_ES:3-1193(+)	2	tyrosine-protein kinase BAZ1B-like isoform X2 [Mizuhopecten yessoensis]
Gene.829::CL332.Contig1_ES::g.829::m.829 Gene.829::CL332.Contig1_ES::g.829 ORF type:5prime_partial len:397 (+) CL332.Contig1_ES:3-1193(+)	2	PREDICTED: tyrosine-protein kinase BAZ1B-like [Hyalella azteca]
Gene.829::CL332.Contig1_ES::g.829::m.829 Gene.829::CL332.Contig1_ES::g.829 ORF type:5prime_partial len:397 (+) CL332.Contig1_ES:3-1193(+)	2	PREDICTED: tyrosine-protein kinase BAZ1B-like [Saccoglossus kowalevskii]
Gene.829::CL332.Contig1_ES::g.829::m.829 Gene.829::CL332.Contig1_ES::g.829 ORF type:5prime_partial len:397 (+) CL332.Contig1_ES:3-1193(+)	2	hypothetical protein CAPTEDRAFT_216422 [Capitella teleta]
Gene.8200::Unigene14378_ES::g.8200::m.8200 Gene.8200::Unigene14378_ES::g.8200 ORF type:5prime_partial len:388 (+) Unigene14378_ES:3-1166(+)	2	PREDICTED: mRNA cap guanine-N7 methyltransferase-like [Hyalella azteca]
Gene.8200::Unigene14378_ES::g.8200::m.8200 Gene.8200::Unigene14378_ES::g.8200 ORF type:5prime_partial len:388 (+) Unigene14378_ES:3-1166(+)	2	mRNA cap guanine-N7 methyltransferase isoform X1 [Zootermopsis nevadensis] >KDR24008.1 mRNA cap guanine-N7 methyltransferase [Zootermopsis nevadensis]
Gene.8200::Unigene14378_ES::g.8200::m.8200 Gene.8200::Unigene14378_ES::g.8200 ORF type:5prime_partial len:388 (+) Unigene14378_ES:3-1166(+)	2	mRNA cap guanine-N7 methyltransferase isoform X2 [Pseudomyrmex gracilis]
Gene.8200::Unigene14378_ES::g.8200::m.8200 Gene.8200::Unigene14378_ES::g.8200 ORF type:5prime_partial len:388 (+) Unigene14378_ES:3-1166(+)	2	PREDICTED: mRNA cap guanine-N7 methyltransferase isoform X1 [Cephus cinctus]
Gene.8200::Unigene14378_ES::g.8200::m.8200 Gene.8200::Unigene14378_ES::g.8200 ORF type:5prime_partial len:388 (+) Unigene14378_ES:3-1166(+)	2	mRNA cap guanine-N7 methyltransferase isoform X2 [Zootermopsis nevadensis]
Gene.8179::Unigene14272_ES::g.8179::m.8179 Gene.8179::Unigene14272_ES::g.8179 ORF type:internal len:475 (-) Unigene14272_ES:3-1424(-)	2
Gene.8174::Unigene14257_ES::g.8174::m.8174 Gene.8174::Unigene14257_ES::g.8174 ORF type:5prime_partial len:597 (+) Unigene14257_ES:1-1791(+)	2
Gene.8173::Unigene14255_ES::g.8173::m.8173 Gene.8173::Unigene14255_ES::g.8173 ORF type:3prime_partial len:338 (+) Unigene14255_ES:76-1086(+)	2	PREDICTED: anaphase-promoting complex subunit 5 [Amyelois transitella]
Gene.8173::Unigene14255_ES::g.8173::m.8173 Gene.8173::Unigene14255_ES::g.8173 ORF type:3prime_partial len:338 (+) Unigene14255_ES:76-1086(+)	2	PREDICTED: anaphase-promoting complex subunit 5-like [Hyalella azteca]
Gene.8173::Unigene14255_ES::g.8173::m.8173 Gene.8173::Unigene14255_ES::g.8173 ORF type:3prime_partial len:338 (+) Unigene14255_ES:76-1086(+)	2	PREDICTED: anaphase-promoting complex subunit 5 isoform X1 [Papilio xuthus]
Gene.8173::Unigene14255_ES::g.8173::m.8173 Gene.8173::Unigene14255_ES::g.8173 ORF type:3prime_partial len:338 (+) Unigene14255_ES:76-1086(+)	2	Anaphase-promoting complex subunit 5 [Papilio xuthus]
Gene.8173::Unigene14255_ES::g.8173::m.8173 Gene.8173::Unigene14255_ES::g.8173 ORF type:3prime_partial len:338 (+) Unigene14255_ES:76-1086(+)	2	LOW QUALITY PROTEIN: anaphase-promoting complex subunit 5 [Zootermopsis nevadensis]
Gene.8101::Unigene14030_ES::g.8101::m.8101 Gene.8101::Unigene14030_ES::g.8101 ORF type:internal len:369 (-) Unigene14030_ES:3-1106(-)	2	PREDICTED: tRNA (uracil(54)-C(5))-methyltransferase homolog [Gallus gallus]
Gene.8101::Unigene14030_ES::g.8101::m.8101 Gene.8101::Unigene14030_ES::g.8101 ORF type:internal len:369 (-) Unigene14030_ES:3-1106(-)	2	PREDICTED: tRNA (uracil(54)-C(5))-methyltransferase homolog isoform X4 [Meleagris gallopavo]
Gene.8101::Unigene14030_ES::g.8101::m.8101 Gene.8101::Unigene14030_ES::g.8101 ORF type:internal len:369 (-) Unigene14030_ES:3-1106(-)	2	PREDICTED: tRNA (uracil(54)-C(5))-methyltransferase homolog isoform X3 [Meleagris gallopavo]
Gene.8101::Unigene14030_ES::g.8101::m.8101 Gene.8101::Unigene14030_ES::g.8101 ORF type:internal len:369 (-) Unigene14030_ES:3-1106(-)	2	PREDICTED: tRNA (uracil(54)-C(5))-methyltransferase homolog isoform X2 [Coturnix japonica]
Gene.8101::Unigene14030_ES::g.8101::m.8101 Gene.8101::Unigene14030_ES::g.8101 ORF type:internal len:369 (-) Unigene14030_ES:3-1106(-)	2	tRNA (uracil(54)-C(5))-methyltransferase homolog [Numida meleagris]
Gene.8094::Unigene14025_ES::g.8094::m.8094 Gene.8094::Unigene14025_ES::g.8094 ORF type:internal len:1703 (+) Unigene14025_ES:3-5108(+)	2	hypothetical protein BRAFLDRAFT_204680 [Branchiostoma floridae] >EEN54323.1 hypothetical protein BRAFLDRAFT_204680, partial [Branchiostoma floridae]
Gene.8094::Unigene14025_ES::g.8094::m.8094 Gene.8094::Unigene14025_ES::g.8094 ORF type:internal len:1703 (+) Unigene14025_ES:3-5108(+)	2	DNA (cytosine-5)-methyltransferase 1-like [Crassostrea virginica]
Gene.8094::Unigene14025_ES::g.8094::m.8094 Gene.8094::Unigene14025_ES::g.8094 ORF type:internal len:1703 (+) Unigene14025_ES:3-5108(+)	2	DNA (cytosine-5-)-methyltransferase 1 [Procambarus fallax]
Gene.8094::Unigene14025_ES::g.8094::m.8094 Gene.8094::Unigene14025_ES::g.8094 ORF type:internal len:1703 (+) Unigene14025_ES:3-5108(+)	2	PREDICTED: DNA (cytosine-5)-methyltransferase 1-like [Branchiostoma belcheri]
Gene.8094::Unigene14025_ES::g.8094::m.8094 Gene.8094::Unigene14025_ES::g.8094 ORF type:internal len:1703 (+) Unigene14025_ES:3-5108(+)	2	PREDICTED: DNA (cytosine-5)-methyltransferase 1 isoform X2 [Aplysia californica]
Gene.8093::Unigene14023_ES::g.8093::m.8093 Gene.8093::Unigene14023_ES::g.8093 ORF type:5prime_partial len:1057 (+) Unigene14023_ES:2-3172(+)	2	PREDICTED: insulin-degrading enzyme-like [Hyalella azteca]
Gene.8093::Unigene14023_ES::g.8093::m.8093 Gene.8093::Unigene14023_ES::g.8093 ORF type:5prime_partial len:1057 (+) Unigene14023_ES:2-3172(+)	2	insulin-degrading enzyme isoform X2 [Zootermopsis nevadensis]
Gene.8093::Unigene14023_ES::g.8093::m.8093 Gene.8093::Unigene14023_ES::g.8093 ORF type:5prime_partial len:1057 (+) Unigene14023_ES:2-3172(+)	2	insulin-degrading enzyme isoform X1 [Zootermopsis nevadensis] >KDR15953.1 Insulin-degrading enzyme [Zootermopsis nevadensis]
Gene.8093::Unigene14023_ES::g.8093::m.8093 Gene.8093::Unigene14023_ES::g.8093 ORF type:5prime_partial len:1057 (+) Unigene14023_ES:2-3172(+)	2	PREDICTED: insulin-degrading enzyme-like [Lingula anatina]
Gene.8093::Unigene14023_ES::g.8093::m.8093 Gene.8093::Unigene14023_ES::g.8093 ORF type:5prime_partial len:1057 (+) Unigene14023_ES:2-3172(+)	2	PREDICTED: insulin-degrading enzyme-like [Priapulus caudatus]
Gene.8088::Unigene14019_ES::g.8088::m.8088 Gene.8088::Unigene14019_ES::g.8088 ORF type:complete len:477 (+) Unigene14019_ES:144-1574(+)	2	PREDICTED: LOW QUALITY PROTEIN: zinc finger protein 765-like [Callithrix jacchus]
Gene.8088::Unigene14019_ES::g.8088::m.8088 Gene.8088::Unigene14019_ES::g.8088 ORF type:complete len:477 (+) Unigene14019_ES:144-1574(+)	2	PREDICTED: zinc finger protein 239-like [Octopus bimaculoides]
Gene.8088::Unigene14019_ES::g.8088::m.8088 Gene.8088::Unigene14019_ES::g.8088 ORF type:complete len:477 (+) Unigene14019_ES:144-1574(+)	2	PREDICTED: zinc finger protein 420-like [Sorex araneus]
Gene.8088::Unigene14019_ES::g.8088::m.8088 Gene.8088::Unigene14019_ES::g.8088 ORF type:complete len:477 (+) Unigene14019_ES:144-1574(+)	2	hypothetical protein OCBIM_22015816mg, partial [Octopus bimaculoides]
Gene.8088::Unigene14019_ES::g.8088::m.8088 Gene.8088::Unigene14019_ES::g.8088 ORF type:complete len:477 (+) Unigene14019_ES:144-1574(+)	2	PREDICTED: LOW QUALITY PROTEIN: uncharacterized protein LOC107297320 [Protobothrops mucrosquamatus]
Gene.8082::Unigene14014_ES::g.8082::m.8082 Gene.8082::Unigene14014_ES::g.8082 ORF type:5prime_partial len:907 (-) Unigene14014_ES:290-3010(-)	2
Gene.8037::Unigene13966_ES::g.8037::m.8037 Gene.8037::Unigene13966_ES::g.8037 ORF type:5prime_partial len:936 (-) Unigene13966_ES:836-3643(-)	2	PREDICTED: nuclear pore complex protein Nup98-Nup96 isoform X2 [Ictalurus punctatus]
Gene.8037::Unigene13966_ES::g.8037::m.8037 Gene.8037::Unigene13966_ES::g.8037 ORF type:5prime_partial len:936 (-) Unigene13966_ES:836-3643(-)	2	PREDICTED: nuclear pore complex protein Nup98-Nup96-like [Lingula anatina]
Gene.8037::Unigene13966_ES::g.8037::m.8037 Gene.8037::Unigene13966_ES::g.8037 ORF type:5prime_partial len:936 (-) Unigene13966_ES:836-3643(-)	2	PREDICTED: nuclear pore complex protein Nup98-Nup96 isoform X3 [Ictalurus punctatus]
Gene.8037::Unigene13966_ES::g.8037::m.8037 Gene.8037::Unigene13966_ES::g.8037 ORF type:5prime_partial len:936 (-) Unigene13966_ES:836-3643(-)	2	PREDICTED: nuclear pore complex protein Nup98-Nup96 isoform X2 [Hippocampus comes]
Gene.8037::Unigene13966_ES::g.8037::m.8037 Gene.8037::Unigene13966_ES::g.8037 ORF type:5prime_partial len:936 (-) Unigene13966_ES:836-3643(-)	2	PREDICTED: nuclear pore complex protein Nup98-Nup96 isoform X4 [Hippocampus comes]
Gene.7998::Unigene13881_ES::g.7998::m.7998 Gene.7998::Unigene13881_ES::g.7998 ORF type:5prime_partial len:373 (-) Unigene13881_ES:24-1142(-)	2	PREDICTED: retinal dehydrogenase 1 isoform X1 [Megachile rotundata]
Gene.7998::Unigene13881_ES::g.7998::m.7998 Gene.7998::Unigene13881_ES::g.7998 ORF type:5prime_partial len:373 (-) Unigene13881_ES:24-1142(-)	2	PREDICTED: retinal dehydrogenase 1 [Cephus cinctus]
Gene.7998::Unigene13881_ES::g.7998::m.7998 Gene.7998::Unigene13881_ES::g.7998 ORF type:5prime_partial len:373 (-) Unigene13881_ES:24-1142(-)	2	PREDICTED: retinal dehydrogenase 1-like [Hyalella azteca]
Gene.7998::Unigene13881_ES::g.7998::m.7998 Gene.7998::Unigene13881_ES::g.7998 ORF type:5prime_partial len:373 (-) Unigene13881_ES:24-1142(-)	2	PREDICTED: retinal dehydrogenase 1 isoform X2 [Megachile rotundata]
Gene.7998::Unigene13881_ES::g.7998::m.7998 Gene.7998::Unigene13881_ES::g.7998 ORF type:5prime_partial len:373 (-) Unigene13881_ES:24-1142(-)	2	restnal dehydrogenase, putative [Pediculus humanus corporis] >EEB13108.1 restnal dehydrogenase, putative [Pediculus humanus corporis]
Gene.7989::Unigene13870_ES::g.7989::m.7989 Gene.7989::Unigene13870_ES::g.7989 ORF type:3prime_partial len:561 (+) Unigene13870_ES:304-1983(+)	2	PREDICTED: eukaryotic translation initiation factor 4 gamma 1 isoform X3 [Crassostrea gigas]
Gene.7989::Unigene13870_ES::g.7989::m.7989 Gene.7989::Unigene13870_ES::g.7989 ORF type:3prime_partial len:561 (+) Unigene13870_ES:304-1983(+)	2	PREDICTED: eukaryotic translation initiation factor 4 gamma 1 isoform X6 [Crassostrea gigas]
Gene.7989::Unigene13870_ES::g.7989::m.7989 Gene.7989::Unigene13870_ES::g.7989 ORF type:3prime_partial len:561 (+) Unigene13870_ES:304-1983(+)	2	PREDICTED: eukaryotic translation initiation factor 4 gamma 1 isoform X5 [Crassostrea gigas]
Gene.7989::Unigene13870_ES::g.7989::m.7989 Gene.7989::Unigene13870_ES::g.7989 ORF type:3prime_partial len:561 (+) Unigene13870_ES:304-1983(+)	2	PREDICTED: eukaryotic translation initiation factor 4 gamma 1 isoform X4 [Crassostrea gigas] >XP_019929900.1 PREDICTED: eukaryotic translation initiation factor 4 gamma 1 isoform X4 [Crassostrea gigas] >XP_019929901.1 PREDICTED: eukaryotic translation initiation factor 4 gamma 1 isoform X4 [Crassostrea gigas]
Gene.7989::Unigene13870_ES::g.7989::m.7989 Gene.7989::Unigene13870_ES::g.7989 ORF type:3prime_partial len:561 (+) Unigene13870_ES:304-1983(+)	2	PREDICTED: eukaryotic translation initiation factor 4 gamma 3 isoform X2 [Crassostrea gigas]
Gene.7984::Unigene13865_ES::g.7984::m.7984 Gene.7984::Unigene13865_ES::g.7984 ORF type:5prime_partial len:417 (-) Unigene13865_ES:140-1390(-)	2	PREDICTED: probable pyruvate dehydrogenase E1 component subunit alpha, mitochondrial isoform X1 [Nicrophorus vespilloides]
Gene.7984::Unigene13865_ES::g.7984::m.7984 Gene.7984::Unigene13865_ES::g.7984 ORF type:5prime_partial len:417 (-) Unigene13865_ES:140-1390(-)	2	probable pyruvate dehydrogenase E1 component subunit alpha, mitochondrial [Athalia rosae]
Gene.7984::Unigene13865_ES::g.7984::m.7984 Gene.7984::Unigene13865_ES::g.7984 ORF type:5prime_partial len:417 (-) Unigene13865_ES:140-1390(-)	2	PREDICTED: probable pyruvate dehydrogenase E1 component subunit alpha, mitochondrial isoform X1 [Neodiprion lecontei]
Gene.7984::Unigene13865_ES::g.7984::m.7984 Gene.7984::Unigene13865_ES::g.7984 ORF type:5prime_partial len:417 (-) Unigene13865_ES:140-1390(-)	2	PREDICTED: probable pyruvate dehydrogenase E1 component subunit alpha, mitochondrial isoform X2 [Neodiprion lecontei]
Gene.7984::Unigene13865_ES::g.7984::m.7984 Gene.7984::Unigene13865_ES::g.7984 ORF type:5prime_partial len:417 (-) Unigene13865_ES:140-1390(-)	2	Pyruvate dehydrogenase E1 component subunit alpha, testis-specific form, mitochondrial [Daphnia magna]
Gene.7969::Unigene13842_ES::g.7969::m.7969 Gene.7969::Unigene13842_ES::g.7969 ORF type:5prime_partial len:569 (+) Unigene13842_ES:1-1707(+)	2	PREDICTED: ufm1-specific protease 2-like [Hyalella azteca]
Gene.7969::Unigene13842_ES::g.7969::m.7969 Gene.7969::Unigene13842_ES::g.7969 ORF type:5prime_partial len:569 (+) Unigene13842_ES:1-1707(+)	2	PREDICTED: ufm1-specific protease 2-like isoform X1 [Lingula anatina]
Gene.7969::Unigene13842_ES::g.7969::m.7969 Gene.7969::Unigene13842_ES::g.7969 ORF type:5prime_partial len:569 (+) Unigene13842_ES:1-1707(+)	2	PREDICTED: ufm1-specific protease 2 isoform X2 [Alligator sinensis]
Gene.7969::Unigene13842_ES::g.7969::m.7969 Gene.7969::Unigene13842_ES::g.7969 ORF type:5prime_partial len:569 (+) Unigene13842_ES:1-1707(+)	2	PREDICTED: ufm1-specific protease 2-like isoform X2 [Lingula anatina]
Gene.7969::Unigene13842_ES::g.7969::m.7969 Gene.7969::Unigene13842_ES::g.7969 ORF type:5prime_partial len:569 (+) Unigene13842_ES:1-1707(+)	2	PREDICTED: ufm1-specific protease 2 isoform X1 [Alligator sinensis]
Gene.7965::Unigene13834_ES::g.7965::m.7965 Gene.7965::Unigene13834_ES::g.7965 ORF type:complete len:383 (+) Unigene13834_ES:175-1323(+)	2	beta-1,3-galactosyltransferase brn [Culex quinquefasciatus] >EDS28353.1 beta-1,3-galactosyltransferase brn [Culex quinquefasciatus]
Gene.7965::Unigene13834_ES::g.7965::m.7965 Gene.7965::Unigene13834_ES::g.7965 ORF type:complete len:383 (+) Unigene13834_ES:175-1323(+)	2	PREDICTED: beta-1,3-galactosyltransferase brn-like [Hyalella azteca]
Gene.7965::Unigene13834_ES::g.7965::m.7965 Gene.7965::Unigene13834_ES::g.7965 ORF type:complete len:383 (+) Unigene13834_ES:175-1323(+)	2	PREDICTED: beta-1,3-galactosyltransferase brn [Anoplophora glabripennis]
Gene.7965::Unigene13834_ES::g.7965::m.7965 Gene.7965::Unigene13834_ES::g.7965 ORF type:complete len:383 (+) Unigene13834_ES:175-1323(+)	2	PREDICTED: beta-1,3-galactosyltransferase brn [Agrilus planipennis]
Gene.7965::Unigene13834_ES::g.7965::m.7965 Gene.7965::Unigene13834_ES::g.7965 ORF type:complete len:383 (+) Unigene13834_ES:175-1323(+)	2	PREDICTED: beta-1,3-galactosyltransferase brn [Diaphorina citri]
Gene.7956::Unigene13799_ES::g.7956::m.7956 Gene.7956::Unigene13799_ES::g.7956 ORF type:internal len:116 (+) Unigene13799_ES:3-347(+)	2	Tyrosine-protein kinase BAZ1B [Crassostrea gigas]
Gene.7956::Unigene13799_ES::g.7956::m.7956 Gene.7956::Unigene13799_ES::g.7956 ORF type:internal len:116 (+) Unigene13799_ES:3-347(+)	2	LOW QUALITY PROTEIN: tyrosine-protein kinase BAZ1B-like [Crassostrea virginica]
Gene.7956::Unigene13799_ES::g.7956::m.7956 Gene.7956::Unigene13799_ES::g.7956 ORF type:internal len:116 (+) Unigene13799_ES:3-347(+)	2	PREDICTED: tyrosine-protein kinase BAZ1B isoform X1 [Crassostrea gigas]
Gene.7956::Unigene13799_ES::g.7956::m.7956 Gene.7956::Unigene13799_ES::g.7956 ORF type:internal len:116 (+) Unigene13799_ES:3-347(+)	2	hypothetical protein CAPTEDRAFT_216422 [Capitella teleta]
Gene.7956::Unigene13799_ES::g.7956::m.7956 Gene.7956::Unigene13799_ES::g.7956 ORF type:internal len:116 (+) Unigene13799_ES:3-347(+)	2	PREDICTED: tyrosine-protein kinase BAZ1B-like [Hyalella azteca]
Gene.7939::Unigene13739_ES::g.7939::m.7939 Gene.7939::Unigene13739_ES::g.7939 ORF type:internal len:115 (+) Unigene13739_ES:3-344(+)	2	PREDICTED: transcriptional adapter 3-like isoform X2 [Octopus bimaculoides] >KOG00294.1 hypothetical protein OCBIM_22005810mg [Octopus bimaculoides]
Gene.7939::Unigene13739_ES::g.7939::m.7939 Gene.7939::Unigene13739_ES::g.7939 ORF type:internal len:115 (+) Unigene13739_ES:3-344(+)	2	PREDICTED: transcriptional adapter 3-like isoform X1 [Hyalella azteca]
Gene.7939::Unigene13739_ES::g.7939::m.7939 Gene.7939::Unigene13739_ES::g.7939 ORF type:internal len:115 (+) Unigene13739_ES:3-344(+)	2	transcriptional adapter 3-B-like isoform X3 [Acanthaster planci]
Gene.7939::Unigene13739_ES::g.7939::m.7939 Gene.7939::Unigene13739_ES::g.7939 ORF type:internal len:115 (+) Unigene13739_ES:3-344(+)	2	PREDICTED: transcriptional adapter 3-like isoform X2 [Hyalella azteca]
Gene.7939::Unigene13739_ES::g.7939::m.7939 Gene.7939::Unigene13739_ES::g.7939 ORF type:internal len:115 (+) Unigene13739_ES:3-344(+)	2	hypothetical protein OCBIM_22005810mg [Octopus bimaculoides]
Gene.7927::Unigene13717_ES::g.7927::m.7927 Gene.7927::Unigene13717_ES::g.7927 ORF type:complete len:736 (+) Unigene13717_ES:71-2278(+)	2	PREDICTED: midnolin-A isoform X1 [Neodiprion lecontei]
Gene.7927::Unigene13717_ES::g.7927::m.7927 Gene.7927::Unigene13717_ES::g.7927 ORF type:complete len:736 (+) Unigene13717_ES:71-2278(+)	2	midnolin-A isoform X1 [Athalia rosae]
Gene.7927::Unigene13717_ES::g.7927::m.7927 Gene.7927::Unigene13717_ES::g.7927 ORF type:complete len:736 (+) Unigene13717_ES:71-2278(+)	2	PREDICTED: midnolin-A isoform X2 [Trachymyrmex septentrionalis]
Gene.7927::Unigene13717_ES::g.7927::m.7927 Gene.7927::Unigene13717_ES::g.7927 ORF type:complete len:736 (+) Unigene13717_ES:71-2278(+)	2	midnolin-A isoform X2 [Athalia rosae]
Gene.7927::Unigene13717_ES::g.7927::m.7927 Gene.7927::Unigene13717_ES::g.7927 ORF type:complete len:736 (+) Unigene13717_ES:71-2278(+)	2	PREDICTED: midnolin-A isoform X2 [Neodiprion lecontei]
Gene.7882::Unigene13564_ES::g.7882::m.7882 Gene.7882::Unigene13564_ES::g.7882 ORF type:internal len:128 (-) Unigene13564_ES:2-382(-)	2
Gene.7868::Unigene13533_ES::g.7868::m.7868 Gene.7868::Unigene13533_ES::g.7868 ORF type:complete len:326 (-) Unigene13533_ES:23-1000(-)	2	PREDICTED: elongation of very long chain fatty acids protein AAEL008004 isoform X2 [Drosophila arizonae]
Gene.7868::Unigene13533_ES::g.7868::m.7868 Gene.7868::Unigene13533_ES::g.7868 ORF type:complete len:326 (-) Unigene13533_ES:23-1000(-)	2	uncharacterized protein Dmoj_GI22070, isoform A [Drosophila mojavensis] >EDW16723.1 uncharacterized protein Dmoj_GI22070, isoform A [Drosophila mojavensis]
Gene.7868::Unigene13533_ES::g.7868::m.7868 Gene.7868::Unigene13533_ES::g.7868 ORF type:complete len:326 (-) Unigene13533_ES:23-1000(-)	2	elongation of very long chain fatty acids-like protein [Marsupenaeus japonicus]
Gene.7868::Unigene13533_ES::g.7868::m.7868 Gene.7868::Unigene13533_ES::g.7868 ORF type:complete len:326 (-) Unigene13533_ES:23-1000(-)	2	PREDICTED: elongation of very long chain fatty acids protein AAEL008004-like isoform X2 [Hyalella azteca]
Gene.7868::Unigene13533_ES::g.7868::m.7868 Gene.7868::Unigene13533_ES::g.7868 ORF type:complete len:326 (-) Unigene13533_ES:23-1000(-)	2	uncharacterized protein Dvir_GJ24118, isoform C [Drosophila virilis] >KRF83278.1 uncharacterized protein Dvir_GJ24118, isoform C [Drosophila virilis]
Gene.7843::Unigene13474_ES::g.7843::m.7843 Gene.7843::Unigene13474_ES::g.7843 ORF type:5prime_partial len:240 (-) Unigene13474_ES:38-757(-)	2	hypothetical protein DAPPUDRAFT_307138 [Daphnia pulex]
Gene.7843::Unigene13474_ES::g.7843::m.7843 Gene.7843::Unigene13474_ES::g.7843 ORF type:5prime_partial len:240 (-) Unigene13474_ES:38-757(-)	2	PREDICTED: venom dipeptidyl peptidase 4-like [Hyalella azteca]
Gene.7843::Unigene13474_ES::g.7843::m.7843 Gene.7843::Unigene13474_ES::g.7843 ORF type:5prime_partial len:240 (-) Unigene13474_ES:38-757(-)	2	PREDICTED: venom dipeptidyl peptidase 4 [Aethina tumida]
Gene.7843::Unigene13474_ES::g.7843::m.7843 Gene.7843::Unigene13474_ES::g.7843 ORF type:5prime_partial len:240 (-) Unigene13474_ES:38-757(-)	2	venom dipeptidyl peptidase 4-like [Zootermopsis nevadensis]
Gene.7843::Unigene13474_ES::g.7843::m.7843 Gene.7843::Unigene13474_ES::g.7843 ORF type:5prime_partial len:240 (-) Unigene13474_ES:38-757(-)	2	Inactive dipeptidyl peptidase 10 [Daphnia magna]
Gene.7834::Unigene13385_ES::g.7834::m.7834 Gene.7834::Unigene13385_ES::g.7834 ORF type:internal len:269 (+) Unigene13385_ES:1-804(+)	2	PREDICTED: nitric oxide-associated protein 1 [Neodiprion lecontei]
Gene.7834::Unigene13385_ES::g.7834::m.7834 Gene.7834::Unigene13385_ES::g.7834 ORF type:internal len:269 (+) Unigene13385_ES:1-804(+)	2	Nitric oxide-associated protein 1 [Daphnia magna]
Gene.7834::Unigene13385_ES::g.7834::m.7834 Gene.7834::Unigene13385_ES::g.7834 ORF type:internal len:269 (+) Unigene13385_ES:1-804(+)	2	conserved hypothetical protein [Culex quinquefasciatus] >EDS38004.1 conserved hypothetical protein [Culex quinquefasciatus]
Gene.7834::Unigene13385_ES::g.7834::m.7834 Gene.7834::Unigene13385_ES::g.7834 ORF type:internal len:269 (+) Unigene13385_ES:1-804(+)	2	nitric oxide-associated protein 1 [Zootermopsis nevadensis] >KDR22981.1 hypothetical protein L798_02135 [Zootermopsis nevadensis]
Gene.7834::Unigene13385_ES::g.7834::m.7834 Gene.7834::Unigene13385_ES::g.7834 ORF type:internal len:269 (+) Unigene13385_ES:1-804(+)	2	PREDICTED: nitric oxide-associated protein 1 [Orussus abietinus]
Gene.7803::Unigene13286_ES::g.7803::m.7803 Gene.7803::Unigene13286_ES::g.7803 ORF type:internal len:122 (-) Unigene13286_ES:2-364(-)	2	Chromatin assembly factor 1 subunit B, partial [Stegodyphus mimosarum]
Gene.7803::Unigene13286_ES::g.7803::m.7803 Gene.7803::Unigene13286_ES::g.7803 ORF type:internal len:122 (-) Unigene13286_ES:2-364(-)	2	chromatin assembly factor 1 subunit B-like [Limulus polyphemus]
Gene.7803::Unigene13286_ES::g.7803::m.7803 Gene.7803::Unigene13286_ES::g.7803 ORF type:internal len:122 (-) Unigene13286_ES:2-364(-)	2	PREDICTED: chromatin assembly factor 1 subunit B-like [Biomphalaria glabrata]
Gene.7803::Unigene13286_ES::g.7803::m.7803 Gene.7803::Unigene13286_ES::g.7803 ORF type:internal len:122 (-) Unigene13286_ES:2-364(-)	2	PREDICTED: chromatin assembly factor 1 subunit B-like [Lingula anatina]
Gene.7803::Unigene13286_ES::g.7803::m.7803 Gene.7803::Unigene13286_ES::g.7803 ORF type:internal len:122 (-) Unigene13286_ES:2-364(-)	2	Chromatin assembly factor 1 subunit B [Mizuhopecten yessoensis]
Gene.7800::Unigene13276_ES::g.7800::m.7800 Gene.7800::Unigene13276_ES::g.7800 ORF type:internal len:205 (-) Unigene13276_ES:1-612(-)	2	PREDICTED: calsyntenin-1 [Tribolium castaneum] >EFA05740.2 Calsyntenin-1-like Protein [Tribolium castaneum]
Gene.7800::Unigene13276_ES::g.7800::m.7800 Gene.7800::Unigene13276_ES::g.7800 ORF type:internal len:205 (-) Unigene13276_ES:1-612(-)	2	PREDICTED: calsyntenin-1 [Anoplophora glabripennis]
Gene.7800::Unigene13276_ES::g.7800::m.7800 Gene.7800::Unigene13276_ES::g.7800 ORF type:internal len:205 (-) Unigene13276_ES:1-612(-)	2	PREDICTED: calsyntenin-1-like [Nicrophorus vespilloides]
Gene.7800::Unigene13276_ES::g.7800::m.7800 Gene.7800::Unigene13276_ES::g.7800 ORF type:internal len:205 (-) Unigene13276_ES:1-612(-)	2	calsyntenin-1 isoform X2 [Zootermopsis nevadensis]
Gene.7800::Unigene13276_ES::g.7800::m.7800 Gene.7800::Unigene13276_ES::g.7800 ORF type:internal len:205 (-) Unigene13276_ES:1-612(-)	2	calsyntenin-1 isoform X1 [Zootermopsis nevadensis] >XP_021935206.1 calsyntenin-1 isoform X1 [Zootermopsis nevadensis] >KDR11089.1 Calsyntenin-1 [Zootermopsis nevadensis]
Gene.7791::Unigene13251_ES::g.7791::m.7791 Gene.7791::Unigene13251_ES::g.7791 ORF type:complete len:181 (+) Unigene13251_ES:2-544(+)	2	PREDICTED: succinate dehydrogenase [ubiquinone] cytochrome b small subunit, mitochondrial-like [Hyalella azteca]
Gene.7791::Unigene13251_ES::g.7791::m.7791 Gene.7791::Unigene13251_ES::g.7791 ORF type:complete len:181 (+) Unigene13251_ES:2-544(+)	2	succinate dehydrogenase [ubiquinone] cytochrome b small subunit, mitochondrial-like [Limulus polyphemus]
Gene.7791::Unigene13251_ES::g.7791::m.7791 Gene.7791::Unigene13251_ES::g.7791 ORF type:complete len:181 (+) Unigene13251_ES:2-544(+)	2	succinate dehydrogenase [ubiquinone] cytochrome b small subunit, mitochondrial-like [Folsomia candida] >OXA56346.1 putative succinate dehydrogenase [ubiquinone] cytochrome b small subunit, mitochondrial [Folsomia candida]
Gene.7791::Unigene13251_ES::g.7791::m.7791 Gene.7791::Unigene13251_ES::g.7791 ORF type:complete len:181 (+) Unigene13251_ES:2-544(+)	2	putative succinate dehydrogenase [ubiquinone] cytochrome b small subunit, mitochondrial [Orchesella cincta]
Gene.7791::Unigene13251_ES::g.7791::m.7791 Gene.7791::Unigene13251_ES::g.7791 ORF type:complete len:181 (+) Unigene13251_ES:2-544(+)	2	succinate dehydrogenase [ubiquinone] cytochrome b small subunit, mitochondrial [Zootermopsis nevadensis] >KDR18542.1 Putative succinate dehydrogenase [ubiquinone] cytochrome b small subunit, mitochondrial [Zootermopsis nevadensis]
Gene.7778::Unigene13229_ES::g.7778::m.7778 Gene.7778::Unigene13229_ES::g.7778 ORF type:internal len:166 (+) Unigene13229_ES:3-497(+)	2	Protein odr-4 [Daphnia magna]
Gene.7778::Unigene13229_ES::g.7778::m.7778 Gene.7778::Unigene13229_ES::g.7778 ORF type:internal len:166 (+) Unigene13229_ES:3-497(+)	2	protein odr-4 homolog [Parasteatoda tepidariorum]
Gene.7778::Unigene13229_ES::g.7778::m.7778 Gene.7778::Unigene13229_ES::g.7778 ORF type:internal len:166 (+) Unigene13229_ES:3-497(+)	2	hypothetical protein DAPPUDRAFT_302941 [Daphnia pulex]
Gene.7778::Unigene13229_ES::g.7778::m.7778 Gene.7778::Unigene13229_ES::g.7778 ORF type:internal len:166 (+) Unigene13229_ES:3-497(+)	2	zinc binding dehydrogenase, putative [Ixodes scapularis] >EEC02795.1 zinc binding dehydrogenase, putative [Ixodes scapularis]
Gene.7778::Unigene13229_ES::g.7778::m.7778 Gene.7778::Unigene13229_ES::g.7778 ORF type:internal len:166 (+) Unigene13229_ES:3-497(+)	2	protein odr-4 homolog [Limulus polyphemus]
Gene.7766::Unigene13202_ES::g.7766::m.7766 Gene.7766::Unigene13202_ES::g.7766 ORF type:5prime_partial len:125 (-) Unigene13202_ES:300-674(-)	2
Gene.7762::Unigene13196_ES::g.7762::m.7762 Gene.7762::Unigene13196_ES::g.7762 ORF type:3prime_partial len:937 (+) Unigene13196_ES:253-3060(+)	2	PREDICTED: apoptotic chromatin condensation inducer in the nucleus isoform X2 [Latimeria chalumnae]
Gene.7762::Unigene13196_ES::g.7762::m.7762 Gene.7762::Unigene13196_ES::g.7762 ORF type:3prime_partial len:937 (+) Unigene13196_ES:253-3060(+)	2	PREDICTED: apoptotic chromatin condensation inducer in the nucleus-like isoform X5 [Hippocampus comes]
Gene.7762::Unigene13196_ES::g.7762::m.7762 Gene.7762::Unigene13196_ES::g.7762 ORF type:3prime_partial len:937 (+) Unigene13196_ES:253-3060(+)	2	PREDICTED: LOW QUALITY PROTEIN: apoptotic chromatin condensation inducer in the nucleus [Apis florea]
Gene.7762::Unigene13196_ES::g.7762::m.7762 Gene.7762::Unigene13196_ES::g.7762 ORF type:3prime_partial len:937 (+) Unigene13196_ES:253-3060(+)	2	hypothetical protein BRAFLDRAFT_238317 [Branchiostoma floridae] >EEN44737.1 hypothetical protein BRAFLDRAFT_238317, partial [Branchiostoma floridae]
Gene.7762::Unigene13196_ES::g.7762::m.7762 Gene.7762::Unigene13196_ES::g.7762 ORF type:3prime_partial len:937 (+) Unigene13196_ES:253-3060(+)	2	PREDICTED: apoptotic chromatin condensation inducer in the nucleus [Apis mellifera] >XP_016768298.1 PREDICTED: apoptotic chromatin condensation inducer in the nucleus [Apis mellifera] >XP_016914272.1 PREDICTED: apoptotic chromatin condensation inducer in the nucleus [Apis cerana] >PBC28489.1 Apoptotic chromatin condensation inducer in the nucleus [Apis cerana cerana]
Gene.7744::Unigene13157_ES::g.7744::m.7744 Gene.7744::Unigene13157_ES::g.7744 ORF type:internal len:101 (+) Unigene13157_ES:3-302(+)	2	uncharacterized protein Dmoj_GI20213 [Drosophila mojavensis] >XP_017866654.1 PREDICTED: tubulin-specific chaperone cofactor E-like protein [Drosophila arizonae] >EDW08900.1 uncharacterized protein Dmoj_GI20213 [Drosophila mojavensis]
Gene.7744::Unigene13157_ES::g.7744::m.7744 Gene.7744::Unigene13157_ES::g.7744 ORF type:internal len:101 (+) Unigene13157_ES:3-302(+)	2	uncharacterized protein Dvir_GJ20163 [Drosophila virilis] >EDW61706.1 uncharacterized protein Dvir_GJ20163 [Drosophila virilis]
Gene.7744::Unigene13157_ES::g.7744::m.7744 Gene.7744::Unigene13157_ES::g.7744 ORF type:internal len:101 (+) Unigene13157_ES:3-302(+)	2	PREDICTED: tubulin-specific chaperone cofactor E-like protein [Drosophila navojoa]
Gene.7744::Unigene13157_ES::g.7744::m.7744 Gene.7744::Unigene13157_ES::g.7744 ORF type:internal len:101 (+) Unigene13157_ES:3-302(+)	2	tubulin-specific chaperone cofactor E-like protein [Drosophila obscura]
Gene.7744::Unigene13157_ES::g.7744::m.7744 Gene.7744::Unigene13157_ES::g.7744 ORF type:internal len:101 (+) Unigene13157_ES:3-302(+)	2	GH20121 [Drosophila grimshawi] >EDW02037.1 GH20121 [Drosophila grimshawi]
Gene.7738::Unigene13143_ES::g.7738::m.7738 Gene.7738::Unigene13143_ES::g.7738 ORF type:internal len:294 (+) Unigene13143_ES:1-879(+)	2	PREDICTED: transcription elongation factor B polypeptide 3-like isoform X2 [Hyalella azteca]
Gene.7738::Unigene13143_ES::g.7738::m.7738 Gene.7738::Unigene13143_ES::g.7738 ORF type:internal len:294 (+) Unigene13143_ES:1-879(+)	2	Transcription elongation factor B Polypeptide 3 [Daphnia magna]
Gene.7738::Unigene13143_ES::g.7738::m.7738 Gene.7738::Unigene13143_ES::g.7738 ORF type:internal len:294 (+) Unigene13143_ES:1-879(+)	2	conserved hypothetical protein [Papilio xuthus]
Gene.7738::Unigene13143_ES::g.7738::m.7738 Gene.7738::Unigene13143_ES::g.7738 ORF type:internal len:294 (+) Unigene13143_ES:1-879(+)	2	hypothetical protein YQE_07076, partial [Dendroctonus ponderosae]
Gene.7738::Unigene13143_ES::g.7738::m.7738 Gene.7738::Unigene13143_ES::g.7738 ORF type:internal len:294 (+) Unigene13143_ES:1-879(+)	2	PREDICTED: transcription elongation factor B polypeptide 3 [Musca domestica]
Gene.7715::Unigene13092_ES::g.7715::m.7715 Gene.7715::Unigene13092_ES::g.7715 ORF type:5prime_partial len:383 (+) Unigene13092_ES:1-1149(+)	2	E3 ubiquitin-protein ligase HECW2-like isoform X2 [Zootermopsis nevadensis]
Gene.7715::Unigene13092_ES::g.7715::m.7715 Gene.7715::Unigene13092_ES::g.7715 ORF type:5prime_partial len:383 (+) Unigene13092_ES:1-1149(+)	2	E3 ubiquitin-protein ligase HECW2-like isoform X3 [Zootermopsis nevadensis]
Gene.7715::Unigene13092_ES::g.7715::m.7715 Gene.7715::Unigene13092_ES::g.7715 ORF type:5prime_partial len:383 (+) Unigene13092_ES:1-1149(+)	2	E3 ubiquitin-protein ligase HECW2 [Zootermopsis nevadensis]
Gene.7715::Unigene13092_ES::g.7715::m.7715 Gene.7715::Unigene13092_ES::g.7715 ORF type:5prime_partial len:383 (+) Unigene13092_ES:1-1149(+)	2	E3 ubiquitin-protein ligase HECW2-like isoform X1 [Zootermopsis nevadensis]
Gene.7715::Unigene13092_ES::g.7715::m.7715 Gene.7715::Unigene13092_ES::g.7715 ORF type:5prime_partial len:383 (+) Unigene13092_ES:1-1149(+)	2	PREDICTED: E3 ubiquitin-protein ligase HECW1-like [Hyalella azteca]
Gene.7689::Unigene13058_ES::g.7689::m.7689 Gene.7689::Unigene13058_ES::g.7689 ORF type:5prime_partial len:368 (+) Unigene13058_ES:1-1104(+)	2	DnaJ subfamily B member 11 [Daphnia magna]
Gene.7689::Unigene13058_ES::g.7689::m.7689 Gene.7689::Unigene13058_ES::g.7689 ORF type:5prime_partial len:368 (+) Unigene13058_ES:1-1104(+)	2	PREDICTED: dnaJ homolog subfamily B member 11-like [Hyalella azteca]
Gene.7689::Unigene13058_ES::g.7689::m.7689 Gene.7689::Unigene13058_ES::g.7689 ORF type:5prime_partial len:368 (+) Unigene13058_ES:1-1104(+)	2	hypothetical protein DAPPUDRAFT_206336 [Daphnia pulex]
Gene.7689::Unigene13058_ES::g.7689::m.7689 Gene.7689::Unigene13058_ES::g.7689 ORF type:5prime_partial len:368 (+) Unigene13058_ES:1-1104(+)	2	DnaJ subfamily B member 11 [Orchesella cincta]
Gene.7689::Unigene13058_ES::g.7689::m.7689 Gene.7689::Unigene13058_ES::g.7689 ORF type:5prime_partial len:368 (+) Unigene13058_ES:1-1104(+)	2	dnaJ homolog shv [Athalia rosae]
Gene.7684::Unigene13042_ES::g.7684::m.7684 Gene.7684::Unigene13042_ES::g.7684 ORF type:internal len:125 (+) Unigene13042_ES:3-374(+)	2	hypoxia-inducible factor 1-alpha inhibitor [Pogona vitticeps]
Gene.7684::Unigene13042_ES::g.7684::m.7684 Gene.7684::Unigene13042_ES::g.7684 ORF type:internal len:125 (+) Unigene13042_ES:3-374(+)	2	hypoxia-inducible factor 1-alpha inhibitor [Macrobrachium nipponense]
Gene.7684::Unigene13042_ES::g.7684::m.7684 Gene.7684::Unigene13042_ES::g.7684 ORF type:internal len:125 (+) Unigene13042_ES:3-374(+)	2	PREDICTED: hypoxia-inducible factor 1-alpha inhibitor [Octodon degus]
Gene.7684::Unigene13042_ES::g.7684::m.7684 Gene.7684::Unigene13042_ES::g.7684 ORF type:internal len:125 (+) Unigene13042_ES:3-374(+)	2	PREDICTED: hypoxia-inducible factor 1-alpha inhibitor [Condylura cristata]
Gene.7684::Unigene13042_ES::g.7684::m.7684 Gene.7684::Unigene13042_ES::g.7684 ORF type:internal len:125 (+) Unigene13042_ES:3-374(+)	2	hypoxia inducible factor 1 alpha subunit inhibitor [Scylla paramamosain]
Gene.7640::Unigene12920_ES::g.7640::m.7640 Gene.7640::Unigene12920_ES::g.7640 ORF type:complete len:403 (+) Unigene12920_ES:82-1290(+)	2	cyclin B [Penaeus monodon] >ACH72069.1 cyclin B [Penaeus monodon] >ACH72070.1 cyclin B [Penaeus monodon]
Gene.7640::Unigene12920_ES::g.7640::m.7640 Gene.7640::Unigene12920_ES::g.7640 ORF type:complete len:403 (+) Unigene12920_ES:82-1290(+)	2	cyclin b [Metapenaeus ensis]
Gene.7640::Unigene12920_ES::g.7640::m.7640 Gene.7640::Unigene12920_ES::g.7640 ORF type:complete len:403 (+) Unigene12920_ES:82-1290(+)	2	cyclin B [Macrobrachium nipponense]
Gene.7640::Unigene12920_ES::g.7640::m.7640 Gene.7640::Unigene12920_ES::g.7640 ORF type:complete len:403 (+) Unigene12920_ES:82-1290(+)	2	cyclin B [Penaeus monodon]
Gene.7640::Unigene12920_ES::g.7640::m.7640 Gene.7640::Unigene12920_ES::g.7640 ORF type:complete len:403 (+) Unigene12920_ES:82-1290(+)	2	cyclin B [Macrobrachium rosenbergii]
Gene.7628::Unigene12912_ES::g.7628::m.7628 Gene.7628::Unigene12912_ES::g.7628 ORF type:complete len:422 (-) Unigene12912_ES:901-2166(-)	2	elongation of very long chain fatty acids-like protein [Marsupenaeus japonicus]
Gene.7628::Unigene12912_ES::g.7628::m.7628 Gene.7628::Unigene12912_ES::g.7628 ORF type:complete len:422 (-) Unigene12912_ES:901-2166(-)	2	PREDICTED: elongation of very long chain fatty acids protein AAEL008004-like [Megachile rotundata]
Gene.7628::Unigene12912_ES::g.7628::m.7628 Gene.7628::Unigene12912_ES::g.7628 ORF type:complete len:422 (-) Unigene12912_ES:901-2166(-)	2	PREDICTED: elongation of very long chain fatty acids protein AAEL008004-like [Papilio polytes] >XP_013137351.1 PREDICTED: elongation of very long chain fatty acids protein AAEL008004-like [Papilio polytes]
Gene.7628::Unigene12912_ES::g.7628::m.7628 Gene.7628::Unigene12912_ES::g.7628 ORF type:complete len:422 (-) Unigene12912_ES:901-2166(-)	2	hypothetical protein AMK59_176, partial [Oryctes borbonicus]
Gene.7628::Unigene12912_ES::g.7628::m.7628 Gene.7628::Unigene12912_ES::g.7628 ORF type:complete len:422 (-) Unigene12912_ES:901-2166(-)	2	Elongation of very long chain fatty acids protein AAEL008004 [Papilio xuthus]
Gene.7615::Unigene12899_ES::g.7615::m.7615 Gene.7615::Unigene12899_ES::g.7615 ORF type:3prime_partial len:663 (+) Unigene12899_ES:1-1986(+)	2	mediator of RNA polymerase II transcription subunit 17 [Athalia rosae]
Gene.7615::Unigene12899_ES::g.7615::m.7615 Gene.7615::Unigene12899_ES::g.7615 ORF type:3prime_partial len:663 (+) Unigene12899_ES:1-1986(+)	2	PREDICTED: mediator of RNA polymerase II transcription subunit 17 [Dinoponera quadriceps]
Gene.7615::Unigene12899_ES::g.7615::m.7615 Gene.7615::Unigene12899_ES::g.7615 ORF type:3prime_partial len:663 (+) Unigene12899_ES:1-1986(+)	2	PREDICTED: mediator of RNA polymerase II transcription subunit 17-like [Hyalella azteca]
Gene.7615::Unigene12899_ES::g.7615::m.7615 Gene.7615::Unigene12899_ES::g.7615 ORF type:3prime_partial len:663 (+) Unigene12899_ES:1-1986(+)	2	PREDICTED: mediator of RNA polymerase II transcription subunit 17 [Monomorium pharaonis]
Gene.7615::Unigene12899_ES::g.7615::m.7615 Gene.7615::Unigene12899_ES::g.7615 ORF type:3prime_partial len:663 (+) Unigene12899_ES:1-1986(+)	2	PREDICTED: mediator of RNA polymerase II transcription subunit 17 [Neodiprion lecontei]
Gene.7609::Unigene12894_ES::g.7609::m.7609 Gene.7609::Unigene12894_ES::g.7609 ORF type:complete len:1311 (+) Unigene12894_ES:62-3994(+)	2	PREDICTED: nuclear pore complex protein Nup155-like [Lingula anatina]
Gene.7609::Unigene12894_ES::g.7609::m.7609 Gene.7609::Unigene12894_ES::g.7609 ORF type:complete len:1311 (+) Unigene12894_ES:62-3994(+)	2	PREDICTED: nuclear pore complex protein Nup155-like isoform X3 [Hyalella azteca]
Gene.7609::Unigene12894_ES::g.7609::m.7609 Gene.7609::Unigene12894_ES::g.7609 ORF type:complete len:1311 (+) Unigene12894_ES:62-3994(+)	2	nuclear pore complex protein Nup155-like [Crassostrea virginica]
Gene.7609::Unigene12894_ES::g.7609::m.7609 Gene.7609::Unigene12894_ES::g.7609 ORF type:complete len:1311 (+) Unigene12894_ES:62-3994(+)	2	PREDICTED: nuclear pore complex protein Nup155-like isoform X2 [Hyalella azteca]
Gene.7609::Unigene12894_ES::g.7609::m.7609 Gene.7609::Unigene12894_ES::g.7609 ORF type:complete len:1311 (+) Unigene12894_ES:62-3994(+)	2	PREDICTED: nuclear pore complex protein Nup155-like isoform X1 [Hyalella azteca]
Gene.7596::Unigene12887_ES::g.7596::m.7596 Gene.7596::Unigene12887_ES::g.7596 ORF type:complete len:289 (-) Unigene12887_ES:340-1206(-)	2	ATP synthase subunit gamma, mitochondrial [Zootermopsis nevadensis] >KDR19994.1 ATP synthase subunit gamma, mitochondrial [Zootermopsis nevadensis]
Gene.7596::Unigene12887_ES::g.7596::m.7596 Gene.7596::Unigene12887_ES::g.7596 ORF type:complete len:289 (-) Unigene12887_ES:340-1206(-)	2	PREDICTED: ATP synthase subunit gamma, mitochondrial-like [Hyalella azteca]
Gene.7596::Unigene12887_ES::g.7596::m.7596 Gene.7596::Unigene12887_ES::g.7596 ORF type:complete len:289 (-) Unigene12887_ES:340-1206(-)	2	ATP synthase subunit gamma, mitochondrial precursor [Lepeophtheirus salmonis] >ADD24304.1 ATP synthase subunit gamma, mitochondrial [Lepeophtheirus salmonis]
Gene.7596::Unigene12887_ES::g.7596::m.7596 Gene.7596::Unigene12887_ES::g.7596 ORF type:complete len:289 (-) Unigene12887_ES:340-1206(-)	2	mitochondrial ATP synthase gamma subunit precursor [Litopenaeus vannamei]
Gene.7596::Unigene12887_ES::g.7596::m.7596 Gene.7596::Unigene12887_ES::g.7596 ORF type:complete len:289 (-) Unigene12887_ES:340-1206(-)	2	F1-ATP synthase gamma subunit [Litopenaeus vannamei]
Gene.7594::Unigene12886_ES::g.7594::m.7594 Gene.7594::Unigene12886_ES::g.7594 ORF type:5prime_partial len:359 (-) Unigene12886_ES:1291-2367(-)	2	Y-box factor homolog [Folsomia candida]
Gene.7594::Unigene12886_ES::g.7594::m.7594 Gene.7594::Unigene12886_ES::g.7594 ORF type:5prime_partial len:359 (-) Unigene12886_ES:1291-2367(-)	2	PREDICTED: Y-box factor homolog, partial [Hipposideros armiger]
Gene.7594::Unigene12886_ES::g.7594::m.7594 Gene.7594::Unigene12886_ES::g.7594 ORF type:5prime_partial len:359 (-) Unigene12886_ES:1291-2367(-)	2	cold shock Y-box protein [Cherax quadricarinatus]
Gene.7594::Unigene12886_ES::g.7594::m.7594 Gene.7594::Unigene12886_ES::g.7594 ORF type:5prime_partial len:359 (-) Unigene12886_ES:1291-2367(-)	2	PREDICTED: Y-box factor homolog isoform X2 [Nicrophorus vespilloides]
Gene.7594::Unigene12886_ES::g.7594::m.7594 Gene.7594::Unigene12886_ES::g.7594 ORF type:5prime_partial len:359 (-) Unigene12886_ES:1291-2367(-)	2	PREDICTED: Y-box factor homolog [Crassostrea gigas]
Gene.7590::Unigene12883_ES::g.7590::m.7590 Gene.7590::Unigene12883_ES::g.7590 ORF type:5prime_partial len:463 (+) Unigene12883_ES:2-1390(+)	2	uncharacterized protein Dwil_GK20733 [Drosophila willistoni] >EDW72407.1 uncharacterized protein Dwil_GK20733 [Drosophila willistoni]
Gene.7590::Unigene12883_ES::g.7590::m.7590 Gene.7590::Unigene12883_ES::g.7590 ORF type:5prime_partial len:463 (+) Unigene12883_ES:2-1390(+)	2	transient receptor potential cation channel protein painless [Ceratitis capitata]
Gene.7590::Unigene12883_ES::g.7590::m.7590 Gene.7590::Unigene12883_ES::g.7590 ORF type:5prime_partial len:463 (+) Unigene12883_ES:2-1390(+)	2	PREDICTED: transient receptor potential cation channel protein painless [Musca domestica] >XP_005178198.1 PREDICTED: transient receptor potential cation channel protein painless [Musca domestica] >XP_011290338.1 PREDICTED: transient receptor potential cation channel protein painless [Musca domestica]
Gene.7590::Unigene12883_ES::g.7590::m.7590 Gene.7590::Unigene12883_ES::g.7590 ORF type:5prime_partial len:463 (+) Unigene12883_ES:2-1390(+)	2	PREDICTED: transient receptor potential cation channel protein painless-like [Agrilus planipennis]
Gene.7590::Unigene12883_ES::g.7590::m.7590 Gene.7590::Unigene12883_ES::g.7590 ORF type:5prime_partial len:463 (+) Unigene12883_ES:2-1390(+)	2	PREDICTED: transient receptor potential cation channel protein painless [Drosophila eugracilis]
Gene.7555::Unigene12769_ES::g.7555::m.7555 Gene.7555::Unigene12769_ES::g.7555 ORF type:5prime_partial len:541 (-) Unigene12769_ES:100-1722(-)	2	1,4-Alpha-Glucan branching enzyme [Daphnia magna]
Gene.7555::Unigene12769_ES::g.7555::m.7555 Gene.7555::Unigene12769_ES::g.7555 ORF type:5prime_partial len:541 (-) Unigene12769_ES:100-1722(-)	2	hypothetical protein DAPPUDRAFT_302911 [Daphnia pulex]
Gene.7555::Unigene12769_ES::g.7555::m.7555 Gene.7555::Unigene12769_ES::g.7555 ORF type:5prime_partial len:541 (-) Unigene12769_ES:100-1722(-)	2	PREDICTED: 1,4-alpha-glucan-branching enzyme [Bactrocera oleae]
Gene.7555::Unigene12769_ES::g.7555::m.7555 Gene.7555::Unigene12769_ES::g.7555 ORF type:5prime_partial len:541 (-) Unigene12769_ES:100-1722(-)	2	1,4-alpha-glucan-branching enzyme [Daphnia magna]
Gene.7555::Unigene12769_ES::g.7555::m.7555 Gene.7555::Unigene12769_ES::g.7555 ORF type:5prime_partial len:541 (-) Unigene12769_ES:100-1722(-)	2	PREDICTED: 1,4-alpha-glucan-branching enzyme [Pygocentrus nattereri]
Gene.7501::Unigene12631_ES::g.7501::m.7501 Gene.7501::Unigene12631_ES::g.7501 ORF type:internal len:175 (-) Unigene12631_ES:3-524(-)	2	Nuclear fragile X mental retardation-interacting protein 1 [Zootermopsis nevadensis]
Gene.7501::Unigene12631_ES::g.7501::m.7501 Gene.7501::Unigene12631_ES::g.7501 ORF type:internal len:175 (-) Unigene12631_ES:3-524(-)	2	hypothetical protein ALC62_15802 [Cyphomyrmex costatus]
Gene.7501::Unigene12631_ES::g.7501::m.7501 Gene.7501::Unigene12631_ES::g.7501 ORF type:internal len:175 (-) Unigene12631_ES:3-524(-)	2	PREDICTED: nuclear fragile X mental retardation-interacting protein 1-like, partial [Cyphomyrmex costatus]
Gene.7501::Unigene12631_ES::g.7501::m.7501 Gene.7501::Unigene12631_ES::g.7501 ORF type:internal len:175 (-) Unigene12631_ES:3-524(-)	2	PREDICTED: nuclear fragile X mental retardation-interacting protein 1, partial [Trachymyrmex zeteki]
Gene.7501::Unigene12631_ES::g.7501::m.7501 Gene.7501::Unigene12631_ES::g.7501 ORF type:internal len:175 (-) Unigene12631_ES:3-524(-)	2	nuclear fragile X mental retardation-interacting protein 1 [Zootermopsis nevadensis]
Gene.7495::Unigene12618_ES::g.7495::m.7495 Gene.7495::Unigene12618_ES::g.7495 ORF type:3prime_partial len:353 (+) Unigene12618_ES:29-1084(+)	2	PREDICTED: splicing factor 3A subunit 1-like [Hyalella azteca]
Gene.7495::Unigene12618_ES::g.7495::m.7495 Gene.7495::Unigene12618_ES::g.7495 ORF type:3prime_partial len:353 (+) Unigene12618_ES:29-1084(+)	2	PREDICTED: splicing factor 3A subunit 1 isoform X1 [Tribolium castaneum]
Gene.7495::Unigene12618_ES::g.7495::m.7495 Gene.7495::Unigene12618_ES::g.7495 ORF type:3prime_partial len:353 (+) Unigene12618_ES:29-1084(+)	2	splicing factor 3A subunit 1 [Zootermopsis nevadensis] >KDR08142.1 Splicing factor 3 subunit 1 [Zootermopsis nevadensis]
Gene.7495::Unigene12618_ES::g.7495::m.7495 Gene.7495::Unigene12618_ES::g.7495 ORF type:3prime_partial len:353 (+) Unigene12618_ES:29-1084(+)	2	PREDICTED: splicing factor 3A subunit 1 [Halyomorpha halys]
Gene.7495::Unigene12618_ES::g.7495::m.7495 Gene.7495::Unigene12618_ES::g.7495 ORF type:3prime_partial len:353 (+) Unigene12618_ES:29-1084(+)	2	PREDICTED: LOW QUALITY PROTEIN: splicing factor 3A subunit 1-like [Aethina tumida]
Gene.7494::Unigene12616_ES::g.7494::m.7494 Gene.7494::Unigene12616_ES::g.7494 ORF type:internal len:186 (-) Unigene12616_ES:3-557(-)	2
Gene.7450::Unigene12507_ES::g.7450::m.7450 Gene.7450::Unigene12507_ES::g.7450 ORF type:5prime_partial len:295 (-) Unigene12507_ES:168-1052(-)	2	PREDICTED: S-formylglutathione hydrolase-like [Branchiostoma belcheri]
Gene.7450::Unigene12507_ES::g.7450::m.7450 Gene.7450::Unigene12507_ES::g.7450 ORF type:5prime_partial len:295 (-) Unigene12507_ES:168-1052(-)	2	hypothetical protein BRAFLDRAFT_79044 [Branchiostoma floridae] >EEN59518.1 hypothetical protein BRAFLDRAFT_79044 [Branchiostoma floridae]
Gene.7450::Unigene12507_ES::g.7450::m.7450 Gene.7450::Unigene12507_ES::g.7450 ORF type:5prime_partial len:295 (-) Unigene12507_ES:168-1052(-)	2	S-formylglutathione hydrolase [Crassostrea gigas]
Gene.7450::Unigene12507_ES::g.7450::m.7450 Gene.7450::Unigene12507_ES::g.7450 ORF type:5prime_partial len:295 (-) Unigene12507_ES:168-1052(-)	2	S-formylglutathione hydrolase-like [Crassostrea virginica]
Gene.7450::Unigene12507_ES::g.7450::m.7450 Gene.7450::Unigene12507_ES::g.7450 ORF type:5prime_partial len:295 (-) Unigene12507_ES:168-1052(-)	2	PREDICTED: S-formylglutathione hydrolase [Crassostrea gigas]
Gene.7447::Unigene12504_ES::g.7447::m.7447 Gene.7447::Unigene12504_ES::g.7447 ORF type:5prime_partial len:600 (+) Unigene12504_ES:2-1801(+)	2	PREDICTED: CCR4-NOT transcription complex subunit 6-like [Trachymyrmex zeteki] >XP_018299726.1 PREDICTED: CCR4-NOT transcription complex subunit 6-like [Trachymyrmex zeteki] >XP_018299727.1 PREDICTED: CCR4-NOT transcription complex subunit 6-like [Trachymyrmex zeteki]
Gene.7447::Unigene12504_ES::g.7447::m.7447 Gene.7447::Unigene12504_ES::g.7447 ORF type:5prime_partial len:600 (+) Unigene12504_ES:2-1801(+)	2	PREDICTED: CCR4-NOT transcription complex subunit 6-like isoform X1 [Linepithema humile]
Gene.7447::Unigene12504_ES::g.7447::m.7447 Gene.7447::Unigene12504_ES::g.7447 ORF type:5prime_partial len:600 (+) Unigene12504_ES:2-1801(+)	2	PREDICTED: CCR4-NOT transcription complex subunit 6-like isoform X1 [Solenopsis invicta]
Gene.7447::Unigene12504_ES::g.7447::m.7447 Gene.7447::Unigene12504_ES::g.7447 ORF type:5prime_partial len:600 (+) Unigene12504_ES:2-1801(+)	2	PREDICTED: CCR4-NOT transcription complex subunit 6-like isoform X1 [Camponotus floridanus]
Gene.7447::Unigene12504_ES::g.7447::m.7447 Gene.7447::Unigene12504_ES::g.7447 ORF type:5prime_partial len:600 (+) Unigene12504_ES:2-1801(+)	2	PREDICTED: CCR4-NOT transcription complex subunit 6-like isoform X2 [Solenopsis invicta]
Gene.7437::Unigene12495_ES::g.7437::m.7437 Gene.7437::Unigene12495_ES::g.7437 ORF type:5prime_partial len:337 (+) Unigene12495_ES:3-1013(+)	2	LOW QUALITY PROTEIN: ribonuclease H2 subunit A [Nilaparvata lugens]
Gene.7437::Unigene12495_ES::g.7437::m.7437 Gene.7437::Unigene12495_ES::g.7437 ORF type:5prime_partial len:337 (+) Unigene12495_ES:3-1013(+)	2	PREDICTED: ribonuclease H2 subunit A-like [Hyalella azteca]
Gene.7437::Unigene12495_ES::g.7437::m.7437 Gene.7437::Unigene12495_ES::g.7437 ORF type:5prime_partial len:337 (+) Unigene12495_ES:3-1013(+)	2	PREDICTED: ribonuclease H2 subunit A-like [Saccoglossus kowalevskii]
Gene.7437::Unigene12495_ES::g.7437::m.7437 Gene.7437::Unigene12495_ES::g.7437 ORF type:5prime_partial len:337 (+) Unigene12495_ES:3-1013(+)	2	PREDICTED: ribonuclease H2 subunit A [Halyomorpha halys]
Gene.7437::Unigene12495_ES::g.7437::m.7437 Gene.7437::Unigene12495_ES::g.7437 ORF type:5prime_partial len:337 (+) Unigene12495_ES:3-1013(+)	2	PREDICTED: ribonuclease H2 subunit A [Neodiprion lecontei]
Gene.7434::Unigene12492_ES::g.7434::m.7434 Gene.7434::Unigene12492_ES::g.7434 ORF type:5prime_partial len:710 (+) Unigene12492_ES:1-2130(+)	2	uncharacterized protein LOC111086391 [Limulus polyphemus]
Gene.7434::Unigene12492_ES::g.7434::m.7434 Gene.7434::Unigene12492_ES::g.7434 ORF type:5prime_partial len:710 (+) Unigene12492_ES:1-2130(+)	2	PREDICTED: uncharacterized protein LOC107216788 [Neodiprion lecontei]
Gene.7434::Unigene12492_ES::g.7434::m.7434 Gene.7434::Unigene12492_ES::g.7434 ORF type:5prime_partial len:710 (+) Unigene12492_ES:1-2130(+)	2	PREDICTED: uncharacterized protein LOC100883089 [Megachile rotundata]
Gene.7434::Unigene12492_ES::g.7434::m.7434 Gene.7434::Unigene12492_ES::g.7434 ORF type:5prime_partial len:710 (+) Unigene12492_ES:1-2130(+)	2	PREDICTED: uncharacterized protein LOC101887895 [Musca domestica]
Gene.7434::Unigene12492_ES::g.7434::m.7434 Gene.7434::Unigene12492_ES::g.7434 ORF type:5prime_partial len:710 (+) Unigene12492_ES:1-2130(+)	2	PREDICTED: uncharacterized protein LOC108676407 [Hyalella azteca]
Gene.7431::Unigene12482_ES::g.7431::m.7431 Gene.7431::Unigene12482_ES::g.7431 ORF type:complete len:507 (+) Unigene12482_ES:78-1598(+)	2	protein tramtrack, alpha isoform-like isoform X1 [Limulus polyphemus] >XP_022244957.1 protein tramtrack, alpha isoform-like isoform X1 [Limulus polyphemus]
Gene.7431::Unigene12482_ES::g.7431::m.7431 Gene.7431::Unigene12482_ES::g.7431 ORF type:complete len:507 (+) Unigene12482_ES:78-1598(+)	2	PREDICTED: protein tramtrack, beta isoform-like [Galendromus occidentalis]
Gene.7431::Unigene12482_ES::g.7431::m.7431 Gene.7431::Unigene12482_ES::g.7431 ORF type:complete len:507 (+) Unigene12482_ES:78-1598(+)	2	hypothetical protein BIW11_01062 [Tropilaelaps mercedesae]
Gene.7431::Unigene12482_ES::g.7431::m.7431 Gene.7431::Unigene12482_ES::g.7431 ORF type:complete len:507 (+) Unigene12482_ES:78-1598(+)	2	PREDICTED: broad-complex core protein isoforms 1/2/3/4/5-like [Hyalella azteca]
Gene.7431::Unigene12482_ES::g.7431::m.7431 Gene.7431::Unigene12482_ES::g.7431 ORF type:complete len:507 (+) Unigene12482_ES:78-1598(+)	2	protein tramtrack, alpha isoform-like isoform X2 [Limulus polyphemus]
Gene.7424::Unigene12477_ES::g.7424::m.7424 Gene.7424::Unigene12477_ES::g.7424 ORF type:5prime_partial len:551 (-) Unigene12477_ES:21-1673(-)	2	PREDICTED: probable tRNA (guanine(26)-N(2))-dimethyltransferase isoform X1 [Diachasma alloeum]
Gene.7424::Unigene12477_ES::g.7424::m.7424 Gene.7424::Unigene12477_ES::g.7424 ORF type:5prime_partial len:551 (-) Unigene12477_ES:21-1673(-)	2	PREDICTED: probable tRNA (guanine(26)-N(2))-dimethyltransferase isoform X1 [Dinoponera quadriceps]
Gene.7424::Unigene12477_ES::g.7424::m.7424 Gene.7424::Unigene12477_ES::g.7424 ORF type:5prime_partial len:551 (-) Unigene12477_ES:21-1673(-)	2	PREDICTED: probable tRNA (guanine(26)-N(2))-dimethyltransferase [Hyalella azteca]
Gene.7424::Unigene12477_ES::g.7424::m.7424 Gene.7424::Unigene12477_ES::g.7424 ORF type:5prime_partial len:551 (-) Unigene12477_ES:21-1673(-)	2	PREDICTED: probable tRNA (guanine(26)-N(2))-dimethyltransferase isoform X2 [Dinoponera quadriceps]
Gene.7424::Unigene12477_ES::g.7424::m.7424 Gene.7424::Unigene12477_ES::g.7424 ORF type:5prime_partial len:551 (-) Unigene12477_ES:21-1673(-)	2	PREDICTED: probable tRNA (guanine(26)-N(2))-dimethyltransferase [Harpegnathos saltator]
Gene.7401::Unigene12459_ES::g.7401::m.7401 Gene.7401::Unigene12459_ES::g.7401 ORF type:5prime_partial len:1544 (+) Unigene12459_ES:2-4633(+)	2	PREDICTED: nuclear pore complex protein Nup214 isoform X1 [Crassostrea gigas]
Gene.7401::Unigene12459_ES::g.7401::m.7401 Gene.7401::Unigene12459_ES::g.7401 ORF type:5prime_partial len:1544 (+) Unigene12459_ES:2-4633(+)	2	nucleoporin 214kDa, isoform CRA_a [Homo sapiens]
Gene.7401::Unigene12459_ES::g.7401::m.7401 Gene.7401::Unigene12459_ES::g.7401 ORF type:5prime_partial len:1544 (+) Unigene12459_ES:2-4633(+)	2	nuclear pore complex protein Nup214 isoform X4 [Heterocephalus glaber]
Gene.7401::Unigene12459_ES::g.7401::m.7401 Gene.7401::Unigene12459_ES::g.7401 ORF type:5prime_partial len:1544 (+) Unigene12459_ES:2-4633(+)	2	unnamed protein product [Macaca fascicularis]
Gene.7401::Unigene12459_ES::g.7401::m.7401 Gene.7401::Unigene12459_ES::g.7401 ORF type:5prime_partial len:1544 (+) Unigene12459_ES:2-4633(+)	2	NUP214 [Cervus elaphus hippelaphus]
Gene.7387::Unigene12445_ES::g.7387::m.7387 Gene.7387::Unigene12445_ES::g.7387 ORF type:complete len:560 (+) Unigene12445_ES:25-1704(+)	2	PREDICTED: tether containing UBX domain for GLUT4 [Dinoponera quadriceps]
Gene.7387::Unigene12445_ES::g.7387::m.7387 Gene.7387::Unigene12445_ES::g.7387 ORF type:complete len:560 (+) Unigene12445_ES:25-1704(+)	2	PREDICTED: LOW QUALITY PROTEIN: tether containing UBX domain for GLUT4 [Aethina tumida]
Gene.7387::Unigene12445_ES::g.7387::m.7387 Gene.7387::Unigene12445_ES::g.7387 ORF type:complete len:560 (+) Unigene12445_ES:25-1704(+)	2	PREDICTED: tether containing UBX domain for GLUT4 [Trachymyrmex cornetzi] >KYN20196.1 Tether containing UBX domain for GLUT4 [Trachymyrmex cornetzi]
Gene.7387::Unigene12445_ES::g.7387::m.7387 Gene.7387::Unigene12445_ES::g.7387 ORF type:complete len:560 (+) Unigene12445_ES:25-1704(+)	2	PREDICTED: tether containing UBX domain for GLUT4 [Wasmannia auropunctata]
Gene.7387::Unigene12445_ES::g.7387::m.7387 Gene.7387::Unigene12445_ES::g.7387 ORF type:complete len:560 (+) Unigene12445_ES:25-1704(+)	2	PREDICTED: tether containing UBX domain for GLUT4 [Harpegnathos saltator] >EFN75872.1 Tether containing UBX domain for GLUT4 [Harpegnathos saltator]
Gene.7365::Unigene12403_ES::g.7365::m.7365 Gene.7365::Unigene12403_ES::g.7365 ORF type:internal len:151 (-) Unigene12403_ES:3-452(-)	2	hypoxanthine-guanine phosphoribosyltransferase-like [Crassostrea virginica]
Gene.7365::Unigene12403_ES::g.7365::m.7365 Gene.7365::Unigene12403_ES::g.7365 ORF type:internal len:151 (-) Unigene12403_ES:3-452(-)	2	hypothetical protein DAPPUDRAFT_300939 [Daphnia pulex]
Gene.7365::Unigene12403_ES::g.7365::m.7365 Gene.7365::Unigene12403_ES::g.7365 ORF type:internal len:151 (-) Unigene12403_ES:3-452(-)	2	PREDICTED: hypoxanthine-guanine phosphoribosyltransferase-like [Hyalella azteca]
Gene.7365::Unigene12403_ES::g.7365::m.7365 Gene.7365::Unigene12403_ES::g.7365 ORF type:internal len:151 (-) Unigene12403_ES:3-452(-)	2	hypoxanthine phosphoribosyltransferase 1 [Haliotis discus discus]
Gene.7365::Unigene12403_ES::g.7365::m.7365 Gene.7365::Unigene12403_ES::g.7365 ORF type:internal len:151 (-) Unigene12403_ES:3-452(-)	2	PREDICTED: hypoxanthine-guanine phosphoribosyltransferase [Crassostrea gigas] >EKC40790.1 Hypoxanthine-guanine phosphoribosyltransferase [Crassostrea gigas]
Gene.7349::Unigene12385_ES::g.7349::m.7349 Gene.7349::Unigene12385_ES::g.7349 ORF type:internal len:345 (-) Unigene12385_ES:3-1034(-)	2	PREDICTED: myosin heavy chain, non-muscle-like isoform X6 [Hyalella azteca]
Gene.7349::Unigene12385_ES::g.7349::m.7349 Gene.7349::Unigene12385_ES::g.7349 ORF type:internal len:345 (-) Unigene12385_ES:3-1034(-)	2	PREDICTED: myosin heavy chain, non-muscle-like isoform X2 [Hyalella azteca]
Gene.7349::Unigene12385_ES::g.7349::m.7349 Gene.7349::Unigene12385_ES::g.7349 ORF type:internal len:345 (-) Unigene12385_ES:3-1034(-)	2	PREDICTED: myosin heavy chain, non-muscle-like isoform X3 [Hyalella azteca]
Gene.7349::Unigene12385_ES::g.7349::m.7349 Gene.7349::Unigene12385_ES::g.7349 ORF type:internal len:345 (-) Unigene12385_ES:3-1034(-)	2	PREDICTED: myosin heavy chain, non-muscle-like isoform X5 [Hyalella azteca]
Gene.7349::Unigene12385_ES::g.7349::m.7349 Gene.7349::Unigene12385_ES::g.7349 ORF type:internal len:345 (-) Unigene12385_ES:3-1034(-)	2	PREDICTED: myosin heavy chain, non-muscle-like isoform X1 [Hyalella azteca] >XP_018023887.1 PREDICTED: myosin heavy chain, non-muscle-like isoform X1 [Hyalella azteca] >XP_018023888.1 PREDICTED: myosin heavy chain, non-muscle-like isoform X1 [Hyalella azteca]
Gene.7328::Unigene12359_ES::g.7328::m.7328 Gene.7328::Unigene12359_ES::g.7328 ORF type:complete len:172 (+) Unigene12359_ES:30-545(+)	2	mitochondrial import inner membrane translocase subunit Tim17-B, putative [Pediculus humanus corporis] >EEB10092.1 mitochondrial import inner membrane translocase subunit Tim17-B, putative [Pediculus humanus corporis]
Gene.7328::Unigene12359_ES::g.7328::m.7328 Gene.7328::Unigene12359_ES::g.7328 ORF type:complete len:172 (+) Unigene12359_ES:30-545(+)	2	PREDICTED: mitochondrial import inner membrane translocase subunit Tim17-B-like [Hyalella azteca]
Gene.7328::Unigene12359_ES::g.7328::m.7328 Gene.7328::Unigene12359_ES::g.7328 ORF type:complete len:172 (+) Unigene12359_ES:30-545(+)	2	mitochondrial import inner membrane translocase subunit Tim17-B-like protein [Coptotermes formosanus]
Gene.7328::Unigene12359_ES::g.7328::m.7328 Gene.7328::Unigene12359_ES::g.7328 ORF type:complete len:172 (+) Unigene12359_ES:30-545(+)	2	hypothetical protein BRAFLDRAFT_287198 [Branchiostoma floridae] >XP_002602821.1 hypothetical protein BRAFLDRAFT_288666 [Branchiostoma floridae] >EEN55744.1 hypothetical protein BRAFLDRAFT_287198 [Branchiostoma floridae] >EEN58833.1 hypothetical protein BRAFLDRAFT_288666 [Branchiostoma floridae]
Gene.7328::Unigene12359_ES::g.7328::m.7328 Gene.7328::Unigene12359_ES::g.7328 ORF type:complete len:172 (+) Unigene12359_ES:30-545(+)	2	PREDICTED: mitochondrial import inner membrane translocase subunit Tim17-B-like [Branchiostoma belcheri]
Gene.7319::Unigene12352_ES::g.7319::m.7319 Gene.7319::Unigene12352_ES::g.7319 ORF type:complete len:948 (-) Unigene12352_ES:517-3360(-)	2	PREDICTED: transportin-3-like [Hyalella azteca]
Gene.7319::Unigene12352_ES::g.7319::m.7319 Gene.7319::Unigene12352_ES::g.7319 ORF type:complete len:948 (-) Unigene12352_ES:517-3360(-)	2	PREDICTED: transportin-3 isoform X1 [Cephus cinctus]
Gene.7319::Unigene12352_ES::g.7319::m.7319 Gene.7319::Unigene12352_ES::g.7319 ORF type:complete len:948 (-) Unigene12352_ES:517-3360(-)	2	PREDICTED: transportin-3-like [Octopus bimaculoides] >KOF91139.1 hypothetical protein OCBIM_22009766mg [Octopus bimaculoides]
Gene.7319::Unigene12352_ES::g.7319::m.7319 Gene.7319::Unigene12352_ES::g.7319 ORF type:complete len:948 (-) Unigene12352_ES:517-3360(-)	2	transportin-3 isoform X1 [Zootermopsis nevadensis] >KDR17047.1 Transportin-3 [Zootermopsis nevadensis]
Gene.7319::Unigene12352_ES::g.7319::m.7319 Gene.7319::Unigene12352_ES::g.7319 ORF type:complete len:948 (-) Unigene12352_ES:517-3360(-)	2	PREDICTED: transportin-3 isoform X2 [Cephus cinctus]
Gene.7307::Unigene12345_ES::g.7307::m.7307 Gene.7307::Unigene12345_ES::g.7307 ORF type:5prime_partial len:466 (-) Unigene12345_ES:94-1491(-)	2	PREDICTED: periodic tryptophan protein 2 homolog [Anoplophora glabripennis]
Gene.7307::Unigene12345_ES::g.7307::m.7307 Gene.7307::Unigene12345_ES::g.7307 ORF type:5prime_partial len:466 (-) Unigene12345_ES:94-1491(-)	2	hypothetical protein DAPPUDRAFT_257213 [Daphnia pulex]
Gene.7307::Unigene12345_ES::g.7307::m.7307 Gene.7307::Unigene12345_ES::g.7307 ORF type:5prime_partial len:466 (-) Unigene12345_ES:94-1491(-)	2	PREDICTED: periodic tryptophan protein 2 homolog [Hyalella azteca]
Gene.7307::Unigene12345_ES::g.7307::m.7307 Gene.7307::Unigene12345_ES::g.7307 ORF type:5prime_partial len:466 (-) Unigene12345_ES:94-1491(-)	2	PREDICTED: periodic tryptophan protein 2 homolog [Agrilus planipennis]
Gene.7307::Unigene12345_ES::g.7307::m.7307 Gene.7307::Unigene12345_ES::g.7307 ORF type:5prime_partial len:466 (-) Unigene12345_ES:94-1491(-)	2	Periodic tryptophan protein 2 [Daphnia magna]
Gene.7288::Unigene12327_ES::g.7288::m.7288 Gene.7288::Unigene12327_ES::g.7288 ORF type:5prime_partial len:539 (+) Unigene12327_ES:1-1617(+)	2	Methylmalonate-semialdehyde dehydrogenase [Daphnia magna]
Gene.7288::Unigene12327_ES::g.7288::m.7288 Gene.7288::Unigene12327_ES::g.7288 ORF type:5prime_partial len:539 (+) Unigene12327_ES:1-1617(+)	2	PREDICTED: probable methylmalonate-semialdehyde dehydrogenase [acylating], mitochondrial [Hyalella azteca]
Gene.7288::Unigene12327_ES::g.7288::m.7288 Gene.7288::Unigene12327_ES::g.7288 ORF type:5prime_partial len:539 (+) Unigene12327_ES:1-1617(+)	2	PREDICTED: probable methylmalonate-semialdehyde dehydrogenase [acylating], mitochondrial [Branchiostoma belcheri]
Gene.7288::Unigene12327_ES::g.7288::m.7288 Gene.7288::Unigene12327_ES::g.7288 ORF type:5prime_partial len:539 (+) Unigene12327_ES:1-1617(+)	2	probable methylmalonate-semialdehyde dehydrogenase [acylating], mitochondrial [Folsomia candida]
Gene.7288::Unigene12327_ES::g.7288::m.7288 Gene.7288::Unigene12327_ES::g.7288 ORF type:5prime_partial len:539 (+) Unigene12327_ES:1-1617(+)	2	hypothetical protein DAPPUDRAFT_303718 [Daphnia pulex]
Gene.7287::Unigene12326_ES::g.7287::m.7287 Gene.7287::Unigene12326_ES::g.7287 ORF type:complete len:874 (-) Unigene12326_ES:152-2773(-)	2	Coatomer subunit gamma [Daphnia magna]
Gene.7287::Unigene12326_ES::g.7287::m.7287 Gene.7287::Unigene12326_ES::g.7287 ORF type:complete len:874 (-) Unigene12326_ES:152-2773(-)	2	coatomer subunit gamma-2 isoform X2 [Zootermopsis nevadensis] >XP_021940052.1 coatomer subunit gamma-2 isoform X3 [Zootermopsis nevadensis]
Gene.7287::Unigene12326_ES::g.7287::m.7287 Gene.7287::Unigene12326_ES::g.7287 ORF type:complete len:874 (-) Unigene12326_ES:152-2773(-)	2	PREDICTED: coatomer subunit gamma-2-like [Hyalella azteca]
Gene.7287::Unigene12326_ES::g.7287::m.7287 Gene.7287::Unigene12326_ES::g.7287 ORF type:complete len:874 (-) Unigene12326_ES:152-2773(-)	2	PREDICTED: coatomer subunit gamma [Anoplophora glabripennis]
Gene.7287::Unigene12326_ES::g.7287::m.7287 Gene.7287::Unigene12326_ES::g.7287 ORF type:complete len:874 (-) Unigene12326_ES:152-2773(-)	2	coatomer subunit gamma-2 isoform X1 [Zootermopsis nevadensis] >XP_021940034.1 coatomer subunit gamma-2 isoform X1 [Zootermopsis nevadensis] >KDR23235.1 Coatomer subunit gamma-2 [Zootermopsis nevadensis]
Gene.7286::Unigene12325_ES::g.7286::m.7286 Gene.7286::Unigene12325_ES::g.7286 ORF type:complete len:192 (+) Unigene12325_ES:262-837(+)	2	Ca2+ sensor, putative [Ixodes scapularis] >EEC11160.1 Ca2+ sensor, putative [Ixodes scapularis]
Gene.7286::Unigene12325_ES::g.7286::m.7286 Gene.7286::Unigene12325_ES::g.7286 ORF type:complete len:192 (+) Unigene12325_ES:262-837(+)	2	neurocalcin homolog [Parasteatoda tepidariorum] >XP_015915180.1 neurocalcin homolog [Parasteatoda tepidariorum] >KFM60584.1 Neurocalcin-like protein, partial [Stegodyphus mimosarum] >CFW94200.1 Csa-Recoverin1, partial [Cupiennius salei]
Gene.7286::Unigene12325_ES::g.7286::m.7286 Gene.7286::Unigene12325_ES::g.7286 ORF type:complete len:192 (+) Unigene12325_ES:262-837(+)	2	PREDICTED: neurocalcin homolog [Amyelois transitella] >CRL00045.1 CLUMA_CG013333, isoform A [Clunio marinus]
Gene.7286::Unigene12325_ES::g.7286::m.7286 Gene.7286::Unigene12325_ES::g.7286 ORF type:complete len:192 (+) Unigene12325_ES:262-837(+)	2	PREDICTED: neurocalcin homolog isoform X3 [Hyalella azteca]
Gene.7286::Unigene12325_ES::g.7286::m.7286 Gene.7286::Unigene12325_ES::g.7286 ORF type:complete len:192 (+) Unigene12325_ES:262-837(+)	2	neurocalcin [Drosophila melanogaster] >XP_001973419.1 uncharacterized protein Dere_GG16076 [Drosophila erecta] >XP_002028309.1 GL11894 [Drosophila persimilis] >XP_002043651.1 GM19732 [Drosophila sechellia] >XP_002086603.1 uncharacterized protein Dyak_GE23224 [Drosophila yakuba] >XP_002095531.1 uncharacterized protein Dyak_GE19642 [Drosophila yakuba] >XP_011292045.1 PREDICTED: neurocalcin homolog …
Gene.7279::Unigene12317_ES::g.7279::m.7279 Gene.7279::Unigene12317_ES::g.7279 ORF type:5prime_partial len:444 (-) Unigene12317_ES:271-1602(-)	2	PREDICTED: ATP-dependent RNA helicase WM6 [Aethina tumida]
Gene.7279::Unigene12317_ES::g.7279::m.7279 Gene.7279::Unigene12317_ES::g.7279 ORF type:5prime_partial len:444 (-) Unigene12317_ES:271-1602(-)	2	DEAD(Asp-Glu-Ala-Asp) box polypeptide 39 [Macrobrachium nipponense]
Gene.7279::Unigene12317_ES::g.7279::m.7279 Gene.7279::Unigene12317_ES::g.7279 ORF type:5prime_partial len:444 (-) Unigene12317_ES:271-1602(-)	2	PREDICTED: ATP-dependent RNA helicase WM6 [Ceratosolen solmsi marchali]
Gene.7279::Unigene12317_ES::g.7279::m.7279 Gene.7279::Unigene12317_ES::g.7279 ORF type:5prime_partial len:444 (-) Unigene12317_ES:271-1602(-)	2	PREDICTED: spliceosome RNA helicase DDX39B-like [Hyalella azteca]
Gene.7279::Unigene12317_ES::g.7279::m.7279 Gene.7279::Unigene12317_ES::g.7279 ORF type:5prime_partial len:444 (-) Unigene12317_ES:271-1602(-)	2	PREDICTED: ATP-dependent RNA helicase WM6 [Nasonia vitripennis]
Gene.7266::Unigene12309_ES::g.7266::m.7266 Gene.7266::Unigene12309_ES::g.7266 ORF type:internal len:655 (+) Unigene12309_ES:1-1962(+)	2	PREDICTED: cleavage and polyadenylation specificity factor subunit 3-like [Hyalella azteca]
Gene.7266::Unigene12309_ES::g.7266::m.7266 Gene.7266::Unigene12309_ES::g.7266 ORF type:internal len:655 (+) Unigene12309_ES:1-1962(+)	2	cleavage and polyadenylation specificity factor 73 isoform X1 [Zootermopsis nevadensis] >KDR22016.1 Cleavage and polyadenylation specificity factor subunit 3 [Zootermopsis nevadensis]
Gene.7266::Unigene12309_ES::g.7266::m.7266 Gene.7266::Unigene12309_ES::g.7266 ORF type:internal len:655 (+) Unigene12309_ES:1-1962(+)	2	Cleavage and polyadenylation specificity factor subunit 3 [Camponotus floridanus]
Gene.7266::Unigene12309_ES::g.7266::m.7266 Gene.7266::Unigene12309_ES::g.7266 ORF type:internal len:655 (+) Unigene12309_ES:1-1962(+)	2	PREDICTED: cleavage and polyadenylation specificity factor 73 [Microplitis demolitor] >XP_014299088.1 PREDICTED: cleavage and polyadenylation specificity factor 73 [Microplitis demolitor]
Gene.7266::Unigene12309_ES::g.7266::m.7266 Gene.7266::Unigene12309_ES::g.7266 ORF type:internal len:655 (+) Unigene12309_ES:1-1962(+)	2	PREDICTED: cleavage and polyadenylation specificity factor 73 [Camponotus floridanus]
Gene.7250::Unigene12259_ES::g.7250::m.7250 Gene.7250::Unigene12259_ES::g.7250 ORF type:internal len:156 (-) Unigene12259_ES:2-466(-)	2	PREDICTED: microtubule-actin cross-linking factor 1 isoform X3 [Anoplophora glabripennis]
Gene.7250::Unigene12259_ES::g.7250::m.7250 Gene.7250::Unigene12259_ES::g.7250 ORF type:internal len:156 (-) Unigene12259_ES:2-466(-)	2	PREDICTED: dystonin-like isoform X2 [Hyalella azteca]
Gene.7250::Unigene12259_ES::g.7250::m.7250 Gene.7250::Unigene12259_ES::g.7250 ORF type:internal len:156 (-) Unigene12259_ES:2-466(-)	2	Dystonin [Orchesella cincta]
Gene.7250::Unigene12259_ES::g.7250::m.7250 Gene.7250::Unigene12259_ES::g.7250 ORF type:internal len:156 (-) Unigene12259_ES:2-466(-)	2	PREDICTED: dystonin-like isoform X1 [Hyalella azteca]
Gene.7250::Unigene12259_ES::g.7250::m.7250 Gene.7250::Unigene12259_ES::g.7250 ORF type:internal len:156 (-) Unigene12259_ES:2-466(-)	2	hypothetical protein TcasGA2_TC033680 [Tribolium castaneum]
Gene.7220::Unigene12156_ES::g.7220::m.7220 Gene.7220::Unigene12156_ES::g.7220 ORF type:internal len:201 (-) Unigene12156_ES:2-601(-)	2	PREDICTED: transcription factor Dp-1 isoform X1 [Crassostrea gigas]
Gene.7220::Unigene12156_ES::g.7220::m.7220 Gene.7220::Unigene12156_ES::g.7220 ORF type:internal len:201 (-) Unigene12156_ES:2-601(-)	2	PREDICTED: transcription factor Dp-1-like [Aplysia californica]
Gene.7220::Unigene12156_ES::g.7220::m.7220 Gene.7220::Unigene12156_ES::g.7220 ORF type:internal len:201 (-) Unigene12156_ES:2-601(-)	2	PREDICTED: transcription factor Dp-1 isoform X3 [Crassostrea gigas]
Gene.7220::Unigene12156_ES::g.7220::m.7220 Gene.7220::Unigene12156_ES::g.7220 ORF type:internal len:201 (-) Unigene12156_ES:2-601(-)	2	PREDICTED: transcription factor Dp-1 isoform X2 [Crassostrea gigas]
Gene.7220::Unigene12156_ES::g.7220::m.7220 Gene.7220::Unigene12156_ES::g.7220 ORF type:internal len:201 (-) Unigene12156_ES:2-601(-)	2	Transcription factor Dp-1 [Crassostrea gigas]
Gene.7207::Unigene12089_ES::g.7207::m.7207 Gene.7207::Unigene12089_ES::g.7207 ORF type:complete len:576 (-) Unigene12089_ES:541-2268(-)	2	hypothetical protein CAPTEDRAFT_226350 [Capitella teleta]
Gene.7207::Unigene12089_ES::g.7207::m.7207 Gene.7207::Unigene12089_ES::g.7207 ORF type:complete len:576 (-) Unigene12089_ES:541-2268(-)	2	PREDICTED: TBCC domain-containing protein 1-like [Hyalella azteca]
Gene.7207::Unigene12089_ES::g.7207::m.7207 Gene.7207::Unigene12089_ES::g.7207 ORF type:complete len:576 (-) Unigene12089_ES:541-2268(-)	2	PREDICTED: TBCC domain-containing protein 1-like isoform X2 [Branchiostoma belcheri]
Gene.7207::Unigene12089_ES::g.7207::m.7207 Gene.7207::Unigene12089_ES::g.7207 ORF type:complete len:576 (-) Unigene12089_ES:541-2268(-)	2	TBCC domain-containing protein 1-like [Acanthaster planci] >XP_022096314.1 TBCC domain-containing protein 1-like [Acanthaster planci] >XP_022096315.1 TBCC domain-containing protein 1-like [Acanthaster planci]
Gene.7207::Unigene12089_ES::g.7207::m.7207 Gene.7207::Unigene12089_ES::g.7207 ORF type:complete len:576 (-) Unigene12089_ES:541-2268(-)	2	PREDICTED: TBCC domain-containing protein 1-like [Crassostrea gigas]
Gene.7172::Unigene12026_ES::g.7172::m.7172 Gene.7172::Unigene12026_ES::g.7172 ORF type:5prime_partial len:221 (+) Unigene12026_ES:3-665(+)	2	PREDICTED: SRSF protein kinase 3-like isoform X3 [Hyalella azteca]
Gene.7172::Unigene12026_ES::g.7172::m.7172 Gene.7172::Unigene12026_ES::g.7172 ORF type:5prime_partial len:221 (+) Unigene12026_ES:3-665(+)	2	PREDICTED: SRSF protein kinase 3-like isoform X4 [Hyalella azteca]
Gene.7172::Unigene12026_ES::g.7172::m.7172 Gene.7172::Unigene12026_ES::g.7172 ORF type:5prime_partial len:221 (+) Unigene12026_ES:3-665(+)	2	PREDICTED: uncharacterized protein LOC108668158 isoform X1 [Hyalella azteca]
Gene.7172::Unigene12026_ES::g.7172::m.7172 Gene.7172::Unigene12026_ES::g.7172 ORF type:5prime_partial len:221 (+) Unigene12026_ES:3-665(+)	2	PREDICTED: SRSF protein kinase 3-like isoform X5 [Hyalella azteca]
Gene.7172::Unigene12026_ES::g.7172::m.7172 Gene.7172::Unigene12026_ES::g.7172 ORF type:5prime_partial len:221 (+) Unigene12026_ES:3-665(+)	2	PREDICTED: uncharacterized protein LOC108668158 isoform X2 [Hyalella azteca]
Gene.7153::Unigene11967_ES::g.7153::m.7153 Gene.7153::Unigene11967_ES::g.7153 ORF type:internal len:209 (+) Unigene11967_ES:3-626(+)	2	PREDICTED: heterogeneous nuclear ribonucleoprotein A1, A2/B1 homolog isoform X4 [Hyalella azteca]
Gene.7153::Unigene11967_ES::g.7153::m.7153 Gene.7153::Unigene11967_ES::g.7153 ORF type:internal len:209 (+) Unigene11967_ES:3-626(+)	2	PREDICTED: heterogeneous nuclear ribonucleoprotein 87F-like isoform X3 [Hyalella azteca]
Gene.7153::Unigene11967_ES::g.7153::m.7153 Gene.7153::Unigene11967_ES::g.7153 ORF type:internal len:209 (+) Unigene11967_ES:3-626(+)	2	PREDICTED: heterogeneous nuclear ribonucleoprotein A1, A2/B1 homolog [Trichogramma pretiosum]
Gene.7153::Unigene11967_ES::g.7153::m.7153 Gene.7153::Unigene11967_ES::g.7153 ORF type:internal len:209 (+) Unigene11967_ES:3-626(+)	2	PREDICTED: heterogeneous nuclear ribonucleoprotein 87F-like isoform X1 [Hyalella azteca] >XP_018010442.1 PREDICTED: heterogeneous nuclear ribonucleoprotein 87F-like isoform X1 [Hyalella azteca]
Gene.7153::Unigene11967_ES::g.7153::m.7153 Gene.7153::Unigene11967_ES::g.7153 ORF type:internal len:209 (+) Unigene11967_ES:3-626(+)	2	PREDICTED: heterogeneous nuclear ribonucleoprotein 87F-like isoform X2 [Hyalella azteca]
Gene.7138::Unigene11925_ES::g.7138::m.7138 Gene.7138::Unigene11925_ES::g.7138 ORF type:5prime_partial len:191 (-) Unigene11925_ES:103-675(-)	2	lactate dehydrogenase [Litopenaeus vannamei] >AFI47929.1 L-lactate dehydrogenase isoform 1 [Litopenaeus vannamei]
Gene.7138::Unigene11925_ES::g.7138::m.7138 Gene.7138::Unigene11925_ES::g.7138 ORF type:5prime_partial len:191 (-) Unigene11925_ES:103-675(-)	2	lactate dehydrogenase [Litopenaeus vannamei] >AFI47930.1 L-lactate dehydrogenase isoform 2 [Litopenaeus vannamei]
Gene.7138::Unigene11925_ES::g.7138::m.7138 Gene.7138::Unigene11925_ES::g.7138 ORF type:5prime_partial len:191 (-) Unigene11925_ES:103-675(-)	2	lactate dehydrogenase [Litopenaeus vannamei]
Gene.7138::Unigene11925_ES::g.7138::m.7138 Gene.7138::Unigene11925_ES::g.7138 ORF type:5prime_partial len:191 (-) Unigene11925_ES:103-675(-)	2	L-lactate dehydrogenase [Halocaridina rubra] >AIM43586.1 L-lactate dehydrogenase [Halocaridina rubra]
Gene.7138::Unigene11925_ES::g.7138::m.7138 Gene.7138::Unigene11925_ES::g.7138 ORF type:5prime_partial len:191 (-) Unigene11925_ES:103-675(-)	2	lactate dehydrogenase [Litopenaeus vannamei]
Gene.7128::Unigene11902_ES::g.7128::m.7128 Gene.7128::Unigene11902_ES::g.7128 ORF type:internal len:206 (+) Unigene11902_ES:3-617(+)	2	PREDICTED: anaphase-promoting complex subunit 2-like [Lingula anatina]
Gene.7128::Unigene11902_ES::g.7128::m.7128 Gene.7128::Unigene11902_ES::g.7128 ORF type:internal len:206 (+) Unigene11902_ES:3-617(+)	2	PREDICTED: anaphase-promoting complex subunit 2-like isoform X1 [Priapulus caudatus]
Gene.7128::Unigene11902_ES::g.7128::m.7128 Gene.7128::Unigene11902_ES::g.7128 ORF type:internal len:206 (+) Unigene11902_ES:3-617(+)	2	anaphase-promoting complex subunit 2 isoform X1 [Zootermopsis nevadensis] >XP_021926584.1 anaphase-promoting complex subunit 2 isoform X1 [Zootermopsis nevadensis] >XP_021926585.1 anaphase-promoting complex subunit 2 isoform X1 [Zootermopsis nevadensis] >KDR15929.1 Anaphase-promoting complex subunit 2 [Zootermopsis nevadensis]
Gene.7128::Unigene11902_ES::g.7128::m.7128 Gene.7128::Unigene11902_ES::g.7128 ORF type:internal len:206 (+) Unigene11902_ES:3-617(+)	2	PREDICTED: anaphase-promoting complex subunit 2-like isoform X2 [Priapulus caudatus]
Gene.7128::Unigene11902_ES::g.7128::m.7128 Gene.7128::Unigene11902_ES::g.7128 ORF type:internal len:206 (+) Unigene11902_ES:3-617(+)	2	PREDICTED: anaphase-promoting complex subunit 2-like [Lingula anatina]
Gene.7120::Unigene11869_ES::g.7120::m.7120 Gene.7120::Unigene11869_ES::g.7120 ORF type:internal len:213 (-) Unigene11869_ES:3-638(-)	2
Gene.7115::Unigene11847_ES::g.7115::m.7115 Gene.7115::Unigene11847_ES::g.7115 ORF type:5prime_partial len:250 (+) Unigene11847_ES:2-751(+)	2	perilipin-3-like isoform X2 [Pogona vitticeps]
Gene.7115::Unigene11847_ES::g.7115::m.7115 Gene.7115::Unigene11847_ES::g.7115 ORF type:5prime_partial len:250 (+) Unigene11847_ES:2-751(+)	2	lipid storage droplet protein [Penaeus monodon]
Gene.7115::Unigene11847_ES::g.7115::m.7115 Gene.7115::Unigene11847_ES::g.7115 ORF type:5prime_partial len:250 (+) Unigene11847_ES:2-751(+)	2	PREDICTED: perilipin-5 [Crocodylus porosus]
Gene.7115::Unigene11847_ES::g.7115::m.7115 Gene.7115::Unigene11847_ES::g.7115 ORF type:5prime_partial len:250 (+) Unigene11847_ES:2-751(+)	2	perilipin-3-like isoform X1 [Pogona vitticeps] >XP_020649852.1 perilipin-3-like isoform X1 [Pogona vitticeps]
Gene.7115::Unigene11847_ES::g.7115::m.7115 Gene.7115::Unigene11847_ES::g.7115 ORF type:5prime_partial len:250 (+) Unigene11847_ES:2-751(+)	2	adipose differentiation-related protein [Penaeus monodon]
Gene.7114::Unigene11845_ES::g.7114::m.7114 Gene.7114::Unigene11845_ES::g.7114 ORF type:5prime_partial len:285 (+) Unigene11845_ES:1-855(+)	2	transcription initiation factor TFIID subunit 8-like isoform X1 [Limulus polyphemus]
Gene.7114::Unigene11845_ES::g.7114::m.7114 Gene.7114::Unigene11845_ES::g.7114 ORF type:5prime_partial len:285 (+) Unigene11845_ES:1-855(+)	2	transcription initiation factor TFIID subunit 8 [Zootermopsis nevadensis] >KDR15520.1 Transcription initiation factor TFIID subunit 8 [Zootermopsis nevadensis]
Gene.7114::Unigene11845_ES::g.7114::m.7114 Gene.7114::Unigene11845_ES::g.7114 ORF type:5prime_partial len:285 (+) Unigene11845_ES:1-855(+)	2	PREDICTED: transcription initiation factor TFIID subunit 8 [Neodiprion lecontei]
Gene.7114::Unigene11845_ES::g.7114::m.7114 Gene.7114::Unigene11845_ES::g.7114 ORF type:5prime_partial len:285 (+) Unigene11845_ES:1-855(+)	2	PREDICTED: transcription initiation factor TFIID subunit 8 [Megachile rotundata]
Gene.7114::Unigene11845_ES::g.7114::m.7114 Gene.7114::Unigene11845_ES::g.7114 ORF type:5prime_partial len:285 (+) Unigene11845_ES:1-855(+)	2	PREDICTED: transcription initiation factor TFIID subunit 8-like [Hyalella azteca]
Gene.7110::Unigene11832_ES::g.7110::m.7110 Gene.7110::Unigene11832_ES::g.7110 ORF type:5prime_partial len:158 (-) Unigene11832_ES:15-488(-)	2	PREDICTED: LOW QUALITY PROTEIN: vacuolar protein-sorting-associated protein 36 [Aethina tumida]
Gene.7110::Unigene11832_ES::g.7110::m.7110 Gene.7110::Unigene11832_ES::g.7110 ORF type:5prime_partial len:158 (-) Unigene11832_ES:15-488(-)	2	PREDICTED: vacuolar protein-sorting-associated protein 36-like [Hyalella azteca]
Gene.7110::Unigene11832_ES::g.7110::m.7110 Gene.7110::Unigene11832_ES::g.7110 ORF type:5prime_partial len:158 (-) Unigene11832_ES:15-488(-)	2	PREDICTED: vacuolar protein-sorting-associated protein 36 [Zonotrichia albicollis]
Gene.7110::Unigene11832_ES::g.7110::m.7110 Gene.7110::Unigene11832_ES::g.7110 ORF type:5prime_partial len:158 (-) Unigene11832_ES:15-488(-)	2	PREDICTED: vacuolar protein-sorting-associated protein 36 [Anoplophora glabripennis]
Gene.7110::Unigene11832_ES::g.7110::m.7110 Gene.7110::Unigene11832_ES::g.7110 ORF type:5prime_partial len:158 (-) Unigene11832_ES:15-488(-)	2	PREDICTED: vacuolar protein-sorting-associated protein 36 [Nicrophorus vespilloides]
Gene.7101::Unigene11767_ES::g.7101::m.7101 Gene.7101::Unigene11767_ES::g.7101 ORF type:5prime_partial len:172 (+) Unigene11767_ES:2-517(+)	2	PREDICTED: mucin-5AC-like [Bactrocera dorsalis]
Gene.7101::Unigene11767_ES::g.7101::m.7101 Gene.7101::Unigene11767_ES::g.7101 ORF type:5prime_partial len:172 (+) Unigene11767_ES:2-517(+)	2	PREDICTED: platelet binding protein GspB-like [Bactrocera oleae]
Gene.7101::Unigene11767_ES::g.7101::m.7101 Gene.7101::Unigene11767_ES::g.7101 ORF type:5prime_partial len:172 (+) Unigene11767_ES:2-517(+)	2	PREDICTED: mucin-5AC-like [Hyalella azteca]
Gene.7101::Unigene11767_ES::g.7101::m.7101 Gene.7101::Unigene11767_ES::g.7101 ORF type:5prime_partial len:172 (+) Unigene11767_ES:2-517(+)	2	PREDICTED: uncharacterized protein LOC108907949 [Anoplophora glabripennis]
Gene.7101::Unigene11767_ES::g.7101::m.7101 Gene.7101::Unigene11767_ES::g.7101 ORF type:5prime_partial len:172 (+) Unigene11767_ES:2-517(+)	2	PREDICTED: mucin-5AC-like [Bactrocera latifrons]
Gene.7073::Unigene11666_ES::g.7073::m.7073 Gene.7073::Unigene11666_ES::g.7073 ORF type:5prime_partial len:392 (+) Unigene11666_ES:1-1176(+)	2	PREDICTED: protein-cysteine N-palmitoyltransferase Rasp [Fopius arisanus]
Gene.7073::Unigene11666_ES::g.7073::m.7073 Gene.7073::Unigene11666_ES::g.7073 ORF type:5prime_partial len:392 (+) Unigene11666_ES:1-1176(+)	2	protein-cysteine N-palmitoyltransferase Rasp isoform X1 [Zootermopsis nevadensis]
Gene.7073::Unigene11666_ES::g.7073::m.7073 Gene.7073::Unigene11666_ES::g.7073 ORF type:5prime_partial len:392 (+) Unigene11666_ES:1-1176(+)	2	PREDICTED: protein-cysteine N-palmitoyltransferase HHAT-like [Hyalella azteca]
Gene.7073::Unigene11666_ES::g.7073::m.7073 Gene.7073::Unigene11666_ES::g.7073 ORF type:5prime_partial len:392 (+) Unigene11666_ES:1-1176(+)	2	protein-cysteine N-palmitoyltransferase Rasp isoform X2 [Zootermopsis nevadensis] >KDR12454.1 Protein-cysteine N-palmitoyltransferase Rasp [Zootermopsis nevadensis]
[truncated: 8,778 more rows]

## Sheet: hit_numbers_PV
P. vannmei
[truncated: 2,539 more rows]
